# Supplementary material for: A metabolic atlas of the Klebsiella pneumoniae species complex reveals lineage-specific metabolism and capacity for intra-species co-operation
Source: PLoS Biol. 2025 Dec 12;23(12):e3003559. doi: 10.1371/journal.pbio.3003559 (PMC12700438; doi:10.1371/journal.pbio.3003559)
Supplement: S1 Data — (XLSX) [file pbio.3003559.s002.xlsx]

## Sheet: Legend
Table	Data type
1.Isolates_kept_in_study	Isolate metadata for all isolates used in this study
2.Isolate_removed_from_study	Isolate metadata for all isolates excluded from this study
1.Isolates_kept_in_study	Description
Filename	Name of file/strain of genome
Strain	Name of genome strain as entered in public repository
Species	Species of the genome
cgST	cgMLST based on LINcode identifier
Closest_cgST	Closest cgMLST based on LINcode identifier
LINcode	LINcode identifier
LINcode_sublineage	LINcode sub-lineage used for within-species comparisons
DBSCAN_refined_cluster	The sub-species DBSCAN cluster assigned to the genome via PopPUNK used for initial dereplication
MLST	7 gene multi locus sequence type of the genome
Year	Year the isolate was cultured. Taken from public metadata
Sample_taken	Precise date the isolate was cultured. Taken from public metadata
Region	General region isolate was cultured from. Taken from public metadata
Country	Country isolate was cultured from. Taken from public metadata
Geographic_location	More precise, within-country location isolate was cultured from. Taken from public metadata
Source	Source the isolate was cultured from. Taken from public metadata
Source_group	General grouping of sources and clinical/colonisation used for statistical analysis. Taken from public metadata
Sampling_location	Site within source that isolate was cultured from. Taken from public metadata
Clinical_Colonisation	Whether the isolate was a clinical isolate or a non-disease presenting coloniser. Taken from public metadata
Bioproject	Bioproject accession
Accession	Assembly or read accession for isolate
BioSample	Biosample accession
Study	Study (referenced in text) where isolate was originally sequenced
Reads.Contigs.Complete	Whether the genomic information was available as raw reads or complete assembly
Contigs	Number of contigs after assembly performed in this study
GFA_dead_ends	Number of graphical fragment assembly dead ends after assembly performed in this study
Columns AB:EA	Kleborate output as performed in this study
Columns EC:EZ	Proportion of genes belonging to each COG category per genome. Value ranges from 0 - 1
Gene_count_Metabolic	Number of metabolic genes
Gene_count_Non-metabolic	Number of non-metabolic genes
Gene_type_frequency_Metabolic	Metabolic gene proportion of total genes
Gene_type_frequency_Non-metabolic	Non-metabolic gene proportion of total genes
Carbon_substrate_usage_aerobic	Number of carbon substrates utilised in aerobic conditions from metabolic modelling
Carbon_substrate_usage_anaerobic	Number of carbon substrates utilised in anaerobic conditions from metabolic modelling
Nitrogen_substrate_usage_aerobic	Number of nitrogen substrates utilised in aerobic conditions from metabolic modelling
Nitrogen_substrate_usage_anaerobic	Number of nitrogen substrates utilised in anaerobic conditions from metabolic modelling
Phosphorus_substrate_usage_aerobic	Number of phosphorus substrates utilised in aerobic conditions from metabolic modelling
Phosphorus_substrate_usage_anaerobic	Number of phosphorus substrates utilised in anaerobic conditions from metabolic modelling
Sulfur_substrate_usage_aerobic	Number of sulfur substrates utilised in aerobic conditions from metabolic modelling
Sulfur_substrate_usage_anaerobic	Number of sulfur substrates utilised in anaerobic conditions from metabolic modelling
Total_growth_conditions	Total number of growth conditions utilised from metabolic modelling (sum of usage columns)
Num_model_reactions	Total number of reactions in metabolic model
Num_model_genes	Total number of genes in metabolic model
Num_model_metabolites	Total number of metabolites in metabolic model
Used_in_co-occurrence_analysis	Whether the genome was used in co-occurrence analysis of metabolic traits
2.Isolate_removed_from_study	Description
Reason_removed	Reason that the genome was removed from the study
Filename	Name of file/strain of genome
Strain	Name of genome strain as entered in public repository
Species	Species of the genome
Clonal_Group_(BGMM_lineage_cluster)	Clonal Groups as defined by BGMM cluster assignment of the genome via PopPUNK used for lineage detection. Some genomes have NA as they were excluded prior to this lineage detection
ST	7 gene multi locus sequence type of the genome
Year	Year the isolate was cultured. Taken from public metadata
Sample_taken	Precise date the isolate was cultured. Taken from public metadata
Region	General region isolate was cultured from. Taken from public metadata
Country	Country isolate was cultured from. Taken from public metadata
Geographic_location	More precise, within-country location isolate was cultured from. Taken from public metadata
Source	Source the isolate was cultured from. Taken from public metadata
Source_group	General grouping of sources and clinical/colonisation used for statistical analysis. Taken from public metadata
Sampling_location	Site within source that isolate was cultured from. Taken from public metadata
Clinical_Colonisation	Whether the isolate was a clinical isolate or a non-disease presenting coloniser. Taken from public metadata
Bioproject	Bioproject accession
Accession	Assembly or read accession for isolate
Study	Study (referenced in text) where isolate was originally sequenced
Reads/Contigs/Complete	Whether the genomic information was available as raw reads, draft genome contigs or complete assembly
Contigs	Number of contigs after assembly performed in this study
GFA_dead_ends	Number of graphical fragment assembly dead ends after assembly performed in this study
Assembly_depth	Depth of assembly if known
Assembled	If the genome was assembled in this study or not
Removed_from_dataset	If the genome was removed from this dataset
Incomplete_fields	If there are any incomplete fields (for data processing)
Columns Z:EC	Kleborate output as performed in this study

## Sheet: 1.Isolates_kept_in_study
Filename	Strain	Species	cgST	Closest_cgST	LINcode	LINcode_sublineage	DBSCAN_refined_cluster	MLST	Year	Sample_taken	Region	Country	Geographic_location	Source	Source_group	Sampling_location	Clinical_Colonisation	Bioproject	Accession	BioSample	Study	Reads.Contigs.Complete	Contigs	GFA_dead_ends	species_match	N50	largest_contig	total_size	ambiguous_bases	QC_warnings	virulence_score	resistance_score	num_resistance_classes	num_resistance_genes	Yersiniabactin	YbST	Colibactin	CbST	Aerobactin	AbST	Salmochelin	SmST	RmpADC	RmST	rmpA2	wzi	K_locus	K_locus_problems	K_locus_confidence
ERR560499	SB3197	K. pneumoniae	57af0047c0983fad932942c0ac4ae7e2667ea69d	9682	0,0,395,0,26,0,0,0,*,*	86	3292	ST86	Unknown	Unknown	Unknown	Unknown	Unknown	Unknown	Unknown	Unknown	Unknown	PRJEB6688	ERR560499	SAMEA2633703	Bialek 2014	Reads	145	171	strong	63490	192499	5041247	no	-	1	0	1	0	ybt 9; ICEKp3 (truncated)	217-1LV	-	0	-	0	-	0	-	0	-	wzi2	KL2	-	High
ERR560502	SB3434	K. pneumoniae	f89c97f9a5fc992773ae86e3337610381db39197	9702	0,0,1,1,39,0,0,0,*,*	14	3291	ST14	2004	Unknown	Western Europe	France	Unknown	Human	Human: Clinical	Blood	Clinical	PRJEB6688	ERR560502	SAMEA2633706	Bialek 2014	Reads	145	46	strong	114890	271900	5660635	no	-	1	2	6	7	ybt 9; ICEKp3	178	-	0	-	0	-	0	-	0	-	wzi2	KL2	none	Very high
ERR560503	SB4312	K. pneumoniae	705bfefac3a8c78c4567252ae83da945489c18b7	9715	0,0,882,0,0,0,0,0,*,*	10371	3290	ST382	2009	Unknown	Western Europe	France	Unknown	Human	Human: Unknown	Unknown	Unknown	PRJEB6688	ERR560503	SAMEA2633707	Bialek 2014	Reads	115	4	strong	148659	360085	5347440	no	-	5	0	0	0	ybt 12; ICEKp10	534-2LV	clb 1	76-1LV	iuc 2A	10	iro 2 (truncated)	9	rmp 2A; VP	6	-	wzi34	KL57	-	High
ERR560505	SB4384	K. pneumoniae	9693	9693	0,0,429,0,58,0,0,0,0,0	23	3289	ST23	Unknown	Unknown	Western Europe	France	Unknown	Human	Human: Clinical	Blood	Clinical	PRJEB6688	ERR560505	SAMEA2633709	Bialek 2014	Reads	275	147	strong	67947	222160	5710185	no	-	5	0	0	0	ybt 1; ICEKp10	47	clb 2	29	iuc 1	1	iro 1	2	rmp 1; KpVP-1 (truncated)	42	rmpA2_3-47%	wzi1	KL1	+	Good
ERR560510	SB4448	K. pneumoniae	9696	9696	0,0,429,0,55,0,0,0,0,0	23	3288	ST23	2010	Unknown	Western Europe	France	Unknown	Human	Human: Clinical	Blood	Clinical	PRJEB6688	ERR560510	SAMEA2633714	Bialek 2014	Reads	161	52	strong	105277	275613	5440273	no	-	3	0	0	0	-	0	-	0	iuc 1	1	iro 1	2	rmp 1; KpVP-1	26	rmpA2_7*-47%	wzi1	KL1	none	Very high
ERR560511	SB4449	K. pneumoniae	9705	9705	0,0,339,1,15,0,0,0,0,0	380	3287	ST679	2010	Unknown	Western Europe	France	Unknown	Human	Human: Clinical	Liver	Clinical	PRJEB6688	ERR560511	SAMEA2633715	Bialek 2014	Reads	225	163	strong	75683	313077	5451940	no	-	5	0	0	0	ybt 12; ICEKp10 (truncated)	3	clb 1	9-1LV	iuc 2	11	iro 2	3	rmp 2; KpVP-2	5	-	wzi2	KL2	none	Very high
ERR560514	SB4519	K. pneumoniae	9709	9709	0,0,867,0,0,0,0,0,0,0	10370	3286	ST559	Unknown	Unknown	Western Europe	France	Unknown	Human	Human: Clinical	Respiratory	Clinical	PRJEB6688	ERR560514	SAMEA2633718	Bialek 2014	Reads	36	20	strong	410552	801116	5355014	no	-	4	0	0	0	ybt 2; ICEKp1	328	-	0	iuc 3 (truncated)	13	iro 3 (truncated)	11	rmp 3; ICEKp1	36	-	wzi2	KL2	none	Very high
ERR560515	SB4523	K. pneumoniae	9716	9716	0,0,513,0,1,0,0,0,0,0	10171	3285	ST520	Unknown	Unknown	Western Europe	France	Unknown	Human	Human: Unknown	Unknown	Unknown	PRJEB6688	ERR560515	SAMEA2633719	Bialek 2014	Reads	220	152	strong	66873	273964	5565462	no	-	0	1	7	11	-	0	-	0	-	0	-	0	-	0	-	wzi114	KL2	?-	Good
ERR560519	SB4538	K. pneumoniae	9712	9712	0,0,389,0,2,0,0,0,0,0	3804	3284	ST25	2008	Unknown	Western Europe	France	Unknown	Human	Human: Clinical	Blood	Clinical	PRJEB6688	ERR560519	SAMEA2633723	Bialek 2014	Reads	88	6	strong	307939	662283	5389292	no	-	3	0	0	0	-	0	-	0	iuc 1	5	iro 1	1	rmp 1; KpVP-1	26	rmpA2_6*-55%	wzi72	KL2	none	Very high
ERR560520	SB4539	K. pneumoniae	e968dad93e73121eff854698d78e2dc3d1c4585a	9713	0,0,339,1,12,0,0,0,*,*	380	3283	ST380	2008	Unknown	Western Europe	France	Unknown	Human	Human: Clinical	Blood	Clinical	PRJEB6688	ERR560520	SAMEA2633724	Bialek 2014	Reads	156	160	strong	78975	279153	5390626	no	-	5	0	0	0	ybt 12; ICEKp10	2	clb 1 (incomplete)	11-1LV	iuc 2	14	iro 2	3	rmp 2; KpVP-2	7	-	wzi2	KL2	none	Very high
ERR560521	SB4720	K. pneumoniae	9699	9699	0,0,429,0,62,1,0,0,0,1	23	3282	ST23	2007	Unknown	Sub-Saharan Africa	Madagascar	Unknown	Human	Human: Clinical	Abscess	Clinical	PRJEB6688	ERR560521	SAMEA2633725	Bialek 2014	Reads	101	22	strong	282070	583844	5623771	no	-	5	0	0	0	ybt 1; ICEKp10	14	clb 2	32	iuc 1	1	iro 1	2	rmp 1; KpVP-1	34	rmpA2_5-54%	wzi1	KL1	none	Very high
ERR560522	SB4721	K. pneumoniae	9700	9700	0,0,429,0,4,12,0,0,0,0	23	3281	ST23	2008	Unknown	Southeast Asia	Vietnam	Unknown	Human	Human: Clinical	Abscess	Clinical	PRJEB6688	ERR560522	SAMEA2633726	Bialek 2014	Reads	119	12	strong	262018	580990	5851898	no	-	5	1	9	19	-	0	clb 2	29	iuc 1	1	iro 1	2	rmp 1; KpVP-1	40	rmpA2_5-54%	wzi1	KL1	none	Very high
ERR560523	SB4722	K. pneumoniae	9701	9701	0,0,429,0,62,1,0,0,0,0	23	3280	ST23	2007	Unknown	Sub-Saharan Africa	Madagascar	Unknown	Human	Human: Clinical	Abscess	Clinical	PRJEB6688	ERR560523	SAMEA2633727	Bialek 2014	Reads	90	80	strong	148163	467694	5558141	no	-	5	1	6	10	ybt 1; ICEKp10	14	clb 2	32	iuc 1	15	-	0	-	0	rmpA2_3-47%	wzi1	KL1	none	Very high
ERR560524	SB4762	K. pneumoniae	999	999	0,0,108,0,1,0,0,0,0,0	12	3279	ST12	1992	Unknown	Western Europe	France	Unknown	Human	Human: Clinical	Wound	Clinical	PRJEB6688	ERR560524	SAMEA2633728	Bialek 2014	Reads	192	24	strong	121164	497300	5506286	no	-	0	0	0	0	-	0	-	0	-	0	-	0	-	0	-	wzi162	KL122	none	Very high
ERR560525	SB4763	K. pneumoniae	2423d3b170b7e78ba693f3b0f5e2de35ae157327	9714	0,0,131,1,69,0,0,0,*,*	35	3278	ST35	2012	Unknown	Western Europe	France	Unknown	Human	Human: Clinical	Urogenital	Clinical	PRJEB6688	ERR560525	SAMEA2633729	Bialek 2014	Reads	100	101	strong	117902	432413	5471470	no	-	0	0	0	0	-	0	-	0	-	0	-	0	-	0	-	wzi37	unknown (best match = KL22)	-+	Low
SB14	SB14/02A029	K. pneumoniae	9677	34251/9677	0,0,429,0,42,0,1,0,0,0	23	2762	ST23	1997	Unknown	Western Europe	Belgium	Unknown	Human	Human: Clinical	Blood	Clinical	PRJEB6688	ERR562347	SAMEA2637217	Bialek 2014	Reads	80	14	strong	209600	447357	5337125	no	-	2	0	0	0	ybt 1; ICEKp10	47	clb 2	68	-	0	-	0	-	0	-	wzi1	KL1	none	Very high
ERR562348	SB2803/VI9C3	K. pneumoniae	9680	9680	0,0,158,22,0,0,0,0,0,0	45	3277	ST163	1999	Unknown	Western Europe	Netherlands	Unknown	Equine	Other Mammal: Clinical	Abdomen	Clinical	PRJEB6688	ERR562348	SAMEA2637218	Bialek 2014	Reads	78	13	strong	265155	741585	5680300	no	-	1	0	0	0	ybt 14; ICEKp5	376	-	0	-	0	-	0	-	0	-	wzi155	KL35	none	Very high
SB3308	SB3308/IPEUC-1037	K. pneumoniae	9683	12905/12911/31395/9683/9685/9692	0,0,429,0,44,1,1,0,1,0	23	2761	ST23	1985	Unknown	Western Europe	France	Unknown	Equine	Other Mammal: Unknown	Unknown	Unknown	PRJEB6688	ERR562349	SAMEA2637219	Bialek 2014	Reads	162	10	strong	193986	376836	5618031	no	-	5	0	1	1	ybt 1; ICEKp10	47	clb 2	29	iuc 1	1	iro 1	2	rmp 1; KpVP-1	26	rmpA2_6*-60%	wzi1	KL1	none	Very high
ERR562350	SB3309	K. pneumoniae	9684	9684	0,0,429,0,44,1,1,0,0,0	23	3276	ST23	1985	Unknown	Western Europe	France	Unknown	Equine	Other Mammal: Unknown	Unknown	Unknown	PRJEB6688	ERR562350	SAMEA2637220	Bialek 2014	Reads	130	18	strong	257959	542260	5518928	no	-	2	0	3	4	ybt 1; ICEKp10	334	clb 2	29	-	0	-	0	-	0	-	wzi1	KL1	none	Very high
ERR562352	SB3380	K. pneumoniae	9683	12905/12911/31395/9683/9685/9692	0,0,429,0,44,1,1,0,1,0	23	3275	ST23	2004	Unknown	Western Europe	France	Unknown	Equine	Other Mammal: Unknown	Unknown	Unknown	PRJEB6688	ERR562352	SAMEA2637222	Bialek 2014	Reads	151	8	strong	203442	920913	5579162	no	-	5	0	3	4	ybt 1; ICEKp10	334	clb 2	29	iuc 1	1	iro 1	2	rmp 1; KpVP-1	26	rmpA2_6*-47%	wzi1	KL1	?-+	Good
ERR562353	SB3926	K. pneumoniae	bfa079a816bbda0cc01602a5cdaa50f961837f60	11106	0,0,429,0,*,*,*,*,*,*	23	3274	ST23	Unknown	Unknown	Eastern Asia	Taiwan	Unknown	Human	Human: Clinical	Liver	Clinical	PRJEB6688	ERR562353	SAMEA2637223	Bialek 2014	Reads	137	32	strong	203425	440469	5492840	no	-	4	0	0	0	ybt 2; ICEKp1	332	-	0	iuc 1	17	-	0	rmp 3; ICEKp1,rmp 1; KpVP-1	32,26	-	wzi1	KL1	none	Very high
ERR562354	SB3927	K. pneumoniae	9689	9689	0,0,429,0,57,0,0,0,0,0	23	3273	ST23	Unknown	Unknown	Eastern Asia	Taiwan	Unknown	Human	Human: Clinical	Liver	Clinical	PRJEB6688	ERR562354	SAMEA2637224	Bialek 2014	Reads	105	21	strong	184956	456452	5418590	no	-	2	0	0	0	ybt 1; ICEKp10	47	clb 2	29-1LV	-	0	iro 1	2	rmp 1; KpVP-1	26	-	wzi1	KL1	none	Very high
SB42	SB42	K. pneumoniae	9678	9678	0,0,429,0,61,0,0,0,0,0	23	2760	ST23	1997	Unknown	Western Europe	Netherlands	Unknown	Human	Human: Clinical	Blood	Clinical	PRJEB6688	ERR562355	SAMEA2637225	Bialek 2014	Reads	113	6	strong	201025	343097	5688332	no	-	5	0	1	0	ybt 1; ICEKp10	340	clb 2	29	iuc 1	16	iro 1	2	rmp 1; KpVP-1	26	rmpA2_3-47%	wzi1	KL1	none	Very high
ERR562357	SB4467	K. pneumoniae	9697	9697	0,0,429,0,62,0,0,0,0,0	23	3272	ST23	2011	Unknown	Western Europe	France	Unknown	Human	Human: Unknown	Unknown	Unknown	PRJEB6688	ERR562357	SAMEA2637227	Bialek 2014	Reads	69	15	strong	258170	767857	5544507	no	-	5	0	0	0	ybt 1; ICEKp10	330	clb 2	29	iuc 1	1	iro 1	2	rmp 1; KpVP-1	41	rmpA2_3-47%	wzi1	KL1	none	Very high
ERR562358	SB4501	K. pneumoniae	9708	9708	0,0,395,0,25,1,0,0,0,0	86	3271	ST86	1975	Unknown	Western Europe	France	Unknown	Human	Human: Clinical	Unknown	Clinical	PRJEB6688	ERR562358	SAMEA2637228	Bialek 2014	Reads	118	158	strong	93966	280415	5317423	no	-	3	0	0	0	-	0	-	0	iuc 1	1	iro 1	1	rmp 1; KpVP-1	61-1LV	-	wzi2	KL2	none	Very high
ERR562359	SB4565	K. pneumoniae	789a0ccfc97f8d958877dc28f0e82e033cccaaef	9688	0,0,429,0,63,*,*,*,*,*	23	3270	ST57	2011	Unknown	Western Europe	France	Unknown	Human	Human: Clinical	Liver	Clinical	PRJEB6688	ERR562359	SAMEA2637229	Bialek 2014	Reads	182	40	strong	118982	289030	5557104	no	-	5	0	0	0	ybt 1; ICEKp10 (truncated)	342	clb 2	29-1LV	iuc 1	1	iro 1	2	rmp 1; KpVP-1	26	rmpA2_5-54%	wzi1	KL1	none	Very high
ERR562360	SB4698	K. pneumoniae	9698	9698	0,0,429,0,5,1,0,0,0,0	23	3269	ST23	2012	Unknown	Western Europe	France	Unknown	Human	Human: Unknown	Unknown	Unknown	PRJEB6688	ERR562360	SAMEA2637230	Bialek 2014	Reads	116	15	strong	231301	440925	5464891	no	-	5	0	0	0	ybt 1; ICEKp10	339	clb 2	29	iuc 1	1	iro 1	2	rmp 1; KpVP-1	26	rmpA2_5-54%	wzi1	KL1	none	Very high
SB53	SB53/16A151	K. pneumoniae	9679	9679	0,0,429,0,42,1,0,0,0,0	23	2759	ST23	1997	Unknown	Southern Europe	Spain	Unknown	Human	Human: Clinical	Blood	Clinical	PRJEB6688	ERR562361	SAMEA2637231	Bialek 2014	Reads	129	22	strong	287778	437788	5512265	no	-	5	0	0	0	ybt 1; ICEKp10	47	clb 2	68	iuc 1	1	iro 1	2	rmp 1; KpVP-1	29	-	wzi1	KL1	none	Very high
SRR12508572	ARLG-4903	K. pneumoniae	22730	22730	0,0,105,6,0,0,0,11,2,0	258	2626	ST258	2016	Unknown	North America	USA	West	Human	Human: Clinical	Unknown	Clinical	PRJNA658369	SRR12508572	SAMN15868823	CRACKLE-2	Reads	117	12	strong	273991	435498	5500929	no	-	2	2	5	4	ybt 17; ICEKp10	267	clb 3	19	-	0	-	0	-	0	-	wzi29	unknown (best match = KL106)	?-	None
SRR12508576	ARLG-4932	K. pneumoniae	22729	22729	0,0,88,0,0,0,27,0,0,0	231	2625	ST231	2017	Unknown	North America	USA	Midwest	Human	Human: Clinical	Urogenital	Clinical	PRJNA658369	SRR12508576	SAMN15868685	CRACKLE-2	Reads	122	10	strong	265485	574426	5501614	no	-	4	0	5	6	ybt 14; ICEKp5	145-2LV	-	0	iuc unknown	0	-	0	-	0	-	wzi104	unknown (best match = KL51)	?-	Low
SRR12508578	ARLG-4930	K. pneumoniae	22728	22728	0,0,105,6,0,0,17,359,0,0	258	2624	ST258	2016	Unknown	North America	USA	Midwest	Human	Human: Clinical	Unknown	Clinical	PRJNA658369	SRR12508578	SAMN15869163	CRACKLE-2	Reads	187	8	strong	167780	671430	5721729	no	-	0	2	6	7	-	0	-	0	-	0	-	0	-	0	-	wzi154	KL107	none	Very high
SRR12508579	ARLG-4929	K. pneumoniae	22727	22727/23003	0,0,369,0,0,0,0,0,28,1	307	2623	ST307	2016	Unknown	North America	USA	Midwest	Human	Human: Clinical	Urogenital	Clinical	PRJNA658369	SRR12508579	SAMN15869162	CRACKLE-2	Reads	183	7	strong	307140	927141	5789824	no	-	0	2	6	10	-	0	-	0	-	0	-	0	-	0	-	wzi173	KL102	none	Very high
SRR12508580	ARLG-4928	K. pneumoniae	22726	22726	0,0,105,6,0,0,17,5,50,0	258	2622	ST258	2017	Unknown	North America	USA	Midwest	Human	Human: Clinical	Unknown	Clinical	PRJNA658369	SRR12508580	SAMN15869083	CRACKLE-2	Reads	196	2	strong	167736	449004	5671737	no	-	0	2	8	11	-	0	-	0	-	0	-	0	-	0	-	wzi154	KL107	none	Very high
SRR12508582	ARLG-4899	K. pneumoniae	22725	22725	0,0,105,6,0,0,17,474,0,0	258	2621	ST258	2016	Unknown	North America	USA	West	Human	Human: Clinical	Unknown	Clinical	PRJNA658369	SRR12508582	SAMN15868820	CRACKLE-2	Reads	170	4	strong	229415	461800	5733171	no	-	2	3	9	12	ybt 17; ICEKp10	267-1LV	clb 3	19	-	0	-	0	-	0	-	wzi154	KL107	none	Very high
SRR12508583	ARLG-4926	K. pneumoniae	22724	22724	0,0,22,27,0,0,0,102,0,0	17	2620	ST16	2017	Unknown	North America	USA	Midwest	Human	Human: Clinical	Urogenital	Clinical	PRJNA658369	SRR12508583	SAMN15869075	CRACKLE-2	Reads	162	7	strong	205966	538437	5529885	no	-	1	1	8	9	ybt 10; ICEKp4	91-2LV	-	0	-	0	-	0	-	0	-	wzi50	unknown (best match = KL107)	?-+	None
SRR12508587	ARLG-4922	K. pneumoniae	22723	22723	0,0,105,6,0,0,231,0,0,0	258	2619	ST258	2017	Unknown	North America	USA	Midwest	Human	Human: Clinical	Unknown	Clinical	PRJNA658369	SRR12508587	SAMN15868739	CRACKLE-2	Reads	226	5	strong	244996	790429	5617881	no	-	0	3	6	5	-	0	-	0	-	0	-	0	-	0	-	wzi29	KL106	none	Good
SRR12508588	ARLG-4921	K. pneumoniae	1393	1393/1396/23407/30956/31539/31578/3867/8382	0,0,105,6,0,0,0,4,1,0	258	2618	ST258	2017	Unknown	North America	USA	Northeast	Human	Human: Clinical	Urogenital	Clinical	PRJNA658369	SRR12508588	SAMN15868939	CRACKLE-2	Reads	211	12	strong	178577	462886	5722237	no	-	2	2	8	8	ybt 17; ICEKp10	267-1LV	clb 3	19-1LV	-	0	-	0	-	0	-	wzi29	unknown (best match = KL106)	?-	None
SRR12508589	ARLG-4920	K. pneumoniae	143	143/22903/22904/22909/31954/32412/33070	0,0,105,6,0,0,17,132,0,0	258	2617	ST258	2017	Unknown	North America	USA	Northeast	Human	Human: Clinical	Urogenital	Clinical	PRJNA658369	SRR12508589	SAMN15868938	CRACKLE-2	Reads	159	6	strong	203666	402669	5712914	no	-	5	2	7	8	ybt 17; ICEKp10	289-1LV	clb 3	17-1LV	iuc 5	62-2LV	iro 5	35-2LV	-	0	-	wzi154	KL107	none	Very high
SRR12508591	ARLG-4918	K. pneumoniae	143	143/22903/22904/22909/31954/32412/33070	0,0,105,6,0,0,17,132,0,0	258	2616	ST258	2017	Unknown	North America	USA	Northeast	Human	Human: Clinical	Unknown	Clinical	PRJNA658369	SRR12508591	SAMN15868935	CRACKLE-2	Reads	150	4	strong	203666	449713	5433195	no	-	0	2	6	7	-	0	-	0	-	0	-	0	-	0	-	wzi154	KL107	none	Very high
SRR12508593	ARLG-4898	K. pneumoniae	3b24e8ff3740c7a9fe34960ce401b7f35a14b94f	22722	0,0,105,6,0,0,17,531,*,*	258	2615	ST258	2017	Unknown	North America	USA	South	Human	Human: Clinical	Blood	Clinical	PRJNA658369	SRR12508593	SAMN15868883	CRACKLE-2	Reads	186	14	strong	167736	434298	5796831	no	-	2	2	8	12	ybt 17; ICEKp10	251-1LV	clb 3	62-2LV	-	0	-	0	-	0	-	wzi154	KL107	?	Good
SRR12508595	ARLG-4915	K. pneumoniae	22721	22721/22906/31505/31554/31596	0,0,105,6,0,0,0,4,27,0	258	2614	ST258	2016	Unknown	North America	USA	Northeast	Human	Human: Clinical	Blood	Clinical	PRJNA658369	SRR12508595	SAMN15868932	CRACKLE-2	Reads	201	14	strong	178580	462886	5732319	no	-	2	2	7	11	ybt 17; ICEKp10	267-1LV	clb 3	19-1LV	-	0	-	0	-	0	-	wzi29	unknown (best match = KL106)	?-	None
SRR12508597	ARLG-4912	K. pneumoniae	22720	22720	0,0,105,6,0,0,331,0,0,0	258	2613	ST258	2016	Unknown	North America	USA	West	Human	Human: Clinical	Urogenital	Clinical	PRJNA658369	SRR12508597	SAMN15868835	CRACKLE-2	Reads	195	6	strong	207982	463084	5636209	no	-	2	3	9	11	ybt 17; ICEKp10	267-1LV	clb 3	19-2LV	-	0	-	0	-	0	-	wzi154	KL107	none	Very high
SRR12508601	ARLG-4908	K. pneumoniae	22719	22719	0,0,105,6,0,0,181,0,0,0	258	2612	ST258	2016	Unknown	North America	USA	West	Human	Human: Clinical	Blood	Clinical	PRJNA658369	SRR12508601	SAMN15868832	CRACKLE-2	Reads	159	4	strong	230644	526228	5572946	no	-	0	1	8	7	-	0	-	0	-	0	-	0	-	0	-	wzi154	KL107	none	Very high
SRR12508602	ARLG-4907	K. pneumoniae	22718	22718	0,0,105,6,0,0,17,410,0,0	258	2611	ST258	2016	Unknown	North America	USA	West	Human	Human: Clinical	Unknown	Clinical	PRJNA658369	SRR12508602	SAMN15868829	CRACKLE-2	Reads	153	8	strong	157437	434564	5398406	no	-	0	2	4	3	-	0	-	0	-	0	-	0	-	0	-	wzi154	KL107	?	Good
SRR12508603	ARLG-4906	K. pneumoniae	22717	22717	0,0,42,2,3,0,0,0,0,0	3010	2610	ST3831-1LV	2016	Unknown	North America	USA	West	Human	Human: Clinical	Unknown	Clinical	PRJNA658369	SRR12508603	SAMN15868828	CRACKLE-2	Reads	298	8	strong	108851	560474	5677511	no	-	0	0	0	0	-	0	-	0	-	0	-	0	-	0	-	wzi24	KL24	?-	Good
SRR12508605	ARLG-4896	K. pneumoniae	22716	22716	0,0,105,6,0,0,0,36,1,0	258	2609	ST258	2016	Unknown	North America	USA	South	Human	Human: Clinical	Urogenital	Clinical	PRJNA658369	SRR12508605	SAMN15868880	CRACKLE-2	Reads	171	6	strong	171006	449573	5459704	no	-	0	2	8	11	-	0	-	0	-	0	-	0	-	0	-	wzi29	KL106	?	Good
SRR12508610	ARLG-4297	K. pneumoniae	c4c61f194040da1dd908d0b2d82308d0eb8e1e61	22892	0,0,105,6,0,0,224,0,*,*	258	2608	ST258	2017	Unknown	North America	USA	West	Human	Human: Clinical	Unknown	Clinical	PRJNA658369	SRR12508610	SAMN15868376	CRACKLE-2	Reads	134	40	strong	180420	465043	5273807	no	-	0	2	5	8	-	0	-	0	-	0	-	0	-	0	-	wzi154	unknown (best match = KL107)	?-	None
SRR12508611	ARLG-4296	K. pneumoniae	22891	22891	0,0,105,6,0,0,17,5,61,0	258	2607	ST258	2017	Unknown	North America	USA	West	Human	Human: Clinical	Urogenital	Clinical	PRJNA658369	SRR12508611	SAMN15868375	CRACKLE-2	Reads	167	55	strong	188493	509968	5604754	no	-	0	2	3	2	-	0	-	0	-	0	-	0	-	0	-	wzi154	KL107	?-	Good
SRR12508613	ARLG-4294	K. pneumoniae	22890	22890	0,0,0,0,2,0,0,171,3,0	15	2606	ST15	2017	Unknown	North America	USA	West	Human	Human: Clinical	Urogenital	Clinical	PRJNA658369	SRR12508613	SAMN15868373	CRACKLE-2	Reads	243	30	strong	137738	361708	5689975	no	-	1	2	7	10	ybt unknown	0	-	0	-	0	-	0	-	0	-	wzi16	unknown (best match = KL113)	?-+*	None
SRR12508614	ARLG-4293	K. pneumoniae	22889	22889	0,0,105,2,0,0,2,53,0,0	258	2605	ST11	2017	Unknown	North America	USA	West	Human	Human: Clinical	Unknown	Clinical	PRJNA658369	SRR12508614	SAMN15868372	CRACKLE-2	Reads	226	103	strong	126598	348134	5725200	no	-	1	2	9	9	ybt 9; ICEKp3	192-1LV	-	0	-	0	-	0	-	0	-	wzi64	unknown (best match = KL107)	?-+*	None
SRR12508615	ARLG-4292	K. pneumoniae	4348	22888/4348	0,0,105,6,0,0,0,12,0,0	258	2604	ST258	2017	Unknown	North America	USA	West	Human	Human: Clinical	Blood	Clinical	PRJNA658369	SRR12508615	SAMN15868371	CRACKLE-2	Reads	169	57	strong	140307	449707	5441793	no	-	0	0	4	4	-	0	-	0	-	0	-	0	-	0	-	wzi29	unknown (best match = KL107)	?-+	None
SRR12508619	ARLG-4308	K. pneumoniae	22887	22887	0,0,105,6,0,0,17,2,13,0	258	2603	ST258	2017	Unknown	North America	USA	West	Human	Human: Clinical	Unknown	Clinical	PRJNA658369	SRR12508619	SAMN15868368	CRACKLE-2	Reads	192	58	strong	152816	839093	5589959	no	-	0	2	8	9	-	0	-	0	-	0	-	0	-	0	-	wzi154	unknown (best match = KL107)	?-	Low
SRR12508622	ARLG-4305	K. pneumoniae	23179	23179	0,0,106,0,3,0,0,10,0,0	395	2602	ST395	2017	Unknown	North America	USA	West	Human	Human: Clinical	Blood	Clinical	PRJNA658369	SRR12508622	SAMN15868365	CRACKLE-2	Reads	296	87	strong	115567	283274	5737600	no	-	1	1	8	10	ybt 16; ICEKp12	277-5LV	-	0	-	0	-	0	-	0	-	wzi2	KL2	?-	Good
SRR12508625	ARLG-4301	K. pneumoniae	78c9c5889199fe50a7e3531fb9b63423abd5bfbd	22885	0,0,105,6,0,67,0,*,*,*	258	2601	ST258	2016	Unknown	North America	USA	West	Human	Human: Clinical	Unknown	Clinical	PRJNA658369	SRR12508625	SAMN15868362	CRACKLE-2	Reads	269	129	strong	95656	256356	5593403	no	-	0	2	8	9	-	0	-	0	-	0	-	0	-	0	-	wzi154	unknown (best match = KL107)	?-	Low
SRR12508626	ARLG-4300	K. pneumoniae	b5e25d2176f669440991c317712cce96afa27552	22932	0,0,105,6,0,0,161,*,*,*	258	2600	ST258	2016	Unknown	North America	USA	West	Human	Human: Clinical	Unknown	Clinical	PRJNA658369	SRR12508626	SAMN15868361	CRACKLE-2	Reads	127	65	strong	122605	331505	5508014	no	-	0	2	7	10	-	0	-	0	-	0	-	0	-	0	-	wzi29	unknown (best match = KL50)	?-+	None
SRR12508630	ARLG-3414	K. pneumoniae	22883	22883	0,0,105,6,0,0,195,0,0,0	258	2598	ST258	2016	Unknown	North America	USA	West	Human	Human: Clinical	Blood	Clinical	PRJNA658369	SRR12508630	SAMN15868358	CRACKLE-2	Reads	266	23	strong	203679	838984	5632099	no	-	0	2	7	10	-	0	-	0	-	0	-	0	-	0	-	wzi154	KL107	none	Very high
SRR12508636	ARLG-4287	K. pneumoniae	22882	22882	0,0,22,24,7,1,1,0,0,0	17	2597	ST17	2017	Unknown	North America	USA	South	Human	Human: Clinical	Unknown	Clinical	PRJNA658369	SRR12508636	SAMN15868352	CRACKLE-2	Reads	145	45	strong	210229	512187	5541822	no	-	0	2	9	12	-	0	-	0	-	0	-	0	-	0	-	wzi141	unknown (best match = KL107)	?-+*	None
SRR12508640	ARLG-4176	K. pneumoniae	4416	4416/4807	0,0,158,8,13,0,0,1,0,0	45	2596	ST45	2017	Unknown	North America	USA	South	Human	Human: Clinical	Urogenital	Clinical	PRJNA658369	SRR12508640	SAMN15868160	CRACKLE-2	Reads	99	18	strong	254250	869876	5387646	no	-	1	0	4	6	ybt 10; ICEKp4	78-1LV	-	0	-	0	-	0	-	0	-	wzi149	KL62	none	Very high
SRR12508641	ARLG-4283	K. pneumoniae	22881	22881	0,0,105,6,0,0,17,5,74,0	258	2595	ST258	2017	Unknown	North America	USA	South	Human	Human: Clinical	Blood	Clinical	PRJNA658369	SRR12508641	SAMN15868348	CRACKLE-2	Reads	178	24	strong	170773	433933	5591776	no	-	0	2	6	6	-	0	-	0	-	0	-	0	-	0	-	wzi154	unknown (best match = KL107)	?-	Low
SRR12508644	ARLG-3467	K. pneumoniae	22880	22880	0,0,50,1,3,0,0,0,0,0	883	2594	ST883	2016	Unknown	North America	USA	South	Human	Human: Clinical	Unknown	Clinical	PRJNA658369	SRR12508644	SAMN15868345	CRACKLE-2	Reads	143	10	strong	224969	502616	5495974	no	-	0	0	0	0	-	0	-	0	-	0	-	0	-	0	-	wzi343	KL109	?-	Good
SRR12508645	ARLG-3463	K. pneumoniae	22855	22855/22879/23111/23146/28540/34184	0,0,105,6,0,0,17,0,28,0	258	2593	ST258	2016	Unknown	North America	USA	South	Human	Human: Clinical	Urogenital	Clinical	PRJNA658369	SRR12508645	SAMN15868344	CRACKLE-2	Reads	288	15	strong	134132	328754	5756362	no	-	2	3	4	2	ybt 17; ICEKp10	267-3LV	clb 3	19	-	0	-	0	-	0	-	wzi154	KL107	?	Good
SRR12508648	ARLG-3451	K. pneumoniae	22878	22878	0,0,366,0,1,0,3,0,0,0	234	2592	ST234	2016	Unknown	North America	USA	South	Human	Human: Clinical	Urogenital	Clinical	PRJNA658369	SRR12508648	SAMN15868341	CRACKLE-2	Reads	86	47	strong	250895	418274	5306306	no	-	2	1	3	3	ybt 17; ICEKp10	269	clb 3	19	-	0	-	0	-	0	-	wzi114	unknown (best match = KL5)	?-+*	None
SRR12508651	ARLG-3489	K. pneumoniae	3f3c377c4fc30f1c4b1d29e29e3d5e1bfbb9f035	23560	0,0,369,0,0,0,0,328,*,*	307	2591	ST307	2017	Unknown	North America	USA	South	Human	Human: Clinical	Urogenital	Clinical	PRJNA658369	SRR12508651	SAMN15868159	CRACKLE-2	Reads	171	74	strong	145525	378509	5468370	no	-	0	2	9	10	-	0	-	0	-	0	-	0	-	0	-	wzi173	unknown (best match = KL107)	?-+	None
SRR12508654	ARLG-3251	K. pneumoniae	22135	22135/25705/31245/31255/32298/32429/32640/32797/33357	0,0,105,6,0,0,0,37,12,0	258	2590	ST258	2016	Unknown	North America	USA	South	Human	Human: Clinical	Unknown	Clinical	PRJNA658369	SRR12508654	SAMN15869007	CRACKLE-2	Reads	196	5	strong	202170	409251	5451649	no	-	0	2	8	8	-	0	-	0	-	0	-	0	-	0	-	wzi29	KL106	none	Very high
SRR12508658	ARLG-3247	K. pneumoniae	22876	22876	0,0,105,6,0,0,0,225,0,0	258	2589	ST258	2016	Unknown	North America	USA	South	Human	Human: Clinical	Urogenital	Clinical	PRJNA658369	SRR12508658	SAMN15869003	CRACKLE-2	Reads	173	8	strong	237436	499064	5408749	no	-	0	2	7	7	-	0	-	0	-	0	-	0	-	0	-	wzi29	KL106	none	Good
SRR12508660	ARLG-3245	K. pneumoniae	22875	22875/34001	0,0,369,0,0,0,0,28,1,0	307	2588	ST307	2016	Unknown	North America	USA	South	Human	Human: Clinical	Urogenital	Clinical	PRJNA658369	SRR12508660	SAMN15869001	CRACKLE-2	Reads	298	0	strong	214503	512200	5602478	no	-	0	2	6	5	-	0	-	0	-	0	-	0	-	0	-	wzi173	KL102	none	Very high
SRR12508663	ARLG-3242	K. pneumoniae	22874	22874	0,0,369,0,0,0,0,204,0,4	307	2587	ST307	2016	Unknown	North America	USA	South	Human	Human: Clinical	Urogenital	Clinical	PRJNA658369	SRR12508663	SAMN15868999	CRACKLE-2	Reads	166	0	strong	171389	848771	5464786	no	-	0	2	5	4	-	0	-	0	-	0	-	0	-	0	-	wzi173	KL102	?-	Good
SRR12508664	ARLG-3241	K. pneumoniae	22873	22873	0,0,105,6,0,0,17,284,0,0	258	2586	ST258	2016	Unknown	North America	USA	South	Human	Human: Clinical	Urogenital	Clinical	PRJNA658369	SRR12508664	SAMN15868998	CRACKLE-2	Reads	242	6	strong	219954	503743	5594054	no	-	0	2	3	2	-	0	-	0	-	0	-	0	-	0	-	wzi154	KL107	none	Very high
SRR12508666	ARLG-3239	K. pneumoniae	22871	22871	0,0,105,6,0,0,17,255,0,0	258	2585	ST258	2016	Unknown	North America	USA	South	Human	Human: Clinical	Blood	Clinical	PRJNA658369	SRR12508666	SAMN15868996	CRACKLE-2	Reads	149	15	strong	197274	499069	5707917	no	-	2	2	6	5	ybt 17; ICEKp10	251	clb 3	62-2LV	-	0	-	0	-	0	-	wzi154	KL107	?-	Good
SRR12508668	ARLG-3237	K. pneumoniae	22870	22870	0,0,369,0,0,0,44,0,1,0	307	2584	ST307	2016	Unknown	North America	USA	South	Human	Human: Clinical	Urogenital	Clinical	PRJNA658369	SRR12508668	SAMN15868994	CRACKLE-2	Reads	165	3	strong	186839	499870	5514885	no	-	0	2	7	6	-	0	-	0	-	0	-	0	-	0	-	-	unknown (best match = KL107)	?-	None
SRR12508669	ARLG-3235	K. pneumoniae	22869	22869	0,0,369,0,0,0,0,323,0,0	307	339	ST307	2016	Unknown	North America	USA	South	Human	Human: Clinical	Urogenital	Clinical	PRJNA658369	SRR12508669	SAMN15868993	CRACKLE-2	Reads	158	0	strong	195836	464136	5489235	no	-	0	2	7	7	-	0	-	0	-	0	-	0	-	0	-	wzi173	KL102	-	High
SRR12508670	ARLG-3234	K. pneumoniae	22868	22868	0,0,105,6,0,0,0,37,15,0	258	2583	ST258	2016	Unknown	North America	USA	South	Human	Human: Clinical	Unknown	Clinical	PRJNA658369	SRR12508670	SAMN15868992	CRACKLE-2	Reads	252	12	strong	203669	456054	5555132	no	-	0	3	8	7	-	0	-	0	-	0	-	0	-	0	-	wzi29	unknown (best match = KL106)	?-	None
SRR12508672	ARLG-3523	K. pneumoniae	22867	22867	0,0,105,6,0,0,17,338,0,0	258	2582	ST258	2016	Unknown	North America	USA	Northeast	Human	Human: Clinical	Urogenital	Clinical	PRJNA658369	SRR12508672	SAMN15868196	CRACKLE-2	Reads	206	4	strong	167736	542703	5832952	no	-	2	2	8	11	ybt 17; ICEKp10	289	clb 3 (incomplete)	17-1LV	-	0	-	0	-	0	-	wzi154	KL107	-	High
SRR12508675	ARLG-3226	K. pneumoniae	22866	22866	0,0,83,5,2,0,0,0,0,0	43	2581	ST43	2016	Unknown	North America	USA	South	Human	Human: Clinical	Urogenital	Clinical	PRJNA658369	SRR12508675	SAMN15868988	CRACKLE-2	Reads	247	6	strong	190533	560094	5573325	no	-	0	2	1	1	-	0	-	0	-	0	-	0	-	0	-	-	KL18	none	Very high
SRR12508676	ARLG-3224	K. pneumoniae	22865	22865	0,0,105,6,0,0,0,189,0,0	258	2580	ST258	2016	Unknown	North America	USA	South	Human	Human: Clinical	Blood	Clinical	PRJNA658369	SRR12508676	SAMN15868987	CRACKLE-2	Reads	214	6	strong	209526	429331	5451894	no	-	0	2	6	5	-	0	-	0	-	0	-	0	-	0	-	wzi29	KL106	none	Very high
SRR12508677	ARLG-3223	K. pneumoniae	22864	22864	0,0,197,0,0,6,0,2,0,0	147	2579	ST273	2016	Unknown	North America	USA	South	Human	Human: Clinical	Unknown	Clinical	PRJNA658369	SRR12508677	SAMN15868986	CRACKLE-2	Reads	178	10	strong	295571	915544	5503002	no	-	0	2	8	12	-	0	-	0	-	0	-	0	-	0	-	wzi174	KL74	?	Good
SRR12508678	ARLG-3222	K. pneumoniae	22863	22863	0,0,369,0,0,0,113,0,0,0	307	2578	ST307	2016	Unknown	North America	USA	South	Human	Human: Clinical	Unknown	Clinical	PRJNA658369	SRR12508678	SAMN15868985	CRACKLE-2	Reads	114	2	strong	250571	642646	5368047	no	-	0	2	4	3	-	0	-	0	-	0	-	0	-	0	-	wzi173	KL102	?	Good
SRR12508679	ARLG-3220	K. pneumoniae	22862	22862	0,0,369,0,0,0,0,204,14,0	307	2577	ST307	2016	Unknown	North America	USA	South	Human	Human: Clinical	Urogenital	Clinical	PRJNA658369	SRR12508679	SAMN15868984	CRACKLE-2	Reads	136	0	strong	240515	936899	5442653	no	-	0	2	5	4	-	0	-	0	-	0	-	0	-	0	-	wzi173	KL102	none	Very high
SRR12508680	ARLG-3218	K. pneumoniae	22861	22861	0,0,369,0,0,0,0,305,0,0	307	2576	ST307	2016	Unknown	North America	USA	South	Human	Human: Clinical	Urogenital	Clinical	PRJNA658369	SRR12508680	SAMN15868983	CRACKLE-2	Reads	150	4	strong	172041	377692	5182031	no	-	0	2	6	6	-	0	-	0	-	0	-	0	-	0	-	wzi173	KL102	none	Very high
SRR12508681	ARLG-3215	K. pneumoniae	22860	22860	0,0,369,0,0,0,0,28,24,0	307	2575	ST307	2016	Unknown	North America	USA	South	Human	Human: Clinical	Unknown	Clinical	PRJNA658369	SRR12508681	SAMN15868982	CRACKLE-2	Reads	118	0	strong	255907	503360	5456873	no	-	0	2	4	3	-	0	-	0	-	0	-	0	-	0	-	wzi173	KL102	?	Good
SRR12508682	ARLG-3214	K. pneumoniae	22859	22859/23199	0,0,0,0,2,0,0,127,0,0	15	2574	ST15	2016	Unknown	North America	USA	South	Human	Human: Clinical	Unknown	Clinical	PRJNA658369	SRR12508682	SAMN15868980	CRACKLE-2	Reads	117	3	strong	219972	472512	5482128	no	-	2	2	2	1	ybt 17; ICEKp10	289-2LV	clb 3	17-2LV	-	0	-	0	-	0	-	wzi93	KL112	?-	Good
SRR12508683	ARLG-3524	K. pneumoniae	d34086263f4c4b58fa349d6ac067c1e3b3410048	2102/22858	0,0,105,0,3,0,1,0,*,*	258	2573	ST11	2016	Unknown	North America	USA	Northeast	Human	Human: Clinical	Urogenital	Clinical	PRJNA658369	SRR12508683	SAMN15868195	CRACKLE-2	Reads	171	30	strong	188281	481923	5521863	no	-	1	1	8	13	ybt 10; ICEKp4	26-2LV	-	0	-	0	-	0	-	0	-	wzi75	unknown (best match = KL107)	?-+	None
SRR12508684	ARLG-3213	K. pneumoniae	22857	22857	0,0,105,6,0,0,226,0,0,0	258	2572	ST258	2016	Unknown	North America	USA	South	Human	Human: Clinical	Blood	Clinical	PRJNA658369	SRR12508684	SAMN15868981	CRACKLE-2	Reads	203	18	strong	196750	434300	5691326	no	-	2	2	7	6	ybt 17; ICEKp10	289-2LV	clb 3	17-2LV	-	0	-	0	-	0	-	wzi154	KL107	?-	Good
SRR12508685	ARLG-3211	K. pneumoniae	22856	22856	0,0,105,6,0,0,0,37,14,0	258	2571	ST258	2016	Unknown	North America	USA	South	Human	Human: Clinical	Unknown	Clinical	PRJNA658369	SRR12508685	SAMN15868979	CRACKLE-2	Reads	236	2	strong	224775	499064	5569487	no	-	0	2	7	7	-	0	-	0	-	0	-	0	-	0	-	wzi29	KL106	none	Very high
SRR12508687	ARLG-3208	K. pneumoniae	22855	22855/22879/23111/23146/28540/34184	0,0,105,6,0,0,17,0,28,0	258	176	ST258	2016	Unknown	North America	USA	South	Human	Human: Clinical	Unknown	Clinical	PRJNA658369	SRR12508687	SAMN15868977	CRACKLE-2	Reads	257	4	strong	205473	449397	5819614	no	-	2	2	2	1	ybt 17; ICEKp10	267-2LV	clb 3	19	-	0	-	0	-	0	-	wzi154	KL107	?	Good
SRR12508690	ARLG-4647	K. pneumoniae	22854	22854	0,0,105,6,0,0,0,284,0,0	258	2570	ST258	2017	Unknown	North America	USA	West	Human	Human: Clinical	Unknown	Clinical	PRJNA658369	SRR12508690	SAMN15868842	CRACKLE-2	Reads	150	60	strong	165039	328768	5396528	no	-	2	2	3	2	ybt 17; ICEKp10	267	clb 3	19	-	0	-	0	-	0	-	wzi29	unknown (best match = KL107)	?-+	None
SRR12508691	ARLG-4646	K. pneumoniae	22853	22853	0,0,105,6,4,0,6,0,0,0	258	2569	ST258	2017	Unknown	North America	USA	Northeast	Human	Human: Clinical	Urogenital	Clinical	PRJNA658369	SRR12508691	SAMN15868906	CRACKLE-2	Reads	190	49	strong	203670	417348	5734414	no	-	2	2	7	7	ybt 17; ICEKp10	251	clb 3	62	-	0	-	0	-	0	-	wzi168	unknown (best match = KL107)	?-+*	None
SRR12508692	ARLG-4645	K. pneumoniae	22852	22852	0,0,105,6,0,0,17,129,9,0	258	2568	ST258	2017	Unknown	North America	USA	Northeast	Human	Human: Clinical	Urogenital	Clinical	PRJNA658369	SRR12508692	SAMN15868905	CRACKLE-2	Reads	145	22	strong	154328	451202	5584892	no	-	2	3	7	6	ybt 17; ICEKp10	289-3LV	clb 3	17-1LV	-	0	-	0	-	0	-	wzi154	unknown (best match = KL107)	?-	None
SRR12508693	ARLG-4643	K. pneumoniae	22851	22851	0,0,178,10,0,0,0,0,0,0	461	2567	ST461-1LV	2017	Unknown	North America	USA	Northeast	Human	Human: Clinical	Unknown	Clinical	PRJNA658369	SRR12508693	SAMN15868904	CRACKLE-2	Reads	187	40	strong	138360	399823	5531833	no	-	0	3	7	11	-	0	-	0	-	0	-	0	-	0	-	wzi24	unknown (best match = KL24)	?-	None
SRR12508694	ARLG-4642	K. pneumoniae	22850	22850	0,0,158,8,13,0,9,0,0,0	45	2566	ST45	2016	Unknown	North America	USA	Northeast	Human	Human: Clinical	Urogenital	Clinical	PRJNA658369	SRR12508694	SAMN15868903	CRACKLE-2	Reads	201	29	strong	261581	727874	5493121	no	-	1	2	6	7	ybt 10; ICEKp4	78	-	0	-	0	-	0	-	0	-	wzi149	unknown (best match = KL107)	?-+*	None
SRR12508695	ARLG-4641	K. pneumoniae	22849	22849	0,0,108,0,10,0,1,0,0,0	12	2565	ST12	2016	Unknown	North America	USA	Northeast	Human	Human: Clinical	Unknown	Clinical	PRJNA658369	SRR12508695	SAMN15868902	CRACKLE-2	Reads	146	32	strong	214690	786901	5656531	no	-	0	2	6	11	-	0	-	0	-	0	-	0	-	0	-	wzi162	unknown (best match = KL122)	?-	None
SRR12508696	ARLG-4640	K. pneumoniae	22848	22848	0,0,220,1,11,0,1,0,0,0	152	2564	ST152	2016	Unknown	North America	USA	Northeast	Human	Human: Clinical	Urogenital	Clinical	PRJNA658369	SRR12508696	SAMN15868901	CRACKLE-2	Reads	113	10	strong	290725	1029968	5415840	no	-	0	2	3	3	-	0	-	0	-	0	-	0	-	0	-	wzi110	KL149	?-	Good
SRR12508697	ARLG-4639	K. pneumoniae	22847	22847	0,0,108,0,10,0,0,0,0,0	12	2563	ST12	2016	Unknown	North America	USA	Northeast	Human	Human: Clinical	Urogenital	Clinical	PRJNA658369	SRR12508697	SAMN15868900	CRACKLE-2	Reads	153	8	strong	212157	439826	5488869	no	-	0	2	5	8	-	0	-	0	-	0	-	0	-	0	-	wzi162	KL122	?	Good
SRR12508700	ARLG-4637	K. pneumoniae	22846	22846	0,0,46,5,16,0,0,0,0,0	76	2562	ST76-1LV	2016	Unknown	North America	USA	Northeast	Human	Human: Clinical	Unknown	Clinical	PRJNA658369	SRR12508700	SAMN15868898	CRACKLE-2	Reads	156	2	strong	268678	757098	5525280	no	-	0	2	4	4	-	0	-	0	-	0	-	0	-	0	-	wzi100	unknown (best match = KL10)	?-+	Low
SRR12508702	ARLG-4635	K. pneumoniae	22845	22845	0,0,29,23,4,0,0,0,0,0	268	2561	ST36	2016	Unknown	North America	USA	Northeast	Human	Human: Clinical	Urogenital	Clinical	PRJNA658369	SRR12508702	SAMN15868896	CRACKLE-2	Reads	126	36	strong	278914	917635	5456383	no	-	0	2	4	5	-	0	-	0	-	0	-	0	-	0	-	wzi27	unknown (best match = KL107)	?-+	None
SRR12508704	ARLG-4633	K. pneumoniae	2e9f0ed100c6bbf299f7f235681ef403a35a2abc	22844	0,0,105,6,4,4,0,0,*,*	258	2560	ST258	2016	Unknown	North America	USA	Northeast	Human	Human: Clinical	Unknown	Clinical	PRJNA658369	SRR12508704	SAMN15868894	CRACKLE-2	Reads	258	121	strong	100339	340347	5742150	no	-	2	2	7	7	ybt 17; ICEKp10	251	clb 3	62	-	0	-	0	-	0	-	wzi168	unknown (best match = KL107)	?-+*	None
SRR12508705	ARLG-4632	K. pneumoniae	22843	22843	0,0,669,2,0,0,0,0,0,0	10569	2559	ST2800-1LV	2016	Unknown	North America	USA	Northeast	Human	Human: Clinical	Urogenital	Clinical	PRJNA658369	SRR12508705	SAMN15868893	CRACKLE-2	Reads	157	83	strong	154243	553578	5596957	no	-	0	1	5	9	-	0	-	0	-	0	-	0	-	0	-	wzi123	unknown (best match = KL136)	?-	None
SRR12508711	ARLG-4627	K. pneumoniae	22842	22842	0,0,105,6,0,0,17,288,0,0	258	2558	ST258	2016	Unknown	North America	USA	Midwest	Human	Human: Clinical	Urogenital	Clinical	PRJNA658369	SRR12508711	SAMN15869182	CRACKLE-2	Reads	189	31	strong	110193	490871	5629422	no	-	2	2	7	10	ybt 17; ICEKp10	289-1LV	clb 3	17-1LV	-	0	-	0	-	0	-	-	unknown (best match = KL107)	?-	None
SRR12508712	ARLG-4626	K. pneumoniae	22841	22841	0,0,105,6,0,0,261,0,0,0	258	2557	ST258	2017	Unknown	North America	USA	Midwest	Human	Human: Clinical	Unknown	Clinical	PRJNA658369	SRR12508712	SAMN15868684	CRACKLE-2	Reads	176	32	strong	146317	433451	5473544	no	-	0	0	8	11	-	0	-	0	-	0	-	0	-	0	-	wzi154	unknown (best match = KL107)	?-	None
SRR12508714	ARLG-4624	K. pneumoniae	1276	1276/26361/26432/31494/31593/4155	0,0,105,6,0,0,0,4,0,0	258	2556	ST258	2017	Unknown	North America	USA	Midwest	Human	Human: Clinical	Urogenital	Clinical	PRJNA658369	SRR12508714	SAMN15868682	CRACKLE-2	Reads	202	10	strong	201186	449155	5672781	no	-	0	3	8	11	-	0	-	0	-	0	-	0	-	0	-	wzi29	KL106	none	Very high
SRR12508715	ARLG-4623	K. pneumoniae	1321	1321/26359/4677	0,0,105,6,0,0,0,15,0,0	258	2555	ST258	2017	Unknown	North America	USA	Midwest	Human	Human: Clinical	Urogenital	Clinical	PRJNA658369	SRR12508715	SAMN15868681	CRACKLE-2	Reads	153	30	strong	160306	457496	5221246	no	-	0	2	6	6	-	0	-	0	-	0	-	0	-	0	-	wzi29	unknown (best match = KL106)	?-	None
SRR12508716	ARLG-4621	K. pneumoniae	22840	22840	0,0,22,27,0,0,0,83,0,0	17	2554	ST16	2017	Unknown	North America	USA	South	Human	Human: Clinical	Urogenital	Clinical	PRJNA658369	SRR12508716	SAMN15868755	CRACKLE-2	Reads	134	2	strong	310504	527684	5567456	no	-	1	2	8	8	ybt 10; ICEKp4	91-1LV	-	0	-	0	-	0	-	0	-	wzi50	KL51	none	Very high
SRR12508718	ARLG-4619	K. pneumoniae	22834	22834/22839	0,0,181,0,1,3,0,0,0,0	133	2553	ST133	2017	Unknown	North America	USA	South	Human	Human: Clinical	Unknown	Clinical	PRJNA658369	SRR12508718	SAMN15868753	CRACKLE-2	Reads	101	23	strong	253144	773427	5582103	no	-	2	2	3	3	ybt 17; ICEKp10	267	clb 3	19	-	0	-	0	-	0	-	wzi180	unknown (best match = KL116)	?-	None
SRR12508719	ARLG-4618	K. pneumoniae	22838	22838/23624	0,0,105,0,15,1,0,2,0,0	258	2552	ST340	2017	Unknown	North America	USA	South	Human	Human: Clinical	Urogenital	Clinical	PRJNA658369	SRR12508719	SAMN15868752	CRACKLE-2	Reads	156	4	strong	193942	784101	5601323	no	-	0	2	5	5	-	0	-	0	-	0	-	0	-	0	-	wzi56	KL55	?*	Good
SRR12508720	ARLG-4617	K. pneumoniae	22535	22535/32745/33160/33627	0,0,105,0,15,1,0,1,0,0	258	2551	ST340	2016	Unknown	North America	USA	South	Human	Human: Clinical	Unknown	Clinical	PRJNA658369	SRR12508720	SAMN15868751	CRACKLE-2	Reads	197	14	strong	189446	724202	5644696	no	-	0	3	10	19	-	0	-	0	-	0	-	0	-	0	-	wzi56	unknown (best match = KL107)	?-+	None
SRR12508722	ARLG-4616	K. pneumoniae	22837	22837/26500	0,0,105,6,0,0,17,7,56,0	258	2550	ST258	2016	Unknown	North America	USA	South	Human	Human: Clinical	Unknown	Clinical	PRJNA658369	SRR12508722	SAMN15868750	CRACKLE-2	Reads	197	21	strong	167123	434298	5784457	no	-	2	3	10	13	ybt 17; ICEKp10	251	clb 3	62-1LV	-	0	-	0	-	0	-	wzi154	unknown (best match = KL107)	?-	None
SRR12508727	ARLG-4278	K. pneumoniae	22836	22836	0,0,105,6,0,0,0,324,0,0	258	2549	ST258	2017	Unknown	North America	USA	South	Human	Human: Clinical	Blood	Clinical	PRJNA658369	SRR12508727	SAMN15868335	CRACKLE-2	Reads	157	10	strong	183844	455264	5556798	no	-	0	2	7	10	-	0	-	0	-	0	-	0	-	0	-	wzi29	unknown (best match = KL106)	?-	Low
SRR12508730	ARLG-4275	K. pneumoniae	22495	22495/22500/22835/26503/28499	0,0,105,6,0,0,71,0,1,0	258	2548	ST258	2017	Unknown	North America	USA	South	Human	Human: Clinical	Unknown	Clinical	PRJNA658369	SRR12508730	SAMN15868332	CRACKLE-2	Reads	205	56	strong	153680	498938	5678185	no	-	1	2	7	10	ybt 16; ICEKp12	294	-	0	-	0	-	0	-	0	-	wzi154	unknown (best match = KL107)	?-	None
SRR12508731	ARLG-4181	K. pneumoniae	22834	22834/22839	0,0,181,0,1,3,0,0,0,0	133	2547	ST133	2017	Unknown	North America	USA	South	Human	Human: Clinical	Urogenital	Clinical	PRJNA658369	SRR12508731	SAMN15868331	CRACKLE-2	Reads	99	18	strong	285309	773433	5756262	no	-	2	2	5	7	ybt 17; ICEKp10	267	clb 3	19	-	0	-	0	-	0	-	wzi180	unknown (best match = KL107)	?-+*	None
SRR12508732	ARLG-4279	K. pneumoniae	22750	22750/22833	0,0,22,27,0,0,51,0,0,0	17	2546	ST16	2016	Unknown	North America	USA	South	Human	Human: Clinical	Unknown	Clinical	PRJNA658369	SRR12508732	SAMN15868330	CRACKLE-2	Reads	195	10	strong	231200	728667	5504834	no	-	0	2	8	8	-	0	-	0	-	0	-	0	-	0	-	-	unknown (best match = KL51)	?-	None
SRR12508736	ARLG-4222	K. pneumoniae	22832	22832	0,0,105,6,4,2,0,0,0,0	258	2545	ST258-1LV	2017	Unknown	North America	USA	Northeast	Human	Human: Clinical	Unknown	Clinical	PRJNA658369	SRR12508736	SAMN15868327	CRACKLE-2	Reads	231	114	strong	105717	409518	5689380	no	-	2	2	7	10	ybt 17; ICEKp10	251	clb 3	62	-	0	-	0	-	0	-	wzi168	unknown (best match = KL25)	?-	None
SRR12508738	ARLG-4220	K. pneumoniae	22831	22831	0,0,105,6,4,0,1,6,0,0	258	2544	ST258	2017	Unknown	North America	USA	Northeast	Human	Human: Clinical	Unknown	Clinical	PRJNA658369	SRR12508738	SAMN15868325	CRACKLE-2	Reads	188	18	strong	180858	324325	5740204	no	-	2	2	7	7	ybt 17; ICEKp10	251	clb 3	62	-	0	-	0	-	0	-	-	unknown (best match = KL25)	?-	None
SRR12508739	ARLG-4219	K. pneumoniae	22830	22830	0,0,1201,0,2,0,0,0,0,0	11405	2543	ST393	2017	Unknown	North America	USA	Northeast	Human	Human: Clinical	Unknown	Clinical	PRJNA658369	SRR12508739	SAMN15868324	CRACKLE-2	Reads	272	31	strong	198960	872991	5671812	no	-	1	2	4	4	ybt 9; ICEKp3	174-1LV	-	0	-	0	-	0	-	0	-	wzi43	KL43	?-	Good
SRR12508744	ARLG-4215	K. pneumoniae	22825	22825/22829	0,0,127,5,0,0,0,2,0,0	6	2542	ST299	2017	Unknown	North America	USA	Northeast	Human	Human: Clinical	Unknown	Clinical	PRJNA658369	SRR12508744	SAMN15868319	CRACKLE-2	Reads	218	29	strong	153563	397542	5854201	no	-	2	1	4	8	ybt 17; ICEKp10	289	clb 3	17-1LV	-	0	-	0	-	0	-	wzi7	KL7	?-	Good
SRR12508746	ARLG-4214	K. pneumoniae	22828	22828	0,0,404,0,4,0,1,0,0,0	831	2541	ST831	2017	Unknown	North America	USA	Northeast	Human	Human: Clinical	Urogenital	Clinical	PRJNA658369	SRR12508746	SAMN15868318	CRACKLE-2	Reads	103	20	strong	372877	721420	5375207	no	-	0	1	6	9	-	0	-	0	-	0	-	0	-	0	-	wzi18	KL18	?	Good
SRR12508747	ARLG-4213	K. pneumoniae	22827	22827	0,0,105,6,0,0,0,1,4,0	258	2540	ST258	2017	Unknown	North America	USA	Northeast	Human	Human: Clinical	Urogenital	Clinical	PRJNA658369	SRR12508747	SAMN15868317	CRACKLE-2	Reads	206	32	strong	151772	434270	5539193	no	-	1	2	3	3	ybt 15; ICEKp11	230-1LV	-	0	-	0	-	0	-	0	-	wzi50	KL51	none	Very high
SRR12508748	ARLG-4212	K. pneumoniae	22826	22826	0,0,105,6,0,77,0,0,0,0	258	2539	ST258	2017	Unknown	North America	USA	Northeast	Human	Human: Clinical	Unknown	Clinical	PRJNA658369	SRR12508748	SAMN15868316	CRACKLE-2	Reads	231	15	strong	167569	840579	5809655	no	-	2	2	3	2	ybt 17; ICEKp10	251-1LV	clb 3	62-2LV	-	0	-	0	-	0	-	wzi154	KL107	none	Very high
SRR12508749	ARLG-4211	K. pneumoniae	22825	22825	0,0,127,5,0,0,0,2,0,0	6	2538	ST299	2017	Unknown	North America	USA	Northeast	Human	Human: Clinical	Unknown	Clinical	PRJNA658369	SRR12508749	SAMN15868315	CRACKLE-2	Reads	151	35	strong	155727	397540	5683486	no	-	2	1	4	6	ybt 17; ICEKp10	289	clb 3	17-1LV	-	0	-	0	-	0	-	wzi7	unknown (best match = KL7)	?-	None
SRR12508752	ARLG-4208	K. pneumoniae	50a09f2cc300406a189af06ebb27a9bd6dc5788b	22824/22963/24663	0,0,105,6,43,0,0,3,*,*	258	2537	ST258	2017	Unknown	North America	USA	Northeast	Human	Human: Clinical	Urogenital	Clinical	PRJNA658369	SRR12508752	SAMN15868312	CRACKLE-2	Reads	188	19	strong	203657	409518	5628247	no	-	1	2	8	13	ybt 10; ICEKp4	28-1LV	-	0	-	0	-	0	-	0	-	-	unknown (best match = KL74)	?-	None
SRR12508754	ARLG-4206	K. pneumoniae	23170	23170	0,0,98,0,6,1,2,0,0,0	13	2536	ST13-1LV	2017	Unknown	North America	USA	Northeast	Human	Human: Clinical	Urogenital	Clinical	PRJNA658369	SRR12508754	SAMN15868310	CRACKLE-2	Reads	173	16	strong	248295	375843	5634743	no	-	1	1	5	7	ybt 10; ICEKp4	21-2LV	-	0	-	0	-	0	-	0	-	wzi40	KL3	?	Good
SRR12508758	ARLG-4174	K. variicola subsp. variicola	1bc296b1a2caf05fb5da37f12eeffcd010d54859	5125	1,0,123,0,*,*,*,*,*,*	681	2535	ST681	2017	Unknown	North America	USA	Northeast	Human	Human: Clinical	Unknown	Clinical	PRJNA658369	SRR12508758	SAMN15868307	CRACKLE-2	Reads	264	117	strong	86263	221448	5828505	no	-	0	0	0	0	-	0	-	0	-	0	-	0	-	0	-	wzi69	unknown (best match = KL107)	?-+*	None
SRR12508769	ARLG-4416	K. pneumoniae	1276	1276/26361/26432/31494/31593/4155	0,0,105,6,0,0,0,4,0,0	258	2534	ST258	2017	Unknown	North America	USA	Midwest	Human	Human: Clinical	Unknown	Clinical	PRJNA658369	SRR12508769	SAMN15868524	CRACKLE-2	Reads	273	116	strong	85577	251739	5611794	no	-	0	2	7	12	-	0	-	0	-	0	-	0	-	0	-	wzi29	unknown (best match = KL106)	?-	None
SRR12508771	ARLG-4413	K. pneumoniae	22821	22821	0,0,0,0,2,0,113,1,0,0	15	2533	ST1844	2017	Unknown	North America	USA	Midwest	Human	Human: Clinical	Blood	Clinical	PRJNA658369	SRR12508771	SAMN15868522	CRACKLE-2	Reads	143	89	strong	162556	314990	5520905	no	-	0	1	8	10	-	0	-	0	-	0	-	0	-	0	-	wzi115	unknown (best match = KL54)	?-	None
SRR12508772	ARLG-4412	K. pneumoniae	61838fd726c2b354e3adefe50d078cc0333f14fc	22820	0,0,105,6,0,0,17,517,*,*	258	2532	ST258	2017	Unknown	North America	USA	Midwest	Human	Human: Clinical	Unknown	Clinical	PRJNA658369	SRR12508772	SAMN15868521	CRACKLE-2	Reads	161	14	strong	167736	400521	5474729	no	-	0	2	5	8	-	0	-	0	-	0	-	0	-	0	-	wzi154	KL107	?	Good
SRR12508773	ARLG-4411	K. pneumoniae	1254	1254/1303/4682	0,0,105,6,0,0,0,0,9,0	258	2531	ST258	2016	Unknown	North America	USA	Midwest	Human	Human: Clinical	Urogenital	Clinical	PRJNA658369	SRR12508773	SAMN15868520	CRACKLE-2	Reads	154	20	strong	168837	498959	5411306	no	-	0	2	3	3	-	0	-	0	-	0	-	0	-	0	-	wzi29	KL106	none	Good
SRR12508774	ARLG-4431	K. pneumoniae	22819	22819	0,0,105,6,0,0,0,4,47,0	258	2530	ST258	2017	Unknown	North America	USA	Midwest	Human	Human: Clinical	Urogenital	Clinical	PRJNA658369	SRR12508774	SAMN15868519	CRACKLE-2	Reads	229	49	strong	127580	290045	5590071	no	-	0	2	7	11	-	0	-	0	-	0	-	0	-	0	-	wzi29	unknown (best match = KL106)	?-	None
SRR12508775	ARLG-4179	K. pneumoniae	388e954d15b7dfb87881f5bd2a7305769d8f1f87	22818	0,0,406,0,0,3,0,1,*,*	551	2529	ST551	2017	Unknown	North America	USA	Midwest	Human	Human: Clinical	Unknown	Clinical	PRJNA658369	SRR12508775	SAMN15868177	CRACKLE-2	Reads	221	84	strong	121879	341986	5548107	no	-	0	1	8	12	-	0	-	0	-	0	-	0	-	0	-	wzi18	unknown (best match = KL107)	?-+*	None
SRR12508776	ARLG-4430	K. pneumoniae	22817	22817	0,0,105,6,0,0,310,0,0,0	258	2528	ST258	2017	Unknown	North America	USA	Midwest	Human	Human: Clinical	Urogenital	Clinical	PRJNA658369	SRR12508776	SAMN15868518	CRACKLE-2	Reads	175	47	strong	127207	409612	5499446	no	-	0	2	6	7	-	0	-	0	-	0	-	0	-	0	-	wzi29	unknown (best match = KL106)	?-	None
SRR12508778	ARLG-4428	K. pneumoniae	22816	22816	0,0,369,0,0,0,0,0,223,0	307	2527	ST307	2016	Unknown	North America	USA	Midwest	Human	Human: Clinical	Urogenital	Clinical	PRJNA658369	SRR12508778	SAMN15868516	CRACKLE-2	Reads	167	48	strong	160752	371705	5408985	no	-	0	2	5	5	-	0	-	0	-	0	-	0	-	0	-	wzi173	unknown (best match = KL107)	?-+	None
SRR12508779	ARLG-4427	K. pneumoniae	284666c34d0fdf7e72376f71324b9cfe8ecedb7b	1338	0,0,105,6,0,0,17,5,*,*	258	2526	ST258	2016	Unknown	North America	USA	Midwest	Human	Human: Clinical	Urogenital	Clinical	PRJNA658369	SRR12508779	SAMN15868515	CRACKLE-2	Reads	183	33	strong	167780	349519	5529774	no	-	0	2	6	7	-	0	-	0	-	0	-	0	-	0	-	wzi154	KL107	?	Good
SRR12508780	ARLG-4426	K. pneumoniae	22815	22815	0,0,105,6,0,0,0,4,12,0	258	2525	ST258	2016	Unknown	North America	USA	Midwest	Human	Human: Clinical	Unknown	Clinical	PRJNA658369	SRR12508780	SAMN15868514	CRACKLE-2	Reads	242	37	strong	135142	343003	5657093	no	-	0	2	7	13	-	0	-	0	-	0	-	0	-	0	-	wzi29	unknown (best match = KL106)	?-	None
SRR12508781	ARLG-4425	K. pneumoniae	ec4d9927905e343d7fd0bd2eb3d3654890ff4ce9	1251	0,0,105,6,0,0,17,5,*,*	258	2524	ST258	2016	Unknown	North America	USA	Midwest	Human	Human: Clinical	Urogenital	Clinical	PRJNA658369	SRR12508781	SAMN15868513	CRACKLE-2	Reads	150	68	strong	100339	259514	5509956	no	-	0	2	3	2	-	0	-	0	-	0	-	0	-	0	-	wzi154	KL107	?-	Good
SRR12508782	ARLG-4424	K. pneumoniae	a5ef48a6dfddd9ccc3514ed8353b37c47d49a850	22813/4182	0,0,105,6,0,0,0,95,*,*	258	2523	ST258	2016	Unknown	North America	USA	Midwest	Human	Human: Clinical	Urogenital	Clinical	PRJNA658369	SRR12508782	SAMN15868512	CRACKLE-2	Reads	153	46	strong	170745	474628	5469807	no	-	2	2	3	2	ybt 17; ICEKp10	267	clb 3	19-1LV	-	0	-	0	-	0	-	wzi29	unknown (best match = KL106)	?-	None
SRR12508783	ARLG-4423	K. pneumoniae	4b627e0d1284778db99bd375e6ab121af945dd61	1245	0,0,105,6,0,0,0,0,*,*	258	2522	ST258	2016	Unknown	North America	USA	Midwest	Human	Human: Clinical	Urogenital	Clinical	PRJNA658369	SRR12508783	SAMN15868511	CRACKLE-2	Reads	130	25	strong	209166	487797	5243411	no	-	0	2	3	2	-	0	-	0	-	0	-	0	-	0	-	-	unknown (best match = KL106)	?-	None
SRR12508784	ARLG-4422	K. pneumoniae	d7258cfd4da3acb709b15975259c20b183ea99a6	1280	0,0,105,6,0,0,17,119,*,*	258	2521	ST258	2016	Unknown	North America	USA	Midwest	Human	Human: Clinical	Urogenital	Clinical	PRJNA658369	SRR12508784	SAMN15868510	CRACKLE-2	Reads	207	41	strong	121511	380346	5661184	no	-	0	2	7	11	-	0	-	0	-	0	-	0	-	0	-	wzi154	unknown (best match = KL107)	?-	None
SRR12508785	ARLG-4421	K. pneumoniae	1231b81df03ad7059980cf8b84be3c33a5ebd439	22810	0,0,105,6,0,0,277,0,*,*	258	2520	ST258	2016	Unknown	North America	USA	Midwest	Human	Human: Clinical	Unknown	Clinical	PRJNA658369	SRR12508785	SAMN15868509	CRACKLE-2	Reads	169	84	strong	134862	316769	5322373	no	-	0	2	3	2	-	0	-	0	-	0	-	0	-	0	-	wzi29	unknown (best match = KL106)	?-	None
SRR12508787	ARLG-4420	K. pneumoniae	22809	22809	0,0,22,0,11,0,0,0,0,0	17	2519	ST20	2016	Unknown	North America	USA	Midwest	Human	Human: Clinical	Urogenital	Clinical	PRJNA658369	SRR12508787	SAMN15868508	CRACKLE-2	Reads	135	75	strong	213788	458581	5544768	no	-	0	2	5	6	-	0	-	0	-	0	-	0	-	0	-	wzi421	unknown (best match = KL107)	?-+	None
SRR12508788	ARLG-4419	K. pneumoniae	4206	4206	0,0,158,8,0,0,13,0,0,0	45	2518	ST45	2016	Unknown	North America	USA	Midwest	Human	Human: Clinical	Urogenital	Clinical	PRJNA658369	SRR12508788	SAMN15868507	CRACKLE-2	Reads	204	23	strong	151958	418554	5659148	no	-	1	2	2	1	ybt 10; ICEKp4	78	-	0	-	0	-	0	-	0	-	wzi101	KL24	?-	Good
SRR12508790	ARLG-4408	K. pneumoniae	22808	22808	0,0,369,0,0,0,0,0,196,0	307	2517	ST307	2017	Unknown	North America	USA	South	Human	Human: Clinical	Blood	Clinical	PRJNA658369	SRR12508790	SAMN15868505	CRACKLE-2	Reads	142	15	strong	194436	535973	5585144	no	-	0	1	7	10	-	0	-	0	-	0	-	0	-	0	-	wzi173	KL102	none	Very high
SRR12508794	ARLG-4404	K. pneumoniae	22807	22807	0,0,194,0,0,0,1,0,0,0	378	2516	ST378	2017	Unknown	North America	USA	South	Human	Human: Clinical	Urogenital	Clinical	PRJNA658369	SRR12508794	SAMN15868501	CRACKLE-2	Reads	219	21	strong	161547	400000	5629569	no	-	0	2	8	14	-	0	-	0	-	0	-	0	-	0	-	wzi177	unknown (best match = KL107)	?-+	None
SRR12508795	ARLG-4403	K. pneumoniae	22747	22747	0,0,105,6,0,0,17,0,37,0	258	2515	ST258	2017	Unknown	North America	USA	South	Human	Human: Clinical	Urogenital	Clinical	PRJNA658369	SRR12508795	SAMN15868500	CRACKLE-2	Reads	165	18	strong	219954	496894	5952494	no	-	2	2	6	10	ybt 17; ICEKp10	247	clb 3	62	-	0	-	0	-	0	-	wzi154	unknown (best match = KL107)	?-	None
SRR12508798	ARLG-4199	K. pneumoniae	22753	22753/22773/22775/22806/23104/23108/23124/25734/25741/26343/27618	0,0,105,6,0,0,0,1,2,0	258	2514	ST258	2017	Unknown	North America	USA	Northeast	Human	Human: Clinical	Unknown	Clinical	PRJNA658369	SRR12508798	SAMN15868303	CRACKLE-2	Reads	334	26	strong	158005	409546	5991504	no	-	1	2	7	9	ybt 15; ICEKp11	230-2LV	-	0	-	0	-	0	-	0	-	wzi50	unknown (best match = KL51)	?-	None
SRR12508799	ARLG-4198	K. pneumoniae	0f771f4dd8e5a2658cbc36e5e9265155e1855585	249	0,0,105,6,0,0,0,1,*,*	258	2513	ST258	2017	Unknown	North America	USA	Northeast	Human	Human: Clinical	Unknown	Clinical	PRJNA658369	SRR12508799	SAMN15868302	CRACKLE-2	Reads	173	60	strong	161872	409563	5735231	no	-	2	2	4	4	ybt 17; ICEKp10	251-1LV	clb 3	62	-	0	-	0	-	0	-	wzi50	unknown (best match = KL107)	?-+	None
SRR12508800	ARLG-4197	K. pneumoniae	22804	22804	0,0,197,0,25,1,0,2,0,0	147	2512	ST392	2017	Unknown	North America	USA	Northeast	Human	Human: Clinical	Unknown	Clinical	PRJNA658369	SRR12508800	SAMN15868301	CRACKLE-2	Reads	131	7	strong	231988	430847	5503059	no	-	0	1	4	3	-	0	-	0	-	0	-	0	-	0	-	wzi187	KL27	?-	Good
SRR12508801	ARLG-4196	K. pneumoniae	22803	22803	0,0,0,0,2,0,0,129,0,0	15	2511	ST15	2017	Unknown	North America	USA	Northeast	Human	Human: Clinical	Unknown	Clinical	PRJNA658369	SRR12508801	SAMN15868300	CRACKLE-2	Reads	185	27	strong	222670	370784	5784530	no	-	1	2	8	19	ybt 16; ICEKp12	277	-	0	-	0	-	0	-	0	-	wzi93	KL112	?-	Good
SRR12508802	ARLG-4195	K. pneumoniae	22802	22802	0,0,1,1,36,0,1,2,0,0	14	2510	ST14	2017	Unknown	North America	USA	Northeast	Human	Human: Clinical	Unknown	Clinical	PRJNA658369	SRR12508802	SAMN15868299	CRACKLE-2	Reads	178	6	strong	239349	478641	5548403	no	-	0	0	4	5	-	0	-	0	-	0	-	0	-	0	-	wzi2	KL2	none	Very high
SRR12508805	ARLG-4193	K. pneumoniae	22801	22801	0,0,105,6,0,16,0,0,16,0	258	2509	ST258	2017	Unknown	North America	USA	Northeast	Human	Human: Clinical	Unknown	Clinical	PRJNA658369	SRR12508805	SAMN15868297	CRACKLE-2	Reads	156	5	strong	180421	420685	5489651	no	-	0	2	7	7	-	0	-	0	-	0	-	0	-	0	-	wzi83	KL23	none	Very high
SRR12508808	ARLG-4190	K. pneumoniae	22786	22786/22800/25777/26344/27495/27676	0,0,105,6,0,16,0,0,3,0	258	2508	ST258	2017	Unknown	North America	USA	Northeast	Human	Human: Clinical	Blood	Clinical	PRJNA658369	SRR12508808	SAMN15868294	CRACKLE-2	Reads	199	24	strong	129255	464499	5674104	no	-	0	2	10	15	-	0	-	0	-	0	-	0	-	0	-	wzi83	unknown (best match = KL23)	?-	Low
SRR12508811	ARLG-4187	K. pneumoniae	22753	22753/22773/22775/22806/23104/23108/23124/25734/25741/26343/27618	0,0,105,6,0,0,0,1,2,0	258	2507	ST258	2017	Unknown	North America	USA	Northeast	Human	Human: Clinical	Unknown	Clinical	PRJNA658369	SRR12508811	SAMN15868291	CRACKLE-2	Reads	383	88	strong	131546	409524	5890336	no	-	1	2	8	10	ybt 15; ICEKp11	230-1LV	-	0	-	0	-	0	-	0	-	wzi50	unknown (best match = KL50)	?-+*	None
SRR12508813	ARLG-4185	K. pneumoniae	22798	22798/23046/32068/32753/33946/34049	0,0,105,6,0,0,30,0,1,0	258	2506	ST258	2017	Unknown	North America	USA	Northeast	Human	Human: Clinical	Urogenital	Clinical	PRJNA658369	SRR12508813	SAMN15868289	CRACKLE-2	Reads	288	31	strong	168027	449289	5827746	no	-	2	2	6	7	ybt 17; ICEKp10	289-1LV	clb 3	17-1LV	-	0	-	0	-	0	-	wzi154	unknown (best match = KL107)	?-	None
SRR12508815	ARLG-4184	K. pneumoniae	22797	22797	0,0,108,5,1,1,0,0,0,0	12	2505	ST941	2017	Unknown	North America	USA	Northeast	Human	Human: Clinical	Urogenital	Clinical	PRJNA658369	SRR12508815	SAMN15868288	CRACKLE-2	Reads	346	78	strong	102208	290067	5771040	no	-	0	2	4	4	-	0	-	0	-	0	-	0	-	0	-	wzi25	unknown (best match = KL25)	?-	None
SRR12508816	ARLG-4274	K. pneumoniae	22796	22796	0,0,105,0,14,0,1,2,0,0	258	2504	ST340	2017	Unknown	North America	USA	Northeast	Human	Human: Clinical	Urogenital	Clinical	PRJNA658369	SRR12508816	SAMN15868287	CRACKLE-2	Reads	193	61	strong	97251	435600	5516251	no	-	0	1	9	14	-	0	-	0	-	0	-	0	-	0	-	wzi56	unknown (best match = KL55)	?-*	Low
SRR12508817	ARLG-4273	K. pneumoniae	22795	22795	0,0,105,6,0,16,0,1,1,0	258	2503	ST258	2017	Unknown	North America	USA	Northeast	Human	Human: Clinical	Unknown	Clinical	PRJNA658369	SRR12508817	SAMN15868286	CRACKLE-2	Reads	163	34	strong	186851	501561	5491950	no	-	0	2	7	10	-	0	-	0	-	0	-	0	-	0	-	wzi83	unknown (best match = KL23)	?-	None
SRR12508818	ARLG-4272	K. pneumoniae	11197	11197	0,0,106,1,0,0,0,0,1,0	395	2502	ST395	2017	Unknown	North America	USA	Northeast	Human	Human: Clinical	Blood	Clinical	PRJNA658369	SRR12508818	SAMN15868285	CRACKLE-2	Reads	150	17	strong	232036	793601	5524789	no	-	1	2	9	15	ybt 16; ICEKp12	280	-	0	-	0	-	0	-	0	-	wzi64	KL64	?-	Good
SRR12508821	ARLG-4269	K. pneumoniae	22793	22793/31583	0,0,105,6,0,0,252,0,0,0	258	2501	ST258	2017	Unknown	North America	USA	Northeast	Human	Human: Clinical	Urogenital	Clinical	PRJNA658369	SRR12508821	SAMN15868282	CRACKLE-2	Reads	185	76	strong	188484	409507	5491869	no	-	1	2	7	7	ybt 13; ICEKp2	299-2LV	-	0	-	0	-	0	-	0	-	wzi29	unknown (best match = KL106)	?-	None
SRR12508823	ARLG-4267	K. pneumoniae	22791	22791	0,0,105,6,0,0,0,157,0,0	258	2500	ST258	2017	Unknown	North America	USA	Northeast	Human	Human: Clinical	Unknown	Clinical	PRJNA658369	SRR12508823	SAMN15868280	CRACKLE-2	Reads	153	92	strong	104276	328753	5343882	no	-	0	2	4	3	-	0	-	0	-	0	-	0	-	0	-	wzi29	unknown (best match = KL107)	?-+	None
SRR12508824	ARLG-4266	K. pneumoniae	22992	22992/26345	0,0,105,6,0,0,0,1,7,0	258	2499	ST258	2017	Unknown	North America	USA	Northeast	Human	Human: Clinical	Urogenital	Clinical	PRJNA658369	SRR12508824	SAMN15868279	CRACKLE-2	Reads	324	103	strong	119202	409569	5741854	no	-	1	2	6	9	ybt 15; ICEKp11	230-1LV	-	0	-	0	-	0	-	0	-	wzi50	unknown (best match = KL107)	?-+	None
SRR12508828	ARLG-4263	K. pneumoniae	5bfc668c4cc26840ea1cbac652754ac7df894af2	28795	0,0,218,0,*,*,*,*,*,*	678	2498	ST678	2017	Unknown	North America	USA	Northeast	Human	Human: Clinical	Blood	Clinical	PRJNA658369	SRR12508828	SAMN15868276	CRACKLE-2	Reads	265	124	strong	68744	393216	5535924	no	-	0	0	0	0	-	0	-	0	-	0	-	0	-	0	-	wzi50	unknown (best match = KL107)	?-+*	None
SRR12508829	ARLG-4262	K. pneumoniae	16e9d4a752ffa7bc13217c8918244943ac465e3e	22789	0,0,299,1,2,0,0,0,*,*	2279	2497	ST2279	2017	Unknown	North America	USA	Northeast	Human	Human: Clinical	Urogenital	Clinical	PRJNA658369	SRR12508829	SAMN15868275	CRACKLE-2	Reads	128	66	strong	150992	450942	5331050	no	-	0	0	6	10	-	0	-	0	-	0	-	0	-	0	-	wzi135	unknown (best match = KL107)	?-+*	None
SRR12508830	ARLG-4261	K. pneumoniae	22788	22788	0,0,105,0,3,0,1,65,0,0	258	2496	ST11	2017	Unknown	North America	USA	Northeast	Human	Human: Clinical	Urogenital	Clinical	PRJNA658369	SRR12508830	SAMN15868274	CRACKLE-2	Reads	170	3	strong	247168	859426	5458031	no	-	1	1	9	19	ybt 10; ICEKp4	26-1LV	-	0	-	0	-	0	-	0	-	wzi75	KL105	none	Very high
SRR12508831	ARLG-4260	K. pneumoniae	22766	22766/22787	0,0,369,0,0,0,134,0,0,0	307	2495	ST307	2017	Unknown	North America	USA	Northeast	Human	Human: Clinical	Urogenital	Clinical	PRJNA658369	SRR12508831	SAMN15868273	CRACKLE-2	Reads	180	32	strong	156782	693806	5585579	no	-	0	2	8	14	-	0	-	0	-	0	-	0	-	0	-	wzi173	unknown (best match = KL102)	?-	Low
SRR12508833	ARLG-4258	K. pneumoniae	22786	22786/22800/25777/26344/27495/27676	0,0,105,6,0,16,0,0,3,0	258	2494	ST258	2017	Unknown	North America	USA	Northeast	Human	Human: Clinical	Urogenital	Clinical	PRJNA658369	SRR12508833	SAMN15868271	CRACKLE-2	Reads	183	65	strong	156350	337363	5621312	no	-	0	2	9	14	-	0	-	0	-	0	-	0	-	0	-	wzi83	unknown (best match = KL107)	?-+	None
SRR12508834	ARLG-4257	K. pneumoniae	22785	22785/33484	0,0,105,0,0,6,0,0,0,0	258	2493	ST11	2017	Unknown	North America	USA	Northeast	Human	Human: Clinical	Urogenital	Clinical	PRJNA658369	SRR12508834	SAMN15868270	CRACKLE-2	Reads	197	26	strong	174747	450316	5667709	no	-	0	2	10	11	-	0	-	0	-	0	-	0	-	0	-	wzi385	unknown (best match = KL111)	?-	None
SRR12508836	ARLG-3473	K. pneumoniae	99824f12d195d303d8743ca5e153f48725c177f2	32436	0,0,369,0,0,0,0,*,*,*	307	2492	ST307	2016	Unknown	North America	USA	South	Human	Human: Clinical	Urogenital	Clinical	PRJNA658369	SRR12508836	SAMN15868151	CRACKLE-2	Reads	118	77	strong	141204	307140	5564936	no	-	1	1	5	7	ybt 16; ICEKp12	277-1LV	-	0	-	0	-	0	-	0	-	wzi173	unknown (best match = KL102)	?-	None
SRR12508839	ARLG-4252	K. pneumoniae	22783	22783	0,0,105,6,0,0,17,590,0,0	258	2491	ST258	2017	Unknown	North America	USA	Northeast	Human	Human: Clinical	Urogenital	Clinical	PRJNA658369	SRR12508839	SAMN15868266	CRACKLE-2	Reads	186	31	strong	144376	360526	5693196	no	-	2	2	6	9	ybt 17; ICEKp10	289-1LV	clb 3	17-1LV	-	0	-	0	-	0	-	wzi154	KL107	?	Good
SRR12508840	ARLG-4251	K. pneumoniae	22782	22782	0,0,334,0,11,0,0,0,0,0	151	2490	ST151	2017	Unknown	North America	USA	Northeast	Human	Human: Clinical	Urogenital	Clinical	PRJNA658369	SRR12508840	SAMN15868265	CRACKLE-2	Reads	113	14	strong	204218	403494	5378800	no	-	1	0	1	0	ybt unknown	0	-	0	-	0	-	0	-	0	-	wzi2	unknown (best match = KL5)	?-+*	None
SRR12508841	ARLG-4250	K. pneumoniae	22781	22781/23163/26340	0,0,105,6,0,0,0,1,3,0	258	2489	ST258	2017	Unknown	North America	USA	Northeast	Human	Human: Clinical	Urogenital	Clinical	PRJNA658369	SRR12508841	SAMN15868264	CRACKLE-2	Reads	228	50	strong	141815	367015	5487268	no	-	0	2	3	3	-	0	-	0	-	0	-	0	-	0	-	wzi50	unknown (best match = KL50)	?-+*	None
SRR12508842	ARLG-4249	K. pneumoniae	e9a873a6637641f31b997e5798308e86da869020	22780	0,0,363,0,8,0,0,0,*,*	323	2488	ST429	2017	Unknown	North America	USA	Northeast	Human	Human: Clinical	Unknown	Clinical	PRJNA658369	SRR12508842	SAMN15868263	CRACKLE-2	Reads	104	40	strong	310039	509093	5250826	no	-	0	2	3	3	-	0	-	0	-	0	-	0	-	0	-	wzi187	unknown (best match = KL107)	?-+	None
SRR12508845	ARLG-4246	K. pneumoniae	22778	22778/22779	0,0,105,6,0,0,0,4,24,0	258	2487	ST258	2017	Unknown	North America	USA	Northeast	Human	Human: Clinical	Unknown	Clinical	PRJNA658369	SRR12508845	SAMN15868260	CRACKLE-2	Reads	157	26	strong	203641	455223	5449480	no	-	0	2	7	7	-	0	-	0	-	0	-	0	-	0	-	wzi29	unknown (best match = KL107)	?-+	None
SRR12508846	ARLG-4245	K. pneumoniae	22778	22778/22779	0,0,105,6,0,0,0,4,24,0	258	2486	ST258	2017	Unknown	North America	USA	Northeast	Human	Human: Clinical	Unknown	Clinical	PRJNA658369	SRR12508846	SAMN15868259	CRACKLE-2	Reads	154	50	strong	202410	409511	5414566	no	-	0	2	7	8	-	0	-	0	-	0	-	0	-	0	-	wzi29	unknown (best match = KL107)	?-+	None
SRR12508848	ARLG-4244	K. pneumoniae	22777	22777	0,0,105,6,0,0,0,1,14,0	258	2485	ST258	2017	Unknown	North America	USA	Northeast	Human	Human: Clinical	Urogenital	Clinical	PRJNA658369	SRR12508848	SAMN15868258	CRACKLE-2	Reads	221	18	strong	175818	455268	5613592	no	-	0	0	2	0	-	0	-	0	-	0	-	0	-	0	-	wzi50	unknown (best match = KL51)	?-	Low
SRR12508849	ARLG-4243	K. pneumoniae	22776	22776	0,0,105,6,0,0,0,1,8,0	258	2484	ST258	2017	Unknown	North America	USA	Northeast	Human	Human: Clinical	Urogenital	Clinical	PRJNA658369	SRR12508849	SAMN15868257	CRACKLE-2	Reads	231	57	strong	135142	372113	5633260	no	-	1	2	4	4	ybt 15; ICEKp11	230-1LV	-	0	-	0	-	0	-	0	-	wzi50	unknown (best match = KL107)	?-+	None
SRR12508850	ARLG-4242	K. pneumoniae	22753	22753/22773/22775/22806/23104/23108/23124/25734/25741/26343/27618	0,0,105,6,0,0,0,1,2,0	258	2483	ST258	2017	Unknown	North America	USA	Northeast	Human	Human: Clinical	Blood	Clinical	PRJNA658369	SRR12508850	SAMN15868256	CRACKLE-2	Reads	290	59	strong	133370	328754	5931315	no	-	1	2	7	10	ybt 15; ICEKp11	230-1LV	-	0	-	0	-	0	-	0	-	wzi50	unknown (best match = KL107)	?-+	None
SRR12508851	ARLG-4241	K. pneumoniae	22775	22775	0,0,105,6,0,0,0,1,2,0	258	2482	ST258	2017	Unknown	North America	USA	Northeast	Human	Human: Clinical	Unknown	Clinical	PRJNA658369	SRR12508851	SAMN15868255	CRACKLE-2	Reads	231	58	strong	158366	434050	5705945	no	-	1	2	7	8	ybt 15; ICEKp11	230-1LV	-	0	-	0	-	0	-	0	-	wzi50	unknown (best match = KL107)	?-+	None
SRR12508855	ARLG-4237	K. pneumoniae	22774	22774	0,0,22,24,61,0,2,0,0,0	17	2481	ST17-1LV	2016	Unknown	North America	USA	Northeast	Human	Human: Clinical	Urogenital	Clinical	PRJNA658369	SRR12508855	SAMN15868251	CRACKLE-2	Reads	170	31	strong	133436	339056	5383477	no	-	1	1	3	3	ybt 10; ICEKp4?	72-4LV	-	0	-	0	-	0	-	0	-	wzi141	unknown (best match = KL107)	?-+*	None
SRR12508856	ARLG-4236	K. pneumoniae	22753	22753/22773/22775/22806/23104/23108/23124/25734/25741/26343/27618	0,0,105,6,0,0,0,1,2,0	258	2480	ST258	2016	Unknown	North America	USA	Northeast	Human	Human: Clinical	Urogenital	Clinical	PRJNA658369	SRR12508856	SAMN15868250	CRACKLE-2	Reads	284	90	strong	130012	455500	5715589	no	-	1	2	7	10	ybt 15; ICEKp11	230-1LV	-	0	-	0	-	0	-	0	-	wzi50	unknown (best match = KL107)	?-+	None
SRR12508857	ARLG-4235	K. pneumoniae	22772	22772	0,0,105,6,0,0,217,0,0,0	258	2479	ST258	2016	Unknown	North America	USA	Northeast	Human	Human: Clinical	Urogenital	Clinical	PRJNA658369	SRR12508857	SAMN15868249	CRACKLE-2	Reads	156	48	strong	149489	453810	5332641	no	-	0	2	4	4	-	0	-	0	-	0	-	0	-	0	-	-	unknown (best match = KL106)	?-	None
SRR12508858	ARLG-4384	K. pneumoniae	22771	22771	0,0,94,1,19,0,0,0,0,0	252	2478	ST252	2016	Unknown	North America	USA	South	Human	Human: Clinical	Unknown	Clinical	PRJNA658369	SRR12508858	SAMN15868149	CRACKLE-2	Reads	293	27	strong	107694	388020	5866859	no	-	0	0	4	4	-	0	-	0	-	0	-	0	-	0	-	wzi104	KL51	none	Very high
SRR12508859	ARLG-4234	K. pneumoniae	22770	22770	0,0,105,6,0,0,0,1,6,0	258	2477	ST258	2016	Unknown	North America	USA	Northeast	Human	Human: Clinical	Urogenital	Clinical	PRJNA658369	SRR12508859	SAMN15868248	CRACKLE-2	Reads	216	19	strong	180965	434262	5517440	no	-	1	2	3	3	ybt 15; ICEKp11	230-1LV	-	0	-	0	-	0	-	0	-	-	unknown (best match = KL107)	?-	None
SRR12508861	ARLG-4232	K. pneumoniae	090038f8d772a6d192ac64353d3af382bb96761a	22765/22769	0,0,105,6,0,0,318,0,*,*	258	2476	ST258	2016	Unknown	North America	USA	Northeast	Human	Human: Clinical	Blood	Clinical	PRJNA658369	SRR12508861	SAMN15868246	CRACKLE-2	Reads	273	18	strong	223364	462885	5645490	no	-	0	2	7	7	-	0	-	0	-	0	-	0	-	0	-	wzi154	unknown (best match = KL107)	?-	None
SRR12508863	ARLG-3626	K. pneumoniae	b18bef6afce62efb8f7e9ba8d72199f2d82ac9c7	32828/33816	0,0,105,6,0,0,0,4,*,*	258	2475	ST258	2016	Unknown	North America	USA	Northeast	Human	Human: Clinical	Urogenital	Clinical	PRJNA658369	SRR12508863	SAMN15868244	CRACKLE-2	Reads	195	33	strong	180858	449712	5510907	no	-	0	2	7	7	-	0	-	0	-	0	-	0	-	0	-	wzi29	unknown (best match = KL106)	?-	None
SRR12508864	ARLG-4229	K. pneumoniae	f34a7e5620ccde3d9ff8d4b9e16e04f178ae69a1	22767	0,0,105,6,0,0,17,572,*,*	258	2474	ST258	2016	Unknown	North America	USA	Northeast	Human	Human: Clinical	Unknown	Clinical	PRJNA658369	SRR12508864	SAMN15868243	CRACKLE-2	Reads	249	44	strong	121498	284268	5669196	no	-	2	2	6	7	ybt 17; ICEKp10	289	clb 3	17-1LV	-	0	-	0	-	0	-	wzi154	unknown (best match = KL107)	?-	None
SRR12508865	ARLG-3623	K. pneumoniae	22766	22766	0,0,369,0,0,0,134,0,0,0	307	2473	ST307	2016	Unknown	North America	USA	Northeast	Human	Human: Clinical	Urogenital	Clinical	PRJNA658369	SRR12508865	SAMN15868242	CRACKLE-2	Reads	196	24	strong	160237	574832	5593606	no	-	0	2	8	14	-	0	-	0	-	0	-	0	-	0	-	wzi173	unknown (best match = KL102)	?-	Low
SRR12508866	ARLG-3622	K. pneumoniae	22765	22765	0,0,105,6,0,0,318,0,0,0	258	2472	ST258	2016	Unknown	North America	USA	Northeast	Human	Human: Clinical	Urogenital	Clinical	PRJNA658369	SRR12508866	SAMN15868241	CRACKLE-2	Reads	238	25	strong	209163	499575	5716232	no	-	0	2	7	7	-	0	-	0	-	0	-	0	-	0	-	wzi154	KL107	?-	Good
SRR12508868	ARLG-3621	K. pneumoniae	22733	22733	0,0,22,24,61,0,0,0,0,0	17	2471	ST17	2016	Unknown	North America	USA	Northeast	Human	Human: Clinical	Unknown	Clinical	PRJNA658369	SRR12508868	SAMN15868240	CRACKLE-2	Reads	278	27	strong	155815	640667	5671026	no	-	1	2	7	8	ybt 10; ICEKp4?	72-3LV	-	0	-	0	-	0	-	0	-	wzi141	unknown (best match = KL25)	?-	None
SRR12508869	ARLG-3614	K. pneumoniae	22753	22753/22773/22775/22806/23104/23108/23124/25734/25741/26343/27618	0,0,105,6,0,0,0,1,2,0	258	2470	ST258	2016	Unknown	North America	USA	Northeast	Human	Human: Clinical	Unknown	Clinical	PRJNA658369	SRR12508869	SAMN15868233	CRACKLE-2	Reads	264	28	strong	149229	409659	5750022	no	-	1	2	7	10	ybt 15; ICEKp11	230-1LV	-	0	-	0	-	0	-	0	-	wzi50	unknown (best match = KL51)	?-	None
SRR12508872	ARLG-4819	K. pneumoniae	22764	22764	0,0,105,6,0,0,0,375,1,0	258	2469	ST258	2017	Unknown	North America	USA	Midwest	Human	Human: Clinical	Blood	Clinical	PRJNA658369	SRR12508872	SAMN15869146	CRACKLE-2	Reads	197	19	strong	202170	449273	5581483	no	-	1	2	8	7	ybt 17; ICEKp10	267	-	0	-	0	-	0	-	0	-	wzi29	unknown (best match = KL106)	?-	None
SRR12508873	ARLG-4818	K. pneumoniae	1321	1321/26359/4677	0,0,105,6,0,0,0,15,0,0	258	2468	ST258	2017	Unknown	North America	USA	Midwest	Human	Human: Clinical	Urogenital	Clinical	PRJNA658369	SRR12508873	SAMN15869145	CRACKLE-2	Reads	145	21	strong	203669	453812	5365285	no	-	0	2	6	6	-	0	-	0	-	0	-	0	-	0	-	wzi29	unknown (best match = KL106)	?-	None
SRR12508874	ARLG-4817	K. pneumoniae	22763	22763/26370	0,0,105,6,0,0,17,360,0,0	258	2467	ST258	2017	Unknown	North America	USA	Midwest	Human	Human: Clinical	Unknown	Clinical	PRJNA658369	SRR12508874	SAMN15869144	CRACKLE-2	Reads	235	28	strong	148745	463028	5694477	no	-	0	2	9	16	-	0	-	0	-	0	-	0	-	0	-	wzi154	unknown (best match = KL107)	?-	None
SRR12508875	ARLG-4816	K. pneumoniae	22762	22762/22817	0,0,105,6,0,0,310,0,0,0	258	2466	ST258	2017	Unknown	North America	USA	Midwest	Human	Human: Clinical	Unknown	Clinical	PRJNA658369	SRR12508875	SAMN15869143	CRACKLE-2	Reads	151	20	strong	157432	475230	5527448	no	-	0	2	7	10	-	0	-	0	-	0	-	0	-	0	-	wzi29	unknown (best match = KL106)	?-	None
SRR12508876	ARLG-4815	K. pneumoniae	22762	22762/22817	0,0,105,6,0,0,310,0,0,0	258	2465	ST258	2017	Unknown	North America	USA	Midwest	Human	Human: Clinical	Unknown	Clinical	PRJNA658369	SRR12508876	SAMN15869142	CRACKLE-2	Reads	148	34	strong	154278	474798	5505228	no	-	0	2	7	10	-	0	-	0	-	0	-	0	-	0	-	wzi29	unknown (best match = KL106)	?-	None
SRR12508877	ARLG-4814	K. pneumoniae	22761	22761	0,0,13,71,0,0,0,0,0,0	34	2464	ST34	2017	Unknown	North America	USA	Midwest	Human	Human: Clinical	Urogenital	Clinical	PRJNA658369	SRR12508877	SAMN15869141	CRACKLE-2	Reads	165	6	strong	277679	974166	5560658	no	-	0	2	2	2	-	0	-	0	-	0	-	0	-	0	-	wzi173	unknown (best match = KL107)	?-+*	None
SRR12508878	ARLG-4812	K. pneumoniae	1321	1321/26359/4677	0,0,105,6,0,0,0,15,0,0	258	2463	ST258	2017	Unknown	North America	USA	Midwest	Human	Human: Clinical	Unknown	Clinical	PRJNA658369	SRR12508878	SAMN15869140	CRACKLE-2	Reads	163	7	strong	203669	468699	5471478	no	-	0	2	6	7	-	0	-	0	-	0	-	0	-	0	-	wzi29	KL106	?	Good
SRR12508879	ARLG-4810	K. pneumoniae	22760	22760	0,0,105,6,0,0,0,375,0,0	258	338	ST258	2017	Unknown	North America	USA	Midwest	Human	Human: Clinical	Unknown	Clinical	PRJNA658369	SRR12508879	SAMN15869139	CRACKLE-2	Reads	204	2	strong	202170	449273	5584049	no	-	1	2	7	6	ybt 17; ICEKp10	267	-	0	-	0	-	0	-	0	-	wzi29	KL106	?	Good
SRR12508880	ARLG-3613	K. pneumoniae	22759	22759	0,0,105,6,0,0,316,0,0,0	258	2462	ST258	2016	Unknown	North America	USA	Northeast	Human	Human: Clinical	Urogenital	Clinical	PRJNA658369	SRR12508880	SAMN15868232	CRACKLE-2	Reads	257	40	strong	142817	523295	5689381	no	-	0	2	5	6	-	0	-	0	-	0	-	0	-	0	-	wzi154	KL107	?	Good
SRR12508881	ARLG-4809	K. pneumoniae	22758	22758	0,0,105,6,0,0,17,5,54,0	258	2461	ST258	2017	Unknown	North America	USA	Midwest	Human	Human: Clinical	Urogenital	Clinical	PRJNA658369	SRR12508881	SAMN15869138	CRACKLE-2	Reads	186	26	strong	154275	390340	5624110	no	-	0	2	6	7	-	0	-	0	-	0	-	0	-	0	-	wzi154	unknown (best match = KL107)	?-	None
SRR12508882	ARLG-4808	K. pneumoniae	22757	22757	0,0,22,27,0,0,0,56,0,0	17	2460	ST16	2017	Unknown	North America	USA	Midwest	Human	Human: Clinical	Urogenital	Clinical	PRJNA658369	SRR12508882	SAMN15869137	CRACKLE-2	Reads	134	18	strong	264528	729710	5317238	no	-	0	1	6	6	-	0	-	0	-	0	-	0	-	0	-	wzi50	unknown (best match = KL107)	?-+	None
SRR12508883	ARLG-4807	K. pneumoniae	22756	22756/22986/26354	0,0,105,6,0,0,0,4,13,0	258	2459	ST258	2017	Unknown	North America	USA	Midwest	Human	Human: Clinical	Urogenital	Clinical	PRJNA658369	SRR12508883	SAMN15869136	CRACKLE-2	Reads	182	14	strong	199620	354300	5526557	no	-	0	2	7	7	-	0	-	0	-	0	-	0	-	0	-	wzi29	unknown (best match = KL106)	?-	None
SRR12508884	ARLG-4806	K. pneumoniae	22755	22755	0,0,102,0,9,0,0,0,0,0	186	2458	ST458	2017	Unknown	North America	USA	South	Human	Human: Clinical	Unknown	Clinical	PRJNA658369	SRR12508884	SAMN15869105	CRACKLE-2	Reads	108	12	strong	243445	781756	5574139	no	-	0	2	6	11	-	0	-	0	-	0	-	0	-	0	-	wzi24	unknown (best match = KL107)	?-+	None
SRR12508885	ARLG-4805	K. quasipneumoniae subsp. similipneumoniae	55b12a35d5d8826df223cc5eeacd3413e689326b	12333	2,1,287,0,0,0,0,0,0,0	11922	2457	ST1330-1LV	2017	Unknown	North America	USA	South	Human	Human: Clinical	Blood	Clinical	PRJNA658369	SRR12508885	SAMN15869104	CRACKLE-2	Reads	175	14	strong	312269	426483	5580570	no	-	0	3	8	7	-	0	-	0	-	0	-	0	-	0	-	-	unknown (best match = KL61)	?-*	None
SRR12508886	ARLG-4804	K. quasipneumoniae subsp. similipneumoniae	2d7a6481412d0c120a95547e091e5d708245ec08	3138	2,1,47,1,*,*,*,*,*,*	384	2456	ST384	2016	Unknown	North America	USA	South	Human	Human: Clinical	Unknown	Clinical	PRJNA658369	SRR12508886	SAMN15869103	CRACKLE-2	Reads	186	22	strong	260583	527858	5570975	no	-	0	2	4	4	-	0	-	0	-	0	-	0	-	0	-	wzi489	unknown (best match = KL139)	?-+*	None
SRR12508887	ARLG-4803	K. pneumoniae	14561	14561/14562	0,0,88,0,0,0,0,12,0,0	231	2455	ST231	2016	Unknown	North America	USA	South	Human	Human: Clinical	Blood	Clinical	PRJNA658369	SRR12508887	SAMN15869102	CRACKLE-2	Reads	119	12	strong	355015	629256	5521336	no	-	4	2	9	11	ybt 14; ICEKp5	145-1LV	-	0	iuc unknown	0	-	0	-	0	-	wzi104	unknown (best match = KL107)	?-+	None
SRR12508888	ARLG-4802	K. pneumoniae	22754	22754	0,0,1,1,17,0,23,0,0,0	14	2454	ST14	2016	Unknown	North America	USA	South	Human	Human: Clinical	Urogenital	Clinical	PRJNA658369	SRR12508888	SAMN15869101	CRACKLE-2	Reads	146	24	strong	186056	458135	5577748	no	-	1	2	8	14	ybt 14; ICEKp5	140-1LV	-	0	-	0	-	0	-	0	-	wzi2	unknown (best match = KL5)	?-+*	None
SRR12508891	ARLG-3612	K. pneumoniae	064af0e01b2b1bdffbab04d9208e4dd0d1596fbc	26343	0,0,105,6,0,0,0,1,*,*	258	2453	ST258	2016	Unknown	North America	USA	Northeast	Human	Human: Clinical	Urogenital	Clinical	PRJNA658369	SRR12508891	SAMN15868231	CRACKLE-2	Reads	281	64	strong	149489	409634	5901665	no	-	1	2	7	9	ybt 15; ICEKp11	230-1LV	-	0	-	0	-	0	-	0	-	-	unknown (best match = KL51)	?-	None
SRR12508893	ARLG-4798	K. pneumoniae	22752	22752	0,0,109,30,6,0,0,0,0,0	37	2452	ST37	2017	Unknown	North America	USA	Northeast	Human	Human: Clinical	Unknown	Clinical	PRJNA658369	SRR12508893	SAMN15868946	CRACKLE-2	Reads	120	7	strong	373830	745860	5532911	no	-	0	2	5	4	-	0	-	0	-	0	-	0	-	0	-	wzi50	unknown (best match = KL107)	?-+*	None
SRR12508894	ARLG-4796	K. pneumoniae	22751	22751	0,0,253,0,12,0,0,0,0,0	528	2451	ST528	2017	Unknown	North America	USA	Northeast	Human	Human: Clinical	Unknown	Clinical	PRJNA658369	SRR12508894	SAMN15868945	CRACKLE-2	Reads	149	2	strong	261880	539055	5343883	no	-	0	0	0	0	-	0	-	0	-	0	-	0	-	0	-	-	KL27	none	Very high
SRR12508896	ARLG-4794	K. pneumoniae	22750	22750/22833	0,0,22,27,0,0,51,0,0,0	17	2450	ST16	2017	Unknown	North America	USA	South	Human	Human: Clinical	Unknown	Clinical	PRJNA658369	SRR12508896	SAMN15868761	CRACKLE-2	Reads	165	6	strong	369459	926164	5573270	no	-	0	2	8	8	-	0	-	0	-	0	-	0	-	0	-	wzi50	unknown (best match = KL51)	?-	None
SRR12508897	ARLG-4793	K. pneumoniae	22749	22749	0,0,369,0,0,0,0,0,1,83	307	2449	ST307	2017	Unknown	North America	USA	South	Human	Human: Clinical	Urogenital	Clinical	PRJNA658369	SRR12508897	SAMN15868801	CRACKLE-2	Reads	152	4	strong	371705	592792	5547397	no	-	0	1	8	11	-	0	-	0	-	0	-	0	-	0	-	wzi173	unknown (best match = KL102)	?-	None
SRR12508907	ARLG-4400	K. pneumoniae	22746	22746	0,0,105,0,2,1,0,0,0,0	258	2447	ST11	2017	Unknown	North America	USA	South	Human	Human: Clinical	Unknown	Clinical	PRJNA658369	SRR12508907	SAMN15868497	CRACKLE-2	Reads	143	12	strong	203669	470026	5505574	no	-	0	2	5	8	-	0	-	0	-	0	-	0	-	0	-	wzi64	KL64	?	Good
SRR12508908	ARLG-4230	K. pneumoniae	dea94d1b7ff7a7ef4b6d44eda408a71fd09768f8	22745	0,0,220,0,0,1,0,4,*,*	152	2446	ST152	2017	Unknown	North America	USA	South	Human	Human: Clinical	Unknown	Clinical	PRJNA658369	SRR12508908	SAMN15868496	CRACKLE-2	Reads	119	10	strong	262388	427487	5493927	no	-	1	3	9	8	ybt 10; ICEKp4 (incomplete)	325-1LV	-	0	-	0	-	0	-	0	-	wzi110	unknown (best match = KL149)	?-	Low
SRR12508909	ARLG-4399	K. pneumoniae	4670	4670	0,0,105,0,11,0,0,5,0,0	258	2445	ST340	2017	Unknown	North America	USA	South	Human	Human: Clinical	Unknown	Clinical	PRJNA658369	SRR12508909	SAMN15868495	CRACKLE-2	Reads	209	23	strong	170244	541233	5490883	no	-	0	2	4	4	-	0	-	0	-	0	-	0	-	0	-	wzi50	unknown (best match = KL15)	?-	None
SRR12508910	ARLG-4227	K. quasipneumoniae subsp. similipneumoniae	170feaf27dad96205c6b680325ab764421f76ad3	12333	2,1,287,0,0,0,0,0,1,0	11922	2444	ST1330-1LV	2017	Unknown	North America	USA	South	Human	Human: Clinical	Unknown	Clinical	PRJNA658369	SRR12508910	SAMN15868494	CRACKLE-2	Reads	188	34	strong	225302	503493	5557346	no	-	0	3	8	7	-	0	-	0	-	0	-	0	-	0	-	-	unknown (best match = KL61)	?-+*	None
SRR12508911	ARLG-4397	K. pneumoniae	65919e8a28179532fc4efeb78e157ece5363840e	22744	0,0,1357,0,0,0,0,0,*,*	11513	2443	ST17-2LV	2016	Unknown	North America	USA	South	Human	Human: Clinical	Unknown	Clinical	PRJNA658369	SRR12508911	SAMN15868493	CRACKLE-2	Reads	158	31	strong	167496	370317	5444025	no	-	0	2	2	2	-	0	-	0	-	0	-	0	-	0	-	wzi325	unknown (best match = KL148)	?-	None
SRR12508912	ARLG-4396	K. pneumoniae	22743	22743	0,0,105,6,0,0,17,555,0,0	258	2442	ST258	2016	Unknown	North America	USA	South	Human	Human: Clinical	Unknown	Clinical	PRJNA658369	SRR12508912	SAMN15868492	CRACKLE-2	Reads	146	89	strong	114932	433960	5472017	no	-	2	1	4	2	ybt 17; ICEKp10	251-1LV	clb 3	62	-	0	-	0	-	0	-	wzi154	unknown (best match = KL107)	?-	None
SRR12508917	ARLG-4392	K. pneumoniae	166502a5e6ef860f74439be156cbe5b5d10375b8	14028	0,0,0,0,2,0,0,*,*,*	15	2441	ST15	2017	Unknown	North America	USA	Northeast	Human	Human: Clinical	Unknown	Clinical	PRJNA658369	SRR12508917	SAMN15868488	CRACKLE-2	Reads	100	64	strong	180656	428665	5430250	no	-	0	1	5	5	-	0	-	0	-	0	-	0	-	0	-	wzi93	KL112	?	Good
SRR12508920	ARLG-4371	K. pneumoniae	22559	22559	0,0,0,0,2,0,0,152,0,0	15	2440	ST15	2017	Unknown	North America	USA	Northeast	Human	Human: Clinical	Urogenital	Clinical	PRJNA658369	SRR12508920	SAMN15868485	CRACKLE-2	Reads	224	14	strong	200582	370647	5919142	no	-	1	2	7	6	ybt 10; ICEKp4	28	-	0	-	0	-	0	-	0	-	wzi24	KL24	none	Very high
SRR12508921	ARLG-4370	K. pneumoniae	22741	22741	0,0,88,0,0,0,28,2,0,0	231	2439	ST231	2017	Unknown	North America	USA	Northeast	Human	Human: Clinical	Urogenital	Clinical	PRJNA658369	SRR12508921	SAMN15868484	CRACKLE-2	Reads	119	9	strong	275237	719024	5473652	no	-	4	0	8	10	ybt 14; ICEKp5	145-1LV	-	0	iuc unknown	0	-	0	-	0	-	wzi104	KL51	?-	Good
SRR12508926	ARLG-4365	K. pneumoniae	4ac800806620bdf52e4476ce6f34487fd8afb964	22740	0,0,105,2,0,0,2,109,*,*	258	2438	ST11	2017	Unknown	North America	USA	Northeast	Human	Human: Clinical	Urogenital	Clinical	PRJNA658369	SRR12508926	SAMN15868479	CRACKLE-2	Reads	191	41	strong	150662	448745	5673400	no	-	4	2	3	2	ybt 9; ICEKp3	192-2LV	-	0	iuc 1	1	iro 1 (incomplete)	2-1LV	-	0	-	wzi64	unknown (best match = KL64)	?-	None
SRR12508927	ARLG-4173	K. pneumoniae	e89cab1d254dd21ce64f1e3ba3cbee2d26d51007	22739	0,0,98,0,6,1,1,6,*,*	13	2437	ST13	2016	Unknown	North America	USA	Midwest	Human	Human: Clinical	Blood	Clinical	PRJNA658369	SRR12508927	SAMN15868173	CRACKLE-2	Reads	211	30	strong	224509	498582	5541299	no	-	1	0	4	4	ybt 10; ICEKp4	21	-	0	-	0	-	0	-	0	-	wzi40	unknown (best match = KL3)	?-	Low
SRR12508928	ARLG-4364	K. pneumoniae	22738	22738	0,0,105,6,0,0,17,2,17,0	258	2436	ST258	2017	Unknown	North America	USA	Northeast	Human	Human: Clinical	Blood	Clinical	PRJNA658369	SRR12508928	SAMN15868478	CRACKLE-2	Reads	310	86	strong	134811	487158	5626405	no	-	0	2	7	10	-	0	-	0	-	0	-	0	-	0	-	wzi154	unknown (best match = KL107)	?-	None
SRR12508932	ARLG-4360	K. pneumoniae	22737	22737	0,0,105,2,0,0,2,74,0,0	258	2435	ST11	2017	Unknown	North America	USA	Northeast	Human	Human: Clinical	Unknown	Clinical	PRJNA658369	SRR12508932	SAMN15868474	CRACKLE-2	Reads	192	16	strong	134100	354069	5563634	no	-	1	2	8	9	ybt 9; ICEKp3	192-1LV	-	0	-	0	-	0	-	0	-	wzi64	KL64	?-	Good
SRR12508933	ARLG-4359	K. pneumoniae	22556	22556/22736	0,0,87,4,1,0,1,0,0,0	383	2434	ST42	2017	Unknown	North America	USA	Northeast	Human	Human: Clinical	Urogenital	Clinical	PRJNA658369	SRR12508933	SAMN15868473	CRACKLE-2	Reads	247	29	strong	122153	275204	5732127	no	-	0	0	7	13	-	0	-	0	-	0	-	0	-	0	-	wzi29	unknown (best match = KL106)	?-	None
SRR12508934	ARLG-4358	K. pneumoniae	22556	22556/22736	0,0,87,4,1,0,1,0,0,0	383	2433	ST42	2017	Unknown	North America	USA	Northeast	Human	Human: Clinical	Unknown	Clinical	PRJNA658369	SRR12508934	SAMN15868472	CRACKLE-2	Reads	286	37	strong	96550	275195	5718608	no	-	0	2	8	11	-	0	-	0	-	0	-	0	-	0	-	wzi29	unknown (best match = KL106)	?-+	None
SRR12508936	ARLG-4356	K. pneumoniae	22735	22735	0,0,0,0,56,0,0,0,0,0	15	2432	ST15	2017	Unknown	North America	USA	Northeast	Human	Human: Clinical	Urogenital	Clinical	PRJNA658369	SRR12508936	SAMN15868470	CRACKLE-2	Reads	94	11	strong	225852	443350	5076683	no	-	0	0	0	0	-	0	-	0	-	0	-	0	-	0	-	wzi24	unknown (best match = KL24)	?-	None
SRR12508938	ARLG-4172	K. pneumoniae	22734	22734	0,0,131,1,16,0,0,3,0,0	35	2431	ST466	2017	Unknown	North America	USA	South	Human	Human: Clinical	Unknown	Clinical	PRJNA658369	SRR12508938	SAMN15868172	CRACKLE-2	Reads	137	4	strong	349930	1027917	5611321	no	-	1	0	5	6	ybt 10; ICEKp4	95	-	0	-	0	-	0	-	0	-	wzi37	KL22	none	Very high
SRR12508939	ARLG-4354	K. pneumoniae	22432	22432/22919/22972	0,0,105,6,0,0,0,338,0,0	258	2430	ST258	2017	Unknown	North America	USA	Northeast	Human	Human: Clinical	Unknown	Clinical	PRJNA658369	SRR12508939	SAMN15868468	CRACKLE-2	Reads	189	15	strong	180858	802523	5604742	no	-	0	2	7	11	-	0	-	0	-	0	-	0	-	0	-	wzi29	KL106	?-	Good
SRR12508944	ARLG-4491	K. pneumoniae	23035	23035	0,0,105,6,4,0,4,0,0,0	258	2429	ST258	2016	Unknown	North America	USA	Northeast	Human	Human: Clinical	Urogenital	Clinical	PRJNA658369	SRR12508944	SAMN15868587	CRACKLE-2	Reads	185	23	strong	203669	575463	5726420	no	-	2	3	5	3	ybt 17; ICEKp10	251	clb 3	62-2LV	-	0	-	0	-	0	-	wzi168	unknown (best match = KL25)	?-	None
SRR12508945	ARLG-4490	K. pneumoniae	23034	23034	0,0,105,6,4,0,0,1,0,0	258	2428	ST258	2016	Unknown	North America	USA	Northeast	Human	Human: Clinical	Urogenital	Clinical	PRJNA658369	SRR12508945	SAMN15868586	CRACKLE-2	Reads	188	11	strong	198914	409518	5771109	no	-	2	2	7	7	ybt 17; ICEKp10	259-2LV	clb 3	62	-	0	-	0	-	0	-	wzi168	KL25	?-	Good
SRR12508946	ARLG-4489	K. pneumoniae	23033	23033	0,0,105,6,4,0,4,0,1,0	258	2427	ST258	2016	Unknown	North America	USA	Northeast	Human	Human: Clinical	Urogenital	Clinical	PRJNA658369	SRR12508946	SAMN15868585	CRACKLE-2	Reads	196	28	strong	173357	575463	5788725	no	-	2	3	8	7	ybt 17; ICEKp10	251	clb 3	62-2LV	-	0	-	0	-	0	-	wzi168	unknown (best match = KL25)	?-	None
SRR12508947	ARLG-4488	K. pneumoniae	23032	23032	0,0,105,6,4,0,1,8,0,0	258	2426	ST258	2017	Unknown	North America	USA	Northeast	Human	Human: Clinical	Unknown	Clinical	PRJNA658369	SRR12508947	SAMN15868584	CRACKLE-2	Reads	210	23	strong	185129	409562	5696476	no	-	2	2	7	7	ybt 17; ICEKp10	251-1LV	clb 3 (incomplete)	19-1LV	-	0	-	0	-	0	-	wzi168	unknown (best match = KL107)	?-+*	None
SRR12508948	ARLG-4487	K. pneumoniae	23031	23031	0,0,105,6,0,0,17,129,3,0	258	2425	ST258	2017	Unknown	North America	USA	Northeast	Human	Human: Clinical	Urogenital	Clinical	PRJNA658369	SRR12508948	SAMN15868583	CRACKLE-2	Reads	266	98	strong	121789	326700	5773113	no	-	2	2	9	14	ybt 17; ICEKp10	289	clb 3	17-1LV	-	0	-	0	-	0	-	wzi154	unknown (best match = KL107)	?-	None
SRR12508950	ARLG-4484	K. pneumoniae	23030	23030	0,0,105,6,4,0,2,0,0,0	258	2424	ST258	2017	Unknown	North America	USA	Northeast	Human	Human: Clinical	Unknown	Clinical	PRJNA658369	SRR12508950	SAMN15868581	CRACKLE-2	Reads	188	53	strong	154589	454196	5583177	no	-	2	2	3	2	ybt 17; ICEKp10	251-1LV	clb 3	62-1LV	-	0	-	0	-	0	-	wzi168	unknown (best match = KL50)	-+*	None
SRR12508951	ARLG-4483	K. pneumoniae	22944	22944/23029/23176	0,0,105,6,0,64,0,0,0,0	258	2423	ST258	2016	Unknown	North America	USA	Northeast	Human	Human: Clinical	Blood	Clinical	PRJNA658369	SRR12508951	SAMN15868580	CRACKLE-2	Reads	181	22	strong	149489	790211	5465419	no	-	0	2	6	7	-	0	-	0	-	0	-	0	-	0	-	wzi29	unknown (best match = KL106)	?-	None
SRR12508953	ARLG-3536	K. pneumoniae	823	22936/24611/26517/27648/823	0,0,105,6,0,0,17,0,0,0	258	2422	ST258	2016	Unknown	North America	USA	Northeast	Human	Human: Clinical	Blood	Clinical	PRJNA658369	SRR12508953	SAMN15868183	CRACKLE-2	Reads	126	6	strong	247184	838987	5497372	no	-	0	0	5	5	-	0	-	0	-	0	-	0	-	0	-	wzi154	KL107	?-	Good
SRR12508954	ARLG-4481	K. pneumoniae	23028	23028	0,0,105,6,0,0,17,5,58,0	258	2421	ST258	2017	Unknown	North America	USA	Midwest	Human	Human: Clinical	Unknown	Clinical	PRJNA658369	SRR12508954	SAMN15868578	CRACKLE-2	Reads	153	20	strong	167569	463372	5429857	no	-	0	2	2	1	-	0	-	0	-	0	-	0	-	0	-	wzi154	unknown (best match = KL107)	?-	None
SRR12508955	ARLG-4480	K. pneumoniae	23027	23027/26465	0,0,105,6,0,0,0,215,0,0	258	2420	ST258	2017	Unknown	North America	USA	Midwest	Human	Human: Clinical	Unknown	Clinical	PRJNA658369	SRR12508955	SAMN15868577	CRACKLE-2	Reads	159	9	strong	203667	487706	5483663	no	-	0	2	7	7	-	0	-	0	-	0	-	0	-	0	-	wzi29	KL106	?-+	Good
SRR12508959	ARLG-4461	K. pneumoniae	23020	23020/23026	0,0,105,6,0,0,0,321,0,0	258	2419	ST258	2017	Unknown	North America	USA	Northeast	Human	Human: Clinical	Urogenital	Clinical	PRJNA658369	SRR12508959	SAMN15868573	CRACKLE-2	Reads	134	15	strong	270092	461803	5472597	no	-	0	2	3	2	-	0	-	0	-	0	-	0	-	0	-	wzi29	KL106	none	Very high
SRR12508961	ARLG-4459	K. pneumoniae	23025	23025	0,0,105,6,0,0,17,0,13,0	258	2418	ST3359	2017	Unknown	North America	USA	Northeast	Human	Human: Clinical	Urogenital	Clinical	PRJNA658369	SRR12508961	SAMN15868571	CRACKLE-2	Reads	177	16	strong	180858	524558	5650464	no	-	0	2	7	10	-	0	-	0	-	0	-	0	-	0	-	wzi154	unknown (best match = KL107)	?-	None
SRR12508963	ARLG-4457	K. pneumoniae	23024	23024/26519	0,0,105,6,0,0,17,5,71,0	258	2417	ST258	2017	Unknown	North America	USA	Northeast	Human	Human: Clinical	Unknown	Clinical	PRJNA658369	SRR12508963	SAMN15868569	CRACKLE-2	Reads	170	20	strong	203669	839097	5508280	no	-	0	2	6	5	-	0	-	0	-	0	-	0	-	0	-	wzi154	KL107	none	Very high
SRR12508965	ARLG-4456	K. pneumoniae	7c2f33b825ed6413f59b3a6d3884648347e1d765	23020/23026	0,0,105,6,0,0,0,321,*,*	258	2416	ST258	2017	Unknown	North America	USA	Northeast	Human	Human: Clinical	Unknown	Clinical	PRJNA658369	SRR12508965	SAMN15868568	CRACKLE-2	Reads	168	110	strong	105374	284981	5477102	no	-	0	2	3	2	-	0	-	0	-	0	-	0	-	0	-	wzi29	unknown (best match = KL106)	?-	None
SRR12508967	ARLG-4454	K. pneumoniae	83de15d89befb1712b83d27ad67956eabf44635c	23022	0,0,105,6,0,0,0,*,*,*	258	2415	ST258	2017	Unknown	North America	USA	Northeast	Human	Human: Clinical	Unknown	Clinical	PRJNA658369	SRR12508967	SAMN15868566	CRACKLE-2	Reads	199	144	strong	105167	266590	5511992	no	-	0	2	7	7	-	0	-	0	-	0	-	0	-	0	-	wzi29	unknown (best match = KL106)	?-	None
SRR12508969	ARLG-4452	K. pneumoniae	23021	23021	0,0,105,6,0,0,0,318,0,0	258	2414	ST258	2017	Unknown	North America	USA	Northeast	Human	Human: Clinical	Urogenital	Clinical	PRJNA658369	SRR12508969	SAMN15868564	CRACKLE-2	Reads	247	15	strong	180858	461803	5660781	no	-	0	2	7	10	-	0	-	0	-	0	-	0	-	0	-	wzi29	KL106	?	Good
SRR12508970	ARLG-4451	K. pneumoniae	23020	23020/23026	0,0,105,6,0,0,0,321,0,0	258	2413	ST258	2017	Unknown	North America	USA	Northeast	Human	Human: Clinical	Unknown	Clinical	PRJNA658369	SRR12508970	SAMN15868563	CRACKLE-2	Reads	138	19	strong	203669	461546	5389455	no	-	0	2	3	2	-	0	-	0	-	0	-	0	-	0	-	wzi29	KL106	?	Good
SRR12508971	ARLG-4450	K. pneumoniae	8a690f5269e77b989bef9de899602d68141dbe86	23019	0,0,220,7,24,0,0,0,*,*	152	2412	ST105	2016	Unknown	North America	USA	Northeast	Human	Human: Clinical	Unknown	Clinical	PRJNA658369	SRR12508971	SAMN15868562	CRACKLE-2	Reads	160	75	strong	158666	411393	5332764	no	-	0	0	2	2	-	0	-	0	-	0	-	0	-	0	-	wzi383	unknown (best match = KL107)	?-+	None
SRR12508972	ARLG-4449	K. pneumoniae	23018	23018	0,0,105,6,0,0,0,320,0,0	258	2411	ST258	2016	Unknown	North America	USA	Northeast	Human	Human: Clinical	Urogenital	Clinical	PRJNA658369	SRR12508972	SAMN15868561	CRACKLE-2	Reads	157	24	strong	194517	412467	5475243	no	-	0	2	4	3	-	0	-	0	-	0	-	0	-	0	-	wzi29	KL106	none	Very high
SRR12508976	ARLG-4446	K. pneumoniae	23017	23017	0,0,105,6,11,0,0,6,1,0	258	2410	ST258	2016	Unknown	North America	USA	Northeast	Human	Human: Clinical	Urogenital	Clinical	PRJNA658369	SRR12508976	SAMN15868558	CRACKLE-2	Reads	195	7	strong	164905	444049	5611823	no	-	0	2	7	8	-	0	-	0	-	0	-	0	-	0	-	wzi150	KL63	none	Very high
SRR12508977	ARLG-4445	K. pneumoniae	23016	23016	0,0,158,8,0,0,8,7,0,0	45	2409	ST45	2016	Unknown	North America	USA	Northeast	Human	Human: Clinical	Unknown	Clinical	PRJNA658369	SRR12508977	SAMN15868557	CRACKLE-2	Reads	160	19	strong	198699	390290	5461638	no	-	1	0	0	0	ybt 10; ICEKp4	78	-	0	-	0	-	0	-	0	-	wzi101	KL24	-	High
SRR12508980	ARLG-4441	K. pneumoniae	89704c2c2fc72f1f33f5f7f312a10041ea862ab4	27537/27560	0,0,105,6,0,0,0,0,*,*	258	2408	ST258	2016	Unknown	North America	USA	Northeast	Human	Human: Clinical	Urogenital	Clinical	PRJNA658369	SRR12508980	SAMN15868554	CRACKLE-2	Reads	166	38	strong	152793	433321	5441885	no	-	0	2	5	8	-	0	-	0	-	0	-	0	-	0	-	wzi29	unknown (best match = KL107)	?-+	None
SRR12508981	ARLG-4440	K. pneumoniae	23014	23014	0,0,105,6,0,0,250,1,0,0	258	2407	ST258	2016	Unknown	North America	USA	Northeast	Human	Human: Clinical	Unknown	Clinical	PRJNA658369	SRR12508981	SAMN15868553	CRACKLE-2	Reads	273	100	strong	110371	449214	5605569	no	-	0	3	8	6	-	0	-	0	-	0	-	0	-	0	-	wzi154	unknown (best match = KL107)	?-	None
SRR12508987	ARLG-4435	K. pneumoniae	23013	23013	0,0,105,6,0,0,313,0,0,0	258	2406	ST258	2016	Unknown	North America	USA	Northeast	Human	Human: Clinical	Unknown	Clinical	PRJNA658369	SRR12508987	SAMN15868548	CRACKLE-2	Reads	135	27	strong	134609	448867	5576831	no	-	2	2	6	8	ybt 17; ICEKp10	289-1LV	clb 3	17-1LV	-	0	-	0	-	0	-	wzi154	KL107	none	Very high
SRR12508988	ARLG-4434	K. pneumoniae	704e0a3ed761825a7f1a5ec26d50edc63589617a	23012	0,0,105,6,0,0,0,*,*,*	258	2405	ST258	2016	Unknown	North America	USA	Northeast	Human	Human: Clinical	Urogenital	Clinical	PRJNA658369	SRR12508988	SAMN15868547	CRACKLE-2	Reads	252	57	strong	148195	433587	5734423	no	-	0	2	7	11	-	0	-	0	-	0	-	0	-	0	-	wzi29	unknown (best match = KL106)	?-	None
SRR12508989	ARLG-4433	K. pneumoniae	b54bc3011bab92225a53c42bff9f19af967df1ea	27542	0,0,105,6,0,0,0,319,*,*	258	2404	ST258	2016	Unknown	North America	USA	Northeast	Human	Human: Clinical	Urogenital	Clinical	PRJNA658369	SRR12508989	SAMN15868546	CRACKLE-2	Reads	217	78	strong	140308	453752	5643287	no	-	0	2	7	8	-	0	-	0	-	0	-	0	-	0	-	wzi29	unknown (best match = KL106)	?-	None
SRR12508992	ARLG-4476	K. pneumoniae	476638c744f9353f20b72103391d409802fcbd72	22946	0,0,105,6,0,0,17,129,*,*	258	2403	ST258	2016	Unknown	North America	USA	Northeast	Human	Human: Clinical	Urogenital	Clinical	PRJNA658369	SRR12508992	SAMN15868543	CRACKLE-2	Reads	154	77	strong	135965	425217	5537024	no	-	2	2	6	7	ybt 17; ICEKp10	289	clb 3	17-1LV	-	0	-	0	-	0	-	wzi154	unknown (best match = KL107)	?-	None
SRR12508994	ARLG-4474	K. pneumoniae	23009	23009/23013	0,0,105,6,0,0,313,0,0,0	258	2402	ST258	2016	Unknown	North America	USA	Northeast	Human	Human: Clinical	Urogenital	Clinical	PRJNA658369	SRR12508994	SAMN15868541	CRACKLE-2	Reads	190	31	strong	148822	448915	5686771	no	-	2	2	7	12	ybt 17; ICEKp10	289-1LV	clb 3	17-1LV	-	0	-	0	-	0	-	wzi154	unknown (best match = KL107)	?-	Low
SRR12508998	ARLG-4161	K. pneumoniae	23008	23008	0,0,105,6,0,0,0,376,0,0	258	2401	ST258	2016	Unknown	North America	USA	Midwest	Human	Human: Clinical	Unknown	Clinical	PRJNA658369	SRR12508998	SAMN15868142	CRACKLE-2	Reads	208	11	strong	164062	367681	5377469	no	-	0	2	3	2	-	0	-	0	-	0	-	0	-	0	-	wzi29	KL106	?	Good
SRR12509000	ARLG-4469	K. pneumoniae	23007	23007	0,0,105,6,0,44,0,0,0,0	258	2400	ST258	2016	Unknown	North America	USA	Northeast	Human	Human: Clinical	Urogenital	Clinical	PRJNA658369	SRR12509000	SAMN15868537	CRACKLE-2	Reads	156	38	strong	148719	449285	5474925	no	-	0	2	3	2	-	0	-	0	-	0	-	0	-	0	-	wzi154	unknown (best match = KL107)	?-	None
SRR12509001	ARLG-3576	K. pneumoniae	23006	23006	0,0,105,6,0,0,58,1,2,0	258	2399	ST258	2016	Unknown	North America	USA	Northeast	Human	Human: Clinical	Unknown	Clinical	PRJNA658369	SRR12509001	SAMN15868536	CRACKLE-2	Reads	199	15	strong	187547	445602	5680857	no	-	2	2	5	8	ybt 17; ICEKp10	251	clb 3	62	-	0	-	0	-	0	-	-	unknown (best match = KL106)	?-	None
SRR12509002	ARLG-3575	K. pneumoniae	23005	23005	0,0,105,6,0,0,0,315,0,0	258	2398	ST258	2016	Unknown	North America	USA	Northeast	Human	Human: Clinical	Urogenital	Clinical	PRJNA658369	SRR12509002	SAMN15868535	CRACKLE-2	Reads	263	15	strong	203669	790211	5570255	no	-	0	2	7	7	-	0	-	0	-	0	-	0	-	0	-	wzi29	KL106	none	Very high
SRR12509004	ARLG-3312	K. pneumoniae	1276	1276/26361/26432/31494/31593/4155	0,0,105,6,0,0,0,4,0,0	258	2397	ST258	2016	Unknown	North America	USA	Midwest	Human	Human: Clinical	Urogenital	Clinical	PRJNA658369	SRR12509004	SAMN15868679	CRACKLE-2	Reads	194	11	strong	154273	462888	5656223	no	-	0	2	7	12	-	0	-	0	-	0	-	0	-	0	-	wzi29	KL106	?	Good
SRR12509005	ARLG-3567	K. pneumoniae	22822	22822/27537/27560	0,0,105,6,0,0,0,0,52,0	258	2396	ST258	2016	Unknown	North America	USA	Northeast	Human	Human: Clinical	Unknown	Clinical	PRJNA658369	SRR12509005	SAMN15868533	CRACKLE-2	Reads	235	8	strong	203670	456142	5597951	no	-	0	2	7	8	-	0	-	0	-	0	-	0	-	0	-	wzi29	KL106	?	Good
SRR12509008	ARLG-3304	K. pneumoniae	22727	22727/23003	0,0,369,0,0,0,0,0,28,1	307	2395	ST307	2016	Unknown	North America	USA	Midwest	Human	Human: Clinical	Urogenital	Clinical	PRJNA658369	SRR12509008	SAMN15868676	CRACKLE-2	Reads	188	27	strong	201978	725074	5752063	no	-	0	2	6	9	-	0	-	0	-	0	-	0	-	0	-	wzi173	unknown (best match = KL102)	?-	None
SRR12509009	ARLG-3303	K. pneumoniae	1247	1247/1251/1286/1322/1338/1360/24627/4161/4183/4185/4652/4661/4664/4675/8316/8380	0,0,105,6,0,0,17,5,0,0	258	2394	ST258	2016	Unknown	North America	USA	Midwest	Human	Human: Clinical	Urogenital	Clinical	PRJNA658369	SRR12509009	SAMN15868675	CRACKLE-2	Reads	163	21	strong	167736	390340	5551314	no	-	0	2	7	10	-	0	-	0	-	0	-	0	-	0	-	wzi154	unknown (best match = KL107)	?-	None
SRR12509012	ARLG-3297	K. pneumoniae	23002	23002	0,0,105,6,0,0,360,0,0,0	258	2393	ST258	2016	Unknown	North America	USA	South	Human	Human: Clinical	Urogenital	Clinical	PRJNA658369	SRR12509012	SAMN15868875	CRACKLE-2	Reads	136	12	strong	224206	807870	5715472	no	-	2	2	6	5	ybt 17; ICEKp10	289	clb 3	17-1LV	-	0	-	0	-	0	-	wzi154	unknown (best match = KL107)	?-	Low
SRR12509013	ARLG-3294	K. pneumoniae	1312	1312	0,0,105,6,0,0,17,32,0,0	258	2392	ST258	2016	Unknown	North America	USA	South	Human	Human: Clinical	Urogenital	Clinical	PRJNA658369	SRR12509013	SAMN15868874	CRACKLE-2	Reads	181	19	strong	202826	672044	5734208	no	-	2	2	7	10	ybt 17; ICEKp10	251-2LV	clb 3	62-1LV	-	0	-	0	-	0	-	wzi154	unknown (best match = KL107)	?-	Low
SRR12509015	ARLG-3517	K. pneumoniae	23001	23001	0,0,105,6,0,0,0,1,5,0	258	2391	ST258	2016	Unknown	North America	USA	Northeast	Human	Human: Clinical	Blood	Clinical	PRJNA658369	SRR12509015	SAMN15868200	CRACKLE-2	Reads	254	23	strong	173352	409527	5873912	no	-	1	2	6	7	ybt 15; ICEKp11	230-1LV	-	0	-	0	-	0	-	0	-	wzi50	KL51	?-	Good
SRR12509017	ARLG-3289	K. pneumoniae	23000	23000	0,0,105,6,0,37,0,1,0,0	258	2390	ST258	2016	Unknown	North America	USA	South	Human	Human: Clinical	Unknown	Clinical	PRJNA658369	SRR12509017	SAMN15868705	CRACKLE-2	Reads	226	16	strong	203882	713217	5509704	no	-	0	2	7	7	-	0	-	0	-	0	-	0	-	0	-	wzi154	KL107	?	Good
SRR12509020	ARLG-3285	K. pneumoniae	22999	22999	0,0,29,39,0,0,1,0,0,0	268	2389	ST36-1LV	2016	Unknown	North America	USA	South	Human	Human: Clinical	Urogenital	Clinical	PRJNA658369	SRR12509020	SAMN15868702	CRACKLE-2	Reads	176	15	strong	183676	604395	5305398	no	-	0	0	0	0	-	0	-	0	-	0	-	0	-	0	-	wzi173	unknown (best match = KL102)	?-	None
SRR12509025	ARLG-3276	K. pneumoniae	22998	22998	0,0,746,0,3,0,0,0,0,0	10570	2388	ST182	2016	Unknown	North America	USA	South	Human	Human: Clinical	Urogenital	Clinical	PRJNA658369	SRR12509025	SAMN15868697	CRACKLE-2	Reads	185	2	strong	410559	853105	5523031	no	-	0	0	0	0	-	0	-	0	-	0	-	0	-	0	-	wzi209	KL47	?-	Good
SRR12509026	ARLG-3518	K. pneumoniae	22997	22997	0,0,105,6,0,0,0,4,7,0	258	2387	ST258	2016	Unknown	North America	USA	Northeast	Human	Human: Clinical	Unknown	Clinical	PRJNA658369	SRR12509026	SAMN15868199	CRACKLE-2	Reads	142	9	strong	232988	462883	5475180	no	-	0	2	8	8	-	0	-	0	-	0	-	0	-	0	-	wzi29	unknown (best match = KL106)	?-	None
SRR12509028	ARLG-3275	K. pneumoniae	22996	22996	0,0,197,0,4,0,10,0,32,0	147	2386	ST147	2016	Unknown	North America	USA	South	Human	Human: Clinical	Urogenital	Clinical	PRJNA658369	SRR12509028	SAMN15868696	CRACKLE-2	Reads	137	6	strong	431261	790776	5652201	no	-	1	2	10	17	ybt 10; ICEKp4	20-2LV	-	0	-	0	-	0	-	0	-	wzi64	KL64	?-	Good
SRR12509029	ARLG-3274	K. pneumoniae	22995	22995	0,0,253,0,10,0,0,0,0,0	528	2385	ST528	2016	Unknown	North America	USA	South	Human	Human: Clinical	Unknown	Clinical	PRJNA658369	SRR12509029	SAMN15868695	CRACKLE-2	Reads	164	1	strong	251637	505298	5408666	no	-	0	0	0	0	-	0	-	0	-	0	-	0	-	0	-	wzi26	KL46	?-*	Good
SRR12509033	ARLG-3261	K. pneumoniae	22855	22855/22879/23111/23146/28540/34184	0,0,105,6,0,0,17,0,28,0	258	2384	ST258	2016	Unknown	North America	USA	South	Human	Human: Clinical	Blood	Clinical	PRJNA658369	SRR12509033	SAMN15869016	CRACKLE-2	Reads	185	2	strong	213011	503741	5767684	no	-	2	2	2	1	ybt 17; ICEKp10	267-1LV	clb 3	19	-	0	-	0	-	0	-	wzi154	KL107	none	Very high
SRR12509034	ARLG-3260	K. pneumoniae	22994	22994	0,0,369,0,0,0,0,227,0,0	307	2383	ST307	2016	Unknown	North America	USA	South	Human	Human: Clinical	Urogenital	Clinical	PRJNA658369	SRR12509034	SAMN15869015	CRACKLE-2	Reads	135	6	strong	195355	512199	5335330	no	-	0	2	5	4	-	0	-	0	-	0	-	0	-	0	-	wzi173	unknown (best match = KL102)	?-	None
SRR12509037	ARLG-3256	K. pneumoniae	22993	22993	0,0,105,6,0,0,0,327,0,0	258	2382	ST258	2016	Unknown	North America	USA	South	Human	Human: Clinical	Urogenital	Clinical	PRJNA658369	SRR12509037	SAMN15869012	CRACKLE-2	Reads	157	24	strong	203669	449535	5469860	no	-	0	2	7	7	-	0	-	0	-	0	-	0	-	0	-	-	unknown (best match = KL106)	?-	None
SRR12509038	ARLG-3520	K. pneumoniae	22992	22992/26345	0,0,105,6,0,0,0,1,7,0	258	2381	ST258	2016	Unknown	North America	USA	Northeast	Human	Human: Clinical	Unknown	Clinical	PRJNA658369	SRR12509038	SAMN15868198	CRACKLE-2	Reads	210	22	strong	201733	427891	5717280	no	-	1	2	3	3	ybt 15; ICEKp11	230-1LV	-	0	-	0	-	0	-	0	-	wzi50	unknown (best match = KL51)	?-	None
SRR12509039	ARLG-3255	K. pneumoniae	22872	22872	0,0,369,0,0,0,0,204,0,7	307	2380	ST307	2016	Unknown	North America	USA	South	Human	Human: Clinical	Unknown	Clinical	PRJNA658369	SRR12509039	SAMN15869011	CRACKLE-2	Reads	113	13	strong	209518	414771	5411861	no	-	0	2	6	6	-	0	-	0	-	0	-	0	-	0	-	wzi173	unknown (best match = KL107)	?-+	None
SRR12509043	ARLG-3591	K. pneumoniae	22991	22991	0,0,105,6,0,0,17,113,8,0	258	2379	ST258	2016	Unknown	North America	USA	Northeast	Human	Human: Clinical	Unknown	Clinical	PRJNA658369	SRR12509043	SAMN15868220	CRACKLE-2	Reads	339	13	strong	120287	402109	5835376	no	-	2	2	9	11	ybt 17; ICEKp10	289	clb 3	17-2LV	-	0	-	0	-	0	-	wzi154	KL107	?	Good
SRR12509046	ARLG-4676	K. pneumoniae	1044	1044/31078	0,0,105,6,0,0,17,7,3,0	258	2378	ST258	2016	Unknown	North America	USA	Midwest	Human	Human: Clinical	Unknown	Clinical	PRJNA658369	SRR12509046	SAMN15869135	CRACKLE-2	Reads	189	9	strong	219953	498949	5795881	no	-	2	2	8	11	ybt 17; ICEKp10	251	clb 3	62-1LV	-	0	-	0	-	0	-	wzi154	KL107	?	Good
SRR12509047	ARLG-4675	K. pneumoniae	22990	22990	0,0,105,6,0,0,17,5,44,0	258	2377	ST258	2016	Unknown	North America	USA	Midwest	Human	Human: Clinical	Urogenital	Clinical	PRJNA658369	SRR12509047	SAMN15869134	CRACKLE-2	Reads	210	13	strong	167779	434276	5628815	no	-	0	2	8	10	-	0	-	0	-	0	-	0	-	0	-	wzi154	KL107	?	Good
SRR12509048	ARLG-4674	K. pneumoniae	22758	22758/22989	0,0,105,6,0,0,17,5,54,0	258	2376	ST258	2016	Unknown	North America	USA	Midwest	Human	Human: Clinical	Urogenital	Clinical	PRJNA658369	SRR12509048	SAMN15869133	CRACKLE-2	Reads	181	10	strong	196389	671430	5614364	no	-	0	2	6	7	-	0	-	0	-	0	-	0	-	0	-	wzi154	KL107	none	Very high
SRR12509049	ARLG-4673	K. pneumoniae	22988	22988	0,0,369,0,0,0,0,0,28,2	307	2375	ST307	2016	Unknown	North America	USA	Midwest	Human	Human: Clinical	Urogenital	Clinical	PRJNA658369	SRR12509049	SAMN15869132	CRACKLE-2	Reads	125	20	strong	286330	714591	5572347	no	-	0	2	3	2	-	0	-	0	-	0	-	0	-	0	-	wzi173	unknown (best match = KL107)	?-+	None
SRR12509050	ARLG-4672	K. pneumoniae	22987	22987	0,0,105,6,0,0,247,0,0,0	258	2374	ST258	2016	Unknown	North America	USA	Midwest	Human	Human: Clinical	Urogenital	Clinical	PRJNA658369	SRR12509050	SAMN15869131	CRACKLE-2	Reads	176	29	strong	157458	671429	5584432	no	-	0	2	5	8	-	0	-	0	-	0	-	0	-	0	-	wzi154	KL107	?	Good
SRR12509051	ARLG-4671	K. pneumoniae	22756	22756/22986/26354	0,0,105,6,0,0,0,4,13,0	258	2373	ST258	2016	Unknown	North America	USA	Midwest	Human	Human: Clinical	Urogenital	Clinical	PRJNA658369	SRR12509051	SAMN15869130	CRACKLE-2	Reads	166	24	strong	149489	296397	5570920	no	-	0	2	7	7	-	0	-	0	-	0	-	0	-	0	-	wzi29	unknown (best match = KL106)	?-	None
SRR12509052	ARLG-4670	K. pneumoniae	22985	22985	0,0,105,6,0,0,17,677,0,0	258	2372	ST258	2016	Unknown	North America	USA	Midwest	Human	Human: Clinical	Urogenital	Clinical	PRJNA658369	SRR12509052	SAMN15869129	CRACKLE-2	Reads	124	4	strong	232988	671430	5417528	no	-	0	0	1	0	-	0	-	0	-	0	-	0	-	0	-	wzi154	KL107	none	Very high
SRR12509053	ARLG-4669	K. pneumoniae	22984	22984	0,0,158,8,0,0,50,4,0,0	45	2371	ST45	2016	Unknown	North America	USA	Midwest	Human	Human: Clinical	Unknown	Clinical	PRJNA658369	SRR12509053	SAMN15869128	CRACKLE-2	Reads	135	19	strong	179679	436845	5497775	no	-	1	1	7	8	ybt 10; ICEKp4	78	-	0	-	0	-	0	-	0	-	wzi101	unknown (best match = KL24)	?-	None
SRR12509055	ARLG-4156	K. pneumoniae	22983	22983	0,0,105,6,0,0,310,0,2,0	258	2370	ST258	2017	Unknown	North America	USA	Midwest	Human	Human: Clinical	Blood	Clinical	PRJNA658369	SRR12509055	SAMN15868146	CRACKLE-2	Reads	134	16	strong	157357	409528	5495963	no	-	0	2	5	5	-	0	-	0	-	0	-	0	-	0	-	wzi29	KL106	?-+	Good
SRR12509056	ARLG-4668	K. pneumoniae	22982	22982	0,0,105,6,0,0,0,349,0,0	258	2369	ST258	2016	Unknown	North America	USA	Midwest	Human	Human: Clinical	Blood	Clinical	PRJNA658369	SRR12509056	SAMN15869127	CRACKLE-2	Reads	161	6	strong	209526	487925	5565749	no	-	0	3	8	10	-	0	-	0	-	0	-	0	-	0	-	wzi29	KL106	none	Very high
SRR12509057	ARLG-4667	K. pneumoniae	22981	22981	0,0,101,0,5,0,0,0,0,0	664	2368	ST664	2016	Unknown	North America	USA	Midwest	Human	Human: Clinical	Urogenital	Clinical	PRJNA658369	SRR12509057	SAMN15869126	CRACKLE-2	Reads	89	17	strong	473186	896296	5625414	no	-	0	2	2	2	-	0	-	0	-	0	-	0	-	0	-	wzi62	KL62	none	Very high
SRR12509058	ARLG-4666	K. pneumoniae	22980	22980	0,0,109,8,0,1,0,0,1,0	37	2367	ST37	2016	Unknown	North America	USA	Midwest	Human	Human: Clinical	Urogenital	Clinical	PRJNA658369	SRR12509058	SAMN15869125	CRACKLE-2	Reads	170	5	strong	148109	369514	5641291	no	-	1	2	3	3	ybt 3; ICEKp8	123-2LV	-	0	-	0	-	0	-	0	-	wzi14	KL14	?-	Good
SRR12509062	ARLG-4662	K. pneumoniae	22979	22979	0,0,105,6,0,0,17,158,5,0	258	2366	ST258	2017	Unknown	North America	USA	West	Human	Human: Clinical	Unknown	Clinical	PRJNA658369	SRR12509062	SAMN15868858	CRACKLE-2	Reads	199	3	strong	167304	447171	5623788	no	-	2	2	6	6	ybt 17; ICEKp10	267-1LV	clb 3	19-3LV	-	0	-	0	-	0	-	wzi154	KL107	?	Good
SRR12509063	ARLG-4661	K. pneumoniae	22978	22978	0,0,178,4,29,0,0,0,0,0	461	2365	ST3660	2017	Unknown	North America	USA	West	Human	Human: Clinical	Unknown	Clinical	PRJNA658369	SRR12509063	SAMN15868857	CRACKLE-2	Reads	138	10	strong	315390	411841	5211793	no	-	0	0	0	0	-	0	-	0	-	0	-	0	-	0	-	wzi133	unknown (best match = KL25)	?-	None
SRR12509067	ARLG-4658	K. pneumoniae	22977	22977/23077/25643	0,0,0,0,2,0,0,171,1,0	15	2364	ST15	2017	Unknown	North America	USA	West	Human	Human: Clinical	Unknown	Clinical	PRJNA658369	SRR12509067	SAMN15868854	CRACKLE-2	Reads	162	13	strong	194082	395313	5739343	no	-	1	2	8	11	ybt unknown	0	-	0	-	0	-	0	-	0	-	wzi16	KL16	?-	Good
SRR12509068	ARLG-4657	K. pneumoniae	22976	22976	0,0,105,6,0,0,0,308,2,0	258	2363	ST258	2017	Unknown	North America	USA	West	Human	Human: Clinical	Unknown	Clinical	PRJNA658369	SRR12509068	SAMN15868853	CRACKLE-2	Reads	168	8	strong	270158	482061	5538243	no	-	0	2	8	11	-	0	-	0	-	0	-	0	-	0	-	wzi29	KL106	?-+	Good
SRR12509069	ARLG-4656	K. pneumoniae	22892	22892	0,0,105,6,0,0,224,0,0,0	258	2362	ST258	2017	Unknown	North America	USA	West	Human	Human: Clinical	Unknown	Clinical	PRJNA658369	SRR12509069	SAMN15868852	CRACKLE-2	Reads	143	37	strong	167738	434298	5397582	no	-	0	2	5	7	-	0	-	0	-	0	-	0	-	0	-	wzi154	unknown (best match = KL107)	?-	Low
SRR12509070	ARLG-4655	K. pneumoniae	4348	22888/4348	0,0,105,6,0,0,0,12,0,0	258	2361	ST258	2017	Unknown	North America	USA	West	Human	Human: Clinical	Unknown	Clinical	PRJNA658369	SRR12509070	SAMN15868851	CRACKLE-2	Reads	126	18	strong	197482	455790	5452379	no	-	0	2	6	8	-	0	-	0	-	0	-	0	-	0	-	wzi29	unknown (best match = KL106)	?-	None
SRR12509071	ARLG-4654	K. pneumoniae	22975	22975	0,0,105,6,0,0,17,2,18,0	258	2360	ST258	2017	Unknown	North America	USA	West	Human	Human: Clinical	Urogenital	Clinical	PRJNA658369	SRR12509071	SAMN15868849	CRACKLE-2	Reads	175	13	strong	196446	523439	5690780	no	-	0	2	8	11	-	0	-	0	-	0	-	0	-	0	-	wzi154	KL107	?	Good
SRR12509072	ARLG-4653	K. pneumoniae	22974	22974	0,0,105,6,0,0,17,2,19,0	258	2359	ST258	2017	Unknown	North America	USA	West	Human	Human: Clinical	Urogenital	Clinical	PRJNA658369	SRR12509072	SAMN15868848	CRACKLE-2	Reads	212	29	strong	171653	619110	5736154	no	-	0	2	7	14	-	0	-	0	-	0	-	0	-	0	-	wzi154	unknown (best match = KL107)	?-	Low
SRR12509074	ARLG-4651	K. pneumoniae	22456	22456/22738/24799/24944/26524	0,0,105,6,0,0,17,2,17,0	258	2358	ST258	2017	Unknown	North America	USA	West	Human	Human: Clinical	Urogenital	Clinical	PRJNA658369	SRR12509074	SAMN15868846	CRACKLE-2	Reads	163	20	strong	179981	619247	5651231	no	-	0	2	7	10	-	0	-	0	-	0	-	0	-	0	-	wzi154	unknown (best match = KL107)	?-	None
SRR12509075	ARLG-4650	K. pneumoniae	22973	22973	0,0,52,0,0,0,0,6,0,0	2004	2357	ST983	2017	Unknown	North America	USA	West	Human	Human: Clinical	Unknown	Clinical	PRJNA658369	SRR12509075	SAMN15868845	CRACKLE-2	Reads	118	20	strong	282063	697670	5304619	no	-	0	1	7	10	-	0	-	0	-	0	-	0	-	0	-	wzi202	unknown (best match = KL127)	?-	None
SRR12509080	ARLG-4391	K. pneumoniae	22553	22553	0,0,88,0,0,0,0,0,15,0	231	2356	ST231	2017	Unknown	North America	USA	Northeast	Human	Human: Clinical	Unknown	Clinical	PRJNA658369	SRR12509080	SAMN15868464	CRACKLE-2	Reads	117	6	strong	386800	923569	5545920	no	-	4	2	9	11	ybt 14; ICEKp5	145-1LV	-	0	iuc unknown	0	-	0	-	0	-	wzi104	KL51	?-	Good
SRR12509081	ARLG-4390	K. pneumoniae	22552	22552/22970	0,0,0,0,2,0,0,130,0,0	15	2355	ST15	2017	Unknown	North America	USA	Northeast	Human	Human: Clinical	Urogenital	Clinical	PRJNA658369	SRR12509081	SAMN15868463	CRACKLE-2	Reads	288	63	strong	148729	370648	5943862	no	-	1	2	9	13	ybt 10; ICEKp4	28	-	0	-	0	-	0	-	0	-	wzi24	unknown (best match = KL24)	?-	None
SRR12509084	ARLG-4387	K. pneumoniae	20a882cd6f8e75f8afc383069ad08d75109be548	22969	0,0,105,6,11,0,0,2,*,*	258	2354	ST258	2017	Unknown	North America	USA	Northeast	Human	Human: Clinical	Urogenital	Clinical	PRJNA658369	SRR12509084	SAMN15868460	CRACKLE-2	Reads	174	33	strong	172901	415257	5430540	no	-	0	3	8	8	-	0	-	0	-	0	-	0	-	0	-	wzi150	unknown (best match = KL63)	?-	None
SRR12509086	ARLG-4398	K. pneumoniae	22968	22968	0,0,105,6,0,0,0,164,0,0	258	2353	ST258	2017	Unknown	North America	USA	South	Human	Human: Clinical	Urogenital	Clinical	PRJNA658369	SRR12509086	SAMN15868171	CRACKLE-2	Reads	149	22	strong	190579	512170	5515776	no	-	0	2	7	7	-	0	-	0	-	0	-	0	-	0	-	wzi29	unknown (best match = KL106)	?-	None
SRR12509088	ARLG-4226	K. variicola subsp. variicola	16b0cf0a88c13953235f52937af3978119209e1c	5274	1,0,551,0,0,0,0,0,0,0	11915	2352	ST662-3LV	2017	Unknown	North America	USA	Northeast	Human	Human: Clinical	Blood	Clinical	PRJNA658369	SRR12509088	SAMN15868457	CRACKLE-2	Reads	116	39	strong	323107	494793	5463156	no	-	0	0	0	0	-	0	-	0	-	0	-	0	-	0	-	-	unknown (best match = KL107)	?-+*	None
SRR12509090	ARLG-4382	K. pneumoniae	22549	22549	0,0,105,6,4,0,1,1,0,0	258	2351	ST258	2017	Unknown	North America	USA	Northeast	Human	Human: Clinical	Unknown	Clinical	PRJNA658369	SRR12509090	SAMN15868455	CRACKLE-2	Reads	171	16	strong	163366	408776	5714993	no	-	2	2	7	7	ybt 17; ICEKp10	251	clb 3	62	-	0	-	0	-	0	-	wzi168	KL25	?-	Good
SRR12509092	ARLG-4380	K. pneumoniae	22967	22967	0,0,105,6,0,16,0,5,0,0	258	2350	ST258	2016	Unknown	North America	USA	Northeast	Human	Human: Clinical	Unknown	Clinical	PRJNA658369	SRR12509092	SAMN15868453	CRACKLE-2	Reads	155	5	strong	157437	392300	5537666	no	-	0	3	7	7	-	0	-	0	-	0	-	0	-	0	-	wzi83	KL23	none	Very high
SRR12509094	ARLG-4378	K. pneumoniae	22966	22966	0,0,105,6,0,0,252,0,1,0	258	2349	ST258	2017	Unknown	North America	USA	Northeast	Human	Human: Clinical	Urogenital	Clinical	PRJNA658369	SRR12509094	SAMN15868451	CRACKLE-2	Reads	180	9	strong	203669	449501	5629177	no	-	1	2	7	6	ybt 13; ICEKp2	299-2LV	-	0	-	0	-	0	-	0	-	wzi29	unknown (best match = KL106)	?-	None
SRR12509098	ARLG-3504	K. pneumoniae	578a3cb0b5fbbcfe17cfc5a08f0191c96576e8db	22965	0,0,105,6,0,51,0,0,*,*	258	2348	ST258	2016	Unknown	North America	USA	Northeast	Human	Human: Clinical	Urogenital	Clinical	PRJNA658369	SRR12509098	SAMN15868448	CRACKLE-2	Reads	191	35	strong	180421	488685	5798740	no	-	1	2	6	10	ybt 13; ICEKp2	299-2LV	-	0	-	0	-	0	-	0	-	-	unknown (best match = KL106)	?-	None
SRR12509099	ARLG-3503	K. pneumoniae	22964	22964	0,0,105,6,0,0,248,0,0,0	258	2347	ST258	2016	Unknown	North America	USA	Northeast	Human	Human: Clinical	Blood	Clinical	PRJNA658369	SRR12509099	SAMN15868447	CRACKLE-2	Reads	184	30	strong	152712	672432	5484569	no	-	0	2	5	6	-	0	-	0	-	0	-	0	-	0	-	wzi154	KL107	none	Very high
SRR12509101	ARLG-3553	K. pneumoniae	22963	22963/24663	0,0,105,6,43,0,0,2,0,0	258	2346	ST258	2016	Unknown	North America	USA	Northeast	Human	Human: Clinical	Urogenital	Clinical	PRJNA658369	SRR12509101	SAMN15868445	CRACKLE-2	Reads	236	22	strong	165617	458199	5638449	no	-	1	2	8	12	ybt 10; ICEKp4	28	-	0	-	0	-	0	-	0	-	wzi174	unknown (best match = KL107)	?-+*	None
SRR12509106	ARLG-3548	K. pneumoniae	b86f4b3f8619a58e097b2e3bd5572a5ea6b32981	22962	0,0,105,6,0,0,17,349,*,*	258	2345	ST258	2016	Unknown	North America	USA	Northeast	Human	Human: Clinical	Unknown	Clinical	PRJNA658369	SRR12509106	SAMN15868440	CRACKLE-2	Reads	209	62	strong	148841	401069	5628827	no	-	2	2	6	6	ybt 17; ICEKp10	289	clb 3	17-1LV	-	0	-	0	-	0	-	wzi154	unknown (best match = KL107)	?-	None
SRR12509107	ARLG-3546	K. pneumoniae	22548	22548	0,0,127,5,0,1,0,3,0,0	6	2344	ST299	2016	Unknown	North America	USA	Northeast	Human	Human: Clinical	Urogenital	Clinical	PRJNA658369	SRR12509107	SAMN15868439	CRACKLE-2	Reads	319	14	strong	147563	465890	5861903	no	-	2	2	8	9	ybt 17; ICEKp10	289	clb 3	17-1LV	-	0	-	0	-	0	-	wzi7	unknown (best match = KL7)	?-	Low
SRR12509109	ARLG-4160	K. pneumoniae	22961	22961	0,0,22,12,49,0,2,0,0,0	17	2343	ST17	2016	Unknown	North America	USA	Midwest	Human	Human: Clinical	Blood	Clinical	PRJNA658369	SRR12509109	SAMN15868141	CRACKLE-2	Reads	202	18	strong	246640	793938	5609047	no	-	0	2	1	1	-	0	-	0	-	0	-	0	-	0	-	wzi360	unknown (best match = KL122)	?-	None
SRR12509111	ARLG-4374	K. pneumoniae	22753	22753/22773/22775/22806/23104/23108/23124/25734/25741/26343/27618	0,0,105,6,0,0,0,1,2,0	258	2342	ST258	2016	Unknown	North America	USA	Northeast	Human	Human: Clinical	Urogenital	Clinical	PRJNA658369	SRR12509111	SAMN15868437	CRACKLE-2	Reads	265	84	strong	124735	300215	5706785	no	-	1	2	7	8	ybt 15; ICEKp11	230-1LV	-	0	-	0	-	0	-	0	-	wzi50	unknown (best match = KL107)	?-+	None
SRR12509113	ARLG-4565	K. pneumoniae	22959	22959	0,0,369,0,0,0,0,207,0,0	307	2341	ST307	2017	Unknown	North America	USA	South	Human	Human: Clinical	Unknown	Clinical	PRJNA658369	SRR12509113	SAMN15869046	CRACKLE-2	Reads	138	14	strong	171450	907018	5423399	no	-	0	2	4	3	-	0	-	0	-	0	-	0	-	0	-	wzi173	unknown (best match = KL102)	?-	None
SRR12509118	ARLG-3578	K. pneumoniae	afcaabe5c449b214c8b8a72c55405b0c4900e69c	22765/22958	0,0,105,6,0,0,318,0,*,*	258	2340	ST258	2016	Unknown	North America	USA	Northeast	Human	Human: Clinical	Urogenital	Clinical	PRJNA658369	SRR12509118	SAMN15868210	CRACKLE-2	Reads	331	23	strong	150823	376499	5699816	no	-	0	2	7	6	-	0	-	0	-	0	-	0	-	0	-	wzi154	KL107	?	Good
SRR12509124	ARLG-3480	K. pneumoniae	22957	22957	0,0,369,0,0,0,0,28,1,1	307	2339	ST307	2016	Unknown	North America	USA	South	Human	Human: Clinical	Urogenital	Clinical	PRJNA658369	SRR12509124	SAMN15868710	CRACKLE-2	Reads	186	2	strong	214503	837660	5499575	no	-	0	2	8	8	-	0	-	0	-	0	-	0	-	0	-	wzi173	KL102	none	Very high
SRR12509125	ARLG-3479	K. pneumoniae	16241	16241	0,0,105,6,0,0,17,223,0,0	258	2338	ST258-1LV	2016	Unknown	North America	USA	South	Human	Human: Clinical	Urogenital	Clinical	PRJNA658369	SRR12509125	SAMN15868709	CRACKLE-2	Reads	166	9	strong	213412	839200	5570936	no	-	0	2	7	7	-	0	-	0	-	0	-	0	-	0	-	wzi154	KL107	none	Very high
SRR12509126	ARLG-3475	K. pneumoniae	22956	22956	0,0,1326,0,0,0,0,0,0,0	11516	2337	ST277-1LV	2016	Unknown	North America	USA	South	Human	Human: Clinical	Blood	Clinical	PRJNA658369	SRR12509126	SAMN15868708	CRACKLE-2	Reads	102	12	strong	266424	530408	5377094	no	-	0	0	5	6	-	0	-	0	-	0	-	0	-	0	-	wzi25	unknown (best match = KL25)	?-	None
SRR12509127	ARLG-3474	K. pneumoniae	22955	22955	0,0,98,0,6,1,1,1,0,0	13	2336	ST13	2016	Unknown	North America	USA	South	Human	Human: Clinical	Unknown	Clinical	PRJNA658369	SRR12509127	SAMN15868707	CRACKLE-2	Reads	128	7	strong	257167	752973	5411793	no	-	1	0	4	4	ybt 10; ICEKp4	21	-	0	-	0	-	0	-	0	-	wzi40	KL3	none	Very high
SRR12509130	ARLG-4155	K. pneumoniae	22762	22762/22817	0,0,105,6,0,0,310,0,0,0	258	2335	ST258	2017	Unknown	North America	USA	Midwest	Human	Human: Clinical	Urogenital	Clinical	PRJNA658369	SRR12509130	SAMN15868145	CRACKLE-2	Reads	161	53	strong	154275	320460	5497168	no	-	0	2	7	10	-	0	-	0	-	0	-	0	-	0	-	wzi29	unknown (best match = KL50)	?-+	None
SRR12509132	ARLG-3466	K. pneumoniae	22953	22953	0,0,676,1,1,0,0,0,0,0	10379	2334	ST1447	2016	Unknown	North America	USA	South	Human	Human: Clinical	Unknown	Clinical	PRJNA658369	SRR12509132	SAMN15868787	CRACKLE-2	Reads	206	22	strong	199586	734418	5488830	no	-	0	2	5	8	-	0	-	0	-	0	-	0	-	0	-	wzi213	unknown (best match = KL107)	?-+*	None
SRR12509135	ARLG-3461	K. pneumoniae	22952	22952	0,0,141,0,3,0,1,0,0,0	10015	2333	ST225	2016	Unknown	North America	USA	South	Human	Human: Clinical	Blood	Clinical	PRJNA658369	SRR12509135	SAMN15868784	CRACKLE-2	Reads	115	4	strong	221851	442394	5434242	no	-	0	0	0	0	-	0	-	0	-	0	-	0	-	0	-	wzi59	KL3	*	Very high
SRR12509137	ARLG-3459	K. pneumoniae	22951	22951	0,0,1398,0,0,0,0,0,0,0	11515	2332	ST26-2LV	2016	Unknown	North America	USA	South	Human	Human: Clinical	Unknown	Clinical	PRJNA658369	SRR12509137	SAMN15868782	CRACKLE-2	Reads	94	4	strong	434862	1195119	5199874	no	-	0	0	0	0	-	0	-	0	-	0	-	0	-	0	-	wzi56	KL63	-+	Good
SRR12509140	ARLG-3455	K. quasipneumoniae subsp. similipneumoniae	529b157e00ab4cd999d6cb87edf6219a1cb41df1	15454	2,1,196,0,*,*,*,*,*,*	11291	2331	ST2855-3LV	2016	Unknown	North America	USA	South	Human	Human: Clinical	Urogenital	Clinical	PRJNA658369	SRR12509140	SAMN15868778	CRACKLE-2	Reads	113	4	strong	340922	918876	5427388	no	-	0	1	7	11	-	0	-	0	-	0	-	0	-	0	-	-	unknown (best match = KL68)	?-+*	None
SRR12509141	ARLG-3506	K. pneumoniae	22950	22950	0,0,105,6,4,0,1,2,0,0	258	2330	ST258	2016	Unknown	North America	USA	Northeast	Human	Human: Clinical	Unknown	Clinical	PRJNA658369	SRR12509141	SAMN15868208	CRACKLE-2	Reads	188	9	strong	209526	409515	5769637	no	-	2	2	7	7	ybt 17; ICEKp10	251-1LV	clb 3	62	-	0	-	0	-	0	-	wzi168	KL25	-	High
SRR12509145	ARLG-3449	K. pneumoniae	22949	22949	0,0,288,0,1,0,0,0,4,0	1593	2329	ST1593	2016	Unknown	North America	USA	South	Human	Human: Clinical	Urogenital	Clinical	PRJNA658369	SRR12509145	SAMN15868774	CRACKLE-2	Reads	131	2	strong	259124	443620	5353221	no	-	0	1	6	9	-	0	-	0	-	0	-	0	-	0	-	-	KL137	?-*	Good
SRR12509147	ARLG-3445	K. pneumoniae	22948	22948	0,0,183,0,0,2,0,0,0,0	3155	2328	ST3155	2016	Unknown	North America	USA	South	Human	Human: Clinical	Blood	Clinical	PRJNA658369	SRR12509147	SAMN15868772	CRACKLE-2	Reads	243	6	strong	240600	592031	5685477	no	-	0	0	2	2	-	0	-	0	-	0	-	0	-	0	-	wzi493	KL139	?-	Good
SRR12509149	ARLG-4752	K. pneumoniae	22946	22946	0,0,105,6,0,0,17,129,0,0	258	2327	ST258	2017	Unknown	North America	USA	Northeast	Human	Human: Clinical	Unknown	Clinical	PRJNA658369	SRR12509149	SAMN15869180	CRACKLE-2	Reads	142	2	strong	209471	542850	5603303	no	-	2	2	6	7	ybt 17; ICEKp10	289	clb 3	17-1LV	-	0	-	0	-	0	-	wzi154	KL107	none	Very high
SRR12509150	ARLG-4751	K. pneumoniae	22945	22945	0,0,147,0,3,1,3,0,1,0	48	2326	ST48	2017	Unknown	North America	USA	Northeast	Human	Human: Clinical	Unknown	Clinical	PRJNA658369	SRR12509150	SAMN15869179	CRACKLE-2	Reads	110	2	strong	1483414	1591428	5764846	no	-	2	2	8	13	ybt 0; ICEKp10	227	clb 3	17-1LV	-	0	-	0	-	0	-	wzi167	KL124	none	Very high
SRR12509152	ARLG-4749	K. pneumoniae	22944	22944	0,0,105,6,0,64,0,0,0,0	258	2325	ST258	2017	Unknown	North America	USA	Northeast	Human	Human: Clinical	Unknown	Clinical	PRJNA658369	SRR12509152	SAMN15869177	CRACKLE-2	Reads	176	4	strong	196683	499062	5513357	no	-	0	2	6	7	-	0	-	0	-	0	-	0	-	0	-	wzi29	KL106	none	Very high
SRR12509154	ARLG-4747	K. pneumoniae	22943	22943	0,0,54,0,1,0,0,0,2,0	628	2324	ST628	2017	Unknown	North America	USA	Northeast	Human	Human: Clinical	Urogenital	Clinical	PRJNA658369	SRR12509154	SAMN15869170	CRACKLE-2	Reads	130	4	strong	306236	587674	5419873	no	-	0	1	5	9	-	0	-	0	-	0	-	0	-	0	-	wzi409	KL2	none	Very high
SRR12509157	ARLG-3602	K. pneumoniae	22942	22942	0,0,65,1,0,0,0,0,0,0	3828	2323	ST1574	2016	Unknown	North America	USA	Northeast	Human	Human: Clinical	Unknown	Clinical	PRJNA658369	SRR12509157	SAMN15868226	CRACKLE-2	Reads	180	25	strong	147546	503375	5724026	no	-	0	2	1	1	-	0	-	0	-	0	-	0	-	0	-	wzi16	unknown (best match = KL113)	?-+*	None
SRR12509158	ARLG-4743	K. pneumoniae	22941	22941	0,0,253,0,8,0,0,0,0,0	528	2322	ST528	2017	Unknown	North America	USA	South	Human	Human: Clinical	Unknown	Clinical	PRJNA658369	SRR12509158	SAMN15868736	CRACKLE-2	Reads	134	20	strong	212103	565071	5464788	no	-	0	0	0	0	-	0	-	0	-	0	-	0	-	0	-	wzi26	unknown (best match = KL46)	?-*	None
SRR12509171	ARLG-4730	K. pneumoniae	22940	22940	0,0,197,0,33,0,0,1,0,0	147	2321	ST147	2017	Unknown	North America	USA	West	Human	Human: Clinical	Unknown	Clinical	PRJNA658369	SRR12509171	SAMN15868850	CRACKLE-2	Reads	118	3	strong	260342	708247	5601537	no	-	0	2	10	10	-	0	-	0	-	0	-	0	-	0	-	wzi420	KL10	?	Good
SRR12509172	ARLG-4729	K. pneumoniae	d8f0246e132b6d3812570a3b28491c6f2fa1e0df	22939	0,0,158,8,0,0,53,0,*,*	45	2320	ST45	2017	Unknown	North America	USA	Midwest	Human	Human: Clinical	Urogenital	Clinical	PRJNA658369	SRR12509172	SAMN15868747	CRACKLE-2	Reads	140	9	strong	322386	750046	5536833	no	-	1	0	1	1	ybt 10; ICEKp4	78	-	0	-	0	-	0	-	0	-	wzi101	KL24	none	Very high
SRR12509173	ARLG-4728	K. pneumoniae	22938	22938	0,0,105,6,0,0,0,163,0,0	258	2319	ST258	2017	Unknown	North America	USA	Midwest	Human	Human: Clinical	Urogenital	Clinical	PRJNA658369	SRR12509173	SAMN15868746	CRACKLE-2	Reads	141	9	strong	270157	803999	5462072	no	-	0	0	3	3	-	0	-	0	-	0	-	0	-	0	-	wzi29	KL106	?	Good
SRR12509178	ARLG-4723	K. pneumoniae	22937	22937	0,0,105,6,0,0,17,0,20,0	258	2318	ST258	2017	Unknown	North America	USA	South	Human	Human: Clinical	Urogenital	Clinical	PRJNA658369	SRR12509178	SAMN15868729	CRACKLE-2	Reads	166	4	strong	219954	515825	5802234	no	-	2	2	5	8	ybt 17; ICEKp10	247	clb 3	62	-	0	-	0	-	0	-	wzi154	KL107	none	Very high
SRR12509179	ARLG-3598	K. pneumoniae	22936	22936/24611/26517/27648	0,0,105,6,0,0,17,0,0,0	258	2317	ST3359	2016	Unknown	North America	USA	Northeast	Human	Human: Clinical	Urogenital	Clinical	PRJNA658369	SRR12509179	SAMN15868224	CRACKLE-2	Reads	281	7	strong	137199	470778	5786732	no	-	2	2	9	12	ybt 17; ICEKp10	251-1LV	clb 3	62-1LV	-	0	-	0	-	0	-	wzi154	KL107	?	Good
SRR12509185	ARLG-3441	K. pneumoniae	22935	22935	0,0,1370,0,0,0,0,0,0,0	11514	2316	ST4092-2LV	2016	Unknown	North America	USA	South	Human	Human: Clinical	Unknown	Clinical	PRJNA658369	SRR12509185	SAMN15868770	CRACKLE-2	Reads	92	6	strong	371527	860472	5318897	no	-	0	0	0	0	-	0	-	0	-	0	-	0	-	0	-	wzi356	KL117	none	Very high
SRR12509187	ARLG-3437	K. variicola subsp. variicola	144520e6f1410224db811e524ffd67b6e8285ac0	5165	1,0,127,0,*,*,*,*,*,*	1456	2315	ST1456	2016	Unknown	North America	USA	South	Human	Human: Clinical	Unknown	Clinical	PRJNA658369	SRR12509187	SAMN15868768	CRACKLE-2	Reads	89	6	strong	409502	1286772	5632647	no	-	0	0	0	0	-	0	-	0	-	0	-	0	-	0	-	wzi227	KL60	none	Very high
SRR12509188	ARLG-3508	K. pneumoniae	249	22934/249/33103	0,0,105,6,0,0,0,1,0,0	258	2314	ST258	2016	Unknown	North America	USA	Northeast	Human	Human: Clinical	Unknown	Clinical	PRJNA658369	SRR12509188	SAMN15868207	CRACKLE-2	Reads	234	10	strong	148941	328774	5768190	no	-	2	2	6	8	ybt 17; ICEKp10	251-1LV	clb 3	62	-	0	-	0	-	0	-	wzi50	KL51	?-	Good
SRR12509192	ARLG-3430	K. pneumoniae	22933	22933	0,0,166,0,18,0,0,0,0,0	54	2313	ST54	2016	Unknown	North America	USA	South	Human	Human: Clinical	Unknown	Clinical	PRJNA658369	SRR12509192	SAMN15868764	CRACKLE-2	Reads	307	12	strong	158776	455151	5901539	no	-	0	1	9	11	-	0	-	0	-	0	-	0	-	0	-	wzi14	KL14	?-	Good
SRR12509198	ARLG-3416	K. pneumoniae	4650	31670/31731/4650/8363	0,0,22,27,0,0,9,1,1,0	17	2312	ST16	2016	Unknown	North America	USA	West	Human	Human: Clinical	Unknown	Clinical	PRJNA658369	SRR12509198	SAMN15868814	CRACKLE-2	Reads	225	9	strong	293544	736100	5768047	no	-	1	1	6	5	ybt 9; ICEKp3	174-1LV	-	0	-	0	-	0	-	0	-	wzi50	KL51	?-	Good
SRR12509200	ARLG-3412	K. pneumoniae	22932	22932	0,0,105,6,0,0,161,0,0,0	258	2311	ST258	2016	Unknown	North America	USA	West	Human	Human: Clinical	Unknown	Clinical	PRJNA658369	SRR12509200	SAMN15868813	CRACKLE-2	Reads	121	7	strong	328195	449711	5387901	no	-	0	2	2	1	-	0	-	0	-	0	-	0	-	0	-	wzi29	KL106	none	Good
SRR12509202	ARLG-3408	K. pneumoniae	22931	22931	0,0,105,6,0,0,0,156,0,0	258	2310	ST258	2016	Unknown	North America	USA	West	Human	Human: Clinical	Unknown	Clinical	PRJNA658369	SRR12509202	SAMN15868811	CRACKLE-2	Reads	114	10	strong	322981	449710	5378841	no	-	0	2	2	1	-	0	-	0	-	0	-	0	-	0	-	wzi29	KL106	none	Very high
SRR12509204	ARLG-3401	K. pneumoniae	22929	22929/22930	0,0,0,0,2,31,0,0,0,0	15	2309	ST2237	2016	Unknown	North America	USA	West	Human	Human: Clinical	Unknown	Clinical	PRJNA658369	SRR12509204	SAMN15868809	CRACKLE-2	Reads	288	34	strong	137156	378995	6004929	no	-	2	0	6	9	ybt 17; ICEKp10	269	clb 3	19	-	0	-	0	-	0	-	wzi24	unknown (best match = KL24)	?-	None
SRR12509205	ARLG-3400	K. pneumoniae	22929	22929/22930	0,0,0,0,2,31,0,0,0,0	15	2308	ST2237	2016	Unknown	North America	USA	West	Human	Human: Clinical	Unknown	Clinical	PRJNA658369	SRR12509205	SAMN15868808	CRACKLE-2	Reads	250	2	strong	163029	589591	6027552	no	-	2	0	6	9	ybt 17; ICEKp10	269	clb 3	19	-	0	-	0	-	0	-	wzi24	KL24	-	High
SRR12509208	ARLG-3394	K. pneumoniae	22928	22928	0,0,75,0,2,2,0,0,0,0	290	2307	ST290	2016	Unknown	North America	USA	West	Human	Human: Clinical	Urogenital	Clinical	PRJNA658369	SRR12509208	SAMN15868805	CRACKLE-2	Reads	191	9	strong	281930	638027	5539494	no	-	1	1	7	7	ybt 14; ICEKp5	145-3LV	-	0	-	0	-	0	-	0	-	wzi21	KL21	?-*	Good
SRR12509210	ARLG-3510	K. pneumoniae	22927	22927	0,0,105,0,9,0,0,50,0,0	258	2306	ST1640	2016	Unknown	North America	USA	Northeast	Human	Human: Clinical	Unknown	Clinical	PRJNA658369	SRR12509210	SAMN15868205	CRACKLE-2	Reads	171	22	strong	209222	726756	5507380	no	-	1	2	8	10	ybt 9; ICEKp3	183	-	0	-	0	-	0	-	0	-	wzi50	unknown (best match = KL15)	?-	None
SRR12509211	ARLG-3383	K. pneumoniae	22926	22926	0,0,105,6,0,0,17,278,0,0	258	336	ST258	2016	Unknown	North America	USA	West	Human	Human: Clinical	Unknown	Clinical	PRJNA658369	SRR12509211	SAMN15868803	CRACKLE-2	Reads	232	6	strong	196446	839205	5881584	no	-	2	2	9	15	ybt 17; ICEKp10	267	clb 3	19	-	0	-	0	-	0	-	wzi154	KL107	none	Very high
SRR12509212	ARLG-3381	K. pneumoniae	22925	22925	0,0,158,8,0,0,8,10,0,0	45	2305	ST45	2016	Unknown	North America	USA	West	Human	Human: Clinical	Urogenital	Clinical	PRJNA658369	SRR12509212	SAMN15868802	CRACKLE-2	Reads	144	3	strong	241425	834655	5458441	no	-	1	1	2	2	ybt 10; ICEKp4	78	-	0	-	0	-	0	-	0	-	wzi101	KL24	none	Very high
SRR12509213	ARLG-3379	K. pneumoniae	1393	1393/1396/23407/30956/31539/31578/3867/8382	0,0,105,6,0,0,0,4,1,0	258	2304	ST258	2016	Unknown	North America	USA	Northeast	Human	Human: Clinical	Blood	Clinical	PRJNA658369	SRR12509213	SAMN15868931	CRACKLE-2	Reads	268	4	strong	164390	462886	5694363	no	-	2	2	8	8	ybt 17; ICEKp10	267-1LV	clb 3	19-1LV	-	0	-	0	-	0	-	wzi29	KL106	none	Very high
SRR12509214	ARLG-3375	K. pneumoniae	22924	22924	0,0,105,6,4,0,8,0,0,0	258	2303	ST258	2016	Unknown	North America	USA	Northeast	Human	Human: Clinical	Urogenital	Clinical	PRJNA658369	SRR12509214	SAMN15868930	CRACKLE-2	Reads	164	12	strong	208177	564973	5815670	no	-	2	2	7	7	ybt 17; ICEKp10	251	clb 3	62	-	0	-	0	-	0	-	wzi168	KL25	?-	Good
SRR12509216	ARLG-3371	K. pneumoniae	1393	1393/1396/23407/30956/31539/31578/3867/8382	0,0,105,6,0,0,0,4,1,0	258	2302	ST258	2016	Unknown	North America	USA	Northeast	Human	Human: Clinical	Urogenital	Clinical	PRJNA658369	SRR12509216	SAMN15868928	CRACKLE-2	Reads	196	5	strong	164392	462887	5892948	no	-	2	2	5	8	ybt 17; ICEKp10	267-1LV	clb 3	19-1LV	-	0	-	0	-	0	-	wzi29	KL106	none	Good
SRR12509217	ARLG-3370	K. pneumoniae	22922	22922	0,0,105,6,0,0,0,313,0,0	258	2301	ST258	2016	Unknown	North America	USA	Northeast	Human	Human: Clinical	Urogenital	Clinical	PRJNA658369	SRR12509217	SAMN15868927	CRACKLE-2	Reads	183	3	strong	149489	449702	5582970	no	-	0	2	7	7	-	0	-	0	-	0	-	0	-	0	-	wzi29	KL106	none	Very high
SRR12509220	ARLG-3499	K. pneumoniae	22920	22920	0,0,105,6,0,0,17,5,72,0	258	2300	ST258	2016	Unknown	North America	USA	Northeast	Human	Human: Clinical	Unknown	Clinical	PRJNA658369	SRR12509220	SAMN15868435	CRACKLE-2	Reads	206	42	strong	167736	434284	5619093	no	-	0	2	8	7	-	0	-	0	-	0	-	0	-	0	-	wzi154	KL107	?	Good
SRR12509222	ARLG-3496	K. pneumoniae	dca90a86223c20578b36221c1f1c7cc0847cc2f0	23127	0,0,127,5,0,1,0,*,*,*	6	2299	ST299	2016	Unknown	North America	USA	Northeast	Human	Human: Clinical	Urogenital	Clinical	PRJNA658369	SRR12509222	SAMN15868433	CRACKLE-2	Reads	297	91	strong	98464	323412	5758810	no	-	2	2	5	4	ybt 17; ICEKp10	289	clb 3	17-1LV	-	0	-	0	-	0	-	wzi7	unknown (best match = KL7)	?-	None
SRR12509223	ARLG-3495	K. pneumoniae	22972	22972	0,0,105,6,0,0,0,338,0,0	258	2298	ST258	2016	Unknown	North America	USA	Northeast	Human	Human: Clinical	Urogenital	Clinical	PRJNA658369	SRR12509223	SAMN15868432	CRACKLE-2	Reads	227	15	strong	146161	802415	5577602	no	-	0	2	7	10	-	0	-	0	-	0	-	0	-	0	-	wzi29	unknown (best match = KL107)	?-+	None
SRR12509225	ARLG-4345	K. pneumoniae	22918	22918	0,0,105,6,0,0,17,5,77,0	258	2297	ST258	2017	Unknown	North America	USA	Midwest	Human	Human: Clinical	Unknown	Clinical	PRJNA658369	SRR12509225	SAMN15868430	CRACKLE-2	Reads	213	98	strong	119928	273584	5531194	no	-	0	2	7	8	-	0	-	0	-	0	-	0	-	0	-	wzi154	unknown (best match = KL107)	?-	None
SRR12509226	ARLG-4344	K. pneumoniae	1332	1332/4200	0,0,105,0,24,0,0,1,1,0	258	2296	ST11	2017	Unknown	North America	USA	Midwest	Human	Human: Clinical	Urogenital	Clinical	PRJNA658369	SRR12509226	SAMN15868429	CRACKLE-2	Reads	182	54	strong	142728	337298	5504427	no	-	2	2	7	8	ybt 17; ICEKp10	267-2LV	clb 3	19	-	0	-	0	-	0	-	wzi27	unknown (best match = KL27)	?-	None
SRR12509232	ARLG-3336	K. pneumoniae	8026e4168fccad0266779099834a936c2c1f3b95	22918	0,0,105,6,0,0,17,5,*,*	258	2295	ST258	2016	Unknown	North America	USA	Midwest	Human	Human: Clinical	Urogenital	Clinical	PRJNA658369	SRR12509232	SAMN15868424	CRACKLE-2	Reads	149	6	strong	167736	449010	5435787	no	-	0	2	4	3	-	0	-	0	-	0	-	0	-	0	-	wzi154	KL107	none	Very high
SRR12509235	ARLG-3318	K. pneumoniae	22914	22914/23152	0,0,105,0,24,0,0,1,12,0	258	2294	ST11	2016	Unknown	North America	USA	Midwest	Human	Human: Clinical	Blood	Clinical	PRJNA658369	SRR12509235	SAMN15868421	CRACKLE-2	Reads	254	6	strong	203669	628637	5679071	no	-	2	2	8	8	ybt 17; ICEKp10	267-2LV	clb 3	19	-	0	-	0	-	0	-	wzi27	KL27	none	Very high
SRR12509236	ARLG-3316	K. pneumoniae	22913	22913	0,0,105,6,0,0,17,5,9,0	258	2293	ST258	2016	Unknown	North America	USA	Midwest	Human	Human: Clinical	Unknown	Clinical	PRJNA658369	SRR12509236	SAMN15868420	CRACKLE-2	Reads	251	20	strong	129255	455108	5976489	no	-	2	0	6	8	ybt 17; ICEKp10	267	clb 3	19-1LV	-	0	-	0	-	0	-	wzi154	KL107	none	Very high
SRR12509237	ARLG-4342	K. pneumoniae	e9c2164925f9c0a78a7e09a0b1b005889a180db7	22446	0,0,105,6,0,0,17,*,*,*	258	2292	ST258	2017	Unknown	North America	USA	West	Human	Human: Clinical	Unknown	Clinical	PRJNA658369	SRR12509237	SAMN15868419	CRACKLE-2	Reads	176	133	strong	95562	245116	5358188	no	-	0	2	4	3	-	0	-	0	-	0	-	0	-	0	-	wzi154	unknown (best match = KL107)	?-	None
SRR12509238	ARLG-4169	K. pneumoniae	cce876c14529d9a8f0ef16dd0e18361971bceb75	23620	0,0,0,0,2,0,109,0,1,*	15	2291	ST15	2017	Unknown	North America	USA	South	Human	Human: Clinical	Urogenital	Clinical	PRJNA658369	SRR12509238	SAMN15868167	CRACKLE-2	Reads	162	29	strong	194082	428666	5641140	no	-	0	2	8	11	-	0	-	0	-	0	-	0	-	0	-	wzi93	KL112	?-	Good
SRR12509241	ARLG-4334	K. pneumoniae	22910	22910/31568	0,0,105,6,0,0,17,132,7,0	258	2290	ST258	2017	Unknown	North America	USA	Northeast	Human	Human: Clinical	Unknown	Clinical	PRJNA658369	SRR12509241	SAMN15868416	CRACKLE-2	Reads	148	12	strong	180421	402669	5563405	no	-	2	2	6	7	ybt 17; ICEKp10	289-1LV	clb 3	17-1LV	-	0	-	0	-	0	-	wzi154	KL107	none	Very high
SRR12509242	ARLG-4333	K. pneumoniae	143	143/22903/22904/22909/31954/32412/33070	0,0,105,6,0,0,17,132,0,0	258	2289	ST258	2017	Unknown	North America	USA	Northeast	Human	Human: Clinical	Unknown	Clinical	PRJNA658369	SRR12509242	SAMN15868415	CRACKLE-2	Reads	153	21	strong	176520	382905	5518683	no	-	2	2	5	5	ybt 17; ICEKp10	289-1LV	clb 3	17-1LV	-	0	-	0	-	0	-	wzi154	unknown (best match = KL107)	?-	None
SRR12509243	ARLG-4332	K. pneumoniae	22904	22904/22909	0,0,105,6,0,0,17,132,0,0	258	2288	ST258	2017	Unknown	North America	USA	Northeast	Human	Human: Clinical	Unknown	Clinical	PRJNA658369	SRR12509243	SAMN15868414	CRACKLE-2	Reads	180	122	strong	100339	291525	5499397	no	-	2	2	6	8	ybt 17; ICEKp10	289	clb 3	17-1LV	-	0	-	0	-	0	-	wzi154	unknown (best match = KL107)	?-	None
SRR12509244	ARLG-4330	K. pneumoniae	22908	22908	0,0,772,3,0,0,1,0,0,0	10537	2287	ST1662-1LV	2017	Unknown	North America	USA	Northeast	Human	Human: Clinical	Blood	Clinical	PRJNA658369	SRR12509244	SAMN15868413	CRACKLE-2	Reads	95	14	strong	395382	702389	5380767	no	-	0	1	6	7	-	0	-	0	-	0	-	0	-	0	-	wzi104	unknown (best match = KL51)	?-	None
SRR12509248	ARLG-4338	K. pneumoniae	1393	1393/1396/23407/30956/31539/31578/3867/8382	0,0,105,6,0,0,0,4,1,0	258	2286	ST258	2016	Unknown	North America	USA	Northeast	Human	Human: Clinical	Unknown	Clinical	PRJNA658369	SRR12509248	SAMN15868409	CRACKLE-2	Reads	241	31	strong	134980	462724	5860562	no	-	2	3	8	13	ybt 17; ICEKp10	267-1LV	clb 3	19-1LV	-	0	-	0	-	0	-	wzi29	unknown (best match = KL106)	?-	None
SRR12509251	ARLG-4336	K. pneumoniae	51f96638feda83eab9399554cf656658778e27f9	22909	0,0,105,6,0,0,17,132,*,*	258	2285	ST258	2016	Unknown	North America	USA	Northeast	Human	Human: Clinical	Unknown	Clinical	PRJNA658369	SRR12509251	SAMN15868407	CRACKLE-2	Reads	200	80	strong	101970	349253	5539630	no	-	2	2	6	7	ybt 17; ICEKp10	289-1LV	clb 3	17-1LV	-	0	-	0	-	0	-	wzi154	unknown (best match = KL107)	?-	Low
SRR12509252	ARLG-3380	K. pneumoniae	22906	22906	0,0,105,6,0,0,0,4,27,0	258	2284	ST258	2016	Unknown	North America	USA	Northeast	Human	Human: Clinical	Blood	Clinical	PRJNA658369	SRR12509252	SAMN15868406	CRACKLE-2	Reads	253	9	strong	164859	456343	5749244	no	-	2	2	7	12	ybt 17; ICEKp10	267-1LV	clb 3	19-1LV	-	0	-	0	-	0	-	wzi29	KL106	none	Good
SRR12509253	ARLG-3372	K. pneumoniae	143	143/22903/22904/22909/31954/32412/33070	0,0,105,6,0,0,17,132,0,0	258	2283	ST258	2016	Unknown	North America	USA	Northeast	Human	Human: Clinical	Urogenital	Clinical	PRJNA658369	SRR12509253	SAMN15868405	CRACKLE-2	Reads	168	14	strong	203566	487760	5629268	no	-	2	2	7	8	ybt 17; ICEKp10	289-1LV	clb 3	17-1LV	-	0	-	0	-	0	-	wzi154	KL107	?-	Good
SRR12509255	ARLG-3363	K. pneumoniae	22905	22905	0,0,105,6,0,0,282,0,0,0	258	2282	ST258	2016	Unknown	North America	USA	Northeast	Human	Human: Clinical	Unknown	Clinical	PRJNA658369	SRR12509255	SAMN15868403	CRACKLE-2	Reads	199	22	strong	247183	840469	5793078	no	-	2	2	8	12	ybt 17; ICEKp10	251	clb 3	62-1LV	-	0	-	0	-	0	-	wzi154	KL107	?	Good
SRR12509256	ARLG-3360	K. pneumoniae	22904	22904/22909	0,0,105,6,0,0,17,132,0,0	258	2281	ST258	2016	Unknown	North America	USA	Northeast	Human	Human: Clinical	Unknown	Clinical	PRJNA658369	SRR12509256	SAMN15868402	CRACKLE-2	Reads	191	87	strong	115851	449833	5540695	no	-	2	2	6	7	ybt 17; ICEKp10	289-1LV	clb 3	17-1LV	-	0	-	0	-	0	-	wzi154	unknown (best match = KL107)	?-	None
SRR12509259	ARLG-3345	K. pneumoniae	143	143/22903/22904/22909/31954/32412/33070	0,0,105,6,0,0,17,132,0,0	258	2280	ST258	2016	Unknown	North America	USA	Northeast	Human	Human: Clinical	Unknown	Clinical	PRJNA658369	SRR12509259	SAMN15868399	CRACKLE-2	Reads	181	22	strong	203665	402669	5715747	no	-	5	2	7	8	ybt 17; ICEKp10	289-1LV	clb 3	17-1LV	iuc 5	62-2LV	iro 5	35-2LV	-	0	-	wzi154	KL107	none	Very high
SRR12509261	ARLG-3341	K. pneumoniae	22902	22902	0,0,418,0,3,0,0,0,0,0	3050	2279	ST3050	2016	Unknown	North America	USA	Northeast	Human	Human: Clinical	Unknown	Clinical	PRJNA658369	SRR12509261	SAMN15868398	CRACKLE-2	Reads	159	9	strong	209380	545619	5460806	no	-	0	2	5	9	-	0	-	0	-	0	-	0	-	0	-	wzi109	KL36	none	Very high
SRR12509262	ARLG-4320	K. pneumoniae	22901	22901	0,0,292,1,3,1,0,0,0,0	1496	2278	ST791	2017	Unknown	North America	USA	Northeast	Human	Human: Clinical	Unknown	Clinical	PRJNA658369	SRR12509262	SAMN15868397	CRACKLE-2	Reads	155	41	strong	166468	436612	5567391	no	-	1	0	6	8	ybt 14; ICEKp5	145-1LV	-	0	-	0	-	0	-	0	-	wzi322	unknown (best match = KL62)	?-	Low
SRR12509263	ARLG-4319	K. pneumoniae	22900	22900	0,0,105,6,4,1,0,0,0,0	258	2277	ST258	2017	Unknown	North America	USA	Northeast	Human	Human: Clinical	Blood	Clinical	PRJNA658369	SRR12509263	SAMN15868396	CRACKLE-2	Reads	216	35	strong	203670	454341	5735782	no	-	2	2	7	7	ybt 17; ICEKp10	251	clb 3	62-1LV	-	0	-	0	-	0	-	wzi168	unknown (best match = KL25)	?-	None
SRR12509264	ARLG-4462	K. pneumoniae	22899	22899	0,0,105,6,0,0,0,286,0,0	258	2276	ST258	2017	Unknown	North America	USA	Northeast	Human	Human: Clinical	Unknown	Clinical	PRJNA658369	SRR12509264	SAMN15868395	CRACKLE-2	Reads	130	21	strong	240427	449449	5207901	no	-	0	2	7	11	-	0	-	0	-	0	-	0	-	0	-	-	unknown (best match = KL106)	?-	None
SRR12509265	ARLG-4317	K. pneumoniae	22898	22898	0,0,105,6,4,0,9,0,0,0	258	2275	ST258	2017	Unknown	North America	USA	Northeast	Human	Human: Clinical	Unknown	Clinical	PRJNA658369	SRR12509265	SAMN15868394	CRACKLE-2	Reads	131	44	strong	191062	376094	5478817	no	-	2	2	3	2	ybt 17; ICEKp10	251	clb 3	17-2LV	-	0	-	0	-	0	-	wzi168	unknown (best match = KL25)	?-	None
SRR12509266	ARLG-4328	K. pneumoniae	24021	24021	0,0,105,6,0,0,17,603,0,0	258	2274	ST258	2017	Unknown	North America	USA	Northeast	Human	Human: Clinical	Urogenital	Clinical	PRJNA658369	SRR12509266	SAMN15868393	CRACKLE-2	Reads	154	39	strong	137671	430536	5512256	no	-	2	2	6	8	ybt 17; ICEKp10	289-1LV	clb 3	17-2LV	-	0	-	0	-	0	-	wzi154	unknown (best match = KL107)	?-	None
SRR12509268	ARLG-4225	K. pneumoniae	cdbc8adba71d7834ba75b65aae1cca31460eecd5	22897	0,0,229,0,2,0,1,0,*,*	3691	2273	ST3691	2016	Unknown	North America	USA	Northeast	Human	Human: Clinical	Unknown	Clinical	PRJNA658369	SRR12509268	SAMN15868391	CRACKLE-2	Reads	115	27	strong	247518	477005	5458544	no	-	0	1	6	9	-	0	-	0	-	0	-	0	-	0	-	wzi97	KL46	?-*	Good
SRR12509269	ARLG-4325	K. pneumoniae	22896	22896	0,0,430,1,1,0,0,0,0,0	605	2272	ST605	2016	Unknown	North America	USA	Northeast	Human	Human: Clinical	Unknown	Clinical	PRJNA658369	SRR12509269	SAMN15868390	CRACKLE-2	Reads	125	11	strong	349115	737389	5339525	no	-	0	0	0	0	-	0	-	0	-	0	-	0	-	0	-	wzi130	KL58	?-	Good
SRR12509270	ARLG-4324	K. pneumoniae	fb47a84389c6ef54776f5ad576e0016a2870fea6	31475/32919	0,0,22,22,0,0,1,0,*,*	17	2271	ST17	2016	Unknown	North America	USA	Northeast	Human	Human: Clinical	Unknown	Clinical	PRJNA658369	SRR12509270	SAMN15868389	CRACKLE-2	Reads	75	72	strong	133124	372708	5119639	no	-	1	2	2	1	ybt 16; ICEKp12	277-2LV	-	0	-	0	-	0	-	0	-	wzi173	unknown (best match = KL50)	-+*	None
SRR12509272	ARLG-4323	K. pneumoniae	22895	22895	0,0,105,6,0,0,0,4,45,0	258	2270	ST258	2016	Unknown	North America	USA	Northeast	Human	Human: Clinical	Urogenital	Clinical	PRJNA658369	SRR12509272	SAMN15868388	CRACKLE-2	Reads	186	17	strong	180858	354721	5490648	no	-	0	2	4	5	-	0	-	0	-	0	-	0	-	0	-	wzi29	KL106	none	Good
SRR12509273	ARLG-4322	K. pneumoniae	22894	22894	0,0,105,6,0,0,17,113,7,0	258	2269	ST258	2016	Unknown	North America	USA	Northeast	Human	Human: Clinical	Urogenital	Clinical	PRJNA658369	SRR12509273	SAMN15868387	CRACKLE-2	Reads	210	30	strong	180421	502441	5725838	no	-	2	2	7	8	ybt 17; ICEKp10	289	clb 3	17-1LV	-	0	-	0	-	0	-	wzi154	unknown (best match = KL107)	?-	None
SRR12509275	ARLG-4311	K. pneumoniae	03dc44429c29ecd8eac490fcc0a03fcd798a5f5b	1025	0,0,105,6,0,0,17,7,*,*	258	2268	ST258	2017	Unknown	North America	USA	South	Human	Human: Clinical	Urogenital	Clinical	PRJNA658369	SRR12509275	SAMN15868385	CRACKLE-2	Reads	199	81	strong	135145	328632	5663346	no	-	2	0	6	9	ybt 17; ICEKp10	251	clb 3	62-1LV	-	0	-	0	-	0	-	wzi154	unknown (best match = KL107)	?-	None
SRR12509279	ARLG-4314	K. pneumoniae	2016be5cea84ffb3562c54f135cd3a33a8cfd1d1	22893	0,0,105,0,3,0,1,53,*,*	258	2267	ST11	2016	Unknown	North America	USA	South	Human	Human: Clinical	Urogenital	Clinical	PRJNA658369	SRR12509279	SAMN15868381	CRACKLE-2	Reads	231	65	strong	99776	365033	5435066	no	-	0	1	7	6	-	0	-	0	-	0	-	0	-	0	-	wzi177	unknown (best match = KL50)	?-+	None
SRR12509283	ARLG-4893	K. pneumoniae	4182	4182	0,0,105,6,0,0,0,95,0,0	258	2266	ST258	2016	Unknown	North America	USA	Midwest	Human	Human: Clinical	Unknown	Clinical	PRJNA658369	SRR12509283	SAMN15869124	CRACKLE-2	Reads	197	8	strong	203669	449541	5631301	no	-	2	2	7	6	ybt 17; ICEKp10	267	clb 3	19-1LV	-	0	-	0	-	0	-	wzi29	KL106	?	Good
SRR12509284	ARLG-4892	K. pneumoniae	23209	23209	0,0,105,6,0,0,17,5,80,0	258	2265	ST258	2016	Unknown	North America	USA	Midwest	Human	Human: Clinical	Urogenital	Clinical	PRJNA658369	SRR12509284	SAMN15869123	CRACKLE-2	Reads	169	4	strong	167780	443626	5630121	no	-	0	2	2	1	-	0	-	0	-	0	-	0	-	0	-	wzi154	KL107	none	Very high
SRR12509285	ARLG-4891	K. pneumoniae	23208	23208	0,0,105,6,0,0,17,5,55,0	258	2264	ST258	2016	Unknown	North America	USA	Midwest	Human	Human: Clinical	Urogenital	Clinical	PRJNA658369	SRR12509285	SAMN15869122	CRACKLE-2	Reads	163	2	strong	159615	451472	5552247	no	-	0	2	6	6	-	0	-	0	-	0	-	0	-	0	-	wzi154	KL107	none	Very high
SRR12509286	ARLG-4890	K. pneumoniae	4182	4182	0,0,105,6,0,0,0,95,0,0	258	2263	ST258	2016	Unknown	North America	USA	Midwest	Human	Human: Clinical	Urogenital	Clinical	PRJNA658369	SRR12509286	SAMN15869121	CRACKLE-2	Reads	139	6	strong	209522	484237	5524536	no	-	2	2	2	1	ybt 17; ICEKp10	267	clb 3	19-1LV	-	0	-	0	-	0	-	wzi29	KL106	?-	Good
SRR12509287	ARLG-4889	K. pneumoniae	4182	4182	0,0,105,6,0,0,0,95,0,0	258	2262	ST258	2016	Unknown	North America	USA	Midwest	Human	Human: Clinical	Blood	Clinical	PRJNA658369	SRR12509287	SAMN15869120	CRACKLE-2	Reads	124	5	strong	209510	449538	5487642	no	-	2	2	3	2	ybt 17; ICEKp10	267	clb 3	19-1LV	-	0	-	0	-	0	-	wzi29	KL106	?-	Good
SRR12509288	ARLG-4888	K. pneumoniae	23207	23207	0,0,105,6,0,0,371,0,0,0	258	2261	ST258	2016	Unknown	North America	USA	Midwest	Human	Human: Clinical	Unknown	Clinical	PRJNA658369	SRR12509288	SAMN15869119	CRACKLE-2	Reads	116	6	strong	205679	499069	5383144	no	-	0	2	2	1	-	0	-	0	-	0	-	0	-	0	-	wzi29	KL106	none	Good
SRR12509289	ARLG-4887	K. pneumoniae	1276	1276/26361/26432/31494/31593/4155	0,0,105,6,0,0,0,4,0,0	258	2260	ST258	2016	Unknown	North America	USA	Midwest	Human	Human: Clinical	Unknown	Clinical	PRJNA658369	SRR12509289	SAMN15869117	CRACKLE-2	Reads	210	6	strong	152453	464268	5601094	no	-	0	2	7	12	-	0	-	0	-	0	-	0	-	0	-	wzi29	KL106	?-	Good
SRR12509290	ARLG-4228	K. pneumoniae	23206	23206	0,0,105,6,0,50,0,0,0,0	258	2259	ST258	2016	Unknown	North America	USA	Northeast	Human	Human: Clinical	Urogenital	Clinical	PRJNA658369	SRR12509290	SAMN15868238	CRACKLE-2	Reads	245	118	strong	95016	284257	5744800	no	-	2	2	7	8	ybt 17; ICEKp10	289-1LV	clb 3	17-4LV	-	0	-	0	-	0	-	wzi154	unknown (best match = KL107)	?-	None
SRR12509291	ARLG-4886	K. pneumoniae	22758	22758/22989	0,0,105,6,0,0,17,5,54,0	258	2258	ST258	2016	Unknown	North America	USA	Midwest	Human	Human: Clinical	Unknown	Clinical	PRJNA658369	SRR12509291	SAMN15869114	CRACKLE-2	Reads	137	8	strong	204996	671430	5505984	no	-	0	2	5	4	-	0	-	0	-	0	-	0	-	0	-	wzi154	KL107	none	Very high
SRR12509292	ARLG-4885	K. pneumoniae	23115	23115	0,0,105,6,0,0,0,0,64,0	258	2257	ST258	2016	Unknown	North America	USA	Midwest	Human	Human: Clinical	Blood	Clinical	PRJNA658369	SRR12509292	SAMN15869113	CRACKLE-2	Reads	213	8	strong	181824	498959	5560847	no	-	0	2	7	7	-	0	-	0	-	0	-	0	-	0	-	wzi29	KL106	none	Good
SRR12509293	ARLG-4884	K. pneumoniae	23205	23205	0,0,105,6,0,0,17,322,0,0	258	2256	ST258	2016	Unknown	North America	USA	Midwest	Human	Human: Clinical	Unknown	Clinical	PRJNA658369	SRR12509293	SAMN15869112	CRACKLE-2	Reads	139	4	strong	214293	778718	5828113	no	-	2	3	8	7	ybt 17; ICEKp10	251-1LV	clb 3	62	-	0	-	0	-	0	-	wzi154	KL107	none	Very high
SRR12509294	ARLG-4883	K. pneumoniae	23204	23204	0,0,105,6,0,0,350,0,0,0	258	2255	ST258	2016	Unknown	North America	USA	Midwest	Human	Human: Clinical	Urogenital	Clinical	PRJNA658369	SRR12509294	SAMN15869111	CRACKLE-2	Reads	173	14	strong	151623	320870	5507126	no	-	0	2	6	5	-	0	-	0	-	0	-	0	-	0	-	wzi154	KL107	?-	Good
SRR12509295	ARLG-4882	K. pneumoniae	1276	1276/26361/26432/31494/31593/4155	0,0,105,6,0,0,0,4,0,0	258	2254	ST258	2016	Unknown	North America	USA	Midwest	Human	Human: Clinical	Blood	Clinical	PRJNA658369	SRR12509295	SAMN15869110	CRACKLE-2	Reads	182	10	strong	202168	343496	5599146	no	-	0	2	7	10	-	0	-	0	-	0	-	0	-	0	-	wzi29	KL106	?-+	Good
SRR12509296	ARLG-4880	K. pneumoniae	23203	23203	0,0,105,6,0,0,0,39,1,0	258	2253	ST258	2016	Unknown	North America	USA	Midwest	Human	Human: Clinical	Unknown	Clinical	PRJNA658369	SRR12509296	SAMN15869109	CRACKLE-2	Reads	196	13	strong	203666	409508	5515873	no	-	0	2	7	6	-	0	-	0	-	0	-	0	-	0	-	wzi29	unknown (best match = KL106)	?-	None
SRR12509297	ARLG-4879	K. pneumoniae	22980	22980	0,0,109,8,0,1,0,0,1,0	37	2252	ST37	2016	Unknown	North America	USA	Midwest	Human	Human: Clinical	Blood	Clinical	PRJNA658369	SRR12509297	SAMN15869107	CRACKLE-2	Reads	191	2	strong	176613	566001	5615151	no	-	1	2	6	7	ybt 3; ICEKp8	123-2LV	-	0	-	0	-	0	-	0	-	wzi14	KL14	?-	Good
SRR12509298	ARLG-4878	K. pneumoniae	23202	23202	0,0,105,6,0,0,0,0,66,0	258	334	ST258	2016	Unknown	North America	USA	Midwest	Human	Human: Clinical	Unknown	Clinical	PRJNA658369	SRR12509298	SAMN15869106	CRACKLE-2	Reads	238	8	strong	164198	458211	5566428	no	-	0	2	7	7	-	0	-	0	-	0	-	0	-	0	-	wzi29	KL106	?-	Good
SRR12509299	ARLG-4877	K. pneumoniae	23201	23201	0,0,105,6,0,0,0,192,1,0	258	2251	ST258	2017	Unknown	North America	USA	South	Human	Human: Clinical	Urogenital	Clinical	PRJNA658369	SRR12509299	SAMN15869048	CRACKLE-2	Reads	142	6	strong	224871	455269	5433503	no	-	0	2	4	4	-	0	-	0	-	0	-	0	-	0	-	wzi29	KL106	none	Good
SRR12509302	ARLG-4875	K. pneumoniae	23200	23200	0,0,105,6,0,0,0,295,0,0	258	2250	ST258	2017	Unknown	North America	USA	South	Human	Human: Clinical	Unknown	Clinical	PRJNA658369	SRR12509302	SAMN15869045	CRACKLE-2	Reads	153	6	strong	203657	498643	5430755	no	-	0	2	10	14	-	0	-	0	-	0	-	0	-	0	-	wzi29	KL106	none	Good
SRR12509303	ARLG-4872	K. pneumoniae	23192	23192	0,0,369,0,0,0,0,213,0,0	307	2249	ST307	2017	Unknown	North America	USA	South	Human	Human: Clinical	Unknown	Clinical	PRJNA658369	SRR12509303	SAMN15869044	CRACKLE-2	Reads	147	2	strong	262837	681944	5503994	no	-	0	2	7	7	-	0	-	0	-	0	-	0	-	0	-	wzi173	KL102	none	Very high
SRR12509304	ARLG-4871	K. pneumoniae	22859	22859/23199	0,0,0,0,2,0,0,127,0,0	15	2248	ST15	2017	Unknown	North America	USA	South	Human	Human: Clinical	Urogenital	Clinical	PRJNA658369	SRR12509304	SAMN15869043	CRACKLE-2	Reads	129	9	strong	274861	472512	5474196	no	-	0	2	8	12	-	0	-	0	-	0	-	0	-	0	-	wzi93	KL112	none	Very high
SRR12509308	ARLG-4866	K. pneumoniae	23198	23198	0,0,105,6,0,0,17,526,0,0	258	2247	ST258	2017	Unknown	North America	USA	South	Human	Human: Clinical	Unknown	Clinical	PRJNA658369	SRR12509308	SAMN15869039	CRACKLE-2	Reads	154	5	strong	195035	367024	5588271	no	-	0	2	2	1	-	0	-	0	-	0	-	0	-	0	-	wzi154	KL107	none	Very high
SRR12509309	ARLG-4865	K. pneumoniae	23197	23197	0,0,369,0,0,0,0,320,0,0	307	2246	ST307	2017	Unknown	North America	USA	South	Human	Human: Clinical	Urogenital	Clinical	PRJNA658369	SRR12509309	SAMN15869038	CRACKLE-2	Reads	144	8	strong	156938	502235	5312422	no	-	0	1	4	3	-	0	-	0	-	0	-	0	-	0	-	wzi173	KL102	?-	Good
SRR12509310	ARLG-4864	K. pneumoniae	23196	23196	0,0,369,0,0,0,0,264,0,0	307	2245	ST307	2017	Unknown	North America	USA	South	Human	Human: Clinical	Urogenital	Clinical	PRJNA658369	SRR12509310	SAMN15869037	CRACKLE-2	Reads	153	2	strong	177752	715031	5499757	no	-	0	2	8	8	-	0	-	0	-	0	-	0	-	0	-	wzi173	KL102	none	Very high
SRR12509311	ARLG-4861	K. pneumoniae	23195	23195	0,0,105,6,0,0,17,487,0,0	258	2244	ST258	2017	Unknown	North America	USA	South	Human	Human: Clinical	Urogenital	Clinical	PRJNA658369	SRR12509311	SAMN15869036	CRACKLE-2	Reads	170	6	strong	224774	839175	5835463	no	-	2	2	7	7	ybt 0; ICEKp10	220	clb 3	13-2LV	-	0	-	0	-	0	-	wzi154	KL107	none	Very high
SRR12509312	ARLG-3618	K. pneumoniae	23194	23194	0,0,221,1,7,2,0,0,0,0	111	2243	ST111	2016	Unknown	North America	USA	Northeast	Human	Human: Clinical	Urogenital	Clinical	PRJNA658369	SRR12509312	SAMN15868236	CRACKLE-2	Reads	221	38	strong	260853	485754	5577702	no	-	1	2	5	8	ybt 10; ICEKp4	98-2LV	-	0	-	0	-	0	-	0	-	wzi63	KL63	?-	Good
SRR12509313	ARLG-4860	K. pneumoniae	23193	23193	0,0,105,6,0,0,0,37,16,0	258	2242	ST258	2017	Unknown	North America	USA	South	Human	Human: Clinical	Unknown	Clinical	PRJNA658369	SRR12509313	SAMN15869035	CRACKLE-2	Reads	241	7	strong	202167	455268	5594740	no	-	0	2	8	9	-	0	-	0	-	0	-	0	-	0	-	wzi29	KL106	?-	Good
SRR12509314	ARLG-4859	K. pneumoniae	23192	23192	0,0,369,0,0,0,0,213,0,0	307	2241	ST307	2017	Unknown	North America	USA	South	Human	Human: Clinical	Unknown	Clinical	PRJNA658369	SRR12509314	SAMN15869034	CRACKLE-2	Reads	157	12	strong	209228	681638	5490703	no	-	0	2	7	7	-	0	-	0	-	0	-	0	-	0	-	wzi173	unknown (best match = KL102)	?-	None
SRR12509317	ARLG-4856	K. pneumoniae	23190	23190	0,0,197,0,25,8,0,0,0,0	147	2240	ST392	2017	Unknown	North America	USA	South	Human	Human: Clinical	Unknown	Clinical	PRJNA658369	SRR12509317	SAMN15869031	CRACKLE-2	Reads	135	6	strong	272713	912489	5512157	no	-	0	2	7	8	-	0	-	0	-	0	-	0	-	0	-	wzi187	KL27	?-	Good
SRR12509318	ARLG-4855	K. pneumoniae	23189	23189	0,0,369,0,0,0,0,28,31,0	307	2239	ST307	2017	Unknown	North America	USA	South	Human	Human: Clinical	Unknown	Clinical	PRJNA658369	SRR12509318	SAMN15869030	CRACKLE-2	Reads	162	3	strong	217138	589254	5482647	no	-	0	2	8	8	-	0	-	0	-	0	-	0	-	0	-	wzi173	KL102	?-	Good
SRR12509322	ARLG-4851	K. pneumoniae	23188	23188	0,0,197,0,17,0,0,1,7,0	147	2238	ST147	2017	Unknown	North America	USA	South	Human	Human: Clinical	Unknown	Clinical	PRJNA658369	SRR12509322	SAMN15869026	CRACKLE-2	Reads	147	6	strong	231955	709013	5556618	no	-	1	2	11	13	ybt 10; ICEKp4	78-2LV	-	0	-	0	-	0	-	0	-	wzi420	KL10	none	Very high
SRR12509323	ARLG-3617	K. pneumoniae	249	22934/249/33103	0,0,105,6,0,0,0,1,0,0	258	2237	ST258	2016	Unknown	North America	USA	Northeast	Human	Human: Clinical	Urogenital	Clinical	PRJNA658369	SRR12509323	SAMN15868235	CRACKLE-2	Reads	302	19	strong	165603	455269	5784438	no	-	0	3	4	3	-	0	-	0	-	0	-	0	-	0	-	wzi50	unknown (best match = KL50)	?-	None
SRR12509324	ARLG-4850	K. pneumoniae	23187	23187	0,0,88,0,0,0,0,75,0,0	231	2236	ST231	2017	Unknown	North America	USA	South	Human	Human: Clinical	Unknown	Clinical	PRJNA658369	SRR12509324	SAMN15869025	CRACKLE-2	Reads	154	2	strong	338348	703383	5523614	no	-	4	3	10	12	ybt 14; ICEKp5	145-1LV	-	0	iuc unknown	0	-	0	-	0	-	wzi104	KL51	-	High
SRR12509325	ARLG-4849	K. pneumoniae	23186	23186	0,0,105,6,0,0,0,37,51,0	258	2235	ST258	2017	Unknown	North America	USA	South	Human	Human: Clinical	Urogenital	Clinical	PRJNA658369	SRR12509325	SAMN15869024	CRACKLE-2	Reads	124	8	strong	202167	457139	5310711	no	-	0	2	2	1	-	0	-	0	-	0	-	0	-	0	-	wzi29	KL106	?-	Good
SRR12509326	ARLG-4847	K. pneumoniae	23185	23185	0,0,105,6,0,0,0,37,13,0	258	2234	ST258	2017	Unknown	North America	USA	South	Human	Human: Clinical	Urogenital	Clinical	PRJNA658369	SRR12509326	SAMN15869023	CRACKLE-2	Reads	221	9	strong	203670	468304	5569363	no	-	0	2	7	7	-	0	-	0	-	0	-	0	-	0	-	wzi29	KL106	?	Good
SRR12509327	ARLG-4844	K. pneumoniae	23184	23184	0,0,369,0,0,0,66,0,0,0	307	2233	ST307	2017	Unknown	North America	USA	South	Human	Human: Clinical	Urogenital	Clinical	PRJNA658369	SRR12509327	SAMN15869022	CRACKLE-2	Reads	156	11	strong	217597	665166	5318651	no	-	0	1	6	5	-	0	-	0	-	0	-	0	-	0	-	wzi173	unknown (best match = KL102)	?-	Low
SRR12509328	ARLG-4843	K. pneumoniae	22855	22855/22879/23111/23146/28540/34184	0,0,105,6,0,0,17,0,28,0	258	2232	ST258	2017	Unknown	North America	USA	South	Human	Human: Clinical	Urogenital	Clinical	PRJNA658369	SRR12509328	SAMN15869021	CRACKLE-2	Reads	271	8	strong	197585	340601	5816364	no	-	2	2	2	1	ybt 17; ICEKp10	267-1LV	clb 3	19	-	0	-	0	-	0	-	wzi154	KL107	none	Very high
SRR12509329	ARLG-4842	K. pneumoniae	23183	23183	0,0,105,6,0,0,0,37,50,0	258	2231	ST258	2017	Unknown	North America	USA	South	Human	Human: Clinical	Unknown	Clinical	PRJNA658369	SRR12509329	SAMN15869020	CRACKLE-2	Reads	129	6	strong	203670	423679	5227168	no	-	0	3	6	4	-	0	-	0	-	0	-	0	-	0	-	wzi29	KL106	none	Very high
SRR12509332	ARLG-4834	K. pneumoniae	22756	22756/22986/26354	0,0,105,6,0,0,0,4,13,0	258	2230	ST258	2017	Unknown	North America	USA	Midwest	Human	Human: Clinical	Unknown	Clinical	PRJNA658369	SRR12509332	SAMN15869160	CRACKLE-2	Reads	177	13	strong	201172	339740	5578561	no	-	0	2	7	10	-	0	-	0	-	0	-	0	-	0	-	wzi29	unknown (best match = KL106)	?-+	None
SRR12509333	ARLG-4833	K. pneumoniae	22980	22980	0,0,109,8,0,1,0,0,1,0	37	2229	ST37	2017	Unknown	North America	USA	Midwest	Human	Human: Clinical	Unknown	Clinical	PRJNA658369	SRR12509333	SAMN15869159	CRACKLE-2	Reads	150	15	strong	176679	419800	5382584	no	-	1	2	3	2	ybt 3; ICEKp8	123-2LV	-	0	-	0	-	0	-	0	-	wzi14	unknown (best match = KL107)	?-+*	None
SRR12509334	ARLG-3616	K. pneumoniae	23182	23182	0,0,105,6,4,0,1,2,1,0	258	2228	ST258	2016	Unknown	North America	USA	Northeast	Human	Human: Clinical	Unknown	Clinical	PRJNA658369	SRR12509334	SAMN15868234	CRACKLE-2	Reads	179	32	strong	195423	456748	5693929	no	-	2	2	7	7	ybt 17; ICEKp10	251-1LV	clb 3	62	-	0	-	0	-	0	-	wzi168	unknown (best match = KL25)	?-	None
SRR12509335	ARLG-4832	K. pneumoniae	22980	22980	0,0,109,8,0,1,0,0,1,0	37	2227	ST37	2017	Unknown	North America	USA	Midwest	Human	Human: Clinical	Urogenital	Clinical	PRJNA658369	SRR12509335	SAMN15869158	CRACKLE-2	Reads	152	13	strong	196310	565995	5498093	no	-	1	2	4	3	ybt 3; ICEKp8	123-2LV	-	0	-	0	-	0	-	0	-	wzi14	unknown (best match = KL14)	?-	None
SRR12509337	ARLG-4830	K. pneumoniae	23181	23181	0,0,105,6,0,0,0,0,59,0	258	2226	ST258	2017	Unknown	North America	USA	Midwest	Human	Human: Clinical	Urogenital	Clinical	PRJNA658369	SRR12509337	SAMN15869148	CRACKLE-2	Reads	139	2	strong	209519	487921	5447049	no	-	0	2	7	7	-	0	-	0	-	0	-	0	-	0	-	wzi29	KL106	none	Very high
SRR12509344	ARLG-4716	K. pneumoniae	23180	23180	0,0,292,0,0,1,0,1,0,0	1496	2225	ST1496	2017	Unknown	North America	USA	South	Human	Human: Clinical	Urogenital	Clinical	PRJNA658369	SRR12509344	SAMN15868718	CRACKLE-2	Reads	114	8	strong	470417	507137	5731737	no	-	1	2	4	4	ybt 10; ICEKp4?	72-3LV	-	0	-	0	-	0	-	0	-	wzi322	KL62	none	Very high
SRR12509348	ARLG-4712	K. pneumoniae	23179	23179	0,0,106,0,3,0,0,10,0,0	395	2224	ST395	2017	Unknown	North America	USA	West	Human	Human: Clinical	Unknown	Clinical	PRJNA658369	SRR12509348	SAMN15868837	CRACKLE-2	Reads	238	14	strong	161724	349814	5756354	no	-	1	1	8	10	ybt 16; ICEKp12	277-5LV	-	0	-	0	-	0	-	0	-	wzi2	KL2	?-	Good
SRR12509349	ARLG-3596	K. pneumoniae	22772	22772	0,0,105,6,0,0,217,0,0,0	258	2223	ST258	2016	Unknown	North America	USA	Northeast	Human	Human: Clinical	Urogenital	Clinical	PRJNA658369	SRR12509349	SAMN15868223	CRACKLE-2	Reads	201	37	strong	142670	488000	5430312	no	-	0	2	4	4	-	0	-	0	-	0	-	0	-	0	-	wzi29	unknown (best match = KL106)	?-	None
SRR12509350	ARLG-4711	K. pneumoniae	23177	23177	0,0,126,8,0,0,0,0,0,0	1	2222	ST1	2017	Unknown	North America	USA	West	Human	Human: Clinical	Urogenital	Clinical	PRJNA658369	SRR12509350	SAMN15868836	CRACKLE-2	Reads	163	3	strong	306441	887785	5539302	no	-	0	1	4	3	-	0	-	0	-	0	-	0	-	0	-	wzi16	KL16	?-	Good
SRR12509351	ARLG-4710	K. pneumoniae	22944	22944/23029/23176	0,0,105,6,0,64,0,0,0,0	258	2221	ST258	2017	Unknown	North America	USA	Northeast	Human	Human: Clinical	Unknown	Clinical	PRJNA658369	SRR12509351	SAMN15869176	CRACKLE-2	Reads	137	8	strong	178308	462885	5320766	no	-	0	2	4	3	-	0	-	0	-	0	-	0	-	0	-	wzi29	unknown (best match = KL106)	?-	None
SRR12509352	ARLG-4709	K. pneumoniae	23175	23175	0,0,105,6,0,0,17,129,5,0	258	2220	ST258	2017	Unknown	North America	USA	Northeast	Human	Human: Clinical	Blood	Clinical	PRJNA658369	SRR12509352	SAMN15869175	CRACKLE-2	Reads	208	2	strong	219247	619249	5787472	no	-	2	2	8	13	ybt 17; ICEKp10	289	clb 3	17-1LV	-	0	-	0	-	0	-	wzi154	KL107	none	Very high
SRR12509354	ARLG-4707	K. pneumoniae	23174	23174	0,0,105,6,43,0,1,0,0,0	258	2219	ST258	2017	Unknown	North America	USA	Northeast	Human	Human: Clinical	Unknown	Clinical	PRJNA658369	SRR12509354	SAMN15869172	CRACKLE-2	Reads	141	6	strong	260128	439968	5493097	no	-	1	2	5	6	ybt 10; ICEKp4	28	-	0	-	0	-	0	-	0	-	wzi174	KL74	?	Good
SRR12509355	ARLG-4706	K. pneumoniae	23173	23173	0,0,147,0,3,1,3,0,0,0	48	2218	ST48	2017	Unknown	North America	USA	Northeast	Human	Human: Clinical	Unknown	Clinical	PRJNA658369	SRR12509355	SAMN15869171	CRACKLE-2	Reads	86	9	strong	557396	922625	5530348	no	-	2	2	2	2	ybt 0; ICEKp10	227	clb 3	17-1LV	-	0	-	0	-	0	-	wzi167	KL124	?	Good
SRR12509356	ARLG-4704	K. pneumoniae	23172	23172	0,0,105,6,0,0,210,0,0,0	258	2217	ST258	2017	Unknown	North America	USA	Northeast	Human	Human: Clinical	Urogenital	Clinical	PRJNA658369	SRR12509356	SAMN15869168	CRACKLE-2	Reads	161	9	strong	197313	590568	5692690	no	-	2	2	6	7	ybt 17; ICEKp10	293	clb 3	17-1LV	-	0	-	0	-	0	-	wzi154	KL107	?-	Good
SRR12509357	ARLG-4703	K. pneumoniae	23171	23171	0,0,105,6,4,0,2,1,0,0	258	2216	ST258	2017	Unknown	North America	USA	Northeast	Human	Human: Clinical	Urogenital	Clinical	PRJNA658369	SRR12509357	SAMN15869167	CRACKLE-2	Reads	169	8	strong	171621	449877	5621577	no	-	2	2	3	2	ybt 17; ICEKp10	251-1LV	clb 3	62	-	0	-	0	-	0	-	wzi168	unknown (best match = KL25)	?-	None
SRR12509360	ARLG-3595	K. pneumoniae	23170	23170	0,0,98,0,6,1,2,0,0,0	13	2215	ST13-1LV	2016	Unknown	North America	USA	Northeast	Human	Human: Clinical	Unknown	Clinical	PRJNA658369	SRR12509360	SAMN15868222	CRACKLE-2	Reads	119	24	strong	270206	459724	5290472	no	-	1	1	5	7	ybt 10; ICEKp4	21-3LV	-	0	-	0	-	0	-	0	-	wzi40	KL3	?	Good
SRR12509362	ARLG-4698	K. pneumoniae	23169	23169	0,0,1352,0,0,0,0,0,0,0	11517	2214	ST524-2LV	2016	Unknown	North America	USA	West	Human	Human: Clinical	Unknown	Clinical	PRJNA658369	SRR12509362	SAMN15868952	CRACKLE-2	Reads	139	0	strong	414126	818747	5312708	no	-	0	0	7	8	-	0	-	0	-	0	-	0	-	0	-	-	KL51	none	Very high
SRR12509363	ARLG-4697	K. pneumoniae	23168	23168/24748/24959	0,0,105,6,0,0,0,308,0,0	258	2213	ST258	2016	Unknown	North America	USA	West	Human	Human: Clinical	Urogenital	Clinical	PRJNA658369	SRR12509363	SAMN15868951	CRACKLE-2	Reads	129	4	strong	269026	511646	5398069	no	-	0	2	2	1	-	0	-	0	-	0	-	0	-	0	-	wzi29	KL106	none	Very high
SRR12509364	ARLG-4696	K. pneumoniae	23167	23167	0,0,105,6,0,0,38,3,0,0	258	2212	ST258	2016	Unknown	North America	USA	West	Human	Human: Clinical	Urogenital	Clinical	PRJNA658369	SRR12509364	SAMN15868950	CRACKLE-2	Reads	192	2	strong	219954	525000	5694608	no	-	2	3	9	17	ybt 17; ICEKp10	267	clb 3	19-2LV	-	0	-	0	-	0	-	wzi154	KL107	none	Very high
SRR12509366	ARLG-4694	K. pneumoniae	23166	23166	0,0,181,0,22,0,0,0,0,0	133	2211	ST133	2016	Unknown	North America	USA	West	Human	Human: Clinical	Unknown	Clinical	PRJNA658369	SRR12509366	SAMN15868948	CRACKLE-2	Reads	144	7	strong	233754	357167	5557047	no	-	0	2	2	2	-	0	-	0	-	0	-	0	-	0	-	wzi47	KL47	?-	Good
SRR12509367	ARLG-4693	K. pneumoniae	23165	23165	0,0,105,6,0,0,17,2,14,0	258	2210	ST258	2016	Unknown	North America	USA	West	Human	Human: Clinical	Blood	Clinical	PRJNA658369	SRR12509367	SAMN15868947	CRACKLE-2	Reads	173	4	strong	196446	619246	5707958	no	-	0	2	8	8	-	0	-	0	-	0	-	0	-	0	-	wzi154	KL107	none	Very high
SRR12509369	ARLG-4691	K. pneumoniae	23164	23164	0,0,105,6,0,0,17,7,64,0	258	333	ST258	2017	Unknown	North America	USA	South	Human	Human: Clinical	Urogenital	Clinical	PRJNA658369	SRR12509369	SAMN15868758	CRACKLE-2	Reads	190	2	strong	203668	543485	5793948	no	-	2	2	7	10	ybt 17; ICEKp10	251	clb 3	62-2LV	-	0	-	0	-	0	-	wzi154	KL107	none	Very high
SRR12509371	ARLG-3594	K. pneumoniae	22781	22781/23163/26340	0,0,105,6,0,0,0,1,3,0	258	2209	ST258	2016	Unknown	North America	USA	Northeast	Human	Human: Clinical	Urogenital	Clinical	PRJNA658369	SRR12509371	SAMN15868221	CRACKLE-2	Reads	269	12	strong	165622	408544	5738226	no	-	1	2	6	6	ybt 15; ICEKp11	230-1LV	-	0	-	0	-	0	-	0	-	wzi50	unknown (best match = KL107)	?-+	None
SRR12509375	ARLG-4686	K. pneumoniae	1313	1313	0,0,105,6,0,0,17,134,0,0	258	2208	ST258	2017	Unknown	North America	USA	South	Human	Human: Clinical	Unknown	Clinical	PRJNA658369	SRR12509375	SAMN15868885	CRACKLE-2	Reads	230	8	strong	205254	633957	5749624	no	-	2	2	2	2	ybt 17; ICEKp10	289	clb 3	17-1LV	-	0	-	0	-	0	-	wzi154	KL107	none	Very high
SRR12509378	ARLG-4683	K. pneumoniae	23162	23162	0,0,105,6,0,0,0,4,17,0	258	2207	ST258	2017	Unknown	North America	USA	Northeast	Human	Human: Clinical	Urogenital	Clinical	PRJNA658369	SRR12509378	SAMN15868942	CRACKLE-2	Reads	170	19	strong	181881	484980	5581344	no	-	1	2	8	7	ybt 13; ICEKp2	299	-	0	-	0	-	0	-	0	-	wzi29	unknown (best match = KL106)	?-	None
SRR12509379	ARLG-4682	K. pneumoniae	1393	1393/1396/23407/30956/31539/31578/3867/8382	0,0,105,6,0,0,0,4,1,0	258	2206	ST258	2017	Unknown	North America	USA	Northeast	Human	Human: Clinical	Urogenital	Clinical	PRJNA658369	SRR12509379	SAMN15868940	CRACKLE-2	Reads	280	11	strong	154190	462886	5735563	no	-	2	2	8	8	ybt 17; ICEKp10	267-1LV	clb 3	19-1LV	-	0	-	0	-	0	-	wzi29	unknown (best match = KL106)	?-	None
SRR12509381	ARLG-3511	K. pneumoniae	22140	22140/23161	0,0,105,6,0,0,53,0,1,0	258	2205	ST258	2016	Unknown	North America	USA	Northeast	Human	Human: Clinical	Urogenital	Clinical	PRJNA658369	SRR12509381	SAMN15868204	CRACKLE-2	Reads	226	19	strong	180858	433942	5663325	no	-	0	2	7	7	-	0	-	0	-	0	-	0	-	0	-	wzi154	unknown (best match = KL107)	?-	Low
SRR12509382	ARLG-3364	K. pneumoniae	3870	3870	0,0,105,6,0,0,17,50,0,0	258	341	ST3795	2016	Unknown	North America	USA	Northeast	Human	Human: Clinical	Blood	Clinical	PRJNA658369	SRR12509382	SAMN15868923	CRACKLE-2	Reads	167	2	strong	203668	543517	5780622	no	-	2	2	5	4	ybt 17; ICEKp10	289-2LV	clb 3	17-2LV	-	0	-	0	-	0	-	wzi154	KL107	none	Very high
SRR12509384	ARLG-3361	K. pneumoniae	23160	23160	0,0,105,6,0,0,17,135,1,0	258	2204	ST258	2016	Unknown	North America	USA	Northeast	Human	Human: Clinical	Unknown	Clinical	PRJNA658369	SRR12509384	SAMN15868921	CRACKLE-2	Reads	146	9	strong	180858	434292	5624000	no	-	2	2	6	8	ybt 17; ICEKp10	289	clb 3	17-1LV	-	0	-	0	-	0	-	wzi154	unknown (best match = KL107)	?-	Low
SRR12509385	ARLG-3359	K. pneumoniae	23159	23159	0,0,105,6,0,0,17,132,19,0	258	2203	ST258	2016	Unknown	North America	USA	Northeast	Human	Human: Clinical	Unknown	Clinical	PRJNA658369	SRR12509385	SAMN15868920	CRACKLE-2	Reads	135	20	strong	203666	496877	5554128	no	-	2	2	6	7	ybt 17; ICEKp10	289	clb 3	17-1LV	-	0	-	0	-	0	-	wzi154	unknown (best match = KL107)	?-	Low
SRR12509386	ARLG-3358	K. pneumoniae	143	143/22903/22904/22909/31954/32412/33070	0,0,105,6,0,0,17,132,0,0	258	16	ST258	2016	Unknown	North America	USA	Northeast	Human	Human: Clinical	Unknown	Clinical	PRJNA658369	SRR12509386	SAMN15868919	CRACKLE-2	Reads	133	12	strong	208225	487757	5568528	no	-	2	2	6	7	ybt 17; ICEKp10	289-1LV	clb 3	17-1LV	-	0	-	0	-	0	-	wzi154	KL107	?-	Good
SRR12509387	ARLG-3357	K. pneumoniae	23158	23158	0,0,374,0,2,1,0,7,0,0	405	2202	ST405	2016	Unknown	North America	USA	Northeast	Human	Human: Clinical	Unknown	Clinical	PRJNA658369	SRR12509387	SAMN15868918	CRACKLE-2	Reads	141	9	strong	290079	643785	5608564	no	-	1	1	7	10	ybt 13; ICEKp2	302-4LV	-	0	-	0	-	0	-	0	-	wzi424	unknown (best match = KL151)	?-	Low
SRR12509388	ARLG-3355	K. pneumoniae	23157	23157	0,0,158,8,0,0,8,0,9,0	45	2201	ST45	2016	Unknown	North America	USA	Northeast	Human	Human: Clinical	Unknown	Clinical	PRJNA658369	SRR12509388	SAMN15868917	CRACKLE-2	Reads	119	1	strong	316998	1040767	5483169	no	-	1	0	0	0	ybt 10; ICEKp4	78-1LV	-	0	-	0	-	0	-	0	-	wzi101	KL24	none	Very high
SRR12509389	ARLG-3354	K. pneumoniae	143	143/22903/22904/22909/31954/32412/33070	0,0,105,6,0,0,17,132,0,0	258	335	ST258	2016	Unknown	North America	USA	Northeast	Human	Human: Clinical	Unknown	Clinical	PRJNA658369	SRR12509389	SAMN15868916	CRACKLE-2	Reads	135	8	strong	204765	449865	5565514	no	-	2	2	6	7	ybt 17; ICEKp10	289	clb 3	17-1LV	-	0	-	0	-	0	-	wzi154	KL107	none	Very high
SRR12509394	ARLG-3348	K. pneumoniae	143	143/22903/22904/22909/31954/32412/33070	0,0,105,6,0,0,17,132,0,0	258	56	ST258	2016	Unknown	North America	USA	Northeast	Human	Human: Clinical	Unknown	Clinical	PRJNA658369	SRR12509394	SAMN15868912	CRACKLE-2	Reads	147	8	strong	208225	402669	5722642	no	-	5	2	7	8	ybt 17; ICEKp10	289-1LV	clb 3	17-1LV	iuc 5	62-2LV	iro 5	35-2LV	-	0	-	wzi154	KL107	?	Good
SRR12509398	ARLG-3342	K. pneumoniae	143	143/22903/22904/22909/31954/32412/33070	0,0,105,6,0,0,17,132,0,0	258	2200	ST258	2016	Unknown	North America	USA	Northeast	Human	Human: Clinical	Unknown	Clinical	PRJNA658369	SRR12509398	SAMN15868908	CRACKLE-2	Reads	141	19	strong	204766	400375	5711706	no	-	5	2	7	8	ybt 17; ICEKp10	289-1LV	clb 3	17-1LV	iuc 5	62-2LV	iro 5	35-2LV	-	0	-	wzi154	KL107	?	Good
SRR12509399	ARLG-3340	K. pneumoniae	23154	23154	0,0,1,1,17,0,34,0,0,0	14	2199	ST14	2016	Unknown	North America	USA	Northeast	Human	Human: Clinical	Blood	Clinical	PRJNA658369	SRR12509399	SAMN15868907	CRACKLE-2	Reads	179	11	strong	299641	1010416	5687972	no	-	1	2	10	22	ybt 14; ICEKp5	140	-	0	-	0	-	0	-	0	-	wzi2	KL2	?-	Good
SRR12509400	ARLG-3332	K. pneumoniae	1332	1332/4200	0,0,105,0,24,0,0,1,1,0	258	2198	ST11	2016	Unknown	North America	USA	Midwest	Human	Human: Clinical	Urogenital	Clinical	PRJNA658369	SRR12509400	SAMN15869071	CRACKLE-2	Reads	138	21	strong	146316	410134	5515140	no	-	2	2	4	3	ybt 17; ICEKp10	267-3LV	clb 3	19-1LV	-	0	-	0	-	0	-	wzi27	unknown (best match = KL107)	?-+	None
SRR12509404	ARLG-3328	K. pneumoniae	22914	22914/23152	0,0,105,0,24,0,0,1,12,0	258	2197	ST11	2016	Unknown	North America	USA	Midwest	Human	Human: Clinical	Unknown	Clinical	PRJNA658369	SRR12509404	SAMN15869068	CRACKLE-2	Reads	143	17	strong	270158	821000	5886461	no	-	2	2	7	11	ybt 17; ICEKp10	267-2LV	clb 3	19	-	0	-	0	-	0	-	wzi27	unknown (best match = KL27)	?-	None
SRR12509406	ARLG-3323	K. pneumoniae	23153	23153	0,0,105,6,0,0,17,543,0,0	258	2196	ST258	2016	Unknown	North America	USA	Midwest	Human	Human: Clinical	Urogenital	Clinical	PRJNA658369	SRR12509406	SAMN15869066	CRACKLE-2	Reads	128	5	strong	219439	449003	5334577	no	-	0	2	4	6	-	0	-	0	-	0	-	0	-	0	-	wzi154	KL107	none	Very high
SRR12509407	ARLG-3322	K. pneumoniae	22914	22914/23152	0,0,105,0,24,0,0,1,12,0	258	2195	ST11	2016	Unknown	North America	USA	Midwest	Human	Human: Clinical	Unknown	Clinical	PRJNA658369	SRR12509407	SAMN15869065	CRACKLE-2	Reads	136	10	strong	278390	915941	5959305	no	-	2	2	7	11	ybt 17; ICEKp10	267-2LV	clb 3	19-1LV	-	0	-	0	-	0	-	wzi27	unknown (best match = KL27)	?-	None
SRR12509408	ARLG-3321	K. pneumoniae	22914	22914/23152	0,0,105,0,24,0,0,1,12,0	258	2194	ST11	2016	Unknown	North America	USA	Midwest	Human	Human: Clinical	Unknown	Clinical	PRJNA658369	SRR12509408	SAMN15869064	CRACKLE-2	Reads	136	13	strong	240932	458456	5945235	no	-	2	2	5	4	ybt 17; ICEKp10	267-2LV	clb 3	19	-	0	-	0	-	0	-	wzi27	unknown (best match = KL27)	?-	None
SRR12509409	ARLG-3320	K. pneumoniae	23151	23151	0,0,229,0,2,0,1,1,0,0	3691	2193	ST3691	2016	Unknown	North America	USA	Midwest	Human	Human: Clinical	Unknown	Clinical	PRJNA658369	SRR12509409	SAMN15869063	CRACKLE-2	Reads	118	38	strong	252009	909612	5617766	no	-	0	1	8	13	-	0	-	0	-	0	-	0	-	0	-	wzi97	unknown (best match = KL107)	?-+*	None
SRR12509410	ARLG-3319	K. pneumoniae	23119	23119	0,0,1,0,0,0,1,0,1,0	14	2192	ST14	2016	Unknown	North America	USA	Midwest	Human	Human: Clinical	Urogenital	Clinical	PRJNA658369	SRR12509410	SAMN15869062	CRACKLE-2	Reads	146	34	strong	224877	545690	5528563	no	-	0	2	7	11	-	0	-	0	-	0	-	0	-	0	-	wzi16	unknown (best match = KL113)	?-+*	None
SRR12509411	ARLG-3317	K. pneumoniae	23150	23150	0,0,221,1,71,0,0,0,0,0	111	2191	ST111	2016	Unknown	North America	USA	Midwest	Human	Human: Clinical	Urogenital	Clinical	PRJNA658369	SRR12509411	SAMN15869061	CRACKLE-2	Reads	181	33	strong	357728	410751	5564394	no	-	0	2	4	4	-	0	-	0	-	0	-	0	-	0	-	wzi63	unknown (best match = KL63)	?-	Low
SRR12509415	ARLG-3206	K. pneumoniae	23149	23149	0,0,369,0,0,0,0,28,25,0	307	2190	ST307	2016	Unknown	North America	USA	South	Human	Human: Clinical	Urogenital	Clinical	PRJNA658369	SRR12509415	SAMN15868976	CRACKLE-2	Reads	114	2	strong	222071	464121	5622877	no	-	0	2	3	2	-	0	-	0	-	0	-	0	-	0	-	wzi173	KL102	none	Very high
SRR12509416	ARLG-3205	K. pneumoniae	23148	23148	0,0,22,27,0,0,0,0,9,0	17	2189	ST16	2016	Unknown	North America	USA	South	Human	Human: Clinical	Urogenital	Clinical	PRJNA658369	SRR12509416	SAMN15868975	CRACKLE-2	Reads	189	2	strong	369452	615180	5522262	no	-	0	2	9	11	-	0	-	0	-	0	-	0	-	0	-	wzi50	KL51	none	Very high
SRR12509417	ARLG-3204	K. pneumoniae	23147	23147	0,0,369,0,0,0,44,0,0,0	307	2188	ST307	2016	Unknown	North America	USA	South	Human	Human: Clinical	Urogenital	Clinical	PRJNA658369	SRR12509417	SAMN15868974	CRACKLE-2	Reads	133	4	strong	186839	692522	5514308	no	-	0	1	4	3	-	0	-	0	-	0	-	0	-	0	-	wzi173	KL102	?	Good
SRR12509420	ARLG-3199	K. pneumoniae	22855	22855/22879/23111/23146/25702/28540/31138/34184	0,0,105,6,0,0,17,0,28,0	258	2187	ST258	2016	Unknown	North America	USA	South	Human	Human: Clinical	Urogenital	Clinical	PRJNA658369	SRR12509420	SAMN15868971	CRACKLE-2	Reads	179	7	strong	174237	409514	5576981	no	-	0	0	1	0	-	0	-	0	-	0	-	0	-	0	-	wzi154	KL107	none	Very high
SRR12509422	ARLG-3198	K. pneumoniae	23145	23145	0,0,369,0,0,0,0,204,0,9	307	2186	ST307	2016	Unknown	North America	USA	South	Human	Human: Clinical	Unknown	Clinical	PRJNA658369	SRR12509422	SAMN15868970	CRACKLE-2	Reads	140	0	strong	250571	927242	5452579	no	-	0	2	5	4	-	0	-	0	-	0	-	0	-	0	-	wzi173	KL102	-	High
SRR12509423	ARLG-3197	K. pneumoniae	23144	23144	0,0,369,0,0,0,0,0,171,0	307	2185	ST307	2016	Unknown	North America	USA	South	Human	Human: Clinical	Urogenital	Clinical	PRJNA658369	SRR12509423	SAMN15868969	CRACKLE-2	Reads	259	0	strong	227360	1104281	5568321	no	-	0	2	8	12	-	0	-	0	-	0	-	0	-	0	-	wzi173	KL102	-	High
SRR12509424	ARLG-3196	K. pneumoniae	23143	23143	0,0,29,1,0,3,0,0,0,0	268	2184	ST834	2016	Unknown	North America	USA	South	Human	Human: Clinical	Blood	Clinical	PRJNA658369	SRR12509424	SAMN15868968	CRACKLE-2	Reads	182	1	strong	326789	1293367	5616403	no	-	0	2	3	3	-	0	-	0	-	0	-	0	-	0	-	-	KL123	*	Very high
SRR12509425	ARLG-3195	K. pneumoniae	23142	23142	0,0,369,0,0,0,0,231,0,0	307	2183	ST307	2016	Unknown	North America	USA	South	Human	Human: Clinical	Urogenital	Clinical	PRJNA658369	SRR12509425	SAMN15868967	CRACKLE-2	Reads	130	0	strong	172004	607421	5363048	no	-	0	2	5	4	-	0	-	0	-	0	-	0	-	0	-	wzi173	KL102	none	Very high
SRR12509426	ARLG-3194	K. pneumoniae	23141	23141	0,0,369,0,0,0,0,217,0,0	307	2182	ST307	2016	Unknown	North America	USA	South	Human	Human: Clinical	Unknown	Clinical	PRJNA658369	SRR12509426	SAMN15868966	CRACKLE-2	Reads	118	0	strong	240515	559677	5331990	no	-	0	2	4	3	-	0	-	0	-	0	-	0	-	0	-	wzi173	KL102	none	Very high
SRR12509428	ARLG-3192	K. pneumoniae	23140	23140	0,0,369,0,0,0,0,209,0,0	307	2181	ST307	2016	Unknown	North America	USA	South	Human	Human: Clinical	Urogenital	Clinical	PRJNA658369	SRR12509428	SAMN15868964	CRACKLE-2	Reads	135	2	strong	156561	421014	5200648	no	-	0	1	3	2	-	0	-	0	-	0	-	0	-	0	-	wzi173	KL102	?-	Good
SRR12509431	ARLG-3188	K. pneumoniae	23139	23139	0,0,369,0,0,0,0,28,1,2	307	2180	ST307	2016	Unknown	North America	USA	South	Human	Human: Clinical	Urogenital	Clinical	PRJNA658369	SRR12509431	SAMN15868961	CRACKLE-2	Reads	120	4	strong	260187	464108	5454704	no	-	0	2	4	3	-	0	-	0	-	0	-	0	-	0	-	wzi173	KL102	none	Very high
SRR12509433	ARLG-3187	K. pneumoniae	23138	23138	0,0,105,6,0,0,0,37,31,0	258	2179	ST258	2016	Unknown	North America	USA	South	Human	Human: Clinical	Urogenital	Clinical	PRJNA658369	SRR12509433	SAMN15868960	CRACKLE-2	Reads	126	2	strong	225198	499063	5184907	no	-	0	2	3	2	-	0	-	0	-	0	-	0	-	0	-	wzi29	KL106	none	Good
SRR12509434	ARLG-3186	K. pneumoniae	23137	23137	0,0,215,2,0,1,0,0,0,0	244	2178	ST244	2016	Unknown	North America	USA	South	Human	Human: Clinical	Unknown	Clinical	PRJNA658369	SRR12509434	SAMN15868959	CRACKLE-2	Reads	251	1	strong	132434	466319	5909301	no	-	0	0	1	2	-	0	-	0	-	0	-	0	-	0	-	wzi23	KL35	?-+	Good
SRR12509435	ARLG-3185	K. pneumoniae	23136	23136	0,0,369,0,0,0,0,204,0,8	307	2177	ST307	2016	Unknown	North America	USA	South	Human	Human: Clinical	Urogenital	Clinical	PRJNA658369	SRR12509435	SAMN15868958	CRACKLE-2	Reads	166	6	strong	190382	607421	5500470	no	-	0	1	6	6	-	0	-	0	-	0	-	0	-	0	-	wzi173	unknown (best match = KL107)	?-+	None
SRR12509436	ARLG-3183	K. pneumoniae	23135	23135	0,0,369,0,0,0,0,293,0,0	307	2176	ST307	2016	Unknown	North America	USA	South	Human	Human: Clinical	Urogenital	Clinical	PRJNA658369	SRR12509436	SAMN15868957	CRACKLE-2	Reads	89	7	strong	240515	610227	5275119	no	-	0	1	3	1	-	0	-	0	-	0	-	0	-	0	-	wzi173	KL102	none	Very high
SRR12509437	ARLG-3182	K. pneumoniae	23134	23134	0,0,369,0,0,0,0,204,8,0	307	332	ST307	2016	Unknown	North America	USA	South	Human	Human: Clinical	Unknown	Clinical	PRJNA658369	SRR12509437	SAMN15868956	CRACKLE-2	Reads	133	1	strong	176757	607411	5385642	no	-	0	2	5	4	-	0	-	0	-	0	-	0	-	0	-	wzi173	KL102	none	Very high
SRR12509438	ARLG-3181	K. pneumoniae	23133	23133	0,0,105,6,0,0,17,337,2,0	258	2175	ST258	2016	Unknown	North America	USA	South	Human	Human: Clinical	Unknown	Clinical	PRJNA658369	SRR12509438	SAMN15868955	CRACKLE-2	Reads	156	5	strong	203669	328769	5519941	no	-	0	2	2	1	-	0	-	0	-	0	-	0	-	0	-	wzi154	KL107	none	Very high
SRR12509439	ARLG-3180	K. pneumoniae	23132	23132	0,0,369,0,0,0,0,212,0,0	307	2174	ST307	2016	Unknown	North America	USA	South	Human	Human: Clinical	Urogenital	Clinical	PRJNA658369	SRR12509439	SAMN15868954	CRACKLE-2	Reads	156	0	strong	189985	592860	5454687	no	-	0	2	8	8	-	0	-	0	-	0	-	0	-	0	-	wzi173	KL102	none	Very high
SRR12509440	ARLG-3179	K. pneumoniae	23131	23131	0,0,105,6,0,0,0,15,6,0	258	174	ST258	2016	Unknown	North America	USA	Midwest	Human	Human: Clinical	Unknown	Clinical	PRJNA658369	SRR12509440	SAMN15869059	CRACKLE-2	Reads	147	7	strong	203669	468465	5382824	no	-	0	2	6	6	-	0	-	0	-	0	-	0	-	0	-	wzi29	KL106	?-	Good
SRR12509441	ARLG-3177	K. pneumoniae	22914	22914/23152	0,0,105,0,24,0,0,1,12,0	258	2173	ST11	2016	Unknown	North America	USA	Midwest	Human	Human: Clinical	Blood	Clinical	PRJNA658369	SRR12509441	SAMN15869058	CRACKLE-2	Reads	214	3	strong	232138	724820	5685308	no	-	2	2	8	8	ybt 17; ICEKp10	267-2LV	clb 3	19	-	0	-	0	-	0	-	wzi27	KL27	none	Very high
SRR12509443	ARLG-3527	K. pneumoniae	23130	23130/27500	0,0,105,6,0,0,17,113,1,0	258	2172	ST258	2016	Unknown	North America	USA	Northeast	Human	Human: Clinical	Urogenital	Clinical	PRJNA658369	SRR12509443	SAMN15868192	CRACKLE-2	Reads	248	7	strong	122367	339986	5882082	no	-	2	2	8	10	ybt 17; ICEKp10	289	clb 3	17-1LV	-	0	-	0	-	0	-	wzi154	KL107	none	Very high
SRR12509444	ARLG-4556	K. pneumoniae	23129	23129	0,0,105,6,0,0,17,113,9,0	258	2171	ST258	2017	Unknown	North America	USA	Northeast	Human	Human: Clinical	Blood	Clinical	PRJNA658369	SRR12509444	SAMN15868668	CRACKLE-2	Reads	152	14	strong	180421	442237	5693352	no	-	2	2	6	7	ybt 17; ICEKp10	289	clb 3	17-1LV	-	0	-	0	-	0	-	wzi154	KL107	none	Very high
SRR12509445	ARLG-4555	K. pneumoniae	23128	23128	0,0,197,0,25,1,0,2,1,0	147	2170	ST392	2017	Unknown	North America	USA	Northeast	Human	Human: Clinical	Unknown	Clinical	PRJNA658369	SRR12509445	SAMN15868667	CRACKLE-2	Reads	167	9	strong	214411	408886	5655342	no	-	0	2	7	9	-	0	-	0	-	0	-	0	-	0	-	wzi187	KL27	none	Very high
SRR12509446	ARLG-4554	K. pneumoniae	23127	23127	0,0,127,5,0,1,0,2,0,0	6	2169	ST299	2016	Unknown	North America	USA	Northeast	Human	Human: Clinical	Blood	Clinical	PRJNA658369	SRR12509446	SAMN15868666	CRACKLE-2	Reads	213	9	strong	138559	460244	5819431	no	-	2	2	8	8	ybt 17; ICEKp10	289-1LV	clb 3	17-1LV	-	0	-	0	-	0	-	wzi7	unknown (best match = KL7)	?-	Low
SRR12509447	ARLG-4558	K. pneumoniae	23126	23126	0,0,105,0,14,0,1,1,2,0	258	2168	ST340	2016	Unknown	North America	USA	Northeast	Human	Human: Clinical	Urogenital	Clinical	PRJNA658369	SRR12509447	SAMN15868665	CRACKLE-2	Reads	213	10	strong	196511	409506	5527597	no	-	0	2	7	8	-	0	-	0	-	0	-	0	-	0	-	wzi56	KL55	*	Very high
SRR12509448	ARLG-4557	K. pneumoniae	23125	23125	0,0,105,0,14,0,1,1,1,0	258	2167	ST340	2016	Unknown	North America	USA	Northeast	Human	Human: Clinical	Urogenital	Clinical	PRJNA658369	SRR12509448	SAMN15868664	CRACKLE-2	Reads	196	10	strong	196511	522078	5520183	no	-	0	2	7	8	-	0	-	0	-	0	-	0	-	0	-	wzi56	KL55	*	Very high
SRR12509449	ARLG-4532	K. pneumoniae	23108	23108/23124/25741/27618	0,0,105,6,0,0,0,1,2,0	258	2166	ST258	2017	Unknown	North America	USA	Northeast	Human	Human: Clinical	Blood	Clinical	PRJNA658369	SRR12509449	SAMN15868663	CRACKLE-2	Reads	290	105	strong	100339	244386	5579500	no	-	0	2	7	12	-	0	-	0	-	0	-	0	-	0	-	wzi50	unknown (best match = KL107)	?-+	None
SRR12509450	ARLG-4530	K. pneumoniae	23108	23108/23124/25741/27618	0,0,105,6,0,0,0,1,2,0	258	2165	ST258	2017	Unknown	North America	USA	Northeast	Human	Human: Clinical	Unknown	Clinical	PRJNA658369	SRR12509450	SAMN15868662	CRACKLE-2	Reads	283	101	strong	94102	328755	5588735	no	-	0	2	7	11	-	0	-	0	-	0	-	0	-	0	-	wzi50	unknown (best match = KL107)	?-+	None
SRR12509452	ARLG-4612	K. pneumoniae	23123	23123	0,0,105,6,0,0,17,448,0,0	258	2164	ST258	2017	Unknown	North America	USA	South	Human	Human: Clinical	Urogenital	Clinical	PRJNA658369	SRR12509452	SAMN15868690	CRACKLE-2	Reads	252	28	strong	168538	547005	5884151	no	-	2	2	8	11	ybt 17; ICEKp10	251	clb 3	62-1LV	-	0	-	0	-	0	-	wzi154	unknown (best match = KL107)	?-	Low
SRR12509455	ARLG-4609	K. pneumoniae	23122	23122	0,0,309,0,0,0,0,1,0,0	462	2163	ST462	2016	Unknown	North America	USA	South	Human	Human: Clinical	Unknown	Clinical	PRJNA658369	SRR12509455	SAMN15868687	CRACKLE-2	Reads	107	2	strong	287751	945232	5289645	no	-	0	1	8	11	-	0	-	0	-	0	-	0	-	0	-	wzi173	KL149	none	Very high
SRR12509456	ARLG-4608	K. pneumoniae	23121	23121	0,0,197,0,25,1,0,6,0,0	147	2162	ST392	2016	Unknown	North America	USA	South	Human	Human: Clinical	Urogenital	Clinical	PRJNA658369	SRR12509456	SAMN15868686	CRACKLE-2	Reads	121	26	strong	236813	464772	5317407	no	-	0	1	4	5	-	0	-	0	-	0	-	0	-	0	-	wzi187	unknown (best match = KL27)	?-	None
SRR12509458	ARLG-4606	K. pneumoniae	23120	23120	0,0,54,2,1,0,1,0,1,0	628	2161	ST628	2017	Unknown	North America	USA	Midwest	Human	Human: Clinical	Urogenital	Clinical	PRJNA658369	SRR12509458	SAMN15869080	CRACKLE-2	Reads	119	23	strong	229693	365489	5210293	no	-	0	1	5	6	-	0	-	0	-	0	-	0	-	0	-	wzi426	unknown (best match = KL5)	?-+*	None
SRR12509460	ARLG-4605	K. pneumoniae	1332	1332/4200	0,0,105,0,24,0,0,1,1,0	258	2160	ST11	2017	Unknown	North America	USA	Midwest	Human	Human: Clinical	Unknown	Clinical	PRJNA658369	SRR12509460	SAMN15869079	CRACKLE-2	Reads	136	12	strong	181722	352656	5583834	no	-	2	2	8	9	ybt 17; ICEKp10	267-2LV	clb 3	19	-	0	-	0	-	0	-	wzi27	unknown (best match = KL107)	?-+	None
SRR12509461	ARLG-4604	K. pneumoniae	9014729546f35d7ab7cc9cc977b53d10ec40dddd	23119	0,0,1,0,0,0,1,0,*,*	14	2159	ST14	2017	Unknown	North America	USA	Midwest	Human	Human: Clinical	Unknown	Clinical	PRJNA658369	SRR12509461	SAMN15869078	CRACKLE-2	Reads	142	48	strong	171109	323887	5418229	no	-	0	1	7	11	-	0	-	0	-	0	-	0	-	0	-	wzi16	unknown (best match = KL113)	?-+*	None
SRR12509471	ARLG-4595	K. pneumoniae	23118	23118	0,0,105,6,0,0,270,0,0,0	258	2158	ST258	2016	Unknown	North America	USA	West	Human	Human: Clinical	Blood	Clinical	PRJNA658369	SRR12509471	SAMN15868819	CRACKLE-2	Reads	172	6	strong	203667	772777	5586189	no	-	0	2	4	3	-	0	-	0	-	0	-	0	-	0	-	wzi154	KL107	?	Good
SRR12509473	ARLG-4593	K. pneumoniae	1286	1286	0,0,105,6,0,0,17,5,0,0	258	2157	ST258	2016	Unknown	North America	USA	Midwest	Human	Human: Clinical	Urogenital	Clinical	PRJNA658369	SRR12509473	SAMN15869118	CRACKLE-2	Reads	158	2	strong	154339	495372	5516819	no	-	0	2	6	7	-	0	-	0	-	0	-	0	-	0	-	wzi154	KL107	?	Good
SRR12509474	ARLG-4592	K. pneumoniae	23117	23117	0,0,105,0,0,0,4,1,0,0	258	2156	ST11	2016	Unknown	North America	USA	Midwest	Human	Human: Clinical	Unknown	Clinical	PRJNA658369	SRR12509474	SAMN15869116	CRACKLE-2	Reads	158	6	strong	203670	407651	5269835	no	-	0	1	8	14	-	0	-	0	-	0	-	0	-	0	-	wzi385	KL111	none	Very high
SRR12509475	ARLG-4591	K. pneumoniae	23116	23116	0,0,105,6,0,0,17,5,82,0	258	2155	ST258	2016	Unknown	North America	USA	Midwest	Human	Human: Clinical	Urogenital	Clinical	PRJNA658369	SRR12509475	SAMN15869115	CRACKLE-2	Reads	141	10	strong	209162	671433	5587737	no	-	2	2	4	3	ybt unknown	0	clb 3	17-3LV	-	0	-	0	-	0	-	wzi154	KL107	none	Very high
SRR12509476	ARLG-4590	K. pneumoniae	23115	23115	0,0,105,6,0,0,0,0,64,0	258	2154	ST258	2016	Unknown	North America	USA	Midwest	Human	Human: Clinical	Urogenital	Clinical	PRJNA658369	SRR12509476	SAMN15869108	CRACKLE-2	Reads	161	3	strong	171008	449463	5506636	no	-	0	2	3	3	-	0	-	0	-	0	-	0	-	0	-	wzi29	KL106	?	Good
SRR12509478	ARLG-4575	K. pneumoniae	23114	23114	0,0,105,6,0,0,0,188,0,0	258	2153	ST258	2017	Unknown	North America	USA	South	Human	Human: Clinical	Unknown	Clinical	PRJNA658369	SRR12509478	SAMN15869056	CRACKLE-2	Reads	196	19	strong	209238	409557	5485832	no	-	0	2	7	7	-	0	-	0	-	0	-	0	-	0	-	wzi29	unknown (best match = KL107)	?-+	None
SRR12509479	ARLG-4574	K. pneumoniae	23113	23113	0,0,22,15,1,1,0,0,0,0	17	2152	ST17	2017	Unknown	North America	USA	South	Human	Human: Clinical	Unknown	Clinical	PRJNA658369	SRR12509479	SAMN15869055	CRACKLE-2	Reads	163	15	strong	228146	829175	5612523	no	-	0	0	0	0	-	0	-	0	-	0	-	0	-	0	-	wzi50	unknown (best match = KL107)	?-+*	None
SRR12509482	ARLG-4571	K. pneumoniae	23112	23112	0,0,369,0,0,0,0,304,0,0	307	2151	ST307	2017	Unknown	North America	USA	South	Human	Human: Clinical	Urogenital	Clinical	PRJNA658369	SRR12509482	SAMN15869053	CRACKLE-2	Reads	121	11	strong	209374	696602	5359321	no	-	0	3	6	4	-	0	-	0	-	0	-	0	-	0	-	wzi173	unknown (best match = KL102)	?-	None
SRR12509483	ARLG-4570	K. pneumoniae	22855	22855/22879/23111/23146/28540/34184	0,0,105,6,0,0,17,0,28,0	258	2150	ST258	2017	Unknown	North America	USA	South	Human	Human: Clinical	Unknown	Clinical	PRJNA658369	SRR12509483	SAMN15869052	CRACKLE-2	Reads	199	13	strong	204495	495289	5777612	no	-	2	2	2	1	ybt 17; ICEKp10	267-1LV	clb 3	19-1LV	-	0	-	0	-	0	-	wzi154	unknown (best match = KL107)	?-	None
SRR12509484	ARLG-4569	K. pneumoniae	23110	23110	0,0,221,1,7,1,0,0,0,0	111	2149	ST111	2017	Unknown	North America	USA	South	Human	Human: Clinical	Unknown	Clinical	PRJNA658369	SRR12509484	SAMN15869051	CRACKLE-2	Reads	198	31	strong	349305	518099	5575119	no	-	1	2	5	5	ybt 10; ICEKp4	98-2LV	-	0	-	0	-	0	-	0	-	wzi63	KL63	?-	Good
SRR12509485	ARLG-4568	K. pneumoniae	52303b1a0e71dd7e8be56f528674c7eae33a28ce	23109	0,0,197,0,4,0,50,*,*,*	147	2148	ST147	2017	Unknown	North America	USA	South	Human	Human: Clinical	Urogenital	Clinical	PRJNA658369	SRR12509485	SAMN15869050	CRACKLE-2	Reads	193	60	strong	180689	514190	5597340	no	-	0	2	7	10	-	0	-	0	-	0	-	0	-	0	-	wzi64	unknown (best match = KL64)	?-	None
SRR12509486	ARLG-4567	K. pneumoniae	22960	22960	0,0,369,0,0,0,0,266,0,0	307	2147	ST307	2017	Unknown	North America	USA	South	Human	Human: Clinical	Urogenital	Clinical	PRJNA658369	SRR12509486	SAMN15869049	CRACKLE-2	Reads	112	10	strong	240515	607419	5353179	no	-	0	2	5	4	-	0	-	0	-	0	-	0	-	0	-	wzi173	unknown (best match = KL107)	?-+	None
SRR12509487	ARLG-4529	K. pneumoniae	23107	23107	0,0,105,6,0,70,0,0,0,0	258	2146	ST258	2017	Unknown	North America	USA	Northeast	Human	Human: Clinical	Unknown	Clinical	PRJNA658369	SRR12509487	SAMN15868661	CRACKLE-2	Reads	259	118	strong	108410	283207	5425245	no	-	0	2	7	8	-	0	-	0	-	0	-	0	-	0	-	wzi29	unknown (best match = KL107)	?-+	None
SRR12509488	ARLG-4528	K. pneumoniae	23106	23106	0,0,105,6,0,0,17,506,0,0	258	2145	ST258	2017	Unknown	North America	USA	Northeast	Human	Human: Clinical	Unknown	Clinical	PRJNA658369	SRR12509488	SAMN15868660	CRACKLE-2	Reads	143	29	strong	180421	397807	5350497	no	-	0	2	6	6	-	0	-	0	-	0	-	0	-	0	-	wzi154	KL107	?	Good
SRR12509489	ARLG-4527	K. pneumoniae	6cf0355ef8dc6ef021ae0d6cfe832778a83cf25b	23090	0,0,105,6,43,0,0,2,*,*	258	2144	ST258	2017	Unknown	North America	USA	Northeast	Human	Human: Clinical	Urogenital	Clinical	PRJNA658369	SRR12509489	SAMN15868659	CRACKLE-2	Reads	173	74	strong	126202	458423	5363696	no	-	0	2	6	7	-	0	-	0	-	0	-	0	-	0	-	wzi174	unknown (best match = KL74)	?-	None
SRR12509490	ARLG-3529	K. pneumoniae	22753	22753/22773/22775/22799/22806/23104/23108/23124/25734/25741/26343/27618	0,0,105,6,0,0,0,1,2,0	258	2143	ST258	2016	Unknown	North America	USA	Northeast	Human	Human: Clinical	Urogenital	Clinical	PRJNA658369	SRR12509490	SAMN15868191	CRACKLE-2	Reads	281	25	strong	168681	433903	5930783	no	-	1	2	5	6	ybt 15; ICEKp11	230-1LV	-	0	-	0	-	0	-	0	-	wzi50	KL51	none	Very high
SRR12509494	ARLG-4552	K. pneumoniae	23103	23103	0,0,105,6,0,0,318,3,0,0	258	2142	ST258	2016	Unknown	North America	USA	Northeast	Human	Human: Clinical	Unknown	Clinical	PRJNA658369	SRR12509494	SAMN15868655	CRACKLE-2	Reads	292	55	strong	109979	449167	5751299	no	-	0	3	8	7	-	0	-	0	-	0	-	0	-	0	-	wzi154	unknown (best match = KL107)	?-	None
SRR12509495	ARLG-4551	K. pneumoniae	23102	23102	0,0,105,6,0,0,0,64,4,0	258	2141	ST258	2016	Unknown	North America	USA	Northeast	Human	Human: Clinical	Unknown	Clinical	PRJNA658369	SRR12509495	SAMN15868654	CRACKLE-2	Reads	140	34	strong	137654	453398	5347095	no	-	0	2	2	1	-	0	-	0	-	0	-	0	-	0	-	wzi29	unknown (best match = KL106)	?-	None
SRR12509496	ARLG-4550	K. pneumoniae	23101	23101	0,0,105,6,0,0,17,289,0,0	258	2140	ST258	2016	Unknown	North America	USA	Northeast	Human	Human: Clinical	Blood	Clinical	PRJNA658369	SRR12509496	SAMN15868653	CRACKLE-2	Reads	286	47	strong	141828	296282	5748831	no	-	2	2	6	8	ybt 17; ICEKp10	289	clb 3	17-1LV	-	0	-	0	-	0	-	wzi154	unknown (best match = KL107)	?-	None
SRR12509499	ARLG-4546	K. pneumoniae	23100	23100	0,0,197,0,25,1,0,7,0,0	147	2139	ST392	2016	Unknown	North America	USA	Northeast	Human	Human: Clinical	Urogenital	Clinical	PRJNA658369	SRR12509499	SAMN15868650	CRACKLE-2	Reads	155	40	strong	214411	501980	5571691	no	-	0	2	7	9	-	0	-	0	-	0	-	0	-	0	-	wzi187	unknown (best match = KL27)	?-	None
SRR12509501	ARLG-3530	K. pneumoniae	23099	23099	0,0,105,6,0,0,328,0,0,0	258	2138	ST258	2016	Unknown	North America	USA	Northeast	Human	Human: Clinical	Urogenital	Clinical	PRJNA658369	SRR12509501	SAMN15868190	CRACKLE-2	Reads	191	11	strong	167736	402111	5829788	no	-	2	2	8	16	ybt 17; ICEKp10	289-1LV	clb 3	17-1LV	-	0	-	0	-	0	-	-	KL107	none	Very high
SRR12509502	ARLG-4544	K. pneumoniae	20d7d53e3ece94c2d8428cf4f1137cec1e81a5be	23098	0,0,105,6,0,0,318,2,*,*	258	2137	ST258	2016	Unknown	North America	USA	Northeast	Human	Human: Clinical	Urogenital	Clinical	PRJNA658369	SRR12509502	SAMN15868648	CRACKLE-2	Reads	219	99	strong	98346	328753	5564296	no	-	0	2	7	8	-	0	-	0	-	0	-	0	-	0	-	wzi154	unknown (best match = KL107)	?-	None
SRR12509503	ARLG-4543	K. pneumoniae	23097	23097	0,0,105,6,56,0,0,0,0,0	258	2136	ST258	2016	Unknown	North America	USA	Northeast	Human	Human: Clinical	Blood	Clinical	PRJNA658369	SRR12509503	SAMN15868647	CRACKLE-2	Reads	140	9	strong	231310	803788	5371846	no	-	0	0	6	7	-	0	-	0	-	0	-	0	-	0	-	wzi29	unknown (best match = KL106)	?-+	Low
SRR12509504	ARLG-4542	K. pneumoniae	23037	23037/23042/23096	0,0,105,6,4,0,1,0,0,0	258	2135	ST258	2016	Unknown	North America	USA	Northeast	Human	Human: Clinical	Urogenital	Clinical	PRJNA658369	SRR12509504	SAMN15868646	CRACKLE-2	Reads	215	36	strong	143949	409582	5729817	no	-	2	2	7	6	ybt 17; ICEKp10	251-1LV	clb 3	62-1LV	-	0	-	0	-	0	-	wzi168	unknown (best match = KL107)	?-+*	None
SRR12509505	ARLG-4541	K. pneumoniae	23095	23095	0,0,105,6,0,0,204,0,0,0	258	2134	ST258	2016	Unknown	North America	USA	Northeast	Human	Human: Clinical	Urogenital	Clinical	PRJNA658369	SRR12509505	SAMN15868645	CRACKLE-2	Reads	224	32	strong	139599	455278	5878219	no	-	2	2	6	7	ybt 17; ICEKp10	289	clb 3	17-1LV	-	0	-	0	-	0	-	wzi154	KL107	none	Very high
SRR12509507	ARLG-4304	K. pneumoniae	23094	23094	0,0,197,0,25,1,5,0,0,0	147	2133	ST392	2016	Unknown	North America	USA	Northeast	Human	Human: Clinical	Urogenital	Clinical	PRJNA658369	SRR12509507	SAMN15868643	CRACKLE-2	Reads	143	14	strong	295572	510712	5517138	no	-	0	0	4	5	-	0	-	0	-	0	-	0	-	0	-	wzi187	KL27	?	Good
SRR12509509	ARLG-4537	K. pneumoniae	1ef4a438271c5f001e75a6ce7c3d2f10e16ad9c2	23093/255	0,0,105,6,0,0,17,129,*,*	258	2132	ST258	2016	Unknown	North America	USA	Northeast	Human	Human: Clinical	Unknown	Clinical	PRJNA658369	SRR12509509	SAMN15868641	CRACKLE-2	Reads	256	85	strong	133880	328761	5695956	no	-	2	3	8	8	ybt 17; ICEKp10	293	clb 3	17-1LV	-	0	-	0	-	0	-	wzi154	unknown (best match = KL107)	?-	None
SRR12509512	ARLG-3534	K. pneumoniae	23092	23092	0,0,0,0,2,0,84,0,0,0	15	2131	ST15	2016	Unknown	North America	USA	Northeast	Human	Human: Clinical	Urogenital	Clinical	PRJNA658369	SRR12509512	SAMN15868189	CRACKLE-2	Reads	208	52	strong	122489	361228	5666007	no	-	1	3	10	9	ybt 10; ICEKp4	28	-	0	-	0	-	0	-	0	-	wzi24	unknown (best match = KL107)	?-+	None
SRR12509513	ARLG-4162	K. pneumoniae	1276	1276/26361/26432/31494/31593/4155	0,0,105,6,0,0,0,4,0,0	258	2130	ST258	2017	Unknown	North America	USA	Midwest	Human	Human: Clinical	Blood	Clinical	PRJNA658369	SRR12509513	SAMN15868143	CRACKLE-2	Reads	230	17	strong	167036	343008	5660737	no	-	0	2	7	11	-	0	-	0	-	0	-	0	-	0	-	wzi29	KL106	?	Good
SRR12509514	ARLG-4534	K. pneumoniae	23091	23091	0,0,105,6,0,0,58,1,0,0	258	2129	ST258	2016	Unknown	North America	USA	Northeast	Human	Human: Clinical	Unknown	Clinical	PRJNA658369	SRR12509514	SAMN15868638	CRACKLE-2	Reads	198	51	strong	148192	450614	5533110	no	-	0	2	7	10	-	0	-	0	-	0	-	0	-	0	-	wzi29	unknown (best match = KL106)	?-	None
SRR12509515	ARLG-4289	K. pneumoniae	23090	23090/23105	0,0,105,6,43,0,0,2,4,0	258	2128	ST258	2016	Unknown	North America	USA	Northeast	Human	Human: Clinical	Unknown	Clinical	PRJNA658369	SRR12509515	SAMN15868637	CRACKLE-2	Reads	191	43	strong	176587	458423	5573818	no	-	0	2	8	13	-	0	-	0	-	0	-	0	-	0	-	wzi174	unknown (best match = KL107)	?-+*	None
SRR12509516	ARLG-4524	K. pneumoniae	959c84e481b831ee2a3317783afbcc24685ef019	23089	0,0,105,6,0,49,0,*,*,*	258	2127	ST258	2017	Unknown	North America	USA	Northeast	Human	Human: Clinical	Urogenital	Clinical	PRJNA658369	SRR12509516	SAMN15868636	CRACKLE-2	Reads	227	116	strong	96888	260989	5424383	no	-	0	2	7	11	-	0	-	0	-	0	-	0	-	0	-	wzi154	unknown (best match = KL107)	?-	None
SRR12509519	ARLG-4521	K. pneumoniae	23088	23088	0,0,374,0,4,0,0,1,0,0	405	2126	ST405	2017	Unknown	North America	USA	Northeast	Human	Human: Clinical	Blood	Clinical	PRJNA658369	SRR12509519	SAMN15868633	CRACKLE-2	Reads	182	42	strong	246994	490639	5638515	no	-	1	2	7	9	ybt 0; ICE?	312	-	0	-	0	-	0	-	0	-	wzi143	unknown (best match = KL151)	?-	None
SRR12509520	ARLG-4280	K. quasipneumoniae subsp. similipneumoniae	b7f305354459ec2abf375ec5afda1624135ecbbe	6072	2,1,221,2,1,0,0,0,0,0	11696	2125	ST736	2017	Unknown	North America	USA	Northeast	Human	Human: Clinical	Blood	Clinical	PRJNA658369	SRR12509520	SAMN15868632	CRACKLE-2	Reads	260	10	strong	152111	367166	5443114	no	-	0	2	6	9	-	0	-	0	-	0	-	0	-	0	-	wzi171	KL53	?	Good
SRR12509522	ARLG-4517	K. pneumoniae	23074	23074	0,0,105,6,0,0,337,0,0,0	258	2124	ST258	2017	Unknown	North America	USA	Northeast	Human	Human: Clinical	Unknown	Clinical	PRJNA658369	SRR12509522	SAMN15868630	CRACKLE-2	Reads	178	15	strong	168145	542820	5576950	no	-	2	3	7	7	ybt 17; ICEKp10	289	clb 3 (incomplete)	17-4LV	-	0	-	0	-	0	-	-	unknown (best match = KL107)	?-	None
SRR12509524	ARLG-4783	K. pneumoniae	23087	23087	0,0,184,0,4,0,1,0,0,0	38	2123	ST38	2017	Unknown	North America	USA	South	Human	Human: Clinical	Blood	Clinical	PRJNA658369	SRR12509524	SAMN15868794	CRACKLE-2	Reads	194	8	strong	204068	448445	5782437	no	-	0	0	0	0	-	0	-	0	-	0	-	0	-	0	-	wzi50	KL52	?-	Good
SRR12509530	ARLG-4777	K. pneumoniae	23086	23086	0,0,158,8,0,0,84,0,0,0	45	2122	ST45	2016	Unknown	North America	USA	South	Human	Human: Clinical	Unknown	Clinical	PRJNA658369	SRR12509530	SAMN15868763	CRACKLE-2	Reads	124	15	strong	206257	540112	5620016	no	-	1	0	2	2	ybt 10; ICEKp4	78	-	0	-	0	-	0	-	0	-	-	unknown (best match = KL107)	?-+*	None
SRR12509532	ARLG-3609	K. pneumoniae	23085	23085	0,0,197,0,25,1,0,2,4,0	147	2121	ST392	2016	Unknown	North America	USA	Northeast	Human	Human: Clinical	Unknown	Clinical	PRJNA658369	SRR12509532	SAMN15868229	CRACKLE-2	Reads	225	3	strong	214411	838445	5513912	no	-	0	1	5	4	-	0	-	0	-	0	-	0	-	0	-	wzi187	KL27	none	Very high
SRR12509533	ARLG-4157	K. pneumoniae	23084	23084	0,0,13,54,0,0,0,0,0,0	34	2120	ST34	2017	Unknown	North America	USA	Midwest	Human	Human: Clinical	Unknown	Clinical	PRJNA658369	SRR12509533	SAMN15868147	CRACKLE-2	Reads	157	26	strong	251511	721517	5512384	no	-	0	0	1	1	-	0	-	0	-	0	-	0	-	0	-	wzi356	KL117	?-	Good
SRR12509537	ARLG-4771	K. pneumoniae	23083	23083/27463	0,0,369,0,0,0,0,0,188,0	307	2119	ST307	2017	Unknown	North America	USA	Midwest	Human	Human: Clinical	Urogenital	Clinical	PRJNA658369	SRR12509537	SAMN15869095	CRACKLE-2	Reads	215	18	strong	203891	684015	5578105	no	-	0	2	7	12	-	0	-	0	-	0	-	0	-	0	-	wzi173	unknown (best match = KL102)	?-	None
SRR12509540	ARLG-4768	K. pneumoniae	23082	23082	0,0,211,0,35,0,0,0,0,0	70	2118	ST70	2017	Unknown	North America	USA	Midwest	Human	Human: Clinical	Blood	Clinical	PRJNA658369	SRR12509540	SAMN15869088	CRACKLE-2	Reads	132	4	strong	362068	704118	5410768	no	-	0	0	0	0	-	0	-	0	-	0	-	0	-	0	-	wzi162	KL122	none	Very high
SRR12509541	ARLG-4767	K. pneumoniae	23081	23081	0,0,1,1,17,0,3,77,0,0	14	2117	ST14	2017	Unknown	North America	USA	Midwest	Human	Human: Clinical	Unknown	Clinical	PRJNA658369	SRR12509541	SAMN15869087	CRACKLE-2	Reads	190	0	strong	345437	1010511	5775433	no	-	1	2	11	23	ybt 14; ICEKp5	140	-	0	-	0	-	0	-	0	-	wzi2	KL2	none	Very high
SRR12509542	ARLG-4766	K. pneumoniae	22892	22892	0,0,105,6,0,0,224,0,0,0	258	2116	ST258	2017	Unknown	North America	USA	Midwest	Human	Human: Clinical	Unknown	Clinical	PRJNA658369	SRR12509542	SAMN15869086	CRACKLE-2	Reads	126	2	strong	221226	564264	5408812	no	-	0	2	5	7	-	0	-	0	-	0	-	0	-	0	-	wzi154	KL107	none	Very high
SRR12509545	ARLG-4764	K. pneumoniae	23080	23080	0,0,197,0,62,0,0,0,0,0	147	2115	ST147	2017	Unknown	North America	USA	West	Human	Human: Clinical	Unknown	Clinical	PRJNA658369	SRR12509545	SAMN15868872	CRACKLE-2	Reads	134	4	strong	239592	709449	5444241	no	-	0	0	4	4	-	0	-	0	-	0	-	0	-	0	-	wzi420	KL10	none	Very high
SRR12509549	ARLG-4760	K. pneumoniae	23079	23079	0,0,105,6,0,0,17,433,0,0	258	2114	ST258	2017	Unknown	North America	USA	West	Human	Human: Clinical	Unknown	Clinical	PRJNA658369	SRR12509549	SAMN15868868	CRACKLE-2	Reads	164	6	strong	231006	455276	5596377	no	-	0	2	8	8	-	0	-	0	-	0	-	0	-	0	-	wzi154	KL107	none	Very high
SRR12509550	ARLG-4759	K. pneumoniae	23078	23078	0,0,22,12,0,4,0,0,0,0	17	2113	ST17	2017	Unknown	North America	USA	West	Human	Human: Clinical	Urogenital	Clinical	PRJNA658369	SRR12509550	SAMN15868867	CRACKLE-2	Reads	126	7	strong	236184	736924	5390329	no	-	0	0	0	0	-	0	-	0	-	0	-	0	-	0	-	wzi186	KL2	?-	Good
SRR12509551	ARLG-4758	K. pneumoniae	23077	23077	0,0,0,0,2,0,0,171,1,0	15	2112	ST15	2017	Unknown	North America	USA	West	Human	Human: Clinical	Urogenital	Clinical	PRJNA658369	SRR12509551	SAMN15868866	CRACKLE-2	Reads	192	0	strong	198299	454571	5715275	no	-	1	2	8	11	ybt unknown	0	-	0	-	0	-	0	-	0	-	-	unknown (best match = KL16)	?-	None
SRR12509555	ARLG-3603	K. pneumoniae	23075	23075	0,0,105,6,0,0,30,5,0,0	258	2111	ST258	2016	Unknown	North America	USA	Northeast	Human	Human: Clinical	Blood	Clinical	PRJNA658369	SRR12509555	SAMN15868227	CRACKLE-2	Reads	317	19	strong	167580	401989	5793761	no	-	2	2	6	7	ybt 17; ICEKp10	289	clb 3	17-1LV	-	0	-	0	-	0	-	wzi154	KL107	?	Good
SRR12509557	ARLG-4753	K. pneumoniae	22947	22947	0,0,109,1,8,8,0,0,0,0	37	2110	ST37	2017	Unknown	North America	USA	Northeast	Human	Human: Clinical	Urogenital	Clinical	PRJNA658369	SRR12509557	SAMN15869181	CRACKLE-2	Reads	134	4	strong	336673	878935	5566896	no	-	0	2	6	7	-	0	-	0	-	0	-	0	-	0	-	wzi96	KL38	?-	Good
SRR12509561	ARLG-4514	K. pneumoniae	3a9716d678f60c544e7ecf0c9a35a5ab8ed94c01	23073	0,0,105,0,14,0,3,*,*,*	258	2109	ST340	2017	Unknown	North America	USA	Northeast	Human	Human: Clinical	Blood	Clinical	PRJNA658369	SRR12509561	SAMN15868627	CRACKLE-2	Reads	157	48	strong	138273	344330	5689187	no	-	0	2	6	8	-	0	-	0	-	0	-	0	-	0	-	wzi56	unknown (best match = KL107)	?-+	None
SRR12509562	ARLG-4513	K. pneumoniae	23072	23072	0,0,88,0,0,0,0,0,11,0	231	2108	ST231	2017	Unknown	North America	USA	Northeast	Human	Human: Clinical	Unknown	Clinical	PRJNA658369	SRR12509562	SAMN15868626	CRACKLE-2	Reads	148	2	strong	355015	543421	5549836	no	-	4	2	9	12	ybt 14; ICEKp5	145-1LV	-	0	iuc unknown	0	-	0	-	0	-	wzi104	KL51	-	High
SRR12509564	ARLG-4503	K. pneumoniae	23071	23071/26487	0,0,105,6,0,45,0,0,0,0	258	2107	ST258	2017	Unknown	North America	USA	Northeast	Human	Human: Clinical	Urogenital	Clinical	PRJNA658369	SRR12509564	SAMN15868624	CRACKLE-2	Reads	193	14	strong	164945	376098	5562232	no	-	0	2	7	9	-	0	-	0	-	0	-	0	-	0	-	wzi154	unknown (best match = KL107)	?-	Low
SRR12509565	ARLG-4502	K. pneumoniae	22969	22969/23070	0,0,105,6,11,0,0,2,0,0	258	2106	ST258	2017	Unknown	North America	USA	Northeast	Human	Human: Clinical	Urogenital	Clinical	PRJNA658369	SRR12509565	SAMN15868623	CRACKLE-2	Reads	201	9	strong	196997	373954	5440581	no	-	0	3	8	8	-	0	-	0	-	0	-	0	-	0	-	wzi150	unknown (best match = KL63)	?-	Low
SRR12509566	ARLG-4501	K. pneumoniae	23069	23069	0,0,105,6,0,0,17,380,0,0	258	2105	ST258	2017	Unknown	North America	USA	Northeast	Human	Human: Clinical	Unknown	Clinical	PRJNA658369	SRR12509566	SAMN15868622	CRACKLE-2	Reads	225	23	strong	152819	383738	5757950	no	-	2	2	6	8	ybt 17; ICEKp10	289	clb 3	17-1LV	-	0	-	0	-	0	-	wzi154	KL107	none	Very high
SRR12509568	ARLG-4499	K. pneumoniae	23036	23036/23044/23048/23068	0,0,197,0,4,1,0,24,0,0	147	2104	ST147	2017	Unknown	North America	USA	Northeast	Human	Human: Clinical	Urogenital	Clinical	PRJNA658369	SRR12509568	SAMN15868620	CRACKLE-2	Reads	107	20	strong	214402	457655	5483791	no	-	1	2	7	8	ybt 9; ICEKp3	183-2LV	-	0	-	0	-	0	-	0	-	wzi64	KL64	?-	Good
SRR12509569	ARLG-4498	K. pneumoniae	23067	23067	0,0,105,6,0,0,17,609,0,0	258	2103	ST258	2017	Unknown	North America	USA	Northeast	Human	Human: Clinical	Unknown	Clinical	PRJNA658369	SRR12509569	SAMN15868619	CRACKLE-2	Reads	267	18	strong	142761	518192	5781030	no	-	0	2	6	8	-	0	-	0	-	0	-	0	-	0	-	wzi154	KL107	none	Very high
SRR12509570	ARLG-3532	K. pneumoniae	23066	23066	0,0,105,6,0,0,17,461,0,0	258	2102	ST258	2016	Unknown	North America	USA	Northeast	Human	Human: Clinical	Unknown	Clinical	PRJNA658369	SRR12509570	SAMN15868187	CRACKLE-2	Reads	167	8	strong	208936	403047	5690887	no	-	2	2	6	9	ybt 17; ICEKp10	289	clb 3	17-1LV	-	0	-	0	-	0	-	wzi154	unknown (best match = KL107)	?-	None
SRR12509571	ARLG-4497	K. pneumoniae	23065	23065	0,0,105,6,0,0,17,604,0,0	258	2101	ST258	2017	Unknown	North America	USA	Northeast	Human	Human: Clinical	Unknown	Clinical	PRJNA658369	SRR12509571	SAMN15868618	CRACKLE-2	Reads	261	45	strong	143149	409016	5599165	no	-	0	2	7	8	-	0	-	0	-	0	-	0	-	0	-	wzi154	KL107	?-	Good
SRR12509572	ARLG-4496	K. pneumoniae	c9db782ce2b5991fffb511115f6f29cd763dc579	23064	0,0,105,6,0,0,285,0,*,*	258	2100	ST258	2017	Unknown	North America	USA	Northeast	Human	Human: Clinical	Unknown	Clinical	PRJNA658369	SRR12509572	SAMN15868617	CRACKLE-2	Reads	213	10	strong	237506	448655	5547503	no	-	0	2	7	7	-	0	-	0	-	0	-	0	-	0	-	wzi29	KL106	none	Very high
SRR12509573	ARLG-4495	K. pneumoniae	23063	23063	0,0,105,6,0,0,17,460,0,0	258	2099	ST258	2017	Unknown	North America	USA	Northeast	Human	Human: Clinical	Urogenital	Clinical	PRJNA658369	SRR12509573	SAMN15868616	CRACKLE-2	Reads	196	51	strong	160513	449113	5609740	no	-	2	2	6	7	ybt 17; ICEKp10	289	clb 3	17-1LV	-	0	-	0	-	0	-	wzi154	unknown (best match = KL107)	?-	Low
SRR12509575	ARLG-4493	K. pneumoniae	23062	23062/26685/26692	0,0,29,9,39,0,0,0,0,0	268	2098	ST268	2017	Unknown	North America	USA	Northeast	Human	Human: Clinical	Unknown	Clinical	PRJNA658369	SRR12509575	SAMN15868614	CRACKLE-2	Reads	157	15	strong	204669	373264	5544487	no	-	1	2	6	9	ybt 10; ICEKp4	95-1LV	-	0	-	0	-	0	-	0	-	wzi95	KL20	?	Good
SRR12509576	ARLG-4492	K. pneumoniae	1d635f38c0254699058b5f1463250258dce0e55a	23061	0,0,105,6,0,0,291,0,*,*	258	2097	ST258	2017	Unknown	North America	USA	Northeast	Human	Human: Clinical	Blood	Clinical	PRJNA658369	SRR12509576	SAMN15868613	CRACKLE-2	Reads	170	29	strong	201975	455278	5556184	no	-	0	2	4	3	-	0	-	0	-	0	-	0	-	0	-	wzi154	unknown (best match = KL107)	?-	Low
SRR12509577	ARLG-4511	K. pneumoniae	23060	23060	0,0,105,6,0,0,302,0,0,0	258	2096	ST418	2017	Unknown	North America	USA	Northeast	Human	Human: Clinical	Blood	Clinical	PRJNA658369	SRR12509577	SAMN15868612	CRACKLE-2	Reads	143	10	strong	196563	619135	5504838	no	-	0	2	5	5	-	0	-	0	-	0	-	0	-	0	-	wzi154	KL107	none	Very high
SRR12509578	ARLG-4510	K. pneumoniae	23059	23059	0,0,105,6,0,0,94,1,0,0	258	2095	ST258	2017	Unknown	North America	USA	Northeast	Human	Human: Clinical	Urogenital	Clinical	PRJNA658369	SRR12509578	SAMN15868611	CRACKLE-2	Reads	155	8	strong	191325	470265	5489224	no	-	0	2	6	6	-	0	-	0	-	0	-	0	-	0	-	wzi154	unknown (best match = KL107)	?-	Low
SRR12509579	ARLG-4509	K. pneumoniae	23058	23058	0,0,105,6,0,0,223,1,0,0	258	2094	ST258	2017	Unknown	North America	USA	Northeast	Human	Human: Clinical	Urogenital	Clinical	PRJNA658369	SRR12509579	SAMN15868610	CRACKLE-2	Reads	294	13	strong	167580	434287	5817316	no	-	0	2	7	10	-	0	-	0	-	0	-	0	-	0	-	wzi154	KL107	none	Very high
SRR12509580	ARLG-4508	K. pneumoniae	23057	23057	0,0,105,6,0,0,17,307,0,0	258	2093	ST258	2017	Unknown	North America	USA	Northeast	Human	Human: Clinical	Urogenital	Clinical	PRJNA658369	SRR12509580	SAMN15868609	CRACKLE-2	Reads	237	19	strong	203669	722733	5680420	no	-	0	2	8	13	-	0	-	0	-	0	-	0	-	0	-	wzi154	KL107	?-	Good
SRR12509581	ARLG-3533	K. pneumoniae	23056	23056	0,0,98,2,5,0,1,0,0,0	13	2092	ST327	2016	Unknown	North America	USA	Northeast	Human	Human: Clinical	Unknown	Clinical	PRJNA658369	SRR12509581	SAMN15868186	CRACKLE-2	Reads	252	19	strong	188581	545907	5783483	no	-	1	0	5	6	ybt 10; ICEKp4	96-3LV	-	0	-	0	-	0	-	0	-	wzi39	KL39	*	Very high
SRR12509582	ARLG-4507	K. pneumoniae	23047	23047	0,0,105,6,4,0,1,0,2,0	258	2091	ST258	2017	Unknown	North America	USA	Northeast	Human	Human: Clinical	Blood	Clinical	PRJNA658369	SRR12509582	SAMN15868608	CRACKLE-2	Reads	174	16	strong	209175	335877	5698856	no	-	2	2	7	7	ybt 17; ICEKp10	251-1LV	clb 3	62-1LV	-	0	-	0	-	0	-	wzi168	unknown (best match = KL25)	?-	None
SRR12509583	ARLG-4506	K. pneumoniae	23054	23054	0,0,197,0,4,1,0,33,0,0	147	2090	ST147	2017	Unknown	North America	USA	Northeast	Human	Human: Clinical	Unknown	Clinical	PRJNA658369	SRR12509583	SAMN15868607	CRACKLE-2	Reads	94	19	strong	247917	462505	5445804	no	-	1	2	6	7	ybt 9; ICEKp3	183-2LV	-	0	-	0	-	0	-	0	-	wzi64	KL64	?-	Good
SRR12509584	ARLG-3628	K. pneumoniae	23053	23053	0,0,105,6,0,0,0,218,0,0	258	2089	ST258	2017	Unknown	North America	USA	Northeast	Human	Human: Clinical	Blood	Clinical	PRJNA658369	SRR12509584	SAMN15868606	CRACKLE-2	Reads	176	29	strong	137652	427495	5480871	no	-	0	2	5	5	-	0	-	0	-	0	-	0	-	0	-	wzi29	unknown (best match = KL106)	?-	Low
SRR12509585	ARLG-3643	K. pneumoniae	23052	23052	0,0,105,6,4,3,0,0,0,0	258	2088	ST258	2017	Unknown	North America	USA	Northeast	Human	Human: Clinical	Unknown	Clinical	PRJNA658369	SRR12509585	SAMN15868605	CRACKLE-2	Reads	194	66	strong	137650	410948	5664140	no	-	2	2	7	7	ybt 17; ICEKp10	251	clb 3	62	-	0	-	0	-	0	-	wzi168	unknown (best match = KL107)	?-+*	None
SRR12509586	ARLG-3641	K. pneumoniae	23043	23043/23051	0,0,105,6,4,0,1,3,0,0	258	2087	ST258	2017	Unknown	North America	USA	Northeast	Human	Human: Clinical	Blood	Clinical	PRJNA658369	SRR12509586	SAMN15868604	CRACKLE-2	Reads	217	84	strong	109961	456006	5607437	no	-	2	2	7	6	ybt 17; ICEKp10	251	clb 3	62	-	0	-	0	-	0	-	wzi168	unknown (best match = KL107)	?-+*	None
SRR12509587	ARLG-3627	K. pneumoniae	2fbdca3588a4f09a0c53784bb8d62bf2b5b95dfe	23050	0,0,42,1,11,0,0,*,*,*	3010	2086	ST163	2017	Unknown	North America	USA	Northeast	Human	Human: Clinical	Urogenital	Clinical	PRJNA658369	SRR12509587	SAMN15868603	CRACKLE-2	Reads	292	41	strong	115662	269658	5253872	no	-	0	0	9	18	-	0	-	0	-	0	-	0	-	0	-	wzi12	unknown (best match = KL107)	?-+*	None
SRR12509589	ARLG-3634	K. pneumoniae	23049	23049	0,0,105,6,0,0,223,0,2,0	258	2085	ST258	2016	Unknown	North America	USA	Northeast	Human	Human: Clinical	Urogenital	Clinical	PRJNA658369	SRR12509589	SAMN15868601	CRACKLE-2	Reads	323	104	strong	96991	349370	5779974	no	-	0	2	7	8	-	0	-	0	-	0	-	0	-	0	-	wzi154	unknown (best match = KL107)	?-	Low
SRR12509590	ARLG-3639	K. pneumoniae	23036	23036/23044/23048/23068	0,0,197,0,4,1,0,24,0,0	147	2084	ST147	2016	Unknown	North America	USA	Northeast	Human	Human: Clinical	Blood	Clinical	PRJNA658369	SRR12509590	SAMN15868600	CRACKLE-2	Reads	134	73	strong	158508	342578	5448652	no	-	1	2	7	9	ybt 9; ICEKp3	183-2LV	-	0	-	0	-	0	-	0	-	wzi64	unknown (best match = KL107)	?-+*	None
SRR12509591	ARLG-3629	K. pneumoniae	23055	23055	0,0,105,6,4,0,1,0,2,0	258	2083	ST258	2017	Unknown	North America	USA	Northeast	Human	Human: Clinical	Blood	Clinical	PRJNA658369	SRR12509591	SAMN15868599	CRACKLE-2	Reads	218	87	strong	110023	409579	5693783	no	-	2	2	7	7	ybt 17; ICEKp10	251-1LV	clb 3	62	-	0	-	0	-	0	-	wzi168	unknown (best match = KL107)	?-+*	None
SRR12509592	ARLG-3535	K. pneumoniae	22798	22798/23046/32068/32753/33946/34049	0,0,105,6,0,0,30,0,1,0	258	2082	ST258	2016	Unknown	North America	USA	Northeast	Human	Human: Clinical	Unknown	Clinical	PRJNA658369	SRR12509592	SAMN15868185	CRACKLE-2	Reads	238	6	strong	165597	362208	5788352	no	-	2	3	8	8	ybt 17; ICEKp10	289	clb 3	17-1LV	-	0	-	0	-	0	-	wzi154	KL107	?	Good
SRR12509593	ARLG-3642	K. pneumoniae	23043	23043/23051	0,0,105,6,4,0,1,3,0,0	258	2081	ST258	2017	Unknown	North America	USA	Northeast	Human	Human: Clinical	Unknown	Clinical	PRJNA658369	SRR12509593	SAMN15868598	CRACKLE-2	Reads	221	49	strong	145700	409513	5737209	no	-	2	2	7	7	ybt 17; ICEKp10	251-1LV	clb 3	62	-	0	-	0	-	0	-	wzi168	unknown (best match = KL107)	?-+*	None
SRR12509594	ARLG-3640	K. pneumoniae	23036	23036/23044/23048/23068	0,0,197,0,4,1,0,24,0,0	147	2080	ST147	2016	Unknown	North America	USA	Northeast	Human	Human: Clinical	Unknown	Clinical	PRJNA658369	SRR12509594	SAMN15868597	CRACKLE-2	Reads	177	200	strong	81140	248667	5389598	no	-	1	2	7	8	ybt 9; ICEKp3	183-2LV	-	0	-	0	-	0	-	0	-	wzi64	unknown (best match = KL107)	?-+*	None
SRR12509595	ARLG-3638	K. pneumoniae	adc0885507aa3a55567fcaf4053b70a694aa0e64	23051	0,0,105,6,4,0,1,3,*,*	258	2079	ST258	2016	Unknown	North America	USA	Northeast	Human	Human: Clinical	Unknown	Clinical	PRJNA658369	SRR12509595	SAMN15868596	CRACKLE-2	Reads	245	129	strong	91838	209686	5668750	no	-	2	2	7	7	ybt 17; ICEKp10	251	clb 3	62	-	0	-	0	-	0	-	wzi168	unknown (best match = KL107)	?-+*	None
SRR12509596	ARLG-3635	K. pneumoniae	23096	23096	0,0,105,6,4,0,1,0,0,0	258	2078	ST258	2016	Unknown	North America	USA	Northeast	Human	Human: Clinical	Unknown	Clinical	PRJNA658369	SRR12509596	SAMN15868595	CRACKLE-2	Reads	253	132	strong	80988	224424	5760676	no	-	2	2	7	7	ybt 17; ICEKp10	251	clb 3	62-1LV	-	0	-	0	-	0	-	wzi168	unknown (best match = KL107)	?-*	None
SRR12509597	ARLG-3631	K. pneumoniae	6ef2629372c0246cd51e9f6b5ee53ad1bff7358d	26539/28671	0,0,1,1,17,0,3,*,*,*	14	2077	ST14	2016	Unknown	North America	USA	Northeast	Human	Human: Clinical	Urogenital	Clinical	PRJNA658369	SRR12509597	SAMN15868594	CRACKLE-2	Reads	209	135	strong	107805	313501	5425328	no	-	0	2	9	11	-	0	-	0	-	0	-	0	-	0	-	wzi2	unknown (best match = KL5)	?-+*	None
SRR12509598	ARLG-3646	K. pneumoniae	23041	23041	0,0,197,0,4,1,0,0,47,0	147	2076	ST147	2016	Unknown	North America	USA	Northeast	Human	Human: Clinical	Urogenital	Clinical	PRJNA658369	SRR12509598	SAMN15868593	CRACKLE-2	Reads	183	38	strong	170474	485725	5708611	no	-	1	3	9	9	ybt 9; ICEKp3	183-2LV	-	0	-	0	-	0	-	0	-	wzi64	unknown (best match = KL64)	?-	None
SRR12509599	ARLG-3633	K. pneumoniae	23040	23040	0,0,105,6,4,0,1,0,3,0	258	2075	ST258	2016	Unknown	North America	USA	Northeast	Human	Human: Clinical	Urogenital	Clinical	PRJNA658369	SRR12509599	SAMN15868592	CRACKLE-2	Reads	270	134	strong	99275	409591	5752972	no	-	2	2	7	8	ybt 17; ICEKp10	251	clb 3 (incomplete)	19-1LV	-	0	-	0	-	0	-	wzi168	unknown (best match = KL107)	?-+*	None
SRR12509600	ARLG-3630	K. pneumoniae	1090d35c59f4772820c953ea4be5dd5ef90e1bd2	23039	0,0,105,6,43,0,0,0,*,*	258	2074	ST258	2016	Unknown	North America	USA	Northeast	Human	Human: Clinical	Urogenital	Clinical	PRJNA658369	SRR12509600	SAMN15868591	CRACKLE-2	Reads	217	80	strong	139304	458423	5600240	no	-	1	2	7	11	ybt 10; ICEKp4	28	-	0	-	0	-	0	-	0	-	-	unknown (best match = KL107)	?-+*	None
SRR12509601	ARLG-3637	K. pneumoniae	e7b9908bcd1f09a1fe531821aa40e75f1b8c0653	23038	0,0,220,7,29,0,0,0,*,*	152	2073	ST105	2016	Unknown	North America	USA	Northeast	Human	Human: Clinical	Blood	Clinical	PRJNA658369	SRR12509601	SAMN15868590	CRACKLE-2	Reads	141	168	strong	81948	329371	5174621	no	-	1	2	3	3	ybt 14; ICEKp5	151	-	0	-	0	-	0	-	0	-	wzi383	unknown (best match = KL107)	?-+	None
SRR12509602	ARLG-3644	K. pneumoniae	23037	23037/23042/23096	0,0,105,6,4,0,1,0,0,0	258	2072	ST258	2016	Unknown	North America	USA	Northeast	Human	Human: Clinical	Urogenital	Clinical	PRJNA658369	SRR12509602	SAMN15868589	CRACKLE-2	Reads	155	13	strong	154589	409513	5715294	no	-	2	0	6	6	ybt 17; ICEKp10	251	clb 3	62	-	0	-	0	-	0	-	wzi168	unknown (best match = KL25)	?-	None
SRR12509604	ARLG-3645	K. pneumoniae	23036	23036/23044/23048/23068	0,0,197,0,4,1,0,24,0,0	147	2071	ST147	2016	Unknown	North America	USA	Northeast	Human	Human: Clinical	Urogenital	Clinical	PRJNA658369	SRR12509604	SAMN15868588	CRACKLE-2	Reads	112	56	strong	185364	708747	5453289	no	-	1	2	7	9	ybt 9; ICEKp3	183-2LV	-	0	-	0	-	0	-	0	-	wzi64	unknown (best match = KL64)	?-	None
SRR13320502	ARLG-4564	K. pneumoniae	27854	27854	0,0,105,6,0,0,0,205,0,0	258	2070	ST258	Unknown	Unknown	North America	USA	South	Human	Human: Clinical	Unknown	Clinical	PRJNA658369	SRR13320502	SAMN17131918	CRACKLE-2	Reads	126	10	strong	202152	456651	5340761	no	-	0	2	3	2	-	0	-	0	-	0	-	0	-	0	-	wzi29	unknown (best match = KL106)	?-	None
SRR13320503	ARLG-4848	K. pneumoniae	27855	27855	0,0,22,27,0,0,0,0,10,0	17	2069	ST16	Unknown	Unknown	North America	USA	South	Human	Human: Clinical	Unknown	Clinical	PRJNA658369	SRR13320503	SAMN17131917	CRACKLE-2	Reads	204	10	strong	293544	749152	5478367	no	-	0	1	7	11	-	0	-	0	-	0	-	0	-	0	-	wzi50	unknown (best match = KL51)	?-	None
SRR13320504	ARLG-4845	K. pneumoniae	27856	27856	0,0,105,6,0,0,0,296,0,0	258	2068	ST258	Unknown	Unknown	North America	USA	South	Human	Human: Clinical	Unknown	Clinical	PRJNA658369	SRR13320504	SAMN17131916	CRACKLE-2	Reads	143	5	strong	202000	444639	5416497	no	-	0	2	5	4	-	0	-	0	-	0	-	0	-	0	-	wzi29	KL106	none	Very high
SRR13320505	ARLG-4839	K. pneumoniae	23139	23139/27857	0,0,369,0,0,0,0,28,1,2	307	2067	ST307	Unknown	Unknown	North America	USA	South	Human	Human: Clinical	Unknown	Clinical	PRJNA658369	SRR13320505	SAMN17131915	CRACKLE-2	Reads	146	3	strong	260187	515319	5530476	no	-	0	2	7	7	-	0	-	0	-	0	-	0	-	0	-	wzi173	KL102	?-	Good
SRR13320506	ARLG-4837	K. pneumoniae	27858	27858	0,0,158,7,3,0,0,0,0,0	45	2066	ST914-1LV	Unknown	Unknown	North America	USA	South	Human	Human: Clinical	Unknown	Clinical	PRJNA658369	SRR13320506	SAMN17131914	CRACKLE-2	Reads	131	13	strong	204730	436139	5579694	no	-	0	0	5	6	-	0	-	0	-	0	-	0	-	0	-	wzi81	unknown (best match = KL81)	?-+	None
SRR13320507	ARLG-3266	K. pneumoniae	27859	27859	0,0,105,6,0,0,17,296,0,0	258	2065	ST258	Unknown	Unknown	North America	USA	South	Human	Human: Clinical	Unknown	Clinical	PRJNA658369	SRR13320507	SAMN17131913	CRACKLE-2	Reads	259	2	strong	205473	449397	5825703	no	-	2	2	2	1	ybt 17; ICEKp10	267-1LV	clb 3	19	-	0	-	0	-	0	-	wzi154	KL107	?	Good
SRR13320508	ARLG-8055	K. pneumoniae	22529	22529/25245/27860/29950/30004/31720/32001/32128/32452/32544/32661/33022/33110/33470/33674/34217	0,0,105,6,0,0,17,0,19,0	258	2064	ST258	Unknown	Unknown	North America	USA	South	Human	Human: Clinical	Unknown	Clinical	PRJNA658369	SRR13320508	SAMN17131931	CRACKLE-2	Reads	219	2	strong	224775	503742	5655536	no	-	0	2	5	8	-	0	-	0	-	0	-	0	-	0	-	wzi154	KL107	none	Very high
SRR13320509	ARLG-8054	K. quasipneumoniae subsp. quasipneumoniae	be7c38c10ce2b6f896bac5f2baf99c7b9e05dbf0	5078	2,0,196,0,0,0,0,0,0,0	11921	2063	ST2825-1LV	Unknown	Unknown	North America	USA	South	Human	Human: Clinical	Unknown	Clinical	PRJNA658369	SRR13320509	SAMN17131930	CRACKLE-2	Reads	68	0	strong	701565	2073954	5437555	no	-	0	0	0	0	-	0	-	0	-	0	-	0	-	0	-	-	KL48	*	High
SRR13320510	ARLG-3264	K. pneumoniae	22994	22994	0,0,369,0,0,0,0,227,0,0	307	2062	ST307	Unknown	Unknown	North America	USA	South	Human	Human: Clinical	Unknown	Clinical	PRJNA658369	SRR13320510	SAMN17131912	CRACKLE-2	Reads	105	0	strong	195821	926935	5351641	no	-	0	2	5	4	-	0	-	0	-	0	-	0	-	0	-	wzi173	KL102	none	Very high
SRR13320511	ARLG-8053	K. pneumoniae	27861	27861	0,0,105,6,0,0,17,526,1,0	258	2061	ST258	Unknown	Unknown	North America	USA	South	Human	Human: Clinical	Unknown	Clinical	PRJNA658369	SRR13320511	SAMN17131929	CRACKLE-2	Reads	142	4	strong	219955	503742	5362583	no	-	0	2	3	2	-	0	-	0	-	0	-	0	-	0	-	wzi154	KL107	none	Very high
SRR13320512	ARLG-8050	K. pneumoniae	27862	27862	0,0,109,4,2,0,0,2,0,0	37	2060	ST37	Unknown	Unknown	North America	USA	South	Human	Human: Clinical	Unknown	Clinical	PRJNA658369	SRR13320512	SAMN17131928	CRACKLE-2	Reads	261	4	strong	204027	427899	5817412	no	-	0	2	11	19	-	0	-	0	-	0	-	0	-	0	-	wzi75	KL105	-	High
SRR13320513	ARLG-8048	K. pneumoniae	27863	27863	0,0,369,0,0,0,0,267,0,0	307	2059	ST307	Unknown	Unknown	North America	USA	South	Human	Human: Clinical	Unknown	Clinical	PRJNA658369	SRR13320513	SAMN17131927	CRACKLE-2	Reads	121	6	strong	226830	638838	5336978	no	-	0	2	5	4	-	0	-	0	-	0	-	0	-	0	-	wzi173	unknown (best match = KL102)	?-	None
SRR13320514	ARLG-8045	K. pneumoniae	27864	27864	0,0,0,0,2,7,0,10,0,0	15	2058	ST15	Unknown	Unknown	North America	USA	South	Human	Human: Clinical	Unknown	Clinical	PRJNA658369	SRR13320514	SAMN17131926	CRACKLE-2	Reads	153	0	strong	208123	479469	5585892	no	-	1	1	7	12	ybt 10; ICEKp4	162-1LV	-	0	-	0	-	0	-	0	-	wzi24	KL24	none	Very high
SRR13320515	ARLG-8044	K. pneumoniae	27865	27865	0,0,0,0,2,0,0,145,0,0	15	2057	ST15	Unknown	Unknown	North America	USA	South	Human	Human: Clinical	Unknown	Clinical	PRJNA658369	SRR13320515	SAMN17131925	CRACKLE-2	Reads	89	6	strong	270072	614543	5455080	no	-	0	2	2	1	-	0	-	0	-	0	-	0	-	0	-	wzi93	KL112	none	Very high
SRR13320516	ARLG-8043	K. pneumoniae	27866	27866	0,0,105,6,0,0,0,192,0,0	258	2056	ST258	Unknown	Unknown	North America	USA	South	Human	Human: Clinical	Unknown	Clinical	PRJNA658369	SRR13320516	SAMN17131924	CRACKLE-2	Reads	146	2	strong	224775	499064	5469667	no	-	0	2	4	4	-	0	-	0	-	0	-	0	-	0	-	wzi29	KL106	none	Very high
SRR13320517	ARLG-10779	K. pneumoniae	27867	27867	0,0,105,6,0,0,17,0,40,0	258	2055	ST258	Unknown	Unknown	North America	USA	South	Human	Human: Clinical	Unknown	Clinical	PRJNA658369	SRR13320517	SAMN17131923	CRACKLE-2	Reads	245	4	strong	204850	633790	5775297	no	-	2	2	2	1	ybt 17; ICEKp10	267-1LV	clb 3	19	-	0	-	0	-	0	-	wzi154	KL107	none	Very high
SRR13320518	ARLG-10778	K. pneumoniae	27868	27868	0,0,22,67,3,0,0,0,0,0	17	2054	ST22	Unknown	Unknown	North America	USA	South	Human	Human: Clinical	Unknown	Clinical	PRJNA658369	SRR13320518	SAMN17131922	CRACKLE-2	Reads	78	20	strong	369203	900643	5349536	no	-	0	0	0	0	-	0	-	0	-	0	-	0	-	0	-	wzi349	KL147	?-	Good
SRR13320519	ARLG-4874	K. pneumoniae	27869	27869	0,0,0,0,2,0,0,182,0,0	15	2053	ST15	Unknown	Unknown	North America	USA	South	Human	Human: Clinical	Unknown	Clinical	PRJNA658369	SRR13320519	SAMN17131921	CRACKLE-2	Reads	185	7	strong	219972	472515	5689540	no	-	2	2	4	3	ybt 17; ICEKp10	289-2LV	clb 3	17-2LV	-	0	-	0	-	0	-	wzi93	KL112	none	Very high
SRR13320520	ARLG-4862	K. pneumoniae	27870	27870	0,0,105,6,0,0,0,37,52,0	258	2052	ST258	Unknown	Unknown	North America	USA	South	Human	Human: Clinical	Unknown	Clinical	PRJNA658369	SRR13320520	SAMN17131920	CRACKLE-2	Reads	204	9	strong	262947	473923	5551043	no	-	0	2	7	6	-	0	-	0	-	0	-	0	-	0	-	wzi29	KL106	none	Very high
SRR13320521	ARLG-3288	K. pneumoniae	27871	27871	0,0,406,0,0,0,0,0,0,0	551	2051	ST551	Unknown	Unknown	North America	USA	South	Human	Human: Clinical	Unknown	Clinical	PRJNA658369	SRR13320521	SAMN17131911	CRACKLE-2	Reads	155	8	strong	232254	706208	5428082	no	-	0	2	8	12	-	0	-	0	-	0	-	0	-	0	-	wzi18	KL10	?-	Good
SRR13320522	ARLG-3190	K. pneumoniae	27853	27853	0,0,105,6,0,0,17,0,48,0	258	331	ST258	Unknown	Unknown	North America	USA	South	Human	Human: Clinical	Unknown	Clinical	PRJNA658369	SRR13320522	SAMN17131910	CRACKLE-2	Reads	252	9	strong	203669	449282	5858960	no	-	2	2	2	1	ybt 17; ICEKp10	267-2LV	clb 3	19	-	0	-	0	-	0	-	wzi154	KL107	none	Very high
SRR14449312	ARLG-7813	K. pneumoniae	26513	26513	0,0,105,6,0,0,17,428,0,0	258	2050	ST258	2017	Unknown	North America	USA	USA	Human	Human: Clinical	Urogenital	Clinical	PRJNA658369	SRR14449312	SAMN19016646	CRACKLE-2	Reads	203	0	strong	208928	503743	5439215	no	-	0	2	7	11	-	0	-	0	-	0	-	0	-	0	-	wzi154	KL107	none	Very high
SRR14449313	ARLG-7810	K. pneumoniae	26512	26512	0,0,109,1,25,1,0,0,0,0	37	2049	ST37	2017	Unknown	North America	USA	USA	Human	Human: Clinical	Urogenital	Clinical	PRJNA658369	SRR14449313	SAMN19016645	CRACKLE-2	Reads	149	0	strong	214338	348750	5417068	no	-	0	0	5	7	-	0	-	0	-	0	-	0	-	0	-	-	KL111	none	Very high
SRR14449314	ARLG-6600	K. pneumoniae	3538	25775/26765/28432/3538/3932	0,0,105,2,0,0,2,17,5,0	258	2048	ST11	2017	Unknown	Eastern Asia	China	Unknown	Human	Human: Clinical	Urogenital	Clinical	PRJNA658369	SRR14449314	SAMN19015871	CRACKLE-2	Reads	212	0	strong	180858	364941	5778470	no	-	4	2	9	11	ybt 9; ICEKp3	192-1LV	-	0	iuc 1	1-1LV	-	0	rmp 1; KpVP-1 (incomplete)	40-1LV	rmpA2_3-47%	wzi64	KL64	?	Good
SRR14449315	ARLG-7808	K. pneumoniae	26511	26511	0,0,29,9,0,1,1,0,0,0	268	2047	ST268	2017	Unknown	North America	USA	USA	Human	Human: Clinical	Urogenital	Clinical	PRJNA658369	SRR14449315	SAMN19016644	CRACKLE-2	Reads	236	0	strong	224145	767338	5686588	no	-	0	2	7	9	-	0	-	0	-	0	-	0	-	0	-	wzi95	KL20	none	Very high
SRR14449316	ARLG-7807	K. pneumoniae	26510	26510	0,0,98,0,11,2,0,0,1,0	13	2046	ST13	2017	Unknown	North America	USA	USA	Human	Human: Clinical	Unknown	Clinical	PRJNA658369	SRR14449316	SAMN19016643	CRACKLE-2	Reads	170	0	strong	154207	341032	5528064	no	-	2	1	8	9	-	0	clb 3	19-2LV	-	0	-	0	-	0	-	wzi40	KL3	?	Good
SRR14449317	ARLG-7802	K. pneumoniae	26509	26509	0,0,1,1,0,1,1,1,0,13	14	2045	ST14	2017	Unknown	North America	USA	USA	Human	Human: Clinical	Urogenital	Clinical	PRJNA658369	SRR14449317	SAMN19016642	CRACKLE-2	Reads	143	28	strong	225414	480579	5436453	no	-	0	2	6	7	-	0	-	0	-	0	-	0	-	0	-	wzi2	unknown (best match = KL2)	?-	None
SRR14449318	ARLG-7801	K. pneumoniae	26508	26508	0,0,1283,0,1,0,0,0,0,0	11510	2044	ST1061	2017	Unknown	North America	USA	USA	Human	Human: Clinical	Blood	Clinical	PRJNA658369	SRR14449318	SAMN19016641	CRACKLE-2	Reads	365	110	strong	90105	320109	5629929	no	-	0	2	5	5	-	0	-	0	-	0	-	0	-	0	-	wzi149	unknown (best match = KL62)	?-	None
SRR14449319	ARLG-7799	K. pneumoniae	26507	26507	0,0,105,6,0,0,17,53,28,0	258	2043	ST258	2017	Unknown	North America	USA	USA	Human	Human: Clinical	Urogenital	Clinical	PRJNA658369	SRR14449319	SAMN19016640	CRACKLE-2	Reads	199	54	strong	136141	339628	5534027	no	-	0	2	4	3	-	0	-	0	-	0	-	0	-	0	-	wzi154	unknown (best match = KL107)	?-	None
SRR14449320	ARLG-7798	K. pneumoniae	26506	26506	0,0,105,0,14,0,1,1,0,0	258	2042	ST340	2017	Unknown	North America	USA	USA	Human	Human: Clinical	Unknown	Clinical	PRJNA658369	SRR14449320	SAMN19016639	CRACKLE-2	Reads	167	20	strong	169082	456539	5453753	no	-	0	2	6	7	-	0	-	0	-	0	-	0	-	0	-	wzi56	unknown (best match = KL107)	?-+	None
SRR14449321	ARLG-7797	K. quasipneumoniae subsp. quasipneumoniae	4c36e7f2ee2467d4aa7e1dcb85b2fd7fe2df54ae	5339	2,0,28,*,*,*,*,*,*,*	1807	2041	ST1040	2017	Unknown	North America	USA	USA	Human	Human: Clinical	Blood	Clinical	PRJNA658369	SRR14449321	SAMN19016638	CRACKLE-2	Reads	223	4	strong	215084	565708	5579876	no	-	0	2	2	2	-	0	-	0	-	0	-	0	-	0	-	-	KL143	*	Very high
SRR14449322	ARLG-7794	K. pneumoniae	26505	26505	0,0,128,1,3,0,0,0,0,0	540	2040	ST540	2017	Unknown	North America	USA	USA	Human	Human: Clinical	Urogenital	Clinical	PRJNA658369	SRR14449322	SAMN19016637	CRACKLE-2	Reads	196	0	strong	191436	402991	5466964	no	-	0	1	5	6	-	0	-	0	-	0	-	0	-	0	-	wzi13	KL13	none	Very high
SRR14449323	ARLG-7791	K. pneumoniae	22764	22764	0,0,105,6,0,0,0,375,1,0	258	330	ST258	2018	Unknown	North America	USA	USA	Human	Human: Clinical	Unknown	Clinical	PRJNA658369	SRR14449323	SAMN19016636	CRACKLE-2	Reads	126	0	strong	202170	449273	5442981	no	-	1	2	3	2	ybt 17; ICEKp10	267	-	0	-	0	-	0	-	0	-	wzi29	KL106	?	Good
SRR14449324	ARLG-7784	K. pneumoniae	22834	22834/22839	0,0,181,0,1,3,0,0,0,0	133	2039	ST133	2018	Unknown	North America	USA	USA	Human	Human: Clinical	Unknown	Clinical	PRJNA658369	SRR14449324	SAMN19016635	CRACKLE-2	Reads	109	2	strong	355108	773433	5690940	no	-	2	2	3	3	ybt 17; ICEKp10	267	clb 3	19	-	0	-	0	-	0	-	wzi180	KL116	-	High
SRR14449325	ARLG-6599	K. pneumoniae	26504	26504	0,0,105,2,0,0,2,17,99,0	258	2038	ST11	2017	Unknown	Eastern Asia	China	Unknown	Human	Human: Clinical	Blood	Clinical	PRJNA658369	SRR14449325	SAMN19015870	CRACKLE-2	Reads	249	19	strong	191183	391342	5893560	no	-	4	2	11	22	ybt 9; ICEKp3	192-2LV	-	0	iuc 1	1	-	0	-	0	-	wzi64	unknown (best match = KL107)	?-+*	None
SRR14449327	ARLG-7781	K. pneumoniae	22495	22495/22500/22835/26503/28499	0,0,105,6,0,0,71,0,1,0	258	329	ST258	2018	Unknown	North America	USA	USA	Human	Human: Clinical	Unknown	Clinical	PRJNA658369	SRR14449327	SAMN19016633	CRACKLE-2	Reads	135	0	strong	270158	514005	5504236	no	-	1	2	4	5	ybt 10; ICEKp4	28	-	0	-	0	-	0	-	0	-	wzi154	KL107	none	Very high
SRR14449328	ARLG-7779	K. pneumoniae	30353ef679e7aab315f5f499d6eff6fa97a42c32	16529	0,0,105,6,0,0,71,2,0,0	258	2037	ST258	2018	Unknown	North America	USA	USA	Human	Human: Clinical	Unknown	Clinical	PRJNA658369	SRR14449328	SAMN19016632	CRACKLE-2	Reads	256	117	strong	113173	285226	5632248	no	-	1	2	6	9	ybt 16; ICEKp12	294	-	0	-	0	-	0	-	0	-	wzi154	unknown (best match = KL107)	?-	None
SRR14449329	ARLG-7778	K. pneumoniae	22495	22495/22500/22835/26503/28499	0,0,105,6,0,0,71,0,1,0	258	2036	ST258	2018	Unknown	North America	USA	USA	Human	Human: Clinical	Unknown	Clinical	PRJNA658369	SRR14449329	SAMN19016631	CRACKLE-2	Reads	166	0	strong	328775	619248	5710497	no	-	1	2	7	6	ybt 16; ICEKp12	294	-	0	-	0	-	0	-	0	-	wzi154	KL107	none	Very high
SRR14449330	ARLG-7776	K. pneumoniae	23567	23567/26501	0,0,22,27,0,0,0,80,0,0	17	2035	ST16	2018	Unknown	North America	USA	USA	Human	Human: Clinical	Urogenital	Clinical	PRJNA658369	SRR14449330	SAMN19016630	CRACKLE-2	Reads	142	0	strong	293544	521693	5564698	no	-	1	2	8	8	ybt 10; ICEKp4	91-1LV	-	0	-	0	-	0	-	0	-	wzi50	KL51	none	Very high
SRR14449332	ARLG-7774	K. pneumoniae	25764	25764	0,0,105,6,0,0,17,0,31,0	258	2034	ST258	2018	Unknown	North America	USA	USA	Human	Human: Clinical	Urogenital	Clinical	PRJNA658369	SRR14449332	SAMN19016628	CRACKLE-2	Reads	204	0	strong	167736	383933	5715545	no	-	0	2	7	7	-	0	-	0	-	0	-	0	-	0	-	wzi154	KL107	none	Very high
SRR14449333	ARLG-7773	K. pneumoniae	22535	22535/32745/33160/33627	0,0,105,0,15,1,0,1,0,0	258	2033	ST340	2017	Unknown	North America	USA	USA	Human	Human: Clinical	Unknown	Clinical	PRJNA658369	SRR14449333	SAMN19016627	CRACKLE-2	Reads	200	0	strong	197605	837589	5626004	no	-	0	2	7	12	-	0	-	0	-	0	-	0	-	0	-	wzi56	KL55	?-	Good
SRR14449335	ARLG-7771	K. pneumoniae	22495	22495/22500/22835/26503/28499	0,0,105,6,0,0,71,0,1,0	258	328	ST258	2017	Unknown	North America	USA	USA	Human	Human: Clinical	Unknown	Clinical	PRJNA658369	SRR14449335	SAMN19016625	CRACKLE-2	Reads	206	0	strong	270161	455272	5762253	no	-	1	3	8	10	ybt 16; ICEKp12	294	-	0	-	0	-	0	-	0	-	wzi154	KL107	none	Very high
SRR14449337	ARLG-7768	K. pneumoniae	22495	22495/22500/22835/26503/28499	0,0,105,6,0,0,71,0,1,0	258	2032	ST258	2017	Unknown	North America	USA	USA	Human	Human: Clinical	Urogenital	Clinical	PRJNA658369	SRR14449337	SAMN19016624	CRACKLE-2	Reads	188	0	strong	270158	839206	5759147	no	-	1	2	7	10	ybt 16; ICEKp12	294	-	0	-	0	-	0	-	0	-	wzi154	KL107	none	Very high
SRR14449338	ARLG-7735	K. pneumoniae	1243	1243/26499	0,0,105,6,0,0,17,5,9,0	258	2031	ST258	2018	Unknown	North America	USA	USA	Human	Human: Clinical	Blood	Clinical	PRJNA658369	SRR14449338	SAMN19016623	CRACKLE-2	Reads	174	139	strong	93255	393682	5152910	no	-	0	2	5	4	-	0	-	0	-	0	-	0	-	0	-	wzi154	unknown (best match = KL107)	?-	None
SRR14449340	ARLG-7728	K. pneumoniae	26497	26497	0,0,105,0,24,0,0,1,9,0	258	2030	ST11	2018	Unknown	North America	USA	USA	Human	Human: Clinical	Blood	Clinical	PRJNA658369	SRR14449340	SAMN19016621	CRACKLE-2	Reads	311	0	strong	200790	466051	5924295	no	-	2	2	8	8	ybt 17; ICEKp10	267-2LV	clb 3	19	-	0	-	0	-	0	-	wzi27	KL27	?-	Good
SRR14449341	ARLG-7724	K. pneumoniae	26496	26496	0,0,22,27,0,0,0,101,0,0	17	2029	ST16	2017	Unknown	North America	USA	USA	Human	Human: Clinical	Unknown	Clinical	PRJNA658369	SRR14449341	SAMN19016620	CRACKLE-2	Reads	76	2	strong	377043	819615	5340274	no	-	1	1	2	1	ybt 10; ICEKp4	91-2LV	-	0	-	0	-	0	-	0	-	wzi50	KL51	-	High
SRR14449342	ARLG-7723	K. variicola subsp. variicola	2f16dcc82b6a3242e00e1e54e7595c4e2d78f57d	5242	1,0,88,0,*,*,*,*,*,*	3952	2028	ST2309-1LV	2017	Unknown	North America	USA	USA	Human	Human: Clinical	Urogenital	Clinical	PRJNA658369	SRR14449342	SAMN19016619	CRACKLE-2	Reads	202	0	strong	338410	738734	5562447	no	-	0	2	1	1	-	0	-	0	-	0	-	0	-	0	-	wzi454	unknown (best match = KL114)	?-+	Low
SRR14449343	ARLG-7722	K. pneumoniae	23036	23036/23044/23048/23068	0,0,197,0,4,1,0,24,0,0	147	2027	ST147	2018	Unknown	North America	USA	USA	Human	Human: Clinical	Unknown	Clinical	PRJNA658369	SRR14449343	SAMN19016618	CRACKLE-2	Reads	100	0	strong	295571	708746	5486456	no	-	1	2	7	8	ybt 9; ICEKp3	183-2LV	-	0	-	0	-	0	-	0	-	wzi64	KL64	none	Very high
SRR14449344	ARLG-7721	K. pneumoniae	26495	26495	0,0,22,27,0,14,0,0,0,0	17	2026	ST16	2018	Unknown	North America	USA	USA	Human	Human: Clinical	Blood	Clinical	PRJNA658369	SRR14449344	SAMN19016617	CRACKLE-2	Reads	145	0	strong	425515	729446	5463954	no	-	0	2	7	10	-	0	-	0	-	0	-	0	-	0	-	wzi50	KL51	-	High
SRR14449345	ARLG-7720	K. pneumoniae	26494	26494	0,0,105,6,4,0,1,0,1,0	258	2025	ST258	2018	Unknown	North America	USA	USA	Human	Human: Clinical	Urogenital	Clinical	PRJNA658369	SRR14449345	SAMN19016616	CRACKLE-2	Reads	167	0	strong	209686	495396	5728631	no	-	2	2	7	7	ybt 17; ICEKp10	251-1LV	clb 3	62	-	0	-	0	-	0	-	wzi168	KL25	-	High
SRR14449346	ARLG-7719	K. pneumoniae	22569	22569/26493	0,0,105,6,0,0,17,53,25,0	258	2024	ST258	2018	Unknown	North America	USA	USA	Human	Human: Clinical	Unknown	Clinical	PRJNA658369	SRR14449346	SAMN19016615	CRACKLE-2	Reads	193	0	strong	238071	543375	5558217	no	-	0	2	3	2	-	0	-	0	-	0	-	0	-	0	-	wzi154	KL107	none	Very high
SRR14449347	ARLG-6596	K. pneumoniae	26492	26492	0,0,105,2,0,0,4,3,0,0	258	2023	ST11	2017	Unknown	Eastern Asia	China	Unknown	Human	Human: Clinical	Unknown	Clinical	PRJNA658369	SRR14449347	SAMN19015868	CRACKLE-2	Reads	145	33	strong	160427	367025	5484960	no	-	4	2	6	6	ybt 9; ICEKp3	192-1LV	-	0	iuc 1	1	-	0	-	0	-	wzi209	unknown (best match = KL107)	?-+*	None
SRR14449348	ARLG-7718	K. pneumoniae	2b4cd012c44803535c6a43c4a1a72e71f9c0060d	23069/26491	0,0,105,6,0,0,17,*,*,*	258	2022	ST258	2018	Unknown	North America	USA	USA	Human	Human: Clinical	Blood	Clinical	PRJNA658369	SRR14449348	SAMN19016614	CRACKLE-2	Reads	159	33	strong	154589	448690	5636064	no	-	2	2	6	7	ybt 17; ICEKp10	289-1LV	clb 3	17-1LV	-	0	-	0	-	0	-	wzi154	KL107	?-	Good
SRR14449349	ARLG-7717	K. pneumoniae	e48e31cef836ea15fd85c626ef0ea9fac298762b	23069	0,0,105,6,0,0,17,380,*,*	258	2021	ST258	2018	Unknown	North America	USA	USA	Human	Human: Clinical	Urogenital	Clinical	PRJNA658369	SRR14449349	SAMN19016613	CRACKLE-2	Reads	158	14	strong	171630	472477	5648184	no	-	2	2	5	5	ybt 17; ICEKp10	289-1LV	clb 3	17-1LV	-	0	-	0	-	0	-	wzi154	unknown (best match = KL107)	?-	Low
SRR14449350	ARLG-7716	K. pneumoniae	26490	26490	0,0,107,0,6,0,1,0,0,0	39	2020	ST39	2018	Unknown	North America	USA	USA	Human	Human: Clinical	Urogenital	Clinical	PRJNA658369	SRR14449350	SAMN19016612	CRACKLE-2	Reads	149	7	strong	127576	318768	5303901	no	-	0	2	5	5	-	0	-	0	-	0	-	0	-	0	-	wzi83	KL23	?-	Good
SRR14449351	ARLG-7714	K. pneumoniae	26481	26481	0,0,105,6,0,0,17,380,1,0	258	327	ST258	2017	Unknown	North America	USA	USA	Human	Human: Clinical	Blood	Clinical	PRJNA658369	SRR14449351	SAMN19016611	CRACKLE-2	Reads	144	7	strong	209475	472476	5637759	no	-	2	2	6	5	ybt 17; ICEKp10	289-1LV	clb 3	17-1LV	-	0	-	0	-	0	-	wzi154	KL107	none	Very high
SRR14449352	ARLG-7713	K. pneumoniae	23069	23069	0,0,105,6,0,0,17,380,0,0	258	2019	ST258	2017	Unknown	North America	USA	USA	Human	Human: Clinical	Unknown	Clinical	PRJNA658369	SRR14449352	SAMN19016610	CRACKLE-2	Reads	247	34	strong	157108	401513	5755249	no	-	2	2	6	8	ybt 17; ICEKp10	289	clb 3	17-1LV	-	0	-	0	-	0	-	wzi154	KL107	none	Very high
SRR14449353	ARLG-7712	K. pneumoniae	99eb747bfc94edc59e3974484a9a7573f4dfc3d7	26489	0,0,105,6,0,0,234,0,*,*	258	2018	ST258	2017	Unknown	North America	USA	USA	Human	Human: Clinical	Unknown	Clinical	PRJNA658369	SRR14449353	SAMN19016609	CRACKLE-2	Reads	164	23	strong	183573	402668	5580358	no	-	2	2	6	7	ybt 17; ICEKp10	289	clb 3	17-1LV	-	0	-	0	-	0	-	wzi154	KL107	?	Good
SRR14449354	ARLG-7711	K. pneumoniae	d1a4e12da94e1732173d95414092de04290dcf3e	26488	0,0,105,6,0,0,17,398,*,*	258	2017	ST258	2017	Unknown	North America	USA	USA	Human	Human: Clinical	Unknown	Clinical	PRJNA658369	SRR14449354	SAMN19016608	CRACKLE-2	Reads	224	96	strong	95021	348090	5722684	no	-	2	2	6	8	ybt 17; ICEKp10	289	clb 3	17-1LV	-	0	-	0	-	0	-	wzi154	unknown (best match = KL107)	?-	None
SRR14449355	ARLG-7709	K. pneumoniae	23071	23071/26487	0,0,105,6,0,45,0,0,0,0	258	2016	ST258	2017	Unknown	North America	USA	USA	Human	Human: Clinical	Blood	Clinical	PRJNA658369	SRR14449355	SAMN19016607	CRACKLE-2	Reads	162	0	strong	203667	385347	5601622	no	-	0	2	8	8	-	0	-	0	-	0	-	0	-	0	-	wzi154	unknown (best match = KL107)	?-	Low
SRR14449356	ARLG-7708	K. pneumoniae	26486	26486	0,0,197,0,4,1,0,24,1,0	147	2015	ST147	2017	Unknown	North America	USA	USA	Human	Human: Clinical	Urogenital	Clinical	PRJNA658369	SRR14449356	SAMN19016606	CRACKLE-2	Reads	108	0	strong	295571	708705	5484591	no	-	1	2	7	8	ybt 9; ICEKp3	183-2LV	-	0	-	0	-	0	-	0	-	wzi64	KL64	none	Very high
SRR14449357	ARLG-7705	K. pneumoniae	26485	26485	0,0,109,1,7,1,5,0,0,0	37	2014	ST37	2018	Unknown	North America	USA	USA	Human	Human: Clinical	Urogenital	Clinical	PRJNA658369	SRR14449357	SAMN19016605	CRACKLE-2	Reads	105	0	strong	394441	798143	5380226	no	-	0	2	5	9	-	0	-	0	-	0	-	0	-	0	-	wzi96	KL38	none	Very high
SRR14449358	ARLG-6595	K. pneumoniae	26484	26484/28380	0,0,105,2,0,0,2,103,0,0	258	2013	ST11	2017	Unknown	Eastern Asia	China	Unknown	Human	Human: Clinical	Unknown	Clinical	PRJNA658369	SRR14449358	SAMN19015867	CRACKLE-2	Reads	214	0	strong	203677	391342	5826382	no	-	4	2	11	17	ybt 9; ICEKp3	192-2LV	-	0	iuc 3	23	-	0	-	0	-	wzi64	KL64	?	Good
SRR14449359	ARLG-7703	K. pneumoniae	945f4c0744c7f37c1003e5faa080a62d05ba6936	26483	0,0,0,0,2,0,0,204,*,*	15	2012	ST15	2018	Unknown	North America	USA	USA	Human	Human: Clinical	Unknown	Clinical	PRJNA658369	SRR14449359	SAMN19016604	CRACKLE-2	Reads	230	177	strong	79051	200282	5711374	no	-	1	1	5	6	ybt 10; ICEKp4	28	-	0	-	0	-	0	-	0	-	wzi24	unknown (best match = KL107)	?-+	None
SRR14449360	ARLG-7700	K. pneumoniae	26482	26482	0,0,158,8,0,0,53,0,2,0	45	2011	ST45	2018	Unknown	North America	USA	USA	Human	Human: Clinical	Urogenital	Clinical	PRJNA658369	SRR14449360	SAMN19016603	CRACKLE-2	Reads	168	0	strong	317983	491225	5704466	no	-	1	2	2	2	ybt 10; ICEKp4	78	-	0	-	0	-	0	-	0	-	wzi101	KL24	none	Very high
SRR14449362	ARLG-7696	K. pneumoniae	26480	26480	0,0,105,6,0,0,17,0,81,0	258	2010	ST258	2018	Unknown	North America	USA	USA	Human	Human: Clinical	Urogenital	Clinical	PRJNA658369	SRR14449362	SAMN19016601	CRACKLE-2	Reads	233	61	strong	142820	352686	5616121	no	-	0	2	7	7	-	0	-	0	-	0	-	0	-	0	-	wzi154	unknown (best match = KL107)	?-	None
SRR14449363	ARLG-7692	K. pneumoniae	26479	26479	0,0,105,6,0,0,364,0,0,0	258	2009	ST258	2018	Unknown	North America	USA	USA	Human	Human: Clinical	Urogenital	Clinical	PRJNA658369	SRR14449363	SAMN19016600	CRACKLE-2	Reads	222	0	strong	157831	434298	5576047	no	-	0	2	7	7	-	0	-	0	-	0	-	0	-	0	-	wzi154	KL107	none	Very high
SRR14449364	ARLG-7688	K. pneumoniae	626319681b79324a60aa75567cd3c10a52d4bc56	23617	0,0,369,0,0,0,0,*,*,*	307	2008	ST307	2017	Unknown	North America	USA	USA	Human	Human: Clinical	Urogenital	Clinical	PRJNA658369	SRR14449364	SAMN19016599	CRACKLE-2	Reads	190	163	strong	87265	297239	5406551	no	-	0	2	7	9	-	0	-	0	-	0	-	0	-	0	-	wzi173	unknown (best match = KL107)	?-+	None
SRR14449365	ARLG-7687	K. pneumoniae	26477	26477	0,0,369,0,0,0,0,291,0,0	307	2007	ST307	2017	Unknown	North America	USA	USA	Human	Human: Clinical	Unknown	Clinical	PRJNA658369	SRR14449365	SAMN19016598	CRACKLE-2	Reads	149	79	strong	150597	472923	5463594	no	-	1	1	6	8	ybt 16; ICEKp12	277-2LV	-	0	-	0	-	0	-	0	-	wzi173	unknown (best match = KL107)	?-+	None
SRR14449366	ARLG-7683	K. pneumoniae	26476	26476	0,0,105,2,0,0,2,17,79,0	258	2006	ST11	2017	Unknown	North America	USA	USA	Human	Human: Clinical	Unknown	Clinical	PRJNA658369	SRR14449366	SAMN19016597	CRACKLE-2	Reads	190	11	strong	175912	353681	5798108	no	-	4	1	8	10	ybt 9; ICEKp3	192-1LV	-	0	iuc 1	1	-	0	rmp 1; KpVP-1	40-1LV	rmpA2_3-47%	wzi64	KL64	none	Very high
SRR14449367	ARLG-7677	K. pneumoniae	23533	23533	0,0,105,6,0,0,158,0,0,0	258	2005	ST258	2017	Unknown	North America	USA	USA	Human	Human: Clinical	Urogenital	Clinical	PRJNA658369	SRR14449367	SAMN19016596	CRACKLE-2	Reads	184	0	strong	180858	804002	5590030	no	-	0	3	8	7	-	0	-	0	-	0	-	0	-	0	-	wzi29	KL106	none	Very high
SRR14449368	ARLG-7675	K. pneumoniae	23619	23619/26475	0,0,0,0,2,0,133,0,1,0	15	2004	ST15	2017	Unknown	North America	USA	USA	Human	Human: Clinical	Urogenital	Clinical	PRJNA658369	SRR14449368	SAMN19016595	CRACKLE-2	Reads	178	40	strong	134682	316134	5474044	no	-	0	2	5	4	-	0	-	0	-	0	-	0	-	0	-	wzi24	unknown (best match = KL24)	?-	None
SRR14449370	ARLG-7674	K. pneumoniae	23622	23622	0,0,105,6,0,0,17,7,60,0	258	2003	ST258	2018	Unknown	North America	USA	USA	Human	Human: Clinical	Urogenital	Clinical	PRJNA658369	SRR14449370	SAMN19016594	CRACKLE-2	Reads	183	0	strong	177708	492861	5675702	no	-	2	3	8	9	ybt 17; ICEKp10	251-2LV	clb 3	62-2LV	-	0	-	0	-	0	-	wzi154	KL107	?	Good
SRR14449371	ARLG-7673	K. pneumoniae	2b5357de3a646f625e2a42dd678c92b1737538de	26474	0,0,105,6,0,0,17,700,*,*	258	2002	ST258	2017	Unknown	North America	USA	USA	Human	Human: Clinical	Unknown	Clinical	PRJNA658369	SRR14449371	SAMN19016593	CRACKLE-2	Reads	152	78	strong	107974	283777	5531931	no	-	2	2	6	9	ybt 17; ICEKp10	289	clb 3	17-1LV	-	0	-	0	-	0	-	wzi154	unknown (best match = KL107)	?-	Low
SRR14449372	ARLG-7672	K. pneumoniae	26473	26473	0,0,105,6,0,0,17,449,0,0	258	2001	ST258	2017	Unknown	North America	USA	USA	Human	Human: Clinical	Urogenital	Clinical	PRJNA658369	SRR14449372	SAMN19016592	CRACKLE-2	Reads	167	0	strong	203669	672044	5678928	no	-	2	2	6	8	ybt 17; ICEKp10	251	clb 3	62-1LV	-	0	-	0	-	0	-	wzi154	KL107	none	Very high
SRR14449373	ARLG-7671	K. pneumoniae	26472	26472	0,0,382,0,1,0,0,0,1,0	2217	2000	ST2217	2018	Unknown	North America	USA	USA	Human	Human: Clinical	Urogenital	Clinical	PRJNA658369	SRR14449373	SAMN19016591	CRACKLE-2	Reads	108	0	strong	331651	765463	5519703	no	-	0	1	7	11	-	0	-	0	-	0	-	0	-	0	-	-	KL13	?-	Good
SRR14449374	ARLG-7668	K. pneumoniae	26471	26471	0,0,1,1,0,1,11,0,0,0	14	1999	ST14	2017	Unknown	North America	USA	USA	Human	Human: Clinical	Blood	Clinical	PRJNA658369	SRR14449374	SAMN19016590	CRACKLE-2	Reads	131	0	strong	279513	443670	5393563	no	-	0	0	0	0	-	0	-	0	-	0	-	0	-	0	-	wzi2	KL2	none	Very high
SRR14449375	ARLG-7667	K. pneumoniae	a6a1b72d8ad7bdfc9b69aa6f7b0d713321babe46	26470	0,0,406,0,0,3,0,0,*,*	551	1998	ST551	2017	Unknown	North America	USA	USA	Human	Human: Clinical	Blood	Clinical	PRJNA658369	SRR14449375	SAMN19016589	CRACKLE-2	Reads	207	63	strong	110562	382739	5572970	no	-	0	1	8	12	-	0	-	0	-	0	-	0	-	0	-	wzi18	unknown (best match = KL107)	?-+*	None
SRR14449376	ARLG-7662	K. pneumoniae	26469	26469	0,0,95,1,3,1,0,0,0,0	1082	1997	ST129	2017	Unknown	North America	USA	USA	Human	Human: Clinical	Unknown	Clinical	PRJNA658369	SRR14449376	SAMN19016588	CRACKLE-2	Reads	297	0	strong	256335	716381	5883443	no	-	0	2	8	14	-	0	-	0	-	0	-	0	-	0	-	wzi105	KL108	none	Very high
SRR14449378	ARLG-7660	K. pneumoniae	26468	26468	0,0,0,0,2,0,13,2,0,0	15	1995	ST15	2018	Unknown	North America	USA	USA	Human	Human: Clinical	Unknown	Clinical	PRJNA658369	SRR14449378	SAMN19016586	CRACKLE-2	Reads	247	0	strong	188876	465016	5888121	no	-	1	2	9	16	ybt 16; ICEKp12	277-1LV	-	0	-	0	-	0	-	0	-	wzi93	KL112	none	Very high
SRR14449379	ARLG-7659	K. pneumoniae	1276	1276/26361/26432/31494/31593/4155	0,0,105,6,0,0,0,4,0,0	258	326	ST258	2018	Unknown	North America	USA	USA	Human	Human: Clinical	Urogenital	Clinical	PRJNA658369	SRR14449379	SAMN19016585	CRACKLE-2	Reads	201	0	strong	201185	448684	5578776	no	-	0	2	7	11	-	0	-	0	-	0	-	0	-	0	-	wzi29	KL106	none	Very high
SRR14449381	ARLG-6449	K. pneumoniae	26467	26467	0,0,98,0,12,1,0,0,0,0	13	1994	ST13	2018	Unknown	Western Asia	Lebanon	Unknown	Human	Human: Clinical	Unknown	Clinical	PRJNA658369	SRR14449381	SAMN19015793	CRACKLE-2	Reads	142	2	strong	293855	780733	5728215	no	-	2	2	8	10	ybt 17; ICEKp10	289-1LV	clb 3	17-1LV	-	0	-	0	-	0	-	wzi40	KL3	-+	Good
SRR14449382	ARLG-7656	K. pneumoniae	d554c16ba1ff845c9ef06557dcb77789ef81b7a3	25776	0,0,105,6,0,0,0,15,*,*	258	1993	ST258	2018	Unknown	North America	USA	USA	Human	Human: Clinical	Urogenital	Clinical	PRJNA658369	SRR14449382	SAMN19016584	CRACKLE-2	Reads	212	173	strong	77131	236859	5274023	no	-	0	2	6	6	-	0	-	0	-	0	-	0	-	0	-	wzi29	unknown (best match = KL106)	?-	None
SRR14449384	ARLG-7653	K. pneumoniae	26464	26464	0,0,105,6,0,0,0,15,10,0	258	175	ST258	2018	Unknown	North America	USA	USA	Human	Human: Clinical	Unknown	Clinical	PRJNA658369	SRR14449384	SAMN19016582	CRACKLE-2	Reads	149	0	strong	209525	499066	5380182	no	-	0	2	6	6	-	0	-	0	-	0	-	0	-	0	-	wzi29	KL106	none	Good
SRR14449385	ARLG-7652	K. pneumoniae	26421	26421/26463	0,0,105,6,0,0,0,0,65,0	258	1992	ST258	2018	Unknown	North America	USA	USA	Human	Human: Clinical	Unknown	Clinical	PRJNA658369	SRR14449385	SAMN19016581	CRACKLE-2	Reads	254	0	strong	168203	455679	5590747	no	-	0	2	7	7	-	0	-	0	-	0	-	0	-	0	-	wzi29	KL106	?-	Good
SRR14449387	ARLG-7650	K. pneumoniae	26461	26461	0,0,105,6,0,0,0,0,67,0	258	1991	ST258	2018	Unknown	North America	USA	USA	Human	Human: Clinical	Blood	Clinical	PRJNA658369	SRR14449387	SAMN19016579	CRACKLE-2	Reads	139	0	strong	203669	466086	5370364	no	-	0	2	2	1	-	0	-	0	-	0	-	0	-	0	-	wzi29	KL106	?-	Good
SRR14449390	ARLG-7148	K. pneumoniae	3538	25775/26765/28432/3538/3932	0,0,105,2,0,0,2,17,5,0	258	324	ST11	2018	Unknown	Eastern Asia	China	Unknown	Human	Human: Clinical	Unknown	Clinical	PRJNA658369	SRR14449390	SAMN19016287	CRACKLE-2	Reads	165	0	strong	203677	511833	5722491	no	-	4	2	7	7	ybt 9; ICEKp3	192-1LV	-	0	iuc 1	1	-	0	rmp 1; KpVP-1	40-1LV	rmpA2_3-47%	wzi64	KL64	none	Very high
SRR14449393	ARLG-6547	K. pneumoniae	215a9745e848eaaea472af9276d85c2026a78120	11235	0,0,197,0,4,*,*,*,*,*	147	1990	ST147	2018	Unknown	Southeast Asia	Singapore	Unknown	Human	Human: Clinical	Unknown	Clinical	PRJNA658369	SRR14449393	SAMN19015835	CRACKLE-2	Reads	106	5	strong	380591	702923	5480802	no	-	0	1	6	8	-	0	-	0	-	0	-	0	-	0	-	wzi81	KL81	?-	Good
SRR14449394	ARLG-6438	K. pneumoniae	b33890116ddf9d5975dffc0298d556bbf1598745	24198	0,0,109,36,1,*,*,*,*,*	37	1989	ST394	2018	Unknown	Western Asia	Lebanon	Unknown	Human	Human: Clinical	Urogenital	Clinical	PRJNA658369	SRR14449394	SAMN19015790	CRACKLE-2	Reads	177	2	strong	253083	582902	5500034	no	-	0	2	8	14	-	0	-	0	-	0	-	0	-	0	-	wzi59	KL3	none	Very high
SRR14449395	ARLG-7144	K. pneumoniae	26458	26458	0,0,429,0,4,34,0,0,0,0	23	1988	ST23	2017	Unknown	Eastern Asia	China	Unknown	Human	Human: Clinical	Unknown	Clinical	PRJNA658369	SRR14449395	SAMN19016284	CRACKLE-2	Reads	128	0	strong	440924	1415091	5749335	no	-	5	2	2	2	ybt 1; ICEKp10	46-2LV	clb 2	29	iuc 1	1	iro 1	2-1LV	rmp 1; KpVP-1	40	rmpA2_6-60%	wzi1	KL1	none	Very high
SRR14449396	ARLG-7143	K. pneumoniae	26457	26457	0,0,105,2,0,0,2,56,0,0	258	1987	ST11	2017	Unknown	Eastern Asia	China	Unknown	Human	Human: Clinical	Unknown	Clinical	PRJNA658369	SRR14449396	SAMN19016283	CRACKLE-2	Reads	209	0	strong	151585	345993	5771806	no	-	4	2	9	11	ybt 9; ICEKp3	192-2LV	-	0	iuc 1	1	-	0	-	0	rmpA2_3-47%	wzi21	KL21	?*	Good
SRR14449399	ARLG-7140	K. pneumoniae	26456	26456	0,0,105,0,3,0,1,2,5,0	258	1986	ST11	2017	Unknown	Eastern Asia	China	Unknown	Human	Human: Clinical	Unknown	Clinical	PRJNA658369	SRR14449399	SAMN19016280	CRACKLE-2	Reads	136	0	strong	261532	1156581	5480981	no	-	1	2	2	1	ybt 10; ICEKp4	26	-	0	-	0	-	0	-	0	-	wzi75	KL105	none	Very high
SRR14449400	ARLG-7139	K. pneumoniae	26455	26455	0,0,105,2,0,0,2,17,78,0	258	1985	ST11	2017	Unknown	Eastern Asia	China	Unknown	Human	Human: Clinical	Unknown	Clinical	PRJNA658369	SRR14449400	SAMN19016279	CRACKLE-2	Reads	213	0	strong	180858	364941	5813006	no	-	4	2	9	10	ybt 9; ICEKp3	192-1LV	-	0	iuc 1	1	-	0	rmp 1; KpVP-1	40	rmpA2_3-47%	wzi64	KL64	none	Very high
SRR14449401	ARLG-7138	K. pneumoniae	831	26390/3557/831	0,0,105,2,0,0,2,17,17,0	258	1984	ST11	2017	Unknown	Eastern Asia	China	Unknown	Human	Human: Clinical	Unknown	Clinical	PRJNA658369	SRR14449401	SAMN19016278	CRACKLE-2	Reads	252	0	strong	158758	364935	5773750	no	-	4	2	9	10	ybt 9; ICEKp3	192-2LV	-	0	iuc 1	1	-	0	rmp 1; KpVP-1	27-1LV	rmpA2_3-47%	wzi64	KL64	none	Very high
SRR14449406	ARLG-7134	K. pneumoniae	26416	26416	0,0,105,2,0,0,14,0,0,0	258	1983	ST11	2017	Unknown	Eastern Asia	China	Unknown	Human	Human: Clinical	Unknown	Clinical	PRJNA658369	SRR14449406	SAMN19016274	CRACKLE-2	Reads	205	0	strong	162453	395955	5711257	no	-	4	2	6	6	ybt 9; ICEKp3	192-2LV	-	0	iuc 1	1	iro 1	2	rmp 1; KpVP-1	40-1LV	rmpA2_3-47%	wzi64	KL64	-	High
SRR14449409	ARLG-7131	K. pneumoniae	2779	2779	0,0,105,2,0,0,2,4,1,0	258	1982	ST11	2017	Unknown	Eastern Asia	China	Unknown	Human	Human: Clinical	Unknown	Clinical	PRJNA658369	SRR14449409	SAMN19016271	CRACKLE-2	Reads	179	0	strong	180858	392188	5529100	no	-	1	2	7	7	ybt 9; ICEKp3 (incomplete)	192-2LV	-	0	-	0	-	0	-	0	-	wzi209	KL47	?-*	Good
SRR14449410	ARLG-7130	K. pneumoniae	26454	26454	0,0,105,2,0,0,3,3,0,0	258	323	ST11	2017	Unknown	Eastern Asia	China	Unknown	Human	Human: Clinical	Unknown	Clinical	PRJNA658369	SRR14449410	SAMN19016270	CRACKLE-2	Reads	190	0	strong	129256	340186	5541801	no	-	1	2	6	6	ybt 9; ICEKp3	192-1LV	-	0	-	0	iro 1	2	rmp 1; KpVP-1	40-1LV	-	wzi64	KL64	?	Good
SRR14449412	ARLG-7128	K. pneumoniae	26453	26453	0,0,105,2,0,0,2,0,50,0	258	1981	ST11	2017	Unknown	Eastern Asia	China	Unknown	Human	Human: Clinical	Unknown	Clinical	PRJNA658369	SRR14449412	SAMN19016268	CRACKLE-2	Reads	368	2	strong	106942	353682	5836182	no	-	4	2	10	12	ybt 9; ICEKp3	192-1LV	-	0	iuc 1	1	-	0	-	0	rmpA2_3-47%	wzi209	KL64	?-	Good
SRR14449413	ARLG-7127	K. pneumoniae	26452	26452	0,0,0,0,44,0,0,2,0,0	15	1980	ST15	2017	Unknown	Eastern Asia	China	Unknown	Human	Human: Clinical	Unknown	Clinical	PRJNA658369	SRR14449413	SAMN19016267	CRACKLE-2	Reads	188	0	strong	159206	367960	5695144	no	-	4	2	6	7	ybt 14; ICEKp5?	131-4LV	-	0	iuc 1	1-1LV	-	0	-	0	rmpA2_8*	wzi24	KL24	?-	Good
SRR14449414	ARLG-7126	K. pneumoniae	180	180/543	0,0,105,2,0,0,2,10,0,0	258	1979	ST11	2017	Unknown	Eastern Asia	China	Unknown	Human	Human: Clinical	Unknown	Clinical	PRJNA658369	SRR14449414	SAMN19016266	CRACKLE-2	Reads	205	0	strong	136770	334304	5737434	no	-	4	3	8	7	ybt 9; ICEKp3	192-3LV	-	0	iuc 1	1	-	0	-	0	rmpA2_9	wzi209	KL47	?	Good
SRR14449415	ARLG-7125	K. pneumoniae	3545	26758/3545	0,0,105,2,0,0,2,17,24,0	258	105	ST11	2017	Unknown	Eastern Asia	China	Unknown	Human	Human: Clinical	Unknown	Clinical	PRJNA658369	SRR14449415	SAMN19016265	CRACKLE-2	Reads	197	0	strong	182500	363943	5671532	no	-	4	2	9	11	ybt 9; ICEKp3	192-2LV	-	0	iuc 1	1	-	0	rmp 1; KpVP-1	40	rmpA2_3-47%	wzi64	KL64	none	Very high
SRR14449417	ARLG-7124	K. pneumoniae	26451	26451	0,0,105,2,0,0,2,17,97,0	258	173	ST11	2017	Unknown	Eastern Asia	China	Unknown	Human	Human: Clinical	Unknown	Clinical	PRJNA658369	SRR14449417	SAMN19016264	CRACKLE-2	Reads	187	0	strong	209330	651168	5827401	no	-	4	2	8	14	ybt 9; ICEKp3	192-2LV	-	0	iuc 1	1	-	0	-	0	rmpA2_8*	wzi64	KL64	none	Very high
SRR14449418	ARLG-7122	K. pneumoniae	831	26390/3557/831	0,0,105,2,0,0,2,17,17,0	258	1978	ST11	2017	Unknown	Eastern Asia	China	Unknown	Human	Human: Clinical	Unknown	Clinical	PRJNA658369	SRR14449418	SAMN19016263	CRACKLE-2	Reads	216	0	strong	144288	364941	5778574	no	-	4	2	9	11	ybt 9; ICEKp3	192-2LV	-	0	iuc 1	1	-	0	-	0	rmpA2_3-47%	wzi64	KL64	none	Very high
SRR14449419	ARLG-7117	K. pneumoniae	831	26390/3557/831	0,0,105,2,0,0,2,17,17,0	258	322	ST11	2017	Unknown	Eastern Asia	China	Unknown	Human	Human: Clinical	Unknown	Clinical	PRJNA658369	SRR14449419	SAMN19016262	CRACKLE-2	Reads	229	0	strong	180858	364937	5813610	no	-	4	2	5	6	ybt 9; ICEKp3	192-2LV	-	0	iuc 1	1	-	0	rmp 1; KpVP-1	40	rmpA2_3-47%	wzi64	KL64	none	Very high
SRR14449420	ARLG-6755	K. pneumoniae	2703	2703/31398/34229/4806/4808/4822/4830	0,0,105,2,0,0,2,17,0,0	258	1977	ST11	2018	Unknown	Eastern Asia	China	Unknown	Human	Human: Clinical	Urogenital	Clinical	PRJNA658369	SRR14449420	SAMN19016001	CRACKLE-2	Reads	202	0	strong	192006	373778	5612900	no	-	1	2	6	6	ybt 9; ICEKp3	192-1LV	-	0	-	0	-	0	-	0	-	wzi64	KL64	none	Very high
SRR14449421	ARLG-6754	K. pneumoniae	26450	26450	0,0,127,10,6,0,0,0,0,0	6	1976	ST950	2018	Unknown	Eastern Asia	China	Unknown	Human	Human: Clinical	Unknown	Clinical	PRJNA658369	SRR14449421	SAMN19016000	CRACKLE-2	Reads	246	0	strong	163944	340462	5435926	no	-	0	2	1	1	-	0	-	0	-	0	-	0	-	0	-	wzi7	KL7	?-	Good
SRR14449423	ARLG-6752	K. pneumoniae	26449	26449	0,0,105,2,0,0,2,40,0,0	258	1975	ST11	2018	Unknown	Eastern Asia	China	Unknown	Human	Human: Clinical	Unknown	Clinical	PRJNA658369	SRR14449423	SAMN19015998	CRACKLE-2	Reads	253	0	strong	192015	367025	5726957	no	-	1	3	11	14	ybt 9; ICEKp3	192-1LV	-	0	-	0	-	0	-	0	-	wzi64	KL64	?	Good
SRR14449424	ARLG-6750	K. pneumoniae	26448	26448	0,0,0,0,2,0,0,0,0,3	15	1974	ST15	2018	Unknown	Eastern Asia	China	Unknown	Human	Human: Clinical	Unknown	Clinical	PRJNA658369	SRR14449424	SAMN19015997	CRACKLE-2	Reads	212	0	strong	222671	712240	5484761	no	-	0	2	5	6	-	0	-	0	-	0	-	0	-	0	-	wzi19	KL19	*	High
SRR14449425	ARLG-6748	K. pneumoniae	22207	22207/26447	0,0,105,2,0,3,0,0,0,0	258	1973	ST11	2018	Unknown	Eastern Asia	China	Unknown	Human	Human: Clinical	Unknown	Clinical	PRJNA658369	SRR14449425	SAMN19015996	CRACKLE-2	Reads	187	0	strong	192015	366425	5726750	no	-	4	2	6	5	ybt 9; ICEKp3	192-1LV	-	0	iuc 1	1	-	0	rmp 1; KpVP-1	40	rmpA2_3-47%	wzi89	KL110	?	Good
SRR14449427	ARLG-6480	K. pneumoniae	26446	26446	0,0,363,1,2,1,0,6,0,0	323	1972	ST323	2018	Unknown	Western Asia	Lebanon	Unknown	Human	Human: Clinical	Unknown	Clinical	PRJNA658369	SRR14449427	SAMN19015806	CRACKLE-2	Reads	134	0	strong	358729	756525	5462333	no	-	0	1	7	11	-	0	-	0	-	0	-	0	-	0	-	wzi262	KL21	none	Very high
SRR14449428	ARLG-6746	K. pneumoniae	26445	26445	0,0,105,2,0,0,2,17,41,0	258	1971	ST11	2018	Unknown	Eastern Asia	China	Unknown	Human	Human: Clinical	Unknown	Clinical	PRJNA658369	SRR14449428	SAMN19015994	CRACKLE-2	Reads	153	0	strong	209995	395950	5560219	no	-	1	2	3	2	ybt 9; ICEKp3	192-2LV	-	0	-	0	-	0	-	0	-	wzi64	KL64	?-	Good
SRR14449429	ARLG-6745	K. pneumoniae	26444	26444	0,0,105,2,0,0,2,50,0,0	258	1970	ST11	2018	Unknown	Eastern Asia	China	Unknown	Human	Human: Clinical	Unknown	Clinical	PRJNA658369	SRR14449429	SAMN19015993	CRACKLE-2	Reads	207	0	strong	142014	361690	5741954	no	-	4	2	10	12	ybt 9; ICEKp3	192-2LV	-	0	iuc 1	1	-	0	-	0	rmpA2_3-47%	wzi64	KL64	none	Very high
SRR14449431	ARLG-6743	K. pneumoniae	26443	26443	0,0,0,0,2,0,0,0,47,0	15	1969	ST15	2018	Unknown	Eastern Asia	China	Unknown	Human	Human: Clinical	Unknown	Clinical	PRJNA658369	SRR14449431	SAMN19015991	CRACKLE-2	Reads	193	0	strong	211457	600848	5683913	no	-	1	2	9	12	ybt 14; ICEKp5?	131-4LV	-	0	-	0	-	0	-	0	-	wzi19	KL19	*	High
SRR14449432	ARLG-6741	K. pneumoniae	25782	25782	0,0,105,29,0,0,0,0,0,0	258	1968	ST11	2018	Unknown	Eastern Asia	China	Unknown	Human	Human: Clinical	Unknown	Clinical	PRJNA658369	SRR14449432	SAMN19015990	CRACKLE-2	Reads	222	0	strong	180858	391493	5785799	no	-	4	2	12	20	ybt 9; ICEKp3	192-1LV	-	0	iuc 1	1	-	0	rmp 1; KpVP-1	40	rmpA2_3-47%	wzi64	KL64	?	Good
SRR14449435	ARLG-6738	K. pneumoniae	3086	3086/3327	0,0,105,2,0,0,2,17,21,0	258	1967	ST11	2018	Unknown	Eastern Asia	China	Unknown	Human	Human: Clinical	Blood	Clinical	PRJNA658369	SRR14449435	SAMN19015987	CRACKLE-2	Reads	173	0	strong	182500	364935	5528596	no	-	1	2	9	11	ybt 9; ICEKp3	192-2LV	-	0	-	0	-	0	-	0	-	wzi64	KL64	none	Very high
SRR14449436	ARLG-6737	K. pneumoniae	26442	26442	0,0,105,2,0,0,2,36,0,0	258	1966	ST11	2018	Unknown	Eastern Asia	China	Unknown	Human	Human: Clinical	Unknown	Clinical	PRJNA658369	SRR14449436	SAMN19015986	CRACKLE-2	Reads	208	0	strong	153075	328544	5732072	no	-	4	2	6	6	ybt 9; ICEKp3	192-2LV	-	0	iuc 1	1	-	0	rmp 1; KpVP-1	40-1LV	rmpA2_3-47%	wzi64	KL64	?-	Good
SRR14449438	ARLG-6478	K. pneumoniae	26441	26441	0,0,22,27,0,0,0,97,0,0	17	1965	ST16	2018	Unknown	Western Asia	Lebanon	Unknown	Human	Human: Clinical	Unknown	Clinical	PRJNA658369	SRR14449438	SAMN19015805	CRACKLE-2	Reads	204	1	strong	269270	425533	5703413	no	-	1	2	8	14	ybt 10; ICEKp4	91-1LV	-	0	-	0	-	0	-	0	-	wzi50	KL51	none	Very high
SRR14449440	ARLG-6734	K. pneumoniae	26439	26439	0,0,105,2,0,0,2,17,73,0	258	1964	ST11	2018	Unknown	Eastern Asia	China	Unknown	Human	Human: Clinical	Unknown	Clinical	PRJNA658369	SRR14449440	SAMN19015984	CRACKLE-2	Reads	207	0	strong	129256	364941	5803924	no	-	4	2	9	11	ybt 9; ICEKp3	192-1LV	-	0	iuc 1	1	-	0	-	0	rmpA2_3-47%	wzi64	KL64	?	Good
SRR14449441	ARLG-6733	K. pneumoniae	26438	26438	0,0,105,2,0,0,2,17,40,0	258	1963	ST11	2018	Unknown	Eastern Asia	China	Unknown	Human	Human: Clinical	Urogenital	Clinical	PRJNA658369	SRR14449441	SAMN19015983	CRACKLE-2	Reads	162	0	strong	203144	395945	5558290	no	-	1	2	6	6	ybt 9; ICEKp3	192-3LV	-	0	-	0	-	0	-	0	-	wzi64	KL64	none	Very high
SRR14449442	ARLG-6732	K. pneumoniae	25782	25782	0,0,105,29,0,0,0,0,0,0	258	1962	ST11	2018	Unknown	Eastern Asia	China	Unknown	Human	Human: Clinical	Unknown	Clinical	PRJNA658369	SRR14449442	SAMN19015982	CRACKLE-2	Reads	190	0	strong	160341	328546	5767494	no	-	4	2	9	10	ybt 9; ICEKp3	192-1LV	-	0	iuc 1	1	-	0	rmp 1; KpVP-1	40	rmpA2_3-47%	wzi64	KL64	?	Good
SRR14449443	ARLG-6731	K. pneumoniae	2703	2703/31398/34229/4806/4808/4822/4830	0,0,105,2,0,0,2,17,0,0	258	1961	ST11	2018	Unknown	Eastern Asia	China	Unknown	Human	Human: Clinical	Unknown	Clinical	PRJNA658369	SRR14449443	SAMN19015981	CRACKLE-2	Reads	222	0	strong	191183	375096	5743500	no	-	4	2	5	5	ybt 9; ICEKp3	192-1LV	-	0	iuc 1	1	-	0	-	0	rmpA2_8-60%	wzi64	KL64	none	Very high
SRR14449445	ARLG-6728	K. pneumoniae	25765	25765	0,0,0,0,2,0,103,1,0,0	15	1960	ST15	2018	Unknown	Eastern Asia	China	Unknown	Human	Human: Clinical	Unknown	Clinical	PRJNA658369	SRR14449445	SAMN19015979	CRACKLE-2	Reads	178	0	strong	212555	600848	5607537	no	-	1	2	8	8	ybt 14; ICEKp5?	131-4LV	-	0	-	0	-	0	-	0	-	wzi19	KL19	*	High
SRR14449446	ARLG-6727	K. pneumoniae	25766	25766	0,0,0,0,2,0,0,137,1,1	15	1959	ST15	2018	Unknown	Eastern Asia	China	Unknown	Human	Human: Clinical	Unknown	Clinical	PRJNA658369	SRR14449446	SAMN19015978	CRACKLE-2	Reads	154	4	strong	251398	472226	5568672	no	-	1	2	10	13	ybt 14; ICEKp5?	131-4LV	-	0	-	0	-	0	-	0	-	wzi19	KL19	?-*	Good
SRR14449448	ARLG-6724	K. pneumoniae	26435	26435	0,0,0,0,25,0,0,0,6,0	15	1958	ST15	2018	Unknown	Eastern Asia	China	Unknown	Human	Human: Clinical	Unknown	Clinical	PRJNA658369	SRR14449448	SAMN19015976	CRACKLE-2	Reads	150	0	strong	194335	361436	5546412	no	-	1	2	7	12	ybt 15; ICEKp11	273-2LV	-	0	-	0	-	0	-	0	-	wzi84	KL28	?-	Good
SRR14449449	ARLG-6723	K. pneumoniae	26434	26434	0,0,0,0,2,0,0,138,0,1	15	1957	ST15	2018	Unknown	Eastern Asia	China	Unknown	Human	Human: Clinical	Urogenital	Clinical	PRJNA658369	SRR14449449	SAMN19015975	CRACKLE-2	Reads	170	0	strong	225750	571999	5848446	no	-	4	1	7	13	ybt 14; ICEKp5?	131-4LV	-	0	iuc 1	1	-	0	-	0	rmpA2_8-60%	wzi19	KL19	*	High
SRR14449450	ARLG-6476	K. pneumoniae	26433	26433	0,0,197,0,4,1,0,46,0,0	147	1956	ST147	2018	Unknown	Western Asia	Lebanon	Unknown	Human	Human: Clinical	Unknown	Clinical	PRJNA658369	SRR14449450	SAMN19015804	CRACKLE-2	Reads	150	0	strong	229981	708747	5513277	no	-	1	2	8	9	ybt 9; ICEKp3	183-2LV	-	0	-	0	-	0	-	0	-	wzi64	KL64	none	Very high
SRR14449451	ARLG-6722	K. pneumoniae	25793	25793	0,0,0,0,2,0,0,137,1,0	15	40	ST15	2018	Unknown	Eastern Asia	China	Unknown	Human	Human: Clinical	Unknown	Clinical	PRJNA658369	SRR14449451	SAMN19015974	CRACKLE-2	Reads	169	0	strong	274309	493040	5618471	no	-	1	2	10	13	ybt 14; ICEKp5?	131-4LV	-	0	-	0	-	0	-	0	-	wzi19	KL19	?-*	Good
SRR14449453	ARLG-7647	K. pneumoniae	23700	23700/23749/23820/23867/25293/26066/26431/26857/26920	0,0,105,6,0,0,17,9,1,0	258	1955	ST258	2018	Unknown	North America	USA	USA	Human	Human: Clinical	Blood	Clinical	PRJNA658369	SRR14449453	SAMN19016577	CRACKLE-2	Reads	169	12	strong	167736	840579	5782899	no	-	2	3	3	1	ybt 17; ICEKp10	251-2LV	clb 3	62	-	0	-	0	-	0	-	wzi154	KL107	none	Very high
SRR14449454	ARLG-7646	K. pneumoniae	25fe5240448552f25999ada31442bdf631382739	23115	0,0,105,6,0,0,0,*,*,*	258	1954	ST258	2018	Unknown	North America	USA	USA	Human	Human: Clinical	Urogenital	Clinical	PRJNA658369	SRR14449454	SAMN19016576	CRACKLE-2	Reads	302	54	strong	104099	316769	5539356	no	-	0	2	7	7	-	0	-	0	-	0	-	0	-	0	-	wzi29	unknown (best match = KL107)	?-+	None
SRR14449455	ARLG-7645	K. pneumoniae	26429	26429	0,0,22,28,0,0,0,0,1,0	17	1953	ST16	2018	Unknown	North America	USA	USA	Human	Human: Clinical	Urogenital	Clinical	PRJNA658369	SRR14449455	SAMN19016575	CRACKLE-2	Reads	111	0	strong	323978	837036	5411078	no	-	0	0	5	4	-	0	-	0	-	0	-	0	-	0	-	wzi110	KL149	none	Very high
SRR14449457	ARLG-7644	K. pneumoniae	26428	26428	0,0,105,6,0,0,0,4,18,0	258	1952	ST258	2018	Unknown	North America	USA	USA	Human	Human: Clinical	Unknown	Clinical	PRJNA658369	SRR14449457	SAMN19016574	CRACKLE-2	Reads	184	0	strong	174611	343358	5515441	no	-	0	2	5	8	-	0	-	0	-	0	-	0	-	0	-	wzi29	KL106	none	Good
SRR14449458	ARLG-7643	K. pneumoniae	26427	26427	0,0,105,6,0,0,0,298,0,0	258	1951	ST258-1LV	2018	Unknown	North America	USA	USA	Human	Human: Clinical	Unknown	Clinical	PRJNA658369	SRR14449458	SAMN19016573	CRACKLE-2	Reads	242	0	strong	168179	498953	5559989	no	-	0	2	7	7	-	0	-	0	-	0	-	0	-	0	-	wzi29	KL106	none	Very high
SRR14449459	ARLG-7642	K. pneumoniae	f1de21278b7521199f2fc5783342cc2419e5bd40	4208	0,0,369,0,0,0,1,*,*,*	307	1950	ST307	2018	Unknown	North America	USA	USA	Human	Human: Clinical	Urogenital	Clinical	PRJNA658369	SRR14449459	SAMN19016572	CRACKLE-2	Reads	262	2	strong	187928	729159	5983619	no	-	0	2	7	9	-	0	-	0	-	0	-	0	-	0	-	wzi173	KL102	none	Very high
SRR14449460	ARLG-7640	K. pneumoniae	26426	26426	0,0,105,6,0,0,17,5,46,0	258	1949	ST258	2018	Unknown	North America	USA	USA	Human	Human: Clinical	Urogenital	Clinical	PRJNA658369	SRR14449460	SAMN19016571	CRACKLE-2	Reads	204	0	strong	144385	671430	5498159	no	-	0	0	1	0	-	0	-	0	-	0	-	0	-	0	-	wzi154	KL107	none	Very high
SRR14449461	ARLG-7637	K. pneumoniae	22763	22763/26370	0,0,105,6,0,0,17,360,0,0	258	1948	ST258	2018	Unknown	North America	USA	USA	Human	Human: Clinical	Unknown	Clinical	PRJNA658369	SRR14449461	SAMN19016570	CRACKLE-2	Reads	232	0	strong	167780	463028	5703283	no	-	0	2	9	16	-	0	-	0	-	0	-	0	-	0	-	wzi154	KL107	none	Very high
SRR14449462	ARLG-7636	K. pneumoniae	26424	26424	0,0,105,6,0,0,261,1,0,0	258	320	ST258	2018	Unknown	North America	USA	USA	Human	Human: Clinical	Unknown	Clinical	PRJNA658369	SRR14449462	SAMN19016569	CRACKLE-2	Reads	241	0	strong	207110	566181	5558931	no	-	0	2	5	4	-	0	-	0	-	0	-	0	-	0	-	wzi154	KL107	none	Very high
SRR14449463	ARLG-7635	K. pneumoniae	25767	25767	0,0,105,6,0,0,0,0,61,0	258	1947	ST258	2018	Unknown	North America	USA	USA	Human	Human: Clinical	Unknown	Clinical	PRJNA658369	SRR14449463	SAMN19016568	CRACKLE-2	Reads	240	1	strong	215082	487922	5547786	no	-	0	2	7	6	-	0	-	0	-	0	-	0	-	0	-	wzi29	KL106	none	Good
SRR14449464	ARLG-7634	K. pneumoniae	26425	26425	0,0,105,6,0,0,17,404,0,0	258	1946	ST258	2018	Unknown	North America	USA	USA	Human	Human: Clinical	Blood	Clinical	PRJNA658369	SRR14449464	SAMN19016567	CRACKLE-2	Reads	174	0	strong	203669	461810	5520256	no	-	0	2	5	7	-	0	-	0	-	0	-	0	-	0	-	wzi154	KL107	none	Very high
SRR14449466	ARLG-7631	K. pneumoniae	26423	26423	0,0,105,6,0,0,17,152,2,0	258	1945	ST258	2018	Unknown	North America	USA	USA	Human	Human: Clinical	Urogenital	Clinical	PRJNA658369	SRR14449466	SAMN19016565	CRACKLE-2	Reads	182	117	strong	92777	305989	5413954	no	-	0	2	3	2	-	0	-	0	-	0	-	0	-	0	-	wzi154	unknown (best match = KL107)	?-	None
SRR14449468	ARLG-7630	K. pneumoniae	25768	25768	0,0,105,6,0,0,0,261,1,0	258	1944	ST258	2018	Unknown	North America	USA	USA	Human	Human: Clinical	Urogenital	Clinical	PRJNA658369	SRR14449468	SAMN19016564	CRACKLE-2	Reads	161	0	strong	241079	781638	5634737	no	-	1	2	7	7	ybt 13; ICEKp2	299-2LV	-	0	-	0	-	0	-	0	-	wzi29	KL106	none	Good
SRR14449469	ARLG-7626	K. pneumoniae	22756	22756/22986/26354	0,0,105,6,0,0,0,4,13,0	258	1943	ST258	2018	Unknown	North America	USA	USA	Human	Human: Clinical	Unknown	Clinical	PRJNA658369	SRR14449469	SAMN19016563	CRACKLE-2	Reads	179	0	strong	180858	354296	5570548	no	-	0	2	7	7	-	0	-	0	-	0	-	0	-	0	-	wzi29	KL106	none	Very high
SRR14449470	ARLG-7625	K. pneumoniae	657	1247/1251/1286/1322/1338/1360/24627/4161/4183/4185/4652/4661/4664/4675/657/8316/8380/9301/9415	0,0,105,6,0,0,17,5,0,0	258	1942	ST258	2018	Unknown	North America	USA	USA	Human	Human: Clinical	Blood	Clinical	PRJNA658369	SRR14449470	SAMN19016562	CRACKLE-2	Reads	134	0	strong	167780	671430	5408787	no	-	0	3	3	1	-	0	-	0	-	0	-	0	-	0	-	wzi154	KL107	none	Very high
SRR14449471	ARLG-7624	K. pneumoniae	26422	26422	0,0,105,6,0,0,0,152,0,0	258	1941	ST258	2018	Unknown	North America	USA	USA	Human	Human: Clinical	Urogenital	Clinical	PRJNA658369	SRR14449471	SAMN19016561	CRACKLE-2	Reads	185	42	strong	136567	290195	5590726	no	-	0	2	7	7	-	0	-	0	-	0	-	0	-	0	-	wzi29	unknown (best match = KL106)	?-+	None
SRR14449472	ARLG-7623	K. pneumoniae	91	1747/17623/19286/19761/20208/2048/20786/25171/25545/30949/31139/32119/4216/8228/8242/91	0,0,369,0,0,0,0,0,1,1	307	1940	ST307	2018	Unknown	North America	USA	USA	Human	Human: Clinical	Unknown	Clinical	PRJNA658369	SRR14449472	SAMN19016560	CRACKLE-2	Reads	134	0	strong	225503	516318	5643464	no	-	0	2	3	2	-	0	-	0	-	0	-	0	-	0	-	wzi173	KL102	none	Very high
SRR14449474	ARLG-7621	K. pneumoniae	26420	26420	0,0,105,6,0,0,17,45,1,0	258	1939	ST258	2018	Unknown	North America	USA	USA	Human	Human: Clinical	Unknown	Clinical	PRJNA658369	SRR14449474	SAMN19016558	CRACKLE-2	Reads	133	56	strong	127446	380448	5550677	no	-	0	2	6	7	-	0	-	0	-	0	-	0	-	0	-	wzi154	KL107	none	Very high
SRR14449475	ARLG-7620	K. pneumoniae	22760	22760	0,0,105,6,0,0,0,375,0,0	258	1938	ST258	2018	Unknown	North America	USA	USA	Human	Human: Clinical	Urogenital	Clinical	PRJNA658369	SRR14449475	SAMN19016557	CRACKLE-2	Reads	243	88	strong	128430	409525	5516453	no	-	1	2	7	6	ybt 17; ICEKp10	267	-	0	-	0	-	0	-	0	-	wzi29	unknown (best match = KL106)	?-	None
SRR14449476	ARLG-7619	K. pneumoniae	25769	25769	0,0,105,6,0,0,0,4,14,0	258	1937	ST258	2018	Unknown	North America	USA	USA	Human	Human: Clinical	Urogenital	Clinical	PRJNA658369	SRR14449476	SAMN19016556	CRACKLE-2	Reads	160	0	strong	201183	347362	5561988	no	-	0	2	7	7	-	0	-	0	-	0	-	0	-	0	-	wzi29	KL106	?-	Good
SRR14449477	ARLG-7618	K. pneumoniae	25770	25770	0,0,105,6,0,0,0,4,34,0	258	1936	ST258	2018	Unknown	North America	USA	USA	Human	Human: Clinical	Urogenital	Clinical	PRJNA658369	SRR14449477	SAMN19016555	CRACKLE-2	Reads	228	60	strong	121373	462888	5574915	no	-	0	2	7	13	-	0	-	0	-	0	-	0	-	0	-	wzi29	unknown (best match = KL106)	?-	None
SRR14449479	ARLG-7617	K. pneumoniae	84711411c3b5b6f3b56beadf90014dd799968704	25771	0,0,105,6,0,0,0,332,*,*	258	1935	ST258	2018	Unknown	North America	USA	USA	Human	Human: Clinical	Urogenital	Clinical	PRJNA658369	SRR14449479	SAMN19016554	CRACKLE-2	Reads	196	114	strong	114928	328824	5501677	no	-	0	2	6	6	-	0	-	0	-	0	-	0	-	0	-	wzi29	unknown (best match = KL107)	?-+	None
SRR14449480	ARLG-7616	K. pneumoniae	530d013d478e2dbf07da75e534d4539b0b40b8b6	26425	0,0,105,6,0,0,17,*,*,*	258	1934	ST258	2018	Unknown	North America	USA	USA	Human	Human: Clinical	Urogenital	Clinical	PRJNA658369	SRR14449480	SAMN19016553	CRACKLE-2	Reads	285	46	strong	107713	313062	5539166	no	-	0	2	5	7	-	0	-	0	-	0	-	0	-	0	-	wzi154	unknown (best match = KL107)	?-	None
SRR14449481	ARLG-7615	K. pneumoniae	26417	26417	0,0,369,0,0,0,0,0,1,92	307	1933	ST307	2018	Unknown	North America	USA	USA	Human	Human: Clinical	Blood	Clinical	PRJNA658369	SRR14449481	SAMN19016552	CRACKLE-2	Reads	168	0	strong	307140	926936	5765749	no	-	0	1	7	11	-	0	-	0	-	0	-	0	-	0	-	wzi173	KL102	none	Very high
SRR14449482	ARLG-7612	K. pneumoniae	16853	16853	0,0,69,7,0,0,0,0,0,0	846	1932	ST3293	2018	Unknown	North America	USA	USA	Human	Human: Clinical	Unknown	Clinical	PRJNA658369	SRR14449482	SAMN19016551	CRACKLE-2	Reads	131	114	strong	132449	427892	5420043	no	-	1	1	7	8	ybt 15; ICEKp11	230-1LV	-	0	-	0	-	0	-	0	-	wzi227	unknown (best match = KL50)	?-+*	None
SRR14449483	ARLG-7611	K. pneumoniae	22756	22756/22986/26354	0,0,105,6,0,0,0,4,13,0	258	319	ST258	2018	Unknown	North America	USA	USA	Human	Human: Clinical	Unknown	Clinical	PRJNA658369	SRR14449483	SAMN19016550	CRACKLE-2	Reads	173	0	strong	180858	354296	5576466	no	-	0	2	7	7	-	0	-	0	-	0	-	0	-	0	-	wzi29	KL106	none	Very high
SRR14449484	ARLG-7115	K. pneumoniae	156	11191/156/2680/2687/2688/3163/3554/4360/8385	0,0,105,2,0,0,2,0,0,0	258	1931	ST11	2017	Unknown	Eastern Asia	China	Unknown	Human	Human: Clinical	Unknown	Clinical	PRJNA658369	SRR14449484	SAMN19016261	CRACKLE-2	Reads	224	1	strong	175911	330326	5819275	no	-	4	2	7	7	ybt 9; ICEKp3	192-2LV	-	0	iuc 1	1-1LV	-	0	-	0	rmpA2_9	wzi209	KL47	?	Good
SRR14449485	ARLG-7114	K. pneumoniae	831	26390/3557/831	0,0,105,2,0,0,2,17,17,0	258	1930	ST11	2017	Unknown	Eastern Asia	China	Unknown	Human	Human: Clinical	Unknown	Clinical	PRJNA658369	SRR14449485	SAMN19016260	CRACKLE-2	Reads	250	0	strong	175912	364936	5845330	no	-	4	2	9	10	ybt 9; ICEKp3	192-2LV	-	0	iuc 1	1	-	0	rmp 1; KpVP-1	27-1LV	rmpA2_3-47%	wzi64	KL64	none	Very high
SRR14449486	ARLG-7113	K. pneumoniae	26416	26416	0,0,105,2,0,0,14,0,0,0	258	1929	ST11	2017	Unknown	Eastern Asia	China	Unknown	Human	Human: Clinical	Blood	Clinical	PRJNA658369	SRR14449486	SAMN19016259	CRACKLE-2	Reads	168	0	strong	180858	395955	5696969	no	-	4	1	3	2	ybt 9; ICEKp3	192-2LV	-	0	iuc 1	1	iro 1	2	rmp 1; KpVP-1	40	rmpA2_3-47%	wzi64	KL64	none	Very high
SRR14449487	ARLG-7112	K. pneumoniae	26415	26415	0,0,105,2,0,0,2,17,96,0	258	1928	ST11	2017	Unknown	Eastern Asia	China	Unknown	Human	Human: Clinical	Blood	Clinical	PRJNA658369	SRR14449487	SAMN19016258	CRACKLE-2	Reads	234	0	strong	159122	400249	5611394	no	-	1	2	10	12	ybt 9; ICEKp3	192-1LV	-	0	-	0	-	0	-	0	-	wzi64	KL64	?	Good
SRR14449488	ARLG-7111	K. pneumoniae	26414	26414	0,0,0,0,44,0,0,2,1,0	15	1927	ST15	2017	Unknown	Eastern Asia	China	Unknown	Human	Human: Clinical	Blood	Clinical	PRJNA658369	SRR14449488	SAMN19016257	CRACKLE-2	Reads	187	0	strong	168164	429066	5756116	no	-	4	2	6	7	ybt 14; ICEKp5?	131-4LV	-	0	iuc 1	1-1LV	-	0	-	0	rmpA2_8*	wzi24	KL24	?-	Good
SRR14449489	ARLG-7110	K. pneumoniae	26413	26413	0,0,105,2,0,0,2,44,0,0	258	1926	ST11	2018	Unknown	Eastern Asia	China	Unknown	Human	Human: Clinical	Unknown	Clinical	PRJNA658369	SRR14449489	SAMN19016256	CRACKLE-2	Reads	256	1	strong	170054	364935	5817298	no	-	4	2	10	14	ybt 9; ICEKp3	192-1LV	-	0	iuc 1	1	-	0	rmp 1; KpVP-1	27-1LV	rmpA2_3-47%	wzi64	KL64	none	Very high
SRR14449490	ARLG-7108	K. pneumoniae	25772	25772	0,0,105,2,0,0,2,17,67,0	258	1925	ST11	2018	Unknown	Eastern Asia	China	Unknown	Human	Human: Clinical	Urogenital	Clinical	PRJNA658369	SRR14449490	SAMN19016255	CRACKLE-2	Reads	171	1	strong	175915	510183	5727496	no	-	4	2	8	9	ybt 9; ICEKp3	192-1LV	-	0	iuc 1	1	-	0	rmp 1; KpVP-1	40-1LV	rmpA2_3-47%	wzi64	KL64	?	Good
SRR14449491	ARLG-6540	K. pneumoniae	26412	26412	0,0,13,40,1,0,0,0,0,0	34	1924	ST592	2018	Unknown	Southeast Asia	Singapore	Unknown	Human	Human: Clinical	Unknown	Clinical	PRJNA658369	SRR14449491	SAMN19015832	CRACKLE-2	Reads	108	0	strong	400722	762956	5256456	no	-	3	2	2	2	-	0	-	0	iuc 1	1-1LV	iro 1	1-1LV	rmp 1; KpVP-1	26	rmpA2_8-60%	wzi206	KL57	?-	Good
SRR14449494	ARLG-7105	K. pneumoniae	26411	26411	0,0,105,2,0,0,2,80,0,0	258	1923	ST11	2018	Unknown	Eastern Asia	China	Unknown	Human	Human: Clinical	Urogenital	Clinical	PRJNA658369	SRR14449494	SAMN19016252	CRACKLE-2	Reads	251	0	strong	140830	364938	5809594	no	-	4	2	9	11	ybt 9; ICEKp3	192-2LV	-	0	iuc 1	1	-	0	rmp 1; KpVP-1	40	rmpA2_3-47%	wzi64	KL64	none	Very high
SRR14449495	ARLG-7104	K. pneumoniae	25772	25772	0,0,105,2,0,0,2,17,67,0	258	1922	ST11	2018	Unknown	Eastern Asia	China	Unknown	Human	Human: Clinical	Blood	Clinical	PRJNA658369	SRR14449495	SAMN19016251	CRACKLE-2	Reads	182	0	strong	175918	510186	5732912	no	-	4	2	9	10	ybt 9; ICEKp3	192-1LV	-	0	iuc 1	1	-	0	rmp 1; KpVP-1	40-1LV	rmpA2_3-47%	wzi64	KL64	?	Good
SRR14449498	ARLG-7100	K. pneumoniae	25772	25772	0,0,105,2,0,0,2,17,67,0	258	1921	ST11	2018	Unknown	Eastern Asia	China	Unknown	Human	Human: Clinical	Unknown	Clinical	PRJNA658369	SRR14449498	SAMN19016248	CRACKLE-2	Reads	184	0	strong	149249	352033	5731723	no	-	4	2	9	9	ybt 9; ICEKp3	192-1LV	-	0	iuc 1	1	-	0	rmp 1; KpVP-1	40	rmpA2_5-54%	wzi64	KL64	none	Very high
SRR14449499	ARLG-7099	K. pneumoniae	3086	3086/3327	0,0,105,2,0,0,2,17,21,0	258	1920	ST11	2018	Unknown	Eastern Asia	China	Unknown	Human	Human: Clinical	Unknown	Clinical	PRJNA658369	SRR14449499	SAMN19016247	CRACKLE-2	Reads	193	1	strong	151585	353681	5771024	no	-	4	2	5	5	ybt 9; ICEKp3	192-3LV	-	0	iuc 1	1	-	0	rmp 1; KpVP-1	40	rmpA2_3-47%	wzi64	KL64	none	Very high
SRR14449500	ARLG-7097	K. pneumoniae	26409	26409	0,0,105,2,0,0,2,82,0,0	258	1919	ST11	2018	Unknown	Eastern Asia	China	Unknown	Human	Human: Clinical	Urogenital	Clinical	PRJNA658369	SRR14449500	SAMN19016246	CRACKLE-2	Reads	170	0	strong	164131	356171	5516312	no	-	1	2	7	7	ybt 9; ICEKp3	192-1LV	-	0	-	0	-	0	-	0	-	wzi64	KL64	?	Good
SRR14449502	ARLG-6539	K. pneumoniae	26408	26408	0,0,22,24,77,0,0,1,0,0	17	1918	ST17	2018	Unknown	Southeast Asia	Singapore	Unknown	Human	Human: Clinical	Blood	Clinical	PRJNA658369	SRR14449502	SAMN19015831	CRACKLE-2	Reads	214	0	strong	277923	1207697	5633721	no	-	1	2	7	8	ybt unknown	0	-	0	-	0	-	0	-	0	-	wzi141	KL25	-	High
SRR14449503	ARLG-7095	K. pneumoniae	26405	26405/26407	0,0,105,2,0,0,2,17,112,0	258	1917	ST11	2018	Unknown	Eastern Asia	China	Unknown	Human	Human: Clinical	Unknown	Clinical	PRJNA658369	SRR14449503	SAMN19016244	CRACKLE-2	Reads	226	0	strong	175912	364936	5789801	no	-	4	2	9	11	ybt 9; ICEKp3	192-2LV	-	0	iuc 1	1	-	0	rmp 1; KpVP-1	40	rmpA2_3-47%	wzi64	KL64	none	Very high
SRR14449504	ARLG-7093	K. pneumoniae	3538	25775/26765/28432/3538/3932	0,0,105,2,0,0,2,17,5,0	258	317	ST11	2018	Unknown	Eastern Asia	China	Unknown	Human	Human: Clinical	Unknown	Clinical	PRJNA658369	SRR14449504	SAMN19016243	CRACKLE-2	Reads	163	0	strong	203677	511833	5721578	no	-	4	2	7	7	ybt 9; ICEKp3	192-1LV	-	0	iuc 1	1	-	0	rmp 1; KpVP-1	40-1LV	rmpA2_3-47%	wzi64	KL64	none	Very high
SRR14449508	ARLG-7088	K. pneumoniae	26405	26405/26407	0,0,105,2,0,0,2,17,112,0	258	1916	ST11	2018	Unknown	Eastern Asia	China	Unknown	Human	Human: Clinical	Unknown	Clinical	PRJNA658369	SRR14449508	SAMN19016239	CRACKLE-2	Reads	223	0	strong	129280	364936	5794411	no	-	4	2	9	11	ybt 9; ICEKp3	192-2LV	-	0	iuc 1	1	-	0	rmp 1; KpVP-1	40	rmpA2_3-47%	wzi64	KL64	?	Good
SRR14449509	ARLG-7087	K. pneumoniae	26404	26404	0,0,75,0,2,0,1,0,1,0	290	1915	ST290	2018	Unknown	Eastern Asia	China	Unknown	Human	Human: Clinical	Unknown	Clinical	PRJNA658369	SRR14449509	SAMN19016238	CRACKLE-2	Reads	215	0	strong	261284	638309	5570880	no	-	1	2	7	7	ybt 14; ICEKp5	145-2LV	-	0	-	0	-	0	-	0	-	wzi21	KL21	*	Very high
SRR14449510	ARLG-7086	K. pneumoniae	26403	26403	0,0,105,2,0,0,2,102,0,0	258	1914	ST11	2018	Unknown	Eastern Asia	China	Unknown	Human	Human: Clinical	Unknown	Clinical	PRJNA658369	SRR14449510	SAMN19016237	CRACKLE-2	Reads	162	0	strong	192013	675944	5586798	no	-	1	2	6	6	ybt 9; ICEKp3	192-1LV	-	0	-	0	-	0	-	0	-	wzi64	KL64	none	Very high
SRR14449511	ARLG-7085	K. pneumoniae	831	26390/3557/831	0,0,105,2,0,0,2,17,17,0	258	1913	ST11-1LV	2018	Unknown	Eastern Asia	China	Unknown	Human	Human: Clinical	Unknown	Clinical	PRJNA658369	SRR14449511	SAMN19016236	CRACKLE-2	Reads	243	0	strong	171545	474426	5754907	no	-	4	2	8	9	ybt 9; ICEKp3	192-2LV	-	0	iuc 1	1	-	0	rmp 1; KpVP-1	40	rmpA2_3-47%	wzi64	KL64	none	Very high
SRR14449513	ARLG-6537	K. pneumoniae	26402	26402	0,0,197,0,25,0,0,38,0,0	147	1912	ST392	2018	Unknown	Southeast Asia	Singapore	Unknown	Human	Human: Clinical	Urogenital	Clinical	PRJNA658369	SRR14449513	SAMN19015830	CRACKLE-2	Reads	166	0	strong	273157	587446	5439527	no	-	0	1	6	8	-	0	-	0	-	0	-	0	-	0	-	wzi187	KL27	none	Very high
SRR14449514	ARLG-7082	K. pneumoniae	3538	25775/26765/28432/3538/3932	0,0,105,2,0,0,2,17,5,0	258	1911	ST11	2018	Unknown	Eastern Asia	China	Unknown	Human	Human: Clinical	Blood	Clinical	PRJNA658369	SRR14449514	SAMN19016234	CRACKLE-2	Reads	169	1	strong	156495	353680	5747115	no	-	1	2	8	8	ybt 9; ICEKp3	192-1LV	-	0	-	0	-	0	rmp 1; KpVP-1	40-1LV	-	wzi64	KL64	none	Very high
SRR14449515	ARLG-7080	K. pneumoniae	3538	25775/26765/28432/3538/3932	0,0,105,2,0,0,2,17,5,0	258	1910	ST11	2018	Unknown	Eastern Asia	China	Unknown	Human	Human: Clinical	Unknown	Clinical	PRJNA658369	SRR14449515	SAMN19016233	CRACKLE-2	Reads	183	0	strong	151585	353681	5782525	no	-	4	2	10	11	ybt 9; ICEKp3	192-1LV	-	0	iuc 1	1	-	0	-	0	rmpA2_5-54%	-	unknown (best match = KL166)	?-*	None
SRR14449517	ARLG-7075	K. pneumoniae	4255	28356/28381/4255	0,0,0,0,2,0,0,14,0,0	15	171	ST15	2018	Unknown	Eastern Asia	China	Unknown	Human	Human: Clinical	Unknown	Clinical	PRJNA658369	SRR14449517	SAMN19016231	CRACKLE-2	Reads	214	0	strong	196558	504032	5787923	no	-	4	2	8	11	ybt 16; ICEKp12	277	-	0	iuc 1	1	-	0	-	0	rmpA2_9	wzi93	KL112	none	Very high
SRR14449519	ARLG-7072	K. pneumoniae	26401	26401	0,0,105,2,0,0,2,17,110,0	258	1909	ST11	2018	Unknown	Eastern Asia	China	Unknown	Human	Human: Clinical	Unknown	Clinical	PRJNA658369	SRR14449519	SAMN19016229	CRACKLE-2	Reads	212	0	strong	151582	349230	5772669	no	-	4	2	9	11	ybt 9; ICEKp3	192-2LV	-	0	iuc 1	1	-	0	-	0	rmpA2_3-47%	wzi64	KL64	?	Good
SRR14449520	ARLG-7071	K. pneumoniae	831	26390/3086/3327/3557/831	0,0,105,2,0,0,2,17,17,0	258	1908	ST11	2018	Unknown	Eastern Asia	China	Unknown	Human	Human: Clinical	Unknown	Clinical	PRJNA658369	SRR14449520	SAMN19016228	CRACKLE-2	Reads	201	0	strong	180858	364941	5755390	no	-	4	2	9	11	ybt 9; ICEKp3	192-2LV	-	0	iuc 1	1	-	0	rmp 1; KpVP-1	40	rmpA2_3-47%	wzi64	KL64	none	Very high
SRR14449521	ARLG-7070	K. pneumoniae	3538	25775/26765/28432/3538/3932	0,0,105,2,0,0,2,17,5,0	258	1907	ST11	2018	Unknown	Eastern Asia	China	Unknown	Human	Human: Clinical	Unknown	Clinical	PRJNA658369	SRR14449521	SAMN19016227	CRACKLE-2	Reads	171	0	strong	180858	511833	5718810	no	-	4	2	6	6	ybt 9; ICEKp3	192-1LV	-	0	iuc 1	1	-	0	rmp 1; KpVP-1	40-1LV	rmpA2_3*-47%	wzi64	KL64	?	Good
SRR14449523	ARLG-7067	K. pneumoniae	26388	26388	0,0,105,2,0,0,2,17,107,0	258	1906	ST11	2018	Unknown	Eastern Asia	China	Unknown	Human	Human: Clinical	Unknown	Clinical	PRJNA658369	SRR14449523	SAMN19016225	CRACKLE-2	Reads	200	0	strong	175912	349230	5774231	no	-	4	2	9	11	ybt 9; ICEKp3	192-2LV	-	0	iuc 1	1	-	0	-	0	rmpA2_3-47%	wzi64	KL64	none	Very high
SRR14449525	ARLG-7066	K. pneumoniae	3104	3104	0,0,105,2,0,0,2,11,0,0	258	1905	ST11	2018	Unknown	Eastern Asia	China	Unknown	Human	Human: Clinical	Unknown	Clinical	PRJNA658369	SRR14449525	SAMN19016224	CRACKLE-2	Reads	208	2	strong	142069	367025	5820786	no	-	1	2	8	11	ybt 9; ICEKp3	192-1LV	-	0	-	0	-	0	-	0	-	wzi209	KL47	none	Very high
SRR14449528	ARLG-7062	K. pneumoniae	26399	26399	0,0,105,2,0,0,2,17,109,0	258	1904	ST11	2018	Unknown	Eastern Asia	China	Unknown	Human	Human: Clinical	Urogenital	Clinical	PRJNA658369	SRR14449528	SAMN19016221	CRACKLE-2	Reads	205	0	strong	175912	409602	5697000	no	-	4	2	8	10	ybt 9; ICEKp3	192-2LV	-	0	iuc 1	1	-	0	-	0	rmpA2_3-47%	wzi64	KL64	?	Good
SRR14449529	ARLG-7061	K. pneumoniae	831	26390/3557/831	0,0,105,2,0,0,2,17,17,0	258	1903	ST11	2018	Unknown	Eastern Asia	China	Unknown	Human	Human: Clinical	Unknown	Clinical	PRJNA658369	SRR14449529	SAMN19016220	CRACKLE-2	Reads	211	0	strong	175912	364936	5788572	no	-	4	2	9	11	ybt 9; ICEKp3	192-2LV	-	0	iuc 1	1	-	0	-	0	rmpA2_3-47%	wzi64	KL64	?	Good
SRR14449530	ARLG-7060	K. pneumoniae	3104	3104	0,0,105,2,0,0,2,11,0,0	258	1902	ST11	2018	Unknown	Eastern Asia	China	Unknown	Human	Human: Clinical	Blood	Clinical	PRJNA658369	SRR14449530	SAMN19016219	CRACKLE-2	Reads	166	0	strong	159523	367025	5716731	no	-	1	2	9	10	ybt 9; ICEKp3	192-1LV	-	0	-	0	-	0	-	0	-	wzi209	KL47	none	Very high
SRR14449531	ARLG-7059	K. pneumoniae	26398	26398	0,0,126,0,0,4,0,0,0,0	1	1901	ST1	2018	Unknown	Eastern Asia	China	Unknown	Human	Human: Clinical	Unknown	Clinical	PRJNA658369	SRR14449531	SAMN19016218	CRACKLE-2	Reads	119	2	strong	320912	742345	5531168	no	-	1	1	9	18	ybt 14; ICEKp5	327-3LV	-	0	-	0	-	0	-	0	-	wzi19	KL19	*	High
SRR14449532	ARLG-7058	K. pneumoniae	25772	25772	0,0,105,2,0,0,2,17,67,0	258	1900	ST11	2018	Unknown	Eastern Asia	China	Unknown	Human	Human: Clinical	Unknown	Clinical	PRJNA658369	SRR14449532	SAMN19016217	CRACKLE-2	Reads	153	0	strong	180858	510185	5719389	no	-	4	2	8	8	ybt 9; ICEKp3	192-1LV	-	0	iuc 1	1	-	0	rmp 1; KpVP-1	40-1LV	rmpA2_3-47%	wzi64	KL64	none	Very high
SRR14449533	ARLG-7057	K. pneumoniae	26390	26390/26397	0,0,105,2,0,0,2,17,17,0	258	1899	ST11	2018	Unknown	Eastern Asia	China	Unknown	Human	Human: Clinical	Urogenital	Clinical	PRJNA658369	SRR14449533	SAMN19016216	CRACKLE-2	Reads	198	0	strong	175912	364937	5770259	no	-	4	2	9	11	ybt 9; ICEKp3	192-2LV	-	0	iuc 1	1	-	0	-	0	rmpA2_3-47%	wzi64	KL64	none	Very high
SRR14449534	ARLG-7055	K. pneumoniae	26396	26396	0,0,105,2,0,0,2,17,70,0	258	1898	ST11	2018	Unknown	Eastern Asia	China	Unknown	Human	Human: Clinical	Unknown	Clinical	PRJNA658369	SRR14449534	SAMN19016215	CRACKLE-2	Reads	194	0	strong	157367	364941	5771334	no	-	4	2	10	11	ybt 9; ICEKp3	192-2LV	-	0	iuc 1	1	-	0	rmp 1; KpVP-1	40	rmpA2_3-47%	wzi64	KL64	none	Very high
SRR14449535	ARLG-6535	K. pneumoniae	26395	26395	0,0,197,0,79,0,0,0,0,0	147	1897	ST273	2018	Unknown	Southeast Asia	Singapore	Unknown	Human	Human: Clinical	Urogenital	Clinical	PRJNA658369	SRR14449535	SAMN19015828	CRACKLE-2	Reads	181	0	strong	260342	617624	5627232	no	-	1	2	9	17	ybt 14; ICEKp5	147-2LV	-	0	-	0	-	0	-	0	-	wzi114	unknown (best match = KL14)	-*	None
SRR14449536	ARLG-7054	K. pneumoniae	26394	26394	0,0,105,0,9,0,0,46,0,0	258	1896	ST11	2018	Unknown	Eastern Asia	China	Unknown	Human	Human: Clinical	Unknown	Clinical	PRJNA658369	SRR14449536	SAMN19016214	CRACKLE-2	Reads	214	0	strong	142938	574395	5777134	no	-	1	2	8	15	ybt 9; ICEKp3	183-1LV	-	0	-	0	-	0	-	0	-	wzi50	KL15	none	Very high
SRR14449537	ARLG-7053	K. pneumoniae	26393	26393	0,0,105,2,0,0,2,17,111,0	258	1895	ST11	2018	Unknown	Eastern Asia	China	Unknown	Human	Human: Clinical	Urogenital	Clinical	PRJNA658369	SRR14449537	SAMN19016213	CRACKLE-2	Reads	235	0	strong	140831	364933	5759795	no	-	4	2	9	11	ybt 9; ICEKp3	192-2LV	-	0	iuc 1	1	-	0	rmp 1; KpVP-1	40	rmpA2_3-47%	wzi64	KL64	none	Very high
SRR14449539	ARLG-7050	K. pneumoniae	25772	25772	0,0,105,2,0,0,2,17,67,0	258	1894	ST11	2018	Unknown	Eastern Asia	China	Unknown	Human	Human: Clinical	Unknown	Clinical	PRJNA658369	SRR14449539	SAMN19016211	CRACKLE-2	Reads	165	0	strong	175915	510183	5695724	no	-	4	2	7	7	ybt 9; ICEKp3	192-1LV	-	0	iuc 1	1	-	0	rmp 1; KpVP-1	40-1LV	rmpA2_3-47%	wzi64	KL64	?	Good
SRR14449541	ARLG-7048	K. pneumoniae	25231	25231	0,0,105,2,0,0,2,17,66,0	258	318	ST11	2018	Unknown	Eastern Asia	China	Unknown	Human	Human: Clinical	Blood	Clinical	PRJNA658369	SRR14449541	SAMN19016209	CRACKLE-2	Reads	198	0	strong	156497	328543	5819884	no	-	4	2	8	10	ybt 9; ICEKp3	192-1LV	-	0	iuc 1	1	-	0	rmp 1; KpVP-1	40	rmpA2_3-47%	wzi64	KL64	none	Very high
SRR14449542	ARLG-7047	K. pneumoniae	27825	27825	0,0,105,2,0,0,2,17,71,0	258	1893	ST11	2018	Unknown	Eastern Asia	China	Unknown	Human	Human: Clinical	Unknown	Clinical	PRJNA658369	SRR14449542	SAMN19016208	CRACKLE-2	Reads	178	0	strong	191519	511833	5813407	no	-	4	2	10	11	ybt 9; ICEKp3	192-2LV	-	0	iuc 1	1	-	0	rmp 1; KpVP-1	40	rmpA2_3-47%	wzi64	KL64	none	Very high
SRR14449543	ARLG-7043	K. pneumoniae	26392	26392	0,0,105,2,0,0,2,17,120,0	258	1892	ST11	2018	Unknown	Eastern Asia	China	Unknown	Human	Human: Clinical	Unknown	Clinical	PRJNA658369	SRR14449543	SAMN19016207	CRACKLE-2	Reads	210	0	strong	172636	353681	5774709	no	-	4	2	8	10	ybt 9; ICEKp3	192-2LV	-	0	iuc 1	1	-	0	rmp 1; KpVP-1	40	rmpA2_3-47%	wzi64	KL64	none	Very high
SRR14449545	ARLG-7041	K. pneumoniae	26390	26390	0,0,105,2,0,0,2,17,17,0	258	70	ST11	2018	Unknown	Eastern Asia	China	Unknown	Human	Human: Clinical	Urogenital	Clinical	PRJNA658369	SRR14449545	SAMN19016205	CRACKLE-2	Reads	197	0	strong	180858	364936	5777102	no	-	4	2	9	11	ybt 9; ICEKp3	192-2LV	-	0	iuc 1	1	-	0	-	0	rmpA2_3-47%	wzi64	KL64	?	Good
SRR14449546	ARLG-6534	K. pneumoniae	26389	26389	0,0,395,0,47,0,0,0,0,0	86	1891	ST86	2018	Unknown	Southeast Asia	Singapore	Unknown	Human	Human: Clinical	Urogenital	Clinical	PRJNA658369	SRR14449546	SAMN19015827	CRACKLE-2	Reads	82	0	strong	360047	623351	5419615	no	-	3	2	4	4	-	0	-	0	iuc 1	1	iro 1	1	rmp 1; KpVP-1	26	rmpA2_9	wzi2	KL2	-	High
SRR14449549	ARLG-6720	K. pneumoniae	26387	26387	0,0,0,0,2,0,103,2,0,0	15	1890	ST15	2018	Unknown	Eastern Asia	China	Unknown	Human	Human: Clinical	Unknown	Clinical	PRJNA658369	SRR14449549	SAMN19015972	CRACKLE-2	Reads	217	0	strong	212555	497057	5623345	no	-	1	2	8	8	ybt 14; ICEKp5?	131-4LV	-	0	-	0	-	0	-	0	-	wzi19	KL19	*	High
SRR14449551	ARLG-6718	K. pneumoniae	26386	26386	0,0,105,2,0,0,2,17,83,0	258	1889	ST11	2018	Unknown	Eastern Asia	China	Unknown	Human	Human: Clinical	Urogenital	Clinical	PRJNA658369	SRR14449551	SAMN19015970	CRACKLE-2	Reads	218	0	strong	136584	364940	5817665	no	-	4	2	9	11	ybt 9; ICEKp3	192-1LV	-	0	iuc 1	1	-	0	rmp 1; KpVP-1	40	rmpA2_3-47%	wzi64	KL64	none	Very high
SRR14449552	ARLG-6717	K. pneumoniae	26385	26385	0,0,105,2,0,0,4,1,1,0	258	1888	ST11	2018	Unknown	Eastern Asia	China	Unknown	Human	Human: Clinical	Unknown	Clinical	PRJNA658369	SRR14449552	SAMN19015969	CRACKLE-2	Reads	207	0	strong	180858	367025	5630367	no	-	4	2	7	8	ybt 9; ICEKp3	192-1LV	-	0	iuc 1	1	-	0	-	0	rmpA2_8-60%	wzi209	KL47	?	Good
SRR14449553	ARLG-6716	K. pneumoniae	26384	26384	0,0,105,2,0,0,2,17,82,0	258	1887	ST11	2018	Unknown	Eastern Asia	China	Unknown	Human	Human: Clinical	Unknown	Clinical	PRJNA658369	SRR14449553	SAMN19015968	CRACKLE-2	Reads	212	0	strong	203677	364940	5808604	no	-	4	2	10	11	ybt 9; ICEKp3	192-1LV	-	0	iuc 1	1	-	0	rmp 1; KpVP-1	40-1LV	rmpA2_3-47%	wzi64	KL64	none	Very high
SRR14449554	ARLG-6715	K. pneumoniae	25773	25773	0,0,105,2,0,0,2,17,63,0	258	1886	ST11	2018	Unknown	Eastern Asia	China	Unknown	Human	Human: Clinical	Unknown	Clinical	PRJNA658369	SRR14449554	SAMN19015967	CRACKLE-2	Reads	216	0	strong	175912	364942	5761748	no	-	4	2	9	11	ybt 9; ICEKp3	192-1LV	-	0	iuc 1	1	-	0	rmp 1; KpVP-1	40	rmpA2_3-47%	wzi64	KL64	none	Very high
SRR14449555	ARLG-6714	K. pneumoniae	26376	26376/28400	0,0,105,2,0,0,2,37,0,0	258	316	ST11	2018	Unknown	Eastern Asia	China	Unknown	Human	Human: Clinical	Unknown	Clinical	PRJNA658369	SRR14449555	SAMN19015966	CRACKLE-2	Reads	174	0	strong	169987	391639	5651710	no	-	4	2	8	12	ybt 9; ICEKp3	192-1LV	-	0	iuc 1	1	-	0	-	0	rmpA2_8-60%	wzi64	KL64	none	Very high
SRR14449556	ARLG-6713	K. pneumoniae	3538	25775/26765/28432/3538/3932	0,0,105,2,0,0,2,17,5,0	258	1885	ST11	2018	Unknown	Eastern Asia	China	Unknown	Human	Human: Clinical	Unknown	Clinical	PRJNA658369	SRR14449556	SAMN19015965	CRACKLE-2	Reads	215	0	strong	128056	353681	5798068	no	-	4	2	9	11	ybt 9; ICEKp3	192-1LV	-	0	iuc 1	1	-	0	rmp 1; KpVP-1	40	rmpA2_3-47%	wzi64	KL64	?-	Good
SRR14449557	ARLG-6473	K. pneumoniae	26383	26383	0,0,0,0,2,0,0,156,0,0	15	1884	ST15	2018	Unknown	Western Asia	Lebanon	Unknown	Human	Human: Clinical	Unknown	Clinical	PRJNA658369	SRR14449557	SAMN19015803	CRACKLE-2	Reads	115	0	strong	280233	468087	5403584	no	-	3	1	8	10	-	0	-	0	iuc 5	61	-	0	-	0	-	wzi24	KL24	?-	Good
SRR14449560	ARLG-6709	K. pneumoniae	25774	25774	0,0,105,2,0,0,2,17,98,0	258	1883	ST11	2018	Unknown	Eastern Asia	China	Unknown	Human	Human: Clinical	Unknown	Clinical	PRJNA658369	SRR14449560	SAMN19015962	CRACKLE-2	Reads	183	0	strong	219937	391639	5845939	no	-	4	2	6	12	ybt 9; ICEKp3	192-3LV	-	0	iuc 1	1	-	0	-	0	rmpA2_8-60%	wzi64	KL64	none	Very high
SRR14449563	ARLG-6705	K. pneumoniae	25793	25793	0,0,0,0,2,0,0,137,1,0	15	55	ST15	2018	Unknown	Eastern Asia	China	Unknown	Human	Human: Clinical	Unknown	Clinical	PRJNA658369	SRR14449563	SAMN19015959	CRACKLE-2	Reads	177	0	strong	274308	571862	5604044	no	-	1	2	10	13	ybt 14; ICEKp5?	131-4LV	-	0	-	0	-	0	-	0	-	wzi19	KL19	*	High
SRR14449564	ARLG-6704	K. pneumoniae	26382	26382	0,0,0,0,2,0,0,137,1,3	15	1882	ST15	2018	Unknown	Eastern Asia	China	Unknown	Human	Human: Clinical	Unknown	Clinical	PRJNA658369	SRR14449564	SAMN19015958	CRACKLE-2	Reads	180	0	strong	251398	572119	5756254	no	-	1	2	10	13	ybt 14; ICEKp5?	131-4LV	-	0	-	0	-	0	-	0	-	wzi19	KL19	*	High
SRR14449566	ARLG-6701	K. pneumoniae	2703	2703/31398/34229/4806/4808/4822/4830	0,0,105,2,0,0,2,17,0,0	258	1881	ST11	2018	Unknown	Eastern Asia	China	Unknown	Human	Human: Clinical	Unknown	Clinical	PRJNA658369	SRR14449566	SAMN19015956	CRACKLE-2	Reads	223	0	strong	194873	367025	5785794	no	-	1	2	10	15	ybt 9; ICEKp3	192-1LV	-	0	-	0	-	0	-	0	-	wzi64	KL64	none	Very high
SRR14449568	ARLG-6468	K. quasipneumoniae subsp. quasipneumoniae	35b477af6cbfa131988bcc8a45ab07cfb266da5e	13829	2,0,138,1,*,*,*,*,*,*	10898	1880	ST2010	2018	Unknown	Western Asia	Lebanon	Unknown	Human	Human: Clinical	Unknown	Clinical	PRJNA658369	SRR14449568	SAMN19015802	CRACKLE-2	Reads	186	0	strong	194646	1024822	5751642	no	-	0	1	2	2	-	0	-	0	-	0	-	0	-	0	-	wzi530	KL128	*	Very high
SRR14449569	ARLG-6699	K. pneumoniae	26381	26381	0,0,0,0,2,0,0,137,0,1	15	1879	ST15	2018	Unknown	Eastern Asia	China	Unknown	Human	Human: Clinical	Unknown	Clinical	PRJNA658369	SRR14449569	SAMN19015954	CRACKLE-2	Reads	146	0	strong	251397	571987	5557697	no	-	1	2	4	3	ybt 14; ICEKp5?	131-4LV	-	0	-	0	-	0	-	0	-	wzi19	KL19	*	High
SRR14449570	ARLG-6698	K. pneumoniae	26380	26380	0,0,0,0,2,0,0,138,0,0	15	170	ST15	2018	Unknown	Eastern Asia	China	Unknown	Human	Human: Clinical	Unknown	Clinical	PRJNA658369	SRR14449570	SAMN19015953	CRACKLE-2	Reads	168	0	strong	251398	572118	5591841	no	-	1	2	7	8	ybt 14; ICEKp5?	131-4LV	-	0	-	0	-	0	-	0	-	wzi19	KL19	*	High
SRR14449573	ARLG-6694	K. pneumoniae	26377	26377	0,0,105,2,0,0,2,39,0,0	258	1878	ST11	2018	Unknown	Eastern Asia	China	Unknown	Human	Human: Clinical	Unknown	Clinical	PRJNA658369	SRR14449573	SAMN19015950	CRACKLE-2	Reads	227	0	strong	209996	376836	5738850	no	-	1	2	8	9	ybt 9; ICEKp3	192-1LV	-	0	-	0	-	0	-	0	-	wzi64	KL64	none	Very high
SRR14449574	ARLG-6693	K. pneumoniae	26792	26792	0,0,105,2,0,0,2,17,100,0	258	1877	ST11	2018	Unknown	Eastern Asia	China	Unknown	Human	Human: Clinical	Unknown	Clinical	PRJNA658369	SRR14449574	SAMN19015949	CRACKLE-2	Reads	240	7	strong	191183	391342	5958776	no	-	4	2	9	19	ybt 9; ICEKp3	192-2LV	-	0	iuc 1	1	-	0	-	0	rmpA2_8-60%	wzi64	KL64	?-	Good
SRR14449575	ARLG-6692	K. pneumoniae	2703	2703/31398/34229/4806/4808/4822/4830	0,0,105,2,0,0,2,17,0,0	258	1876	ST11	2018	Unknown	Eastern Asia	China	Unknown	Human	Human: Clinical	Unknown	Clinical	PRJNA658369	SRR14449575	SAMN19015948	CRACKLE-2	Reads	177	0	strong	209995	395952	5703309	no	-	4	2	6	6	ybt 9; ICEKp3	192-1LV	-	0	iuc 1	1	-	0	-	0	rmpA2_8-60%	wzi64	KL64	none	Very high
SRR14449576	ARLG-6691	K. pneumoniae	26376	26376/28400	0,0,105,2,0,0,2,37,0,0	258	1875	ST11	2018	Unknown	Eastern Asia	China	Unknown	Human	Human: Clinical	Unknown	Clinical	PRJNA658369	SRR14449576	SAMN19015947	CRACKLE-2	Reads	242	0	strong	175911	391639	6000922	no	-	4	2	9	16	ybt 9; ICEKp3	192-1LV	-	0	iuc 1	1	-	0	-	0	rmpA2_8-60%	wzi64	KL64	none	Very high
SRR14449577	ARLG-6690	K. pneumoniae	26375	26375	0,0,105,2,0,0,2,17,56,0	258	315	ST11	2018	Unknown	Eastern Asia	China	Unknown	Human	Human: Clinical	Unknown	Clinical	PRJNA658369	SRR14449577	SAMN19015946	CRACKLE-2	Reads	157	0	strong	219954	391271	5541491	no	-	1	2	6	6	ybt 9; ICEKp3	192-1LV	-	0	-	0	-	0	-	0	-	wzi64	KL64	none	Very high
SRR14449579	ARLG-6467	K. pneumoniae	26374	26374/26778	0,0,87,5,0,3,1,2,0,0	383	1874	ST383	2018	Unknown	Western Asia	Lebanon	Unknown	Human	Human: Clinical	Unknown	Clinical	PRJNA658369	SRR14449579	SAMN19015801	CRACKLE-2	Reads	139	0	strong	188860	666813	5557757	no	-	0	2	7	13	-	0	-	0	-	0	-	0	-	0	-	-	KL30	-+*	Good
SRR14449581	ARLG-6452	K. pneumoniae	26373	26373	0,0,542,0,0,0,1,0,0,1	10214	1873	ST4060	2018	Unknown	Western Asia	Lebanon	Unknown	Human	Human: Clinical	Unknown	Clinical	PRJNA658369	SRR14449581	SAMN19015795	CRACKLE-2	Reads	129	0	strong	348334	802021	5357507	no	-	0	1	7	10	-	0	-	0	-	0	-	0	-	0	-	wzi22	KL30	*	Very high
SRR14449582	ARLG-6432	K. pneumoniae	26372	26372	0,0,22,33,7,0,0,0,0,0	17	1872	ST1412	2018	Unknown	Western Asia	Lebanon	Unknown	Human	Human: Clinical	Unknown	Clinical	PRJNA658369	SRR14449582	SAMN19015786	CRACKLE-2	Reads	71	0	strong	416039	842317	5180348	no	-	1	2	5	7	ybt 5; ICEKp6	10-2LV	-	0	-	0	-	0	-	0	-	wzi7	KL7	none	Very high
SRR14449583	ARLG-6430	K. pneumoniae	26371	26371	0,0,105,11,0,0,6,1,0,0	258	1871	ST11	2018	Unknown	Western Asia	Lebanon	Unknown	Human	Human: Clinical	Urogenital	Clinical	PRJNA658369	SRR14449583	SAMN19015785	CRACKLE-2	Reads	140	0	strong	228845	802783	5393281	no	-	0	2	5	4	-	0	-	0	-	0	-	0	-	0	-	wzi24	KL24	?	Good
SRR14449584	ARLG-7610	K. pneumoniae	1288	1288	0,0,105,6,0,13,0,0,0,0	258	1870	ST258	2017	Unknown	North America	USA	USA	Human	Human: Clinical	Unknown	Clinical	PRJNA658369	SRR14449584	SAMN19016549	CRACKLE-2	Reads	186	0	strong	203670	488785	5856652	no	-	2	3	7	9	ybt 17; ICEKp10	281-1LV	clb 3	17-2LV	-	0	-	0	-	0	-	wzi154	KL107	?	Good
SRR14449586	ARLG-7606	K. pneumoniae	22763	22763/26370	0,0,105,6,0,0,17,360,0,0	258	1869	ST258	2017	Unknown	North America	USA	USA	Human	Human: Clinical	Unknown	Clinical	PRJNA658369	SRR14449586	SAMN19016547	CRACKLE-2	Reads	188	0	strong	177197	390330	5769879	no	-	0	2	7	9	-	0	-	0	-	0	-	0	-	0	-	wzi154	KL107	none	Very high
SRR14449587	ARLG-7601	K. pneumoniae	26369	26369	0,0,105,6,0,0,17,152,1,0	258	1868	ST258	2017	Unknown	North America	USA	USA	Human	Human: Clinical	Urogenital	Clinical	PRJNA658369	SRR14449587	SAMN19016546	CRACKLE-2	Reads	144	0	strong	180858	671430	5481173	no	-	0	2	3	2	-	0	-	0	-	0	-	0	-	0	-	wzi154	KL107	none	Very high
SRR14449589	ARLG-6589	K. pneumoniae	26368	26368	0,0,105,2,0,0,2,0,31,0	258	1867	ST11	2017	Unknown	Eastern Asia	China	Unknown	Human	Human: Clinical	Unknown	Clinical	PRJNA658369	SRR14449589	SAMN19015861	CRACKLE-2	Reads	139	0	strong	180858	367025	5522676	no	-	1	2	3	2	ybt 9; ICEKp3	192-1LV	-	0	-	0	-	0	-	0	-	wzi209	KL47	none	Very high
SRR14449590	ARLG-7595	K. pneumoniae	22758	22758/22989	0,0,105,6,0,0,17,5,54,0	258	1866	ST258	2017	Unknown	North America	USA	USA	Human	Human: Clinical	Urogenital	Clinical	PRJNA658369	SRR14449590	SAMN19016544	CRACKLE-2	Reads	183	0	strong	180858	434288	5737180	no	-	0	2	6	7	-	0	-	0	-	0	-	0	-	0	-	wzi154	KL107	none	Very high
SRR14449591	ARLG-7591	K. pneumoniae	26367	26367	0,0,181,0,23,0,0,0,0,0	133	1865	ST133	2017	Unknown	North America	USA	USA	Human	Human: Clinical	Unknown	Clinical	PRJNA658369	SRR14449591	SAMN19016543	CRACKLE-2	Reads	239	49	strong	171549	408103	5556342	no	-	0	2	3	4	-	0	-	0	-	0	-	0	-	0	-	wzi47	unknown (best match = KL107)	?-+*	None
SRR14449592	ARLG-7590	K. pneumoniae	26366	26366	0,0,105,6,0,0,17,678,0,0	258	1864	ST258	2017	Unknown	North America	USA	USA	Human	Human: Clinical	Urogenital	Clinical	PRJNA658369	SRR14449592	SAMN19016542	CRACKLE-2	Reads	138	0	strong	180858	671430	5517870	no	-	0	2	2	1	-	0	-	0	-	0	-	0	-	0	-	wzi154	KL107	none	Very high
SRR14449593	ARLG-7589	K. pneumoniae	26365	26365	0,0,369,0,0,0,0,0,1,91	307	1863	ST307	2017	Unknown	North America	USA	USA	Human	Human: Clinical	Unknown	Clinical	PRJNA658369	SRR14449593	SAMN19016541	CRACKLE-2	Reads	129	0	strong	225503	927134	5648711	no	-	0	2	3	2	-	0	-	0	-	0	-	0	-	0	-	wzi173	KL102	none	Very high
SRR14449594	ARLG-7587	K. pneumoniae	26364	26364	0,0,105,6,0,0,0,76,2,0	258	1862	ST258	2017	Unknown	North America	USA	USA	Human	Human: Clinical	Urogenital	Clinical	PRJNA658369	SRR14449594	SAMN19016540	CRACKLE-2	Reads	128	0	strong	204837	484243	5377905	no	-	0	2	2	1	-	0	-	0	-	0	-	0	-	0	-	wzi29	unknown (best match = KL106)	?-	Low
SRR14449595	ARLG-7586	K. pneumoniae	26363	26363	0,0,105,6,0,0,0,375,3,0	258	1861	ST258	2017	Unknown	North America	USA	USA	Human	Human: Clinical	Unknown	Clinical	PRJNA658369	SRR14449595	SAMN19016539	CRACKLE-2	Reads	198	0	strong	180858	449273	5577036	no	-	1	2	7	6	ybt 17; ICEKp10	267	-	0	-	0	-	0	-	0	-	wzi29	KL106	?	Good
SRR14449596	ARLG-7584	K. pneumoniae	26362	26362	0,0,80,8,0,0,0,21,0,0	107	1860	ST219	2017	Unknown	North America	USA	USA	Human	Human: Clinical	Blood	Clinical	PRJNA658369	SRR14449596	SAMN19016538	CRACKLE-2	Reads	194	10	strong	237274	599316	5673366	no	-	1	3	10	14	ybt 13; ICEKp2	299-2LV	-	0	-	0	-	0	-	0	-	wzi177	KL114	?-	Good
SRR14449597	ARLG-7583	K. pneumoniae	1321	1321/26359/4677	0,0,105,6,0,0,0,15,0,0	258	1859	ST258	2017	Unknown	North America	USA	USA	Human	Human: Clinical	Unknown	Clinical	PRJNA658369	SRR14449597	SAMN19016537	CRACKLE-2	Reads	107	0	strong	232988	499066	5247775	no	-	0	2	3	2	-	0	-	0	-	0	-	0	-	0	-	wzi29	KL106	none	Good
SRR14449598	ARLG-7582	K. pneumoniae	23114	23114	0,0,105,6,0,0,0,188,0,0	258	1858	ST258	2017	Unknown	North America	USA	USA	Human	Human: Clinical	Blood	Clinical	PRJNA658369	SRR14449598	SAMN19016536	CRACKLE-2	Reads	124	16	strong	218042	461548	5394806	no	-	0	2	2	1	-	0	-	0	-	0	-	0	-	0	-	wzi29	unknown (best match = KL106)	?-	None
SRR14449599	ARLG-7581	K. pneumoniae	26361	26361	0,0,105,6,0,0,0,4,0,0	258	1857	ST258	2017	Unknown	North America	USA	USA	Human	Human: Clinical	Urogenital	Clinical	PRJNA658369	SRR14449599	SAMN19016535	CRACKLE-2	Reads	201	0	strong	163069	462888	5617226	no	-	0	2	7	11	-	0	-	0	-	0	-	0	-	0	-	wzi29	KL106	none	Good
SRR14449600	ARLG-6588	K. pneumoniae	3538	25775/26765/28432/3538/3932	0,0,105,2,0,0,2,17,5,0	258	313	ST11	2017	Unknown	Eastern Asia	China	Unknown	Human	Human: Clinical	Unknown	Clinical	PRJNA658369	SRR14449600	SAMN19015860	CRACKLE-2	Reads	206	0	strong	180858	364416	5925440	no	-	4	2	10	12	ybt 9; ICEKp3	192-1LV	-	0	iuc 1	1	-	0	rmp 1; KpVP-1	40	rmpA2_3-47%	wzi64	KL64	none	Very high
SRR14449601	ARLG-7580	K. pneumoniae	22763	22763/26370	0,0,105,6,0,0,17,360,0,0	258	1856	ST258	2017	Unknown	North America	USA	USA	Human	Human: Clinical	Urogenital	Clinical	PRJNA658369	SRR14449601	SAMN19016534	CRACKLE-2	Reads	229	0	strong	167780	463028	5709341	no	-	0	2	9	16	-	0	-	0	-	0	-	0	-	0	-	wzi154	KL107	none	Very high
SRR14449602	ARLG-7579	K. pneumoniae	22756	22756/22986/26354	0,0,105,6,0,0,0,4,13,0	258	325	ST258	2017	Unknown	North America	USA	USA	Human	Human: Clinical	Urogenital	Clinical	PRJNA658369	SRR14449602	SAMN19016533	CRACKLE-2	Reads	199	0	strong	152395	339725	5614597	no	-	0	2	7	10	-	0	-	0	-	0	-	0	-	0	-	wzi29	KL106	none	Good
SRR14449603	ARLG-7578	K. pneumoniae	26360	26360	0,0,109,1,89,0,0,0,0,0	37	1855	ST37	2017	Unknown	North America	USA	USA	Human	Human: Clinical	Unknown	Clinical	PRJNA658369	SRR14449603	SAMN19016532	CRACKLE-2	Reads	150	0	strong	251297	610222	5502242	no	-	1	1	7	11	ybt 10; ICEKp4	78	-	0	-	0	-	0	-	0	-	wzi12	KL12	none	Very high
SRR14449604	ARLG-7576	K. pneumoniae	26359	26359	0,0,105,6,0,0,0,15,0,0	258	1854	ST258	2017	Unknown	North America	USA	USA	Human	Human: Clinical	Urogenital	Clinical	PRJNA658369	SRR14449604	SAMN19016531	CRACKLE-2	Reads	154	29	strong	197434	409517	5372169	no	-	0	2	6	6	-	0	-	0	-	0	-	0	-	0	-	wzi29	unknown (best match = KL106)	?-+	None
SRR14449605	ARLG-7575	K. pneumoniae	26358	26358	0,0,105,6,0,0,0,0,63,0	258	337	ST258	2018	Unknown	North America	USA	USA	Human	Human: Clinical	Unknown	Clinical	PRJNA658369	SRR14449605	SAMN19016530	CRACKLE-2	Reads	215	0	strong	203669	487924	5545017	no	-	0	2	7	6	-	0	-	0	-	0	-	0	-	0	-	wzi29	KL106	none	Good
SRR14449606	ARLG-7572	K. pneumoniae	a0e7da3d09ddaf170bb3249c7ceaef98b12a2fff	1286/26357/8380	0,0,105,6,0,0,17,*,*,*	258	1853	ST258	2018	Unknown	North America	USA	USA	Human	Human: Clinical	Urogenital	Clinical	PRJNA658369	SRR14449606	SAMN19016529	CRACKLE-2	Reads	214	181	strong	65703	192601	5365303	no	-	0	2	4	5	-	0	-	0	-	0	-	0	-	0	-	wzi154	unknown (best match = KL107)	?-	None
SRR14449607	ARLG-7569	K. pneumoniae	26357	26357	0,0,105,6,0,0,17,361,0,0	258	1852	ST258	2018	Unknown	North America	USA	USA	Human	Human: Clinical	Unknown	Clinical	PRJNA658369	SRR14449607	SAMN19016528	CRACKLE-2	Reads	170	0	strong	167780	543384	5537606	no	-	0	2	6	8	-	0	-	0	-	0	-	0	-	0	-	wzi154	KL107	none	Very high
SRR14449608	ARLG-7568	K. pneumoniae	ad8611c3da2417a7957830007026f8f019a74a42	26356	0,0,88,0,0,0,0,5,*,*	231	1851	ST231	2018	Unknown	North America	USA	USA	Human	Human: Clinical	Unknown	Clinical	PRJNA658369	SRR14449608	SAMN19016527	CRACKLE-2	Reads	113	26	strong	305347	827996	5502114	no	-	4	0	8	10	ybt 14; ICEKp5	145-1LV	-	0	iuc unknown	0	-	0	-	0	-	wzi104	KL51	-	High
SRR14449609	ARLG-7567	K. pneumoniae	25776	25776	0,0,105,6,0,0,0,15,8,0	258	1850	ST258	2018	Unknown	North America	USA	USA	Human	Human: Clinical	Urogenital	Clinical	PRJNA658369	SRR14449609	SAMN19016526	CRACKLE-2	Reads	139	0	strong	203669	409081	5328033	no	-	0	2	6	6	-	0	-	0	-	0	-	0	-	0	-	wzi29	KL106	none	Good
SRR14449610	ARLG-7565	K. pneumoniae	26355	26355	0,0,105,6,0,0,0,151,0,0	258	1849	ST258	2018	Unknown	North America	USA	USA	Human	Human: Clinical	Blood	Clinical	PRJNA658369	SRR14449610	SAMN19016525	CRACKLE-2	Reads	208	33	strong	152447	449155	5606345	no	-	0	2	7	11	-	0	-	0	-	0	-	0	-	0	-	wzi29	unknown (best match = KL106)	?-	Low
SRR14449611	ARLG-6587	K. pneumoniae	3538	25775/26765/28432/3538/3932	0,0,105,2,0,0,2,17,5,0	258	1848	ST11	2017	Unknown	Eastern Asia	China	Unknown	Human	Human: Clinical	Unknown	Clinical	PRJNA658369	SRR14449611	SAMN19015859	CRACKLE-2	Reads	200	0	strong	175912	353681	5743225	no	-	4	2	9	10	ybt 9; ICEKp3	192-1LV	-	0	iuc 1	1-1LV	-	0	rmp 1; KpVP-1	40	rmpA2_3-47%	wzi64	KL64	none	Very high
SRR14449612	ARLG-7564	K. pneumoniae	c70d0caaf2531fae269531d3b520935d3ced7072	4220	0,0,178,4,3,*,*,*,*,*	461	1847	ST461	2017	Unknown	North America	USA	USA	Human	Human: Clinical	Unknown	Clinical	PRJNA658369	SRR14449612	SAMN19016524	CRACKLE-2	Reads	198	2	strong	158207	470356	5660730	no	-	0	2	6	10	-	0	-	0	-	0	-	0	-	0	-	wzi149	KL62	?-	Good
SRR14449613	ARLG-7560	K. pneumoniae	3f4294d8a0c1dc603472c0416609d5a30590ac28	22986	0,0,105,6,0,0,0,4,*,*	258	1846	ST258	2017	Unknown	North America	USA	USA	Human	Human: Clinical	Blood	Clinical	PRJNA658369	SRR14449613	SAMN19016523	CRACKLE-2	Reads	214	114	strong	99678	296895	5536070	no	-	0	2	7	7	-	0	-	0	-	0	-	0	-	0	-	wzi29	unknown (best match = KL106)	?-	None
SRR14449614	ARLG-7557	K. pneumoniae	26353	26353	0,0,13,76,0,0,0,0,0,0	34	1845	ST1691	2017	Unknown	North America	USA	USA	Human	Human: Clinical	Urogenital	Clinical	PRJNA658369	SRR14449614	SAMN19016522	CRACKLE-2	Reads	246	6	strong	167843	458215	5607974	no	-	0	2	3	3	-	0	-	0	-	0	-	0	-	0	-	wzi199	KL110	-	High
SRR14449615	ARLG-7556	K. pneumoniae	26352	26352	0,0,105,6,0,0,0,374,0,0	258	1844	ST258	2017	Unknown	North America	USA	USA	Human	Human: Clinical	Unknown	Clinical	PRJNA658369	SRR14449615	SAMN19016521	CRACKLE-2	Reads	231	30	strong	180858	449541	5625320	no	-	2	2	7	6	ybt 17; ICEKp10	267	clb 3	19-1LV	-	0	-	0	-	0	-	wzi29	unknown (best match = KL106)	?-	None
SRR14449616	ARLG-7555	K. pneumoniae	26351	26351	0,0,238,0,0,0,3,1,6,0	348	1843	ST3727	2017	Unknown	North America	USA	USA	Human	Human: Clinical	Unknown	Clinical	PRJNA658369	SRR14449616	SAMN19016520	CRACKLE-2	Reads	215	0	strong	268652	582904	5517239	no	-	0	2	7	8	-	0	-	0	-	0	-	0	-	0	-	wzi94	KL62	none	Very high
SRR14449617	ARLG-7553	K. pneumoniae	22786	22786/22800/25777/26344/27495/27676	0,0,105,6,0,16,0,0,3,0	258	1842	ST258	2018	Unknown	North America	USA	USA	Human	Human: Clinical	Urogenital	Clinical	PRJNA658369	SRR14449617	SAMN19016519	CRACKLE-2	Reads	189	35	strong	148817	458883	5475265	no	-	0	2	7	9	-	0	-	0	-	0	-	0	-	0	-	wzi83	unknown (best match = KL107)	?-+	None
SRR14449618	ARLG-7552	K. pneumoniae	26350	26350	0,0,137,17,0,1,0,0,0,0	29	1841	ST193	2018	Unknown	North America	USA	USA	Human	Human: Clinical	Unknown	Clinical	PRJNA658369	SRR14449618	SAMN19016518	CRACKLE-2	Reads	104	26	strong	209596	692102	5441938	no	-	0	2	1	1	-	0	-	0	-	0	-	0	-	0	-	wzi275	unknown (best match = KL5)	?-+*	None
SRR14449619	ARLG-7551	K. pneumoniae	26348	26348/26349	0,0,22,24,11,0,0,7,0,0	17	1840	ST17	2018	Unknown	North America	USA	USA	Human	Human: Clinical	Unknown	Clinical	PRJNA658369	SRR14449619	SAMN19016517	CRACKLE-2	Reads	183	40	strong	154280	410122	5461554	no	-	1	2	3	3	ybt 10; ICEKp4	20-2LV	-	0	-	0	-	0	-	0	-	wzi141	unknown (best match = KL25)	?-	None
SRR14449621	ARLG-7548	K. pneumoniae	3291	3291	0,0,369,0,0,0,5,0,0,0	307	1839	ST307	2018	Unknown	North America	USA	USA	Human	Human: Clinical	Unknown	Clinical	PRJNA658369	SRR14449621	SAMN19016515	CRACKLE-2	Reads	215	37	strong	142142	810042	5671510	no	-	0	2	8	11	-	0	-	0	-	0	-	0	-	0	-	wzi173	unknown (best match = KL102)	?-	None
SRR14449622	ARLG-6585	K. pneumoniae	26347	26347	0,0,0,0,2,0,0,137,0,0	15	314	ST15	2017	Unknown	Eastern Asia	China	Unknown	Human	Human: Clinical	Unknown	Clinical	PRJNA658369	SRR14449622	SAMN19015858	CRACKLE-2	Reads	159	0	strong	225750	497760	5566213	no	-	1	2	7	8	ybt 14; ICEKp5?	131-4LV	-	0	-	0	-	0	-	0	-	wzi19	KL19	*	High
SRR14449623	ARLG-7547	K. pneumoniae	22800	22800/27495	0,0,105,6,0,16,0,0,3,0	258	1838	ST258	2018	Unknown	North America	USA	USA	Human	Human: Clinical	Unknown	Clinical	PRJNA658369	SRR14449623	SAMN19016514	CRACKLE-2	Reads	219	22	strong	148302	505098	5527479	no	-	0	2	7	9	-	0	-	0	-	0	-	0	-	0	-	wzi83	KL23	none	Very high
SRR14449624	ARLG-7546	K. pneumoniae	10ece501a9403573c6dd7fac47af9acc7014ac3e	26346	0,0,105,0,3,0,44,0,*,*	258	1837	ST11	2018	Unknown	North America	USA	USA	Human	Human: Clinical	Blood	Clinical	PRJNA658369	SRR14449624	SAMN19016513	CRACKLE-2	Reads	218	151	strong	94104	244628	5425697	no	-	1	1	9	12	ybt 10; ICEKp4	26	-	0	-	0	-	0	-	0	-	wzi75	unknown (best match = KL107)	?-+	None
SRR14449625	ARLG-7544	K. pneumoniae	e267b41d8c64cf87a540c8396d5a7ddee2e8482c	1257/26337/673	0,0,105,6,0,*,*,*,*,*	258	1836	ST258	2018	Unknown	North America	USA	USA	Human	Human: Clinical	Urogenital	Clinical	PRJNA658369	SRR14449625	SAMN19016512	CRACKLE-2	Reads	231	128	strong	122745	291506	5544401	no	-	0	2	7	8	-	0	-	0	-	0	-	0	-	0	-	wzi29	unknown (best match = KL107)	?-+	None
SRR14449626	ARLG-7543	K. pneumoniae	22827	22827	0,0,105,6,0,0,0,1,4,0	258	1835	ST258	2018	Unknown	North America	USA	USA	Human	Human: Clinical	Unknown	Clinical	PRJNA658369	SRR14449626	SAMN19016511	CRACKLE-2	Reads	212	0	strong	203669	471024	5735118	no	-	1	2	3	3	ybt 15; ICEKp11	230-1LV	-	0	-	0	-	0	-	0	-	wzi50	KL51	none	Very high
SRR14449628	ARLG-7541	K. pneumoniae	fd618af106d51c271b3fe65b9eb84bea7f87d501	26345	0,0,105,6,0,0,0,1,*,*	258	1834	ST258	2018	Unknown	North America	USA	USA	Human	Human: Clinical	Unknown	Clinical	PRJNA658369	SRR14449628	SAMN19016509	CRACKLE-2	Reads	260	66	strong	131275	409608	5606631	no	-	1	2	3	3	ybt 15; ICEKp11	230-1LV	-	0	-	0	-	0	-	0	-	wzi50	unknown (best match = KL107)	?-+	None
SRR14449629	ARLG-7537	K. pneumoniae	22786	22786/22800/25777/26344/27495/27676	0,0,105,6,0,16,0,0,3,0	258	1833	ST258	2018	Unknown	North America	USA	USA	Human	Human: Clinical	Urogenital	Clinical	PRJNA658369	SRR14449629	SAMN19016508	CRACKLE-2	Reads	180	0	strong	177489	505098	5496543	no	-	0	2	7	9	-	0	-	0	-	0	-	0	-	0	-	wzi83	KL23	none	Very high
SRR14449630	ARLG-7536	K. pneumoniae	22753	22753/22773/22775/22806/23104/23108/23124/25734/25741/26343/27618	0,0,105,6,0,0,0,1,2,0	258	1832	ST258	2018	Unknown	North America	USA	USA	Human	Human: Clinical	Unknown	Clinical	PRJNA658369	SRR14449630	SAMN19016507	CRACKLE-2	Reads	230	2	strong	202955	499059	5844039	no	-	1	2	3	3	ybt 15; ICEKp11	230-1LV	-	0	-	0	-	0	-	0	-	wzi50	KL51	none	Very high
SRR14449631	ARLG-7535	K. pneumoniae	26342	26342	0,0,105,6,0,0,0,1,9,0	258	1831	ST258	2018	Unknown	North America	USA	USA	Human	Human: Clinical	Urogenital	Clinical	PRJNA658369	SRR14449631	SAMN19016506	CRACKLE-2	Reads	255	88	strong	152815	328761	5670247	no	-	1	2	3	4	ybt 15; ICEKp11	230-1LV	-	0	-	0	-	0	-	0	-	wzi50	unknown (best match = KL51)	?-	None
SRR14449632	ARLG-7533	K. pneumoniae	72789ea7185e4ec8aea79ac497ec18545d65e8a1	9114	0,0,0,0,*,*,*,*,*,*	15	1830	ST15	2017	Unknown	North America	USA	USA	Human	Human: Clinical	Blood	Clinical	PRJNA658369	SRR14449632	SAMN19016505	CRACKLE-2	Reads	203	9	strong	180695	370792	5643039	no	-	1	1	6	7	ybt 10; ICEKp4	97-4LV	-	0	-	0	-	0	-	0	-	wzi24	unknown (best match = KL24)	?-	Low
SRR14449633	ARLG-6584	K. pneumoniae	26341	26341	0,0,0,0,2,0,0,143,0,0	15	1829	ST15	2017	Unknown	Eastern Asia	China	Unknown	Human	Human: Clinical	Unknown	Clinical	PRJNA658369	SRR14449633	SAMN19015857	CRACKLE-2	Reads	189	0	strong	212065	361437	5585282	no	-	4	2	5	4	ybt 14; ICEKp5?	131-4LV	-	0	iuc 5	62-2LV	-	0	-	0	-	wzi19	KL19	?-*	Good
SRR14449634	ARLG-7532	K. pneumoniae	3ba62101c33f1a55bf055b2d4167b926a6d9e806	658	0,0,105,6,0,0,17,*,*,*	258	1828	ST258	2017	Unknown	North America	USA	USA	Human	Human: Clinical	Urogenital	Clinical	PRJNA658369	SRR14449634	SAMN19016504	CRACKLE-2	Reads	123	65	strong	180421	658339	5357439	no	-	0	2	6	9	-	0	-	0	-	0	-	0	-	0	-	wzi154	KL107	?	Good
SRR14449635	ARLG-7529	K. pneumoniae	e93f01b9057dfc7f2c9b5eb14af08fcf55887cd6	23163	0,0,105,6,0,0,0,1,*,*	258	1827	ST258	2017	Unknown	North America	USA	USA	Human	Human: Clinical	Urogenital	Clinical	PRJNA658369	SRR14449635	SAMN19016503	CRACKLE-2	Reads	255	52	strong	137297	457166	5630418	no	-	1	2	2	1	ybt 15; ICEKp11	230-1LV	-	0	-	0	-	0	-	0	-	wzi50	unknown (best match = KL107)	?-+	None
SRR14449636	ARLG-7528	K. pneumoniae	26339	26339	0,0,105,6,0,0,17,0,24,0	258	1826	ST258	2017	Unknown	North America	USA	USA	Human	Human: Clinical	Urogenital	Clinical	PRJNA658369	SRR14449636	SAMN19016502	CRACKLE-2	Reads	185	0	strong	165540	496318	5890152	no	-	2	2	5	8	ybt 17; ICEKp10	247	clb 3	62	-	0	-	0	-	0	-	wzi154	KL107	?-	Good
SRR14449637	ARLG-7527	K. pneumoniae	83e55e934e7390f89d9727ee5c2a1d08611320c0	26338/3291	0,0,369,0,0,0,5,0,*,*	307	1825	ST307	2017	Unknown	North America	USA	USA	Human	Human: Clinical	Urogenital	Clinical	PRJNA658369	SRR14449637	SAMN19016501	CRACKLE-2	Reads	213	69	strong	140346	323135	5612112	no	-	0	2	8	13	-	0	-	0	-	0	-	0	-	0	-	wzi173	unknown (best match = KL107)	?-+	None
SRR14449638	ARLG-7525	K. pneumoniae	4ac0f8622e155beffe919ad08dad30b535d19117	1257/26337/673	0,0,105,6,0,0,0,*,*,*	258	1824	ST258	2017	Unknown	North America	USA	USA	Human	Human: Clinical	Urogenital	Clinical	PRJNA658369	SRR14449638	SAMN19016500	CRACKLE-2	Reads	295	95	strong	134722	316758	5721373	no	-	0	2	8	11	-	0	-	0	-	0	-	0	-	0	-	wzi29	unknown (best match = KL107)	?-+	None
SRR14449639	ARLG-7522	K. pneumoniae	26336	26336	0,0,237,1,0,0,3,0,0,0	30	1823	ST30	2017	Unknown	North America	USA	USA	Human	Human: Clinical	Blood	Clinical	PRJNA658369	SRR14449639	SAMN19016499	CRACKLE-2	Reads	241	0	strong	368803	779685	5759816	no	-	0	0	0	0	-	0	-	0	-	0	-	0	-	0	-	wzi64	KL64	none	Very high
SRR14449640	ARLG-7521	K. pneumoniae	27473	27473	0,0,105,6,0,0,17,331,0,0	258	1822	ST258	2017	Unknown	North America	USA	USA	Human	Human: Clinical	Unknown	Clinical	PRJNA658369	SRR14449640	SAMN19016498	CRACKLE-2	Reads	196	46	strong	175296	497669	5716281	no	-	2	3	9	13	ybt 17; ICEKp10	251	clb 3	62	-	0	-	0	-	0	-	wzi154	unknown (best match = KL107)	?-	None
SRR14449641	ARLG-7520	K. pneumoniae	26335	26335	0,0,105,6,0,0,154,0,0,0	258	1821	ST258	2017	Unknown	North America	USA	USA	Human	Human: Clinical	Unknown	Clinical	PRJNA658369	SRR14449641	SAMN19016497	CRACKLE-2	Reads	195	44	strong	143750	409522	5465070	no	-	0	2	7	7	-	0	-	0	-	0	-	0	-	0	-	wzi29	unknown (best match = KL106)	?-	None
SRR14449642	ARLG-7517	K. pneumoniae	26342	26342	0,0,105,6,0,0,0,1,9,0	258	1820	ST258	2017	Unknown	North America	USA	USA	Human	Human: Clinical	Urogenital	Clinical	PRJNA658369	SRR14449642	SAMN19016496	CRACKLE-2	Reads	264	106	strong	103360	409518	5549392	no	-	1	2	3	4	ybt 15; ICEKp11	230-1LV	-	0	-	0	-	0	-	0	-	wzi50	unknown (best match = KL107)	?-+	None
SRR14449643	ARLG-7513	K. pneumoniae	e66bd362df1106920910baf73581b7bc07bd8f3a	26344	0,0,105,6,0,16,0,0,*,*	258	1819	ST258	2017	Unknown	North America	USA	USA	Human	Human: Clinical	Unknown	Clinical	PRJNA658369	SRR14449643	SAMN19016495	CRACKLE-2	Reads	385	84	strong	135219	440846	5622135	no	-	0	2	8	16	-	0	-	0	-	0	-	0	-	0	-	wzi83	unknown (best match = KL107)	?-+	None
SRR14449645	ARLG-7510	K. pneumoniae	0f1cca3f4d3573e0f9bb818a8f6c90f20deddb78	26331	0,0,109,1,8,10,0,0,*,*	37	1818	ST37	2017	Unknown	North America	USA	USA	Human	Human: Clinical	Unknown	Clinical	PRJNA658369	SRR14449645	SAMN19016494	CRACKLE-2	Reads	134	17	strong	252147	539514	5666107	no	-	0	2	7	12	-	0	-	0	-	0	-	0	-	0	-	wzi96	unknown (best match = KL38)	?-	None
SRR14449647	ARLG-7507	K. pneumoniae	22560	22560/26330	0,0,22,7,0,0,3,0,0,0	17	1816	ST17	2017	Unknown	North America	USA	USA	Human	Human: Clinical	Urogenital	Clinical	PRJNA658369	SRR14449647	SAMN19016492	CRACKLE-2	Reads	95	0	strong	434520	1203631	5405158	no	-	1	2	5	6	ybt 0; ICE?	160-6LV	-	0	-	0	-	0	-	0	-	wzi386	KL169	?	Good
SRR14449648	ARLG-8006	K. pneumoniae	22721	22721/22906/31505/31554/31596	0,0,105,6,0,0,0,4,27,0	258	1815	ST258	2018	Unknown	North America	USA	USA	Human	Human: Clinical	Urogenital	Clinical	PRJNA658369	SRR14449648	SAMN19016718	CRACKLE-2	Reads	205	0	strong	178580	407987	5742314	no	-	2	2	5	7	ybt 17; ICEKp10	267-2LV	clb 3	19-1LV	-	0	-	0	-	0	-	wzi29	KL106	none	Very high
SRR14449649	ARLG-8004	K. pneumoniae	143	143/22903/22904/22909/31954/32412/33070	0,0,105,6,0,0,17,132,0,0	258	1814	ST258	2018	Unknown	North America	USA	USA	Human	Human: Clinical	Blood	Clinical	PRJNA658369	SRR14449649	SAMN19016717	CRACKLE-2	Reads	178	39	strong	133880	336882	5519770	no	-	2	2	6	7	ybt 17; ICEKp10	289-2LV	clb 3	17-1LV	-	0	-	0	-	0	-	wzi154	KL107	?-	Good
SRR14449650	ARLG-8003	K. pneumoniae	0d291a90a9a0ba35aac197883de1cb46a204a535	26689	0,0,105,6,0,0,0,4,*,*	258	1813	ST258	2017	Unknown	North America	USA	USA	Human	Human: Clinical	Urogenital	Clinical	PRJNA658369	SRR14449650	SAMN19016716	CRACKLE-2	Reads	190	91	strong	100397	290778	5473019	no	-	0	2	5	4	-	0	-	0	-	0	-	0	-	0	-	wzi29	unknown (best match = KL50)	?-+	None
SRR14449651	ARLG-8002	K. pneumoniae	143	143/22903/22904/22909/31954/32412/33070	0,0,105,6,0,0,17,132,0,0	258	1812	ST258	2018	Unknown	North America	USA	USA	Human	Human: Clinical	Urogenital	Clinical	PRJNA658369	SRR14449651	SAMN19016715	CRACKLE-2	Reads	148	0	strong	204763	487759	5553931	no	-	2	2	6	7	ybt 17; ICEKp10	289-1LV	clb 3	17-2LV	-	0	-	0	-	0	-	-	unknown (best match = KL107)	?-	None
SRR14449652	ARLG-6607	K. pneumoniae	26553	26553	0,0,0,0,2,0,0,137,2,0	15	312	ST15	2017	Unknown	Eastern Asia	China	Unknown	Human	Human: Clinical	Unknown	Clinical	PRJNA658369	SRR14449652	SAMN19015878	CRACKLE-2	Reads	124	0	strong	251398	571997	5540563	no	-	1	1	5	6	ybt 14; ICEKp5?	131-4LV	-	0	-	0	-	0	-	0	-	wzi19	KL19	*	High
SRR14449653	ARLG-8001	K. pneumoniae	25778	25778	0,0,105,6,0,0,0,4,29,0	258	1811	ST258	2018	Unknown	North America	USA	USA	Human	Human: Clinical	Unknown	Clinical	PRJNA658369	SRR14449653	SAMN19016714	CRACKLE-2	Reads	186	0	strong	209532	462888	5634613	no	-	2	2	7	11	ybt 17; ICEKp10	267-1LV	clb 3	19-1LV	-	0	-	0	-	0	-	wzi29	KL106	none	Good
SRR14449654	ARLG-8000	K. pneumoniae	26688	26688	0,0,105,6,0,0,0,4,19,0	258	1810	ST258	2018	Unknown	North America	USA	USA	Human	Human: Clinical	Unknown	Clinical	PRJNA658369	SRR14449654	SAMN19016713	CRACKLE-2	Reads	195	28	strong	167703	804007	5451374	no	-	0	2	7	7	-	0	-	0	-	0	-	0	-	0	-	wzi29	KL106	?	Good
SRR14449655	ARLG-7999	K. pneumoniae	1393	1393/1396/23407/30956/31539/31578/3867/8382	0,0,105,6,0,0,0,4,1,0	258	1809	ST258	2018	Unknown	North America	USA	USA	Human	Human: Clinical	Unknown	Clinical	PRJNA658369	SRR14449655	SAMN19016712	CRACKLE-2	Reads	211	1	strong	177543	440535	5869114	no	-	2	2	8	8	ybt 17; ICEKp10	267-1LV	clb 3	19-1LV	-	0	-	0	-	0	-	wzi29	KL106	none	Good
SRR14449657	ARLG-7997	K. pneumoniae	26687	26687	0,0,105,6,0,0,0,220,0,0	258	1808	ST258	2017	Unknown	North America	USA	USA	Human	Human: Clinical	Blood	Clinical	PRJNA658369	SRR14449657	SAMN19016710	CRACKLE-2	Reads	262	0	strong	152887	462886	5659376	no	-	2	3	6	4	ybt 17; ICEKp10	267-1LV	clb 3	19-1LV	-	0	-	0	-	0	-	wzi29	KL106	none	Very high
SRR14449658	ARLG-7996	K. pneumoniae	26686	26686	0,0,105,6,0,0,0,4,30,0	258	1807	ST258	2017	Unknown	North America	USA	USA	Human	Human: Clinical	Urogenital	Clinical	PRJNA658369	SRR14449658	SAMN19016709	CRACKLE-2	Reads	195	27	strong	154118	440798	5560974	no	-	0	2	7	8	-	0	-	0	-	0	-	0	-	0	-	wzi29	unknown (best match = KL107)	?-+	None
SRR14449659	ARLG-7995	K. pneumoniae	23062	23062/26685/26692	0,0,29,9,39,0,0,0,0,0	268	1806	ST268	2017	Unknown	North America	USA	USA	Human	Human: Clinical	Blood	Clinical	PRJNA658369	SRR14449659	SAMN19016708	CRACKLE-2	Reads	237	1	strong	202884	381827	5928867	no	-	1	2	6	9	ybt 10; ICEKp4	95-1LV	-	0	-	0	-	0	-	0	-	wzi95	KL20	none	Very high
SRR14449660	ARLG-7994	K. pneumoniae	143	143/22903/22904/22909/31954/32412/33070	0,0,105,6,0,0,17,132,0,0	258	1805	ST258	2017	Unknown	North America	USA	USA	Human	Human: Clinical	Urogenital	Clinical	PRJNA658369	SRR14449660	SAMN19016707	CRACKLE-2	Reads	173	0	strong	195214	544056	5615138	no	-	2	2	6	7	ybt 17; ICEKp10	289	clb 3	17-1LV	-	0	-	0	-	0	-	wzi154	KL107	none	Very high
SRR14449661	ARLG-7993	K. pneumoniae	143	143/22903/22904/22909/31954/32412/33070	0,0,105,6,0,0,17,132,0,0	258	1804	ST258	2017	Unknown	North America	USA	USA	Human	Human: Clinical	Unknown	Clinical	PRJNA658369	SRR14449661	SAMN19016706	CRACKLE-2	Reads	153	1	strong	180858	487760	5507431	no	-	2	2	6	7	ybt 17; ICEKp10	289-1LV	clb 3	17-1LV	-	0	-	0	-	0	-	-	unknown (best match = KL107)	?-	None
SRR14449662	ARLG-7990	K. pneumoniae	26683	26683	0,0,105,6,0,0,0,153,0,0	258	1803	ST258	2017	Unknown	North America	USA	USA	Human	Human: Clinical	Urogenital	Clinical	PRJNA658369	SRR14449662	SAMN19016705	CRACKLE-2	Reads	264	2	strong	178581	462888	5765062	no	-	2	2	7	10	ybt 17; ICEKp10	267-1LV	clb 3	19-1LV	-	0	-	0	-	0	-	wzi29	KL106	?	Good
SRR14449663	ARLG-6606	K. pneumoniae	26684	26684	0,0,105,29,0,0,0,1,0,0	258	1802	ST11	2017	Unknown	Eastern Asia	China	Unknown	Human	Human: Clinical	Unknown	Clinical	PRJNA658369	SRR14449663	SAMN19015877	CRACKLE-2	Reads	164	0	strong	180858	391493	5764840	no	-	4	2	8	8	ybt 9; ICEKp3	192-1LV	-	0	iuc 1	1	-	0	rmp 1; KpVP-1	40	rmpA2_3-47%	wzi64	KL64	?	Good
SRR14449664	ARLG-7989	K. pneumoniae	26683	26683	0,0,105,6,0,0,0,153,0,0	258	1801	ST258	2017	Unknown	North America	USA	USA	Human	Human: Clinical	Urogenital	Clinical	PRJNA658369	SRR14449664	SAMN19016704	CRACKLE-2	Reads	239	0	strong	129452	462888	5751386	no	-	2	2	7	10	ybt 17; ICEKp10	267-1LV	clb 3	19-1LV	-	0	-	0	-	0	-	wzi29	KL106	none	Very high
SRR14449665	ARLG-7988	K. pneumoniae	26682	26682	0,0,276,1,2,0,0,0,0,0	10010	1800	ST337	2017	Unknown	North America	USA	USA	Human	Human: Clinical	Urogenital	Clinical	PRJNA658369	SRR14449665	SAMN19016703	CRACKLE-2	Reads	160	21	strong	145246	465524	5381141	no	-	0	2	2	2	-	0	-	0	-	0	-	0	-	0	-	-	unknown (best match = KL110)	?-	None
SRR14449666	ARLG-7987	K. pneumoniae	26681	26681	0,0,388,0,1,0,9,0,2,0	25	1799	ST25	2017	Unknown	North America	USA	USA	Human	Human: Clinical	Unknown	Clinical	PRJNA658369	SRR14449666	SAMN19016702	CRACKLE-2	Reads	169	0	strong	234734	407642	5512471	no	-	1	2	8	12	ybt 14; ICEKp5	145-1LV	-	0	-	0	-	0	-	0	-	wzi72	KL2	?-	Good
SRR14449667	ARLG-7984	K. pneumoniae	143	143/22903/22904/22909/31954/32412/33070	0,0,105,6,0,0,17,132,0,0	258	1798	ST258	2017	Unknown	North America	USA	USA	Human	Human: Clinical	Urogenital	Clinical	PRJNA658369	SRR14449667	SAMN19016701	CRACKLE-2	Reads	168	1	strong	204710	542939	5523272	no	-	2	2	6	7	ybt 17; ICEKp10	289	clb 3	17-1LV	-	0	-	0	-	0	-	wzi154	KL107	none	Very high
SRR14449670	ARLG-7981	K. pneumoniae	b4e80bfa4322752ad255e71f6f09c9b8b3d00edc	24263	0,0,105,1,1,1,0,*,*,*	258	1797	ST437	2018	Unknown	North America	USA	USA	Human	Human: Clinical	Unknown	Clinical	PRJNA658369	SRR14449670	SAMN19016698	CRACKLE-2	Reads	179	150	strong	88677	248879	5269685	no	-	0	2	5	4	-	0	-	0	-	0	-	0	-	0	-	wzi109	unknown (best match = KL107)	?-+*	None
SRR14449671	ARLG-7980	K. pneumoniae	25349	25349	0,0,105,1,1,1,0,38,0,0	258	311	ST437	2018	Unknown	North America	USA	USA	Human	Human: Clinical	Urogenital	Clinical	PRJNA658369	SRR14449671	SAMN19016697	CRACKLE-2	Reads	120	0	strong	328753	856370	5355991	no	-	0	2	7	8	-	0	-	0	-	0	-	0	-	0	-	wzi109	KL36	none	Very high
SRR14449673	ARLG-7968	K. pneumoniae	24263	24263/25163/25786	0,0,105,1,1,1,0,37,0,0	258	1796	ST437	2018	Unknown	North America	USA	USA	Human	Human: Clinical	Blood	Clinical	PRJNA658369	SRR14449673	SAMN19016695	CRACKLE-2	Reads	119	0	strong	328753	881811	5347382	no	-	0	2	7	8	-	0	-	0	-	0	-	0	-	0	-	wzi109	KL36	none	Very high
SRR14449674	ARLG-6605	K. pneumoniae	26679	26679	0,0,105,2,0,0,2,76,0,0	258	1795	ST11	2017	Unknown	Eastern Asia	China	Unknown	Human	Human: Clinical	Unknown	Clinical	PRJNA658369	SRR14449674	SAMN19015876	CRACKLE-2	Reads	155	0	strong	203677	395952	5567515	no	-	1	2	6	6	ybt 9; ICEKp3	192-1LV	-	0	-	0	-	0	-	0	-	wzi64	KL64	none	Very high
SRR14449675	ARLG-7965	K. pneumoniae	24263	24263/25163/25786	0,0,105,1,1,1,0,37,0,0	258	1794	ST437	2018	Unknown	North America	USA	USA	Human	Human: Clinical	Urogenital	Clinical	PRJNA658369	SRR14449675	SAMN19016694	CRACKLE-2	Reads	121	39	strong	213695	737025	5296864	no	-	0	2	5	4	-	0	-	0	-	0	-	0	-	0	-	wzi109	unknown (best match = KL107)	?-+*	None
SRR14449676	ARLG-7420	K. pneumoniae	18577	18577/19130/26796/26803/26805	0,0,105,0,3,0,14,13,1,0	258	1793	ST11	2017	Unknown	South America	Colombia	Unknown	Human	Human: Clinical	Blood	Clinical	PRJNA658369	SRR14449676	SAMN19016434	CRACKLE-2	Reads	164	8	strong	328771	823086	5581379	no	-	1	2	8	11	ybt 10; ICEKp4	26-1LV	-	0	-	0	-	0	-	0	-	wzi75	KL105	?-	Good
SRR14449677	ARLG-7416	K. quasipneumoniae subsp. quasipneumoniae	fb017d71a2fc909ff1b27472ce4c5f1c0e664c7f	11271	2,0,197,0,0,0,0,0,0,0	11919	1792	ST1077-2LV	2017	Unknown	South America	Colombia	Unknown	Human	Human: Clinical	Blood	Clinical	PRJNA658369	SRR14449677	SAMN19016433	CRACKLE-2	Reads	464	40	strong	145438	362999	6108406	no	-	0	2	8	12	-	0	-	0	-	0	-	0	-	0	-	-	unknown (best match = KL107)	?-+*	None
SRR14449678	ARLG-7415	K. pneumoniae	18577	18577/19130/26796/26803/26805	0,0,105,0,3,0,14,13,1,0	258	1791	ST11	2017	Unknown	South America	Colombia	Unknown	Human	Human: Clinical	Blood	Clinical	PRJNA658369	SRR14449678	SAMN19016432	CRACKLE-2	Reads	199	74	strong	189365	367024	5541099	no	-	1	2	7	10	ybt 10; ICEKp4	26-1LV	-	0	-	0	-	0	-	0	-	wzi75	unknown (best match = KL107)	?-+*	None
SRR14449679	ARLG-7413	K. pneumoniae	18577	18577/19130/26796/26803/26805	0,0,105,0,3,0,14,13,1,0	258	1790	ST11	2017	Unknown	South America	Colombia	Unknown	Human	Human: Clinical	Unknown	Clinical	PRJNA658369	SRR14449679	SAMN19016431	CRACKLE-2	Reads	162	84	strong	188081	402215	5601391	no	-	1	2	7	9	ybt 10; ICEKp4	26-1LV	-	0	-	0	-	0	-	0	-	wzi75	unknown (best match = KL105)	?-	Low
SRR14449680	ARLG-7411	K. quasipneumoniae subsp. similipneumoniae	0e41db44df81caa0b6f9a8d97839716e972c39bb	6072	2,1,221,3,0,0,0,0,0,0	11696	1789	ST736	2017	Unknown	South America	Colombia	Unknown	Human	Human: Clinical	Unknown	Clinical	PRJNA658369	SRR14449680	SAMN19016430	CRACKLE-2	Reads	177	16	strong	259963	712016	5434903	no	-	0	2	6	8	-	0	-	0	-	0	-	0	-	0	-	-	unknown (best match = KL107)	?-+*	None
SRR14449681	ARLG-7409	K. pneumoniae	49e97b6b0a478726fb30258778dafa371bdd776c	26678	0,0,22,12,33,0,2,0,*,*	17	1788	ST17	2017	Unknown	South America	Colombia	Unknown	Human	Human: Clinical	Urogenital	Clinical	PRJNA658369	SRR14449681	SAMN19016429	CRACKLE-2	Reads	157	39	strong	169813	549136	5806106	no	-	1	2	10	19	ybt 14; ICEKp5	151-1LV	-	0	-	0	-	0	-	0	-	wzi82	KL38	?	Good
SRR14449682	ARLG-7407	K. pneumoniae	e15ac33b2df5b6d68dfc27d6afa2229453690034	26677	0,0,197,0,0,0,11,*,*,*	147	1787	ST273	2017	Unknown	South America	Colombia	Unknown	Human	Human: Clinical	Urogenital	Clinical	PRJNA658369	SRR14449682	SAMN19016428	CRACKLE-2	Reads	195	17	strong	385772	915555	5736446	no	-	0	2	8	16	-	0	-	0	-	0	-	0	-	0	-	wzi174	KL74	?-	Good
SRR14449683	ARLG-7403	K. quasipneumoniae subsp. similipneumoniae	a81c7ba00d1550178420674fa3eeaad26c3b1b3a	47	2,1,32,1,*,*,*,*,*,*	367	1786	ST4212	2018	Unknown	South America	Colombia	Unknown	Human	Human: Clinical	Urogenital	Clinical	PRJNA658369	SRR14449683	SAMN19016427	CRACKLE-2	Reads	100	24	strong	295817	733734	5461264	no	-	0	2	8	12	-	0	-	0	-	0	-	0	-	0	-	wzi233	KL1	?-*	Good
SRR14449684	ARLG-7401	K. pneumoniae	26676	26676	0,0,95,0,2,1,0,0,0,0	1082	1785	ST1082	2018	Unknown	South America	Colombia	Unknown	Human	Human: Clinical	Urogenital	Clinical	PRJNA658369	SRR14449684	SAMN19016426	CRACKLE-2	Reads	216	12	strong	212392	677889	5430627	no	-	0	2	4	4	-	0	-	0	-	0	-	0	-	0	-	wzi104	KL51	none	Very high
SRR14449685	ARLG-7397	K. pneumoniae	26675	26675	0,0,105,6,0,0,17,694,0,0	258	1784	ST258	2018	Unknown	South America	Colombia	Unknown	Human	Human: Clinical	Unknown	Clinical	PRJNA658369	SRR14449685	SAMN19016425	CRACKLE-2	Reads	206	21	strong	196388	619249	5794413	no	-	2	2	8	13	ybt 17; ICEKp10	265	clb 3	19-1LV	-	0	-	0	-	0	-	wzi154	KL107	none	Very high
SRR14449686	ARLG-6573	K. pneumoniae	632	3534/632/9014/9043	0,0,0,0,2,0,0,0,2,0	15	1783	ST15	2017	Unknown	Eastern Asia	China	Unknown	Human	Human: Clinical	Unknown	Clinical	PRJNA658369	SRR14449686	SAMN19015849	CRACKLE-2	Reads	199	0	strong	221659	600848	5659768	no	-	1	2	8	8	ybt 14; ICEKp5?	131-4LV	-	0	-	0	-	0	-	0	-	wzi19	KL19	*	High
SRR14449687	ARLG-7394	K. variicola subsp. variicola	f9544d7dee06f7a64677e55c52e0fc7ef29f6c74	5411	1,0,113,*,*,*,*,*,*,*	1142	1782	ST1142	2018	Unknown	South America	Colombia	Unknown	Human	Human: Clinical	Blood	Clinical	PRJNA658369	SRR14449687	SAMN19016424	CRACKLE-2	Reads	246	37	strong	146001	375735	5900035	no	-	0	2	1	1	-	0	-	0	-	0	-	0	-	0	-	wzi339	unknown (best match = KL107)	?-+*	None
SRR14449688	ARLG-7387	K. pneumoniae	18685	18685/26674	0,0,105,6,0,0,17,697,4,0	258	1781	ST258	2018	Unknown	South America	Colombia	Unknown	Human	Human: Clinical	Unknown	Clinical	PRJNA658369	SRR14449688	SAMN19016423	CRACKLE-2	Reads	176	2	strong	160645	436509	5523143	no	-	2	2	5	7	ybt 17; ICEKp10	265-1LV	clb 3	19-1LV	-	0	-	0	-	0	-	wzi154	KL107	none	Very high
SRR14449689	ARLG-7385	K. pneumoniae	26673	26673	0,0,105,6,0,0,17,697,5,0	258	1780	ST258	2018	Unknown	South America	Colombia	Unknown	Human	Human: Clinical	Unknown	Clinical	PRJNA658369	SRR14449689	SAMN19016422	CRACKLE-2	Reads	162	2	strong	155296	409235	5678079	no	-	2	2	9	13	ybt 17; ICEKp10	265-1LV	clb 3	19-1LV	-	0	-	0	-	0	-	wzi154	KL107	none	Very high
SRR14449690	ARLG-7378	K. pneumoniae	26672	26672	0,0,105,6,0,0,17,692,0,0	258	1779	ST258	2018	Unknown	South America	Colombia	Unknown	Human	Human: Clinical	Blood	Clinical	PRJNA658369	SRR14449690	SAMN19016421	CRACKLE-2	Reads	178	96	strong	103352	302340	5624490	no	-	2	2	8	11	ybt 17; ICEKp10	265	clb 3	19-1LV	-	0	-	0	-	0	-	wzi154	unknown (best match = KL107)	?-	None
SRR14449691	ARLG-7376	K. pneumoniae	26671	26671	0,0,105,6,0,0,17,690,0,0	258	1778	ST258	2018	Unknown	South America	Colombia	Unknown	Human	Human: Clinical	Unknown	Clinical	PRJNA658369	SRR14449691	SAMN19016420	CRACKLE-2	Reads	204	0	strong	165122	556310	5793827	no	-	2	2	5	6	ybt 17; ICEKp10	265	clb 3	19	-	0	-	0	-	0	-	wzi154	KL107	none	Very high
SRR14449692	ARLG-7370	K. variicola subsp. variicola	3ca467b1af7149568e736198d7a541f56f738221	5411	1,0,113,*,*,*,*,*,*,*	1142	1777	ST1142	2017	Unknown	South America	Colombia	Unknown	Human	Human: Clinical	Urogenital	Clinical	PRJNA658369	SRR14449692	SAMN19016419	CRACKLE-2	Reads	232	123	strong	108663	271150	5828351	no	-	0	3	2	1	-	0	-	0	-	0	-	0	-	0	-	wzi339	unknown (best match = KL107)	?-+*	None
SRR14449693	ARLG-7368	K. pneumoniae	18898	18898/19004/26667	0,0,105,6,0,0,17,689,0,0	258	1776	ST258	2017	Unknown	South America	Colombia	Unknown	Human	Human: Clinical	Urogenital	Clinical	PRJNA658369	SRR14449693	SAMN19016418	CRACKLE-2	Reads	131	8	strong	201185	723370	5537358	no	-	2	2	5	7	ybt 17; ICEKp10	265	clb 3	19-1LV	-	0	-	0	-	0	-	wzi154	KL107	none	Very high
SRR14449694	ARLG-7366	K. pneumoniae	4953e429b6e042b986e21910fa7c392e6547fa8d	19004/26670	0,0,105,6,0,0,17,*,*,*	258	1775	ST258	2017	Unknown	South America	Colombia	Unknown	Human	Human: Clinical	Urogenital	Clinical	PRJNA658369	SRR14449694	SAMN19016417	CRACKLE-2	Reads	161	93	strong	110507	436594	5483547	no	-	2	3	6	7	ybt 17; ICEKp10	265	clb 3	19-1LV	-	0	-	0	-	0	-	wzi154	unknown (best match = KL107)	?-	Low
SRR14449695	ARLG-7364	K. pneumoniae	05d5080dcae20dfd5378bfe9c94ac9c2bb53db4e	26669	0,0,23,0,0,0,0,6,*,*	22	1774	ST560	2017	Unknown	South America	Colombia	Unknown	Human	Human: Clinical	Urogenital	Clinical	PRJNA658369	SRR14449695	SAMN19016416	CRACKLE-2	Reads	194	157	strong	100889	299295	5339167	no	-	0	2	6	6	-	0	-	0	-	0	-	0	-	0	-	wzi9	unknown (best match = KL107)	?-+	None
SRR14449696	ARLG-7363	K. pneumoniae	16a48de851033712b82bf60b991cea2f631492da	26668	0,0,80,8,0,0,0,*,*,*	107	1773	ST219	2017	Unknown	South America	Colombia	Unknown	Human	Human: Clinical	Unknown	Clinical	PRJNA658369	SRR14449696	SAMN19016415	CRACKLE-2	Reads	223	175	strong	74585	220221	5402030	no	-	0	2	8	11	-	0	-	0	-	0	-	0	-	0	-	wzi177	unknown (best match = KL114)	?-	None
SRR14449698	ARLG-7362	K. pneumoniae	18898	18898/19004/26667	0,0,105,6,0,0,17,689,0,0	258	1772	ST258	2017	Unknown	South America	Colombia	Unknown	Human	Human: Clinical	Unknown	Clinical	PRJNA658369	SRR14449698	SAMN19016414	CRACKLE-2	Reads	137	12	strong	168837	723370	5527200	no	-	2	2	5	7	ybt 17; ICEKp10	265	clb 3	19-1LV	-	0	-	0	-	0	-	wzi154	KL107	none	Very high
SRR14449699	ARLG-7361	K. pneumoniae	26666	26666	0,0,127,8,19,0,0,0,0,0	6	1771	ST6	2017	Unknown	South America	Colombia	Unknown	Human	Human: Clinical	Urogenital	Clinical	PRJNA658369	SRR14449699	SAMN19016413	CRACKLE-2	Reads	160	44	strong	150027	323675	5634966	no	-	1	2	3	3	ybt 14; ICEKp5	145-3LV	-	0	-	0	-	0	-	0	-	wzi7	unknown (best match = KL7)	?-	None
SRR14449700	ARLG-7360	K. pneumoniae	26613	26613/26615	0,0,105,0,3,0,45,0,2,0	258	1770	ST11	2018	Unknown	South America	Chile	Unknown	Human	Human: Clinical	Unknown	Clinical	PRJNA658369	SRR14449700	SAMN19016412	CRACKLE-2	Reads	175	0	strong	185076	462340	5549620	no	-	1	1	8	10	ybt 14; ICEKp5	327-1LV	-	0	-	0	-	0	-	0	-	wzi39	KL39	?-	Good
SRR14449701	ARLG-7359	K. pneumoniae	26602	26602/26617/26664	0,0,105,0,3,0,45,0,1,0	258	1769	ST11	2018	Unknown	South America	Chile	Unknown	Human	Human: Clinical	Urogenital	Clinical	PRJNA658369	SRR14449701	SAMN19016411	CRACKLE-2	Reads	208	0	strong	170244	383604	5536717	no	-	1	1	8	10	ybt 14; ICEKp5	327-2LV	-	0	-	0	-	0	-	0	-	wzi39	KL39	?-	Good
SRR14449702	ARLG-7356	K. pneumoniae	26665	26665	0,0,105,0,3,0,45,2,1,0	258	1768	ST11	2018	Unknown	South America	Chile	Unknown	Human	Human: Clinical	Blood	Clinical	PRJNA658369	SRR14449702	SAMN19016410	CRACKLE-2	Reads	189	35	strong	154037	334063	5507354	no	-	1	1	7	7	ybt 14; ICEKp5	327-1LV	-	0	-	0	-	0	-	0	-	wzi39	unknown (best match = KL39)	?-	None
SRR14449703	ARLG-7354	K. pneumoniae	26602	26602/26617/26664	0,0,105,0,3,0,45,0,1,0	258	1767	ST11	2018	Unknown	South America	Chile	Unknown	Human	Human: Clinical	Unknown	Clinical	PRJNA658369	SRR14449703	SAMN19016409	CRACKLE-2	Reads	204	26	strong	129256	318874	5564257	no	-	1	2	8	10	ybt 14; ICEKp5	327-1LV	-	0	-	0	-	0	-	0	-	wzi39	unknown (best match = KL39)	?-	None
SRR14449704	ARLG-7353	K. pneumoniae	26663	26663	0,0,388,0,1,0,9,6,0,0	25	1766	ST25	2018	Unknown	South America	Chile	Unknown	Human	Human: Clinical	Urogenital	Clinical	PRJNA658369	SRR14449704	SAMN19016408	CRACKLE-2	Reads	164	0	strong	173459	407643	5449704	no	-	1	1	4	3	ybt 14; ICEKp5	145-1LV	-	0	-	0	-	0	-	0	-	wzi72	KL2	none	Very high
SRR14449705	ARLG-7352	K. pneumoniae	26662	26662	0,0,388,0,1,0,9,8,0,0	25	1765	ST25	2018	Unknown	South America	Chile	Unknown	Human	Human: Clinical	Unknown	Clinical	PRJNA658369	SRR14449705	SAMN19016407	CRACKLE-2	Reads	350	2	strong	127061	324332	5673578	no	-	1	1	9	13	ybt 14; ICEKp5	145-1LV	-	0	-	0	-	0	-	0	-	wzi72	KL2	none	Very high
SRR14449706	ARLG-7350	K. pneumoniae	c6dec110b55c81dc98259dfcb1149a2e837166b6	26618	0,0,388,0,1,0,9,*,*,*	25	1764	ST25	2018	Unknown	South America	Chile	Unknown	Human	Human: Clinical	Urogenital	Clinical	PRJNA658369	SRR14449706	SAMN19016406	CRACKLE-2	Reads	243	139	strong	69952	230216	5594870	no	-	1	1	9	16	ybt 14; ICEKp5	145-1LV	-	0	-	0	-	0	-	0	-	wzi72	unknown (best match = KL2)	?-	None
SRR14449707	ARLG-7349	K. pneumoniae	26629	26629/26662	0,0,388,0,1,0,9,8,0,0	25	1763	ST25	2018	Unknown	South America	Chile	Unknown	Human	Human: Clinical	Urogenital	Clinical	PRJNA658369	SRR14449707	SAMN19016405	CRACKLE-2	Reads	182	27	strong	159301	365786	5669043	no	-	1	0	6	10	ybt 14; ICEKp5	145-1LV	-	0	-	0	-	0	-	0	-	wzi72	unknown (best match = KL5)	?-+*	None
SRR14449710	ARLG-6857	K. pneumoniae	26659	26659	0,0,105,2,0,0,2,81,0,0	258	1762	ST11	2017	Unknown	Eastern Asia	China	Unknown	Human	Human: Clinical	Urogenital	Clinical	PRJNA658369	SRR14449710	SAMN19016085	CRACKLE-2	Reads	196	0	strong	127697	364943	5757418	no	-	4	2	6	6	ybt 9; ICEKp3	192-1LV	-	0	iuc 1	1	-	0	rmp 1; KpVP-1	40	rmpA2_3-47%	wzi64	KL64	none	Very high
SRR14449711	ARLG-6507	K. pneumoniae	26658	26658	0,0,369,0,0,0,0,359,0,0	307	1761	ST307	2018	Unknown	Southeast Asia	Singapore	Unknown	Human	Human: Clinical	Blood	Clinical	PRJNA658369	SRR14449711	SAMN19015815	CRACKLE-2	Reads	169	0	strong	298508	512327	5638410	no	-	1	2	8	14	ybt 10; ICEKp4?	72-2LV	-	0	-	0	-	0	-	0	-	wzi173	KL102	none	Very high
SRR14449712	ARLG-6435	K. pneumoniae	26657	26657	0,0,84,0,8,0,60,0,0,0	101	1760	ST101-1LV	2018	Unknown	Western Asia	Lebanon	Unknown	Human	Human: Clinical	Unknown	Clinical	PRJNA658369	SRR14449712	SAMN19015788	CRACKLE-2	Reads	206	2	strong	191786	473056	5687743	no	-	1	2	7	9	ybt 9; ICEKp3	183	-	0	-	0	-	0	-	0	-	wzi137	KL17	none	Very high
SRR14449713	ARLG-6856	K. pneumoniae	25433	25433/25999/26537/26654/26656	0,0,105,2,0,0,2,92,0,0	258	1759	ST11	2017	Unknown	Eastern Asia	China	Unknown	Human	Human: Clinical	Urogenital	Clinical	PRJNA658369	SRR14449713	SAMN19016084	CRACKLE-2	Reads	232	0	strong	180858	392188	5686333	no	-	4	2	9	17	ybt 9; ICEKp3	192-1LV	-	0	iuc 1	1	-	0	-	0	rmpA2_8*	wzi209	KL47	?-*	Good
SRR14449714	ARLG-6854	K. pneumoniae	26655	26655	0,0,105,2,0,0,2,89,0,0	258	1758	ST11	2017	Unknown	Eastern Asia	China	Unknown	Human	Human: Clinical	Urogenital	Clinical	PRJNA658369	SRR14449714	SAMN19016083	CRACKLE-2	Reads	226	0	strong	151593	292164	5694610	no	-	1	2	9	11	ybt 9; ICEKp3	192-2LV	-	0	-	0	-	0	-	0	-	wzi209	KL47	?	Good
SRR14449715	ARLG-6853	K. pneumoniae	25797	25797	0,0,105,2,0,0,2,0,47,0	258	1757	ST11	2017	Unknown	Eastern Asia	China	Unknown	Human	Human: Clinical	Unknown	Clinical	PRJNA658369	SRR14449715	SAMN19016082	CRACKLE-2	Reads	239	0	strong	180858	386253	5528527	no	-	1	2	5	5	ybt 9; ICEKp3	192-1LV	-	0	-	0	-	0	-	0	-	wzi141	KL25	-	High
SRR14449716	ARLG-6852	K. pneumoniae	25797	25797	0,0,105,2,0,0,2,0,47,0	258	1756	ST11	2017	Unknown	Eastern Asia	China	Unknown	Human	Human: Clinical	Unknown	Clinical	PRJNA658369	SRR14449716	SAMN19016081	CRACKLE-2	Reads	224	0	strong	175912	386253	5325286	no	-	1	2	5	4	ybt 9; ICEKp3	192-1LV	-	0	-	0	-	0	-	0	-	wzi141	KL25	-	High
SRR14449718	ARLG-6850	K. pneumoniae	2793	2793	0,0,105,2,0,0,2,17,30,0	258	1755	ST11	2017	Unknown	Eastern Asia	China	Unknown	Human	Human: Clinical	Unknown	Clinical	PRJNA658369	SRR14449718	SAMN19016079	CRACKLE-2	Reads	242	0	strong	180858	395951	5734307	no	-	4	2	3	2	ybt 9; ICEKp3	192-1LV	-	0	iuc 1	1	iro 1 (incomplete)	2-1LV	-	0	rmpA2_3-47%	wzi64	KL64	?-	Good
SRR14449719	ARLG-6849	K. pneumoniae	25433	25433/25999/26537/26654/26656	0,0,105,2,0,0,2,92,0,0	258	1754	ST11	2017	Unknown	Eastern Asia	China	Unknown	Human	Human: Clinical	Unknown	Clinical	PRJNA658369	SRR14449719	SAMN19016078	CRACKLE-2	Reads	207	0	strong	203668	392188	5610609	no	-	4	2	10	17	ybt 9; ICEKp3	192-1LV	-	0	iuc 1	1	-	0	-	0	rmpA2_8*-60%	wzi209	KL47	?-*	Good
SRR14449721	ARLG-6845	K. pneumoniae	26652	26652	0,0,105,2,0,0,2,108,0,0	258	1753	ST11	2017	Unknown	Eastern Asia	China	Unknown	Human	Human: Clinical	Unknown	Clinical	PRJNA658369	SRR14449721	SAMN19016076	CRACKLE-2	Reads	224	0	strong	180858	387187	5515367	no	-	1	2	6	6	ybt 9; ICEKp3	192-1LV	-	0	-	0	-	0	-	0	-	wzi209	KL47	none	Very high
SRR14449722	ARLG-6844	K. variicola subsp. variicola	3e772dfa0fea4eca665a37d3626eeb55b0e82d7b	14202	1,0,554,0,0,0,0,0,0,0	11916	1752	ST386-3LV	2017	Unknown	Eastern Asia	China	Unknown	Human	Human: Clinical	Unknown	Clinical	PRJNA658369	SRR14449722	SAMN19016075	CRACKLE-2	Reads	114	0	strong	409052	1012627	5613970	no	-	0	0	0	0	-	0	-	0	-	0	-	0	-	0	-	wzi213	KL166	*	Very high
SRR14449723	ARLG-6506	K. pneumoniae	26651	26651	0,0,197,0,4,0,110,0,0,0	147	1751	ST147	2018	Unknown	Southeast Asia	Singapore	Unknown	Human	Human: Clinical	Urogenital	Clinical	PRJNA658369	SRR14449723	SAMN19015814	CRACKLE-2	Reads	191	0	strong	250507	739468	5715824	no	-	0	2	9	14	-	0	-	0	-	0	-	0	-	0	-	wzi29	KL106	?	Good
SRR14449725	ARLG-6842	K. pneumoniae	25793	25793	0,0,0,0,2,0,0,137,1,0	15	1750	ST15	2018	Unknown	Eastern Asia	China	Unknown	Human	Human: Clinical	Unknown	Clinical	PRJNA658369	SRR14449725	SAMN19016073	CRACKLE-2	Reads	141	4	strong	244330	538365	5567722	no	-	1	2	10	13	ybt 14; ICEKp5?	131-4LV	-	0	-	0	-	0	-	0	-	wzi19	KL19	*	High
SRR14449726	ARLG-6841	K. pneumoniae	26644	26644	0,0,105,29,0,0,0,0,3,0	258	1749	ST11	2018	Unknown	Eastern Asia	China	Unknown	Human	Human: Clinical	Unknown	Clinical	PRJNA658369	SRR14449726	SAMN19016072	CRACKLE-2	Reads	167	2	strong	159818	391493	5671481	no	-	4	2	10	11	ybt 9; ICEKp3	192-1LV	-	0	iuc 1	1	-	0	-	0	rmpA2_8*-60%	wzi64	KL64	?	Good
SRR14449728	ARLG-6839	K. pneumoniae	26376	26376/28400	0,0,105,2,0,0,2,37,0,0	258	1748	ST11	2018	Unknown	Eastern Asia	China	Unknown	Human	Human: Clinical	Urogenital	Clinical	PRJNA658369	SRR14449728	SAMN19016070	CRACKLE-2	Reads	216	0	strong	160117	391639	5810519	no	-	4	2	8	14	ybt 9; ICEKp3	192-1LV	-	0	iuc 1	1	-	0	-	0	rmpA2_8-60%	wzi64	KL64	none	Very high
SRR14449731	ARLG-6835	K. pneumoniae	25782	25782	0,0,105,29,0,0,0,0,0,0	258	1747	ST11	2018	Unknown	Eastern Asia	China	Unknown	Human	Human: Clinical	Unknown	Clinical	PRJNA658369	SRR14449731	SAMN19016067	CRACKLE-2	Reads	184	0	strong	169987	391493	5744264	no	-	4	2	10	11	ybt 9; ICEKp3	192-1LV	-	0	iuc 1	1	-	0	rmp 1; KpVP-1	40	rmpA2_3-47%	wzi64	KL64	?	Good
SRR14449734	ARLG-6504	K. pneumoniae	723	27270/31837/31880/32681/723	0,0,105,6,0,0,0,5,5,0	258	1746	ST258	2018	Unknown	Oceania	Australia	Unknown	Human	Human: Clinical	Blood	Clinical	PRJNA658369	SRR14449734	SAMN19015813	CRACKLE-2	Reads	155	0	strong	270158	804007	5619718	no	-	1	2	9	10	ybt 13; ICEKp2	299	-	0	-	0	-	0	-	0	-	wzi29	KL106	?-	Good
SRR14449735	ARLG-6832	K. pneumoniae	25781	25781	0,0,105,2,0,0,2,17,39,0	258	1745	ST11	2018	Unknown	Eastern Asia	China	Unknown	Human	Human: Clinical	Unknown	Clinical	PRJNA658369	SRR14449735	SAMN19016064	CRACKLE-2	Reads	284	0	strong	157845	390438	5829396	no	-	1	3	11	15	ybt 9; ICEKp3	192-1LV	-	0	-	0	-	0	-	0	-	wzi64	KL64	none	Very high
SRR14449737	ARLG-6830	K. pneumoniae	26650	26650	0,0,105,2,0,0,7,0,0,0	258	1744	ST11	2018	Unknown	Eastern Asia	China	Unknown	Human	Human: Clinical	Unknown	Clinical	PRJNA658369	SRR14449737	SAMN19016062	CRACKLE-2	Reads	242	0	strong	175804	390984	5724226	no	-	1	2	10	14	ybt 9; ICEKp3	192-1LV	-	0	-	0	-	0	-	0	-	wzi64	KL64	?	Good
SRR14449742	ARLG-6824	K. pneumoniae	25781	25781	0,0,105,2,0,0,2,17,39,0	258	1743	ST11	2018	Unknown	Eastern Asia	China	Unknown	Human	Human: Clinical	Unknown	Clinical	PRJNA658369	SRR14449742	SAMN19016057	CRACKLE-2	Reads	262	3	strong	175804	390438	5821082	no	-	1	2	10	15	ybt 9; ICEKp3	192-1LV	-	0	-	0	-	0	-	0	-	wzi64	KL64	none	Very high
SRR14449744	ARLG-6822	K. pneumoniae	26648	26648	0,0,0,0,2,0,0,137,3,0	15	1742	ST15	2018	Unknown	Eastern Asia	China	Unknown	Human	Human: Clinical	Unknown	Clinical	PRJNA658369	SRR14449744	SAMN19016055	CRACKLE-2	Reads	168	0	strong	251397	572119	5607109	no	-	1	2	6	5	ybt 14; ICEKp5?	131-4LV	-	0	-	0	-	0	-	0	-	wzi19	KL19	*	High
SRR14449745	ARLG-6503	K. pneumoniae	26647	26647	0,0,105,0,3,18,0,0,0,0	258	1741	ST11	2018	Unknown	Oceania	Australia	Unknown	Human	Human: Clinical	Unknown	Clinical	PRJNA658369	SRR14449745	SAMN19015812	CRACKLE-2	Reads	208	1	strong	217339	895477	5812491	no	-	1	2	7	10	ybt 10; ICEKp4	17	-	0	-	0	-	0	-	0	-	wzi75	KL105	none	Very high
SRR14449746	ARLG-6820	K. pneumoniae	26538	26538	0,0,105,2,0,0,2,17,81,0	258	1740	ST11	2018	Unknown	Eastern Asia	China	Unknown	Human	Human: Clinical	Blood	Clinical	PRJNA658369	SRR14449746	SAMN19016054	CRACKLE-2	Reads	190	0	strong	180858	328546	5595271	no	-	4	2	10	12	ybt 9; ICEKp3	192-1LV	-	0	iuc 1	1	-	0	-	0	rmpA2_3-47%	wzi64	KL64	none	Very high
SRR14449747	ARLG-6819	K. pneumoniae	26646	26646	0,0,105,2,0,0,2,17,64,0	258	1739	ST11	2018	Unknown	Eastern Asia	China	Unknown	Human	Human: Clinical	Unknown	Clinical	PRJNA658369	SRR14449747	SAMN19016053	CRACKLE-2	Reads	154	0	strong	219954	395950	5525168	no	-	1	2	6	6	ybt 9; ICEKp3	192-1LV	-	0	-	0	-	0	-	0	-	-	KL64	?-	Good
SRR14449748	ARLG-6818	K. pneumoniae	26645	26645	0,0,105,29,0,0,0,0,4,0	258	1738	ST11	2018	Unknown	Eastern Asia	China	Unknown	Human	Human: Clinical	Unknown	Clinical	PRJNA658369	SRR14449748	SAMN19016052	CRACKLE-2	Reads	216	0	strong	160341	280696	5800545	no	-	4	2	12	20	ybt 9; ICEKp3	192-1LV	-	0	iuc 1	1	-	0	rmp 1; KpVP-1	44	rmpA2_3-47%	wzi64	KL64	?	Good
SRR14449751	ARLG-6815	K. pneumoniae	26643	26643	0,0,0,0,2,0,0,143,1,0	15	1737	ST15	2018	Unknown	Eastern Asia	China	Unknown	Human	Human: Clinical	Unknown	Clinical	PRJNA658369	SRR14449751	SAMN19016049	CRACKLE-2	Reads	193	0	strong	192088	361437	5509900	no	-	4	2	5	4	ybt 14; ICEKp5?	131-4LV	-	0	iuc 5	62-2LV	-	0	-	0	-	wzi19	KL19	?-*	Good
SRR14449753	ARLG-6812	K. pneumoniae	25793	25793	0,0,0,0,2,0,0,137,1,0	15	1736	ST15	2018	Unknown	Eastern Asia	China	Unknown	Human	Human: Clinical	Urogenital	Clinical	PRJNA658369	SRR14449753	SAMN19016047	CRACKLE-2	Reads	208	0	strong	251398	567462	5676490	no	-	1	2	11	18	ybt 14; ICEKp5?	131-4LV	-	0	-	0	-	0	-	0	-	wzi19	KL19	*	High
SRR14449756	ARLG-6495	K. pneumoniae	26642	26642	0,0,4,0,0,0,1,0,0,0	3321	1735	ST3321	2018	Unknown	Western Asia	Lebanon	Unknown	Human	Human: Clinical	Unknown	Clinical	PRJNA658369	SRR14449756	SAMN19015811	CRACKLE-2	Reads	112	1	strong	315732	608391	5240591	no	-	0	2	1	1	-	0	-	0	-	0	-	0	-	0	-	wzi50	KL17	none	Very high
SRR14449760	ARLG-6803	K. pneumoniae	26641	26641	0,0,431,0,0,0,0,0,0,1	1798	1734	ST1798	2018	Unknown	Eastern Asia	China	Unknown	Human	Human: Clinical	Unknown	Clinical	PRJNA658369	SRR14449760	SAMN19016041	CRACKLE-2	Reads	146	0	strong	316342	791283	5571795	no	-	0	2	8	9	-	0	-	0	-	0	-	0	-	0	-	wzi130	KL58	?-	Good
SRR14449766	ARLG-6796	K. pneumoniae	3538	25775/26765/28432/3538/3932	0,0,105,2,0,0,2,17,5,0	258	307	ST11	2018	Unknown	Eastern Asia	China	Unknown	Human	Human: Clinical	Unknown	Clinical	PRJNA658369	SRR14449766	SAMN19016035	CRACKLE-2	Reads	196	2	strong	151585	353681	5903846	no	-	4	2	9	10	ybt 9; ICEKp3	192-1LV	-	0	iuc 1	1	-	0	rmp 1; KpVP-1	40	rmpA2_3-47%	wzi64	KL64	none	Very high
SRR14449767	ARLG-6494	K. pneumoniae	26640	26640	0,0,87,5,0,3,1,4,0,0	383	1733	ST383	2018	Unknown	Western Asia	Lebanon	Unknown	Human	Human: Clinical	Unknown	Clinical	PRJNA658369	SRR14449767	SAMN19015810	CRACKLE-2	Reads	206	1	strong	186364	462782	5681782	no	-	3	2	8	18	-	0	-	0	iuc 1	63-1LV	-	0	-	0	rmpA2_6*-47%	-	KL30	-+*	Good
SRR14449769	ARLG-6793	K. pneumoniae	2900	2900	0,0,126,0,0,1,0,0,0,0	1	1732	ST1	2018	Unknown	Eastern Asia	China	Unknown	Human	Human: Clinical	Blood	Clinical	PRJNA658369	SRR14449769	SAMN19016033	CRACKLE-2	Reads	140	4	strong	215041	465218	5599208	no	-	0	2	7	6	-	0	-	0	-	0	-	0	-	0	-	wzi19	KL19	*	High
SRR14449770	ARLG-6792	K. pneumoniae	26639	26639	0,0,0,0,2,0,0,27,1,0	15	1731	ST15	2018	Unknown	Eastern Asia	China	Unknown	Human	Human: Clinical	Unknown	Clinical	PRJNA658369	SRR14449770	SAMN19016032	CRACKLE-2	Reads	125	0	strong	215614	429086	5428139	no	-	1	2	3	2	ybt 15; ICEKp11	230-1LV	-	0	-	0	-	0	-	0	-	wzi93	KL112	?	Good
SRR14449772	ARLG-6790	K. pneumoniae	3538	25775/26765/28432/3538/3932	0,0,105,2,0,0,2,17,5,0	258	1730	ST11	2018	Unknown	Eastern Asia	China	Unknown	Human	Human: Clinical	Unknown	Clinical	PRJNA658369	SRR14449772	SAMN19016030	CRACKLE-2	Reads	186	0	strong	156497	354939	5786246	no	-	4	2	9	10	ybt 9; ICEKp3	192-1LV	-	0	iuc 1	1	-	0	rmp 1; KpVP-1	40	rmpA2_3-47%	wzi64	KL64	none	Very high
SRR14449773	ARLG-6789	K. pneumoniae	26538	26538	0,0,105,2,0,0,2,17,81,0	258	1729	ST11	2018	Unknown	Eastern Asia	China	Unknown	Human	Human: Clinical	Urogenital	Clinical	PRJNA658369	SRR14449773	SAMN19016029	CRACKLE-2	Reads	214	0	strong	128344	328546	5796165	no	-	4	2	9	11	ybt 9; ICEKp3	192-1LV	-	0	iuc 1	1-1LV	-	0	-	0	rmpA2_3-47%	wzi64	KL64	none	Very high
SRR14449775	ARLG-6787	K. pneumoniae	3538	25775/26765/28432/3538/3932	0,0,105,2,0,0,2,17,5,0	258	34	ST11	2018	Unknown	Eastern Asia	China	Unknown	Human	Human: Clinical	Unknown	Clinical	PRJNA658369	SRR14449775	SAMN19016027	CRACKLE-2	Reads	191	0	strong	156497	353681	5792288	no	-	4	2	9	10	ybt 9; ICEKp3	192-1LV	-	0	iuc 1	1	-	0	rmp 1; KpVP-1	40	rmpA2_3-47%	wzi64	KL64	none	Very high
SRR14449776	ARLG-6786	K. pneumoniae	26436	26436/26649	0,0,105,29,0,0,0,0,1,0	258	1728	ST11	2018	Unknown	Eastern Asia	China	Unknown	Human	Human: Clinical	Unknown	Clinical	PRJNA658369	SRR14449776	SAMN19016026	CRACKLE-2	Reads	202	0	strong	167091	391493	5738617	no	-	4	2	12	20	ybt 9; ICEKp3	192-1LV	-	0	iuc 1	1	-	0	-	0	rmpA2_3-47%	wzi64	KL64	?	Good
SRR14449777	ARLG-6784	K. pneumoniae	25793	25793	0,0,0,0,2,0,0,137,1,0	15	101	ST15	2018	Unknown	Eastern Asia	China	Unknown	Human	Human: Clinical	Unknown	Clinical	PRJNA658369	SRR14449777	SAMN19016025	CRACKLE-2	Reads	177	0	strong	251398	472347	5651787	no	-	1	2	10	13	ybt 14; ICEKp5?	131-4LV	-	0	-	0	-	0	-	0	-	wzi19	KL19	?-*	Good
SRR14449778	ARLG-6493	K. pneumoniae	26638	26638	0,0,52,5,9,0,0,0,0,0	2004	1727	ST441	2018	Unknown	Western Asia	Lebanon	Unknown	Human	Human: Clinical	Unknown	Clinical	PRJNA658369	SRR14449778	SAMN19015809	CRACKLE-2	Reads	104	0	strong	542446	925190	5619631	no	-	0	0	9	15	-	0	-	0	-	0	-	0	-	0	-	wzi149	KL62	none	Very high
SRR14449779	ARLG-6782	K. pneumoniae	3538	25775/26765/28432/3538/3932	0,0,105,2,0,0,2,17,5,0	258	1726	ST11	2018	Unknown	Eastern Asia	China	Unknown	Human	Human: Clinical	Unknown	Clinical	PRJNA658369	SRR14449779	SAMN19016024	CRACKLE-2	Reads	195	0	strong	151585	353681	5902130	no	-	4	2	9	10	ybt 9; ICEKp3	192-1LV	-	0	iuc 1	1	-	0	rmp 1; KpVP-1	44	rmpA2_3-47%	wzi64	KL64	none	Very high
SRR14449780	ARLG-6781	K. pneumoniae	26637	26637	0,0,0,0,2,0,0,137,1,5	15	1725	ST15	2018	Unknown	Eastern Asia	China	Unknown	Human	Human: Clinical	Blood	Clinical	PRJNA658369	SRR14449780	SAMN19016023	CRACKLE-2	Reads	130	0	strong	274308	571980	5541343	no	-	1	2	11	16	ybt 14; ICEKp5?	131-4LV	-	0	-	0	-	0	-	0	-	wzi19	KL19	*	High
SRR14449781	ARLG-6780	K. pneumoniae	25780	25780	0,0,105,2,0,0,2,79,0,0	258	1724	ST11	2018	Unknown	Eastern Asia	China	Unknown	Human	Human: Clinical	Unknown	Clinical	PRJNA658369	SRR14449781	SAMN19016022	CRACKLE-2	Reads	213	0	strong	192015	679044	5694060	no	-	1	2	7	7	ybt 9; ICEKp3	192-1LV	-	0	-	0	-	0	-	0	-	wzi64	KL64	none	Very high
SRR14449782	ARLG-6779	K. pneumoniae	26532	26532	0,0,197,0,53,0,1,0,0,0	147	1723	ST147	2018	Unknown	Eastern Asia	China	Unknown	Human	Human: Clinical	Unknown	Clinical	PRJNA658369	SRR14449782	SAMN19016021	CRACKLE-2	Reads	95	0	strong	437916	708648	5451196	no	-	0	2	7	7	-	0	-	0	-	0	-	0	-	0	-	wzi386	KL169	?	Good
SRR14449783	ARLG-6778	K. pneumoniae	26443	26443	0,0,0,0,2,0,0,0,47,0	15	1722	ST15	2018	Unknown	Eastern Asia	China	Unknown	Human	Human: Clinical	Unknown	Clinical	PRJNA658369	SRR14449783	SAMN19016020	CRACKLE-2	Reads	168	0	strong	221659	823399	5575233	no	-	1	2	7	7	ybt 14; ICEKp5?	131-4LV	-	0	-	0	-	0	-	0	-	wzi19	KL19	*	High
SRR14449785	ARLG-6776	K. pneumoniae	25781	25781	0,0,105,2,0,0,2,17,39,0	258	69	ST11	2018	Unknown	Eastern Asia	China	Unknown	Human	Human: Clinical	Unknown	Clinical	PRJNA658369	SRR14449785	SAMN19016018	CRACKLE-2	Reads	281	0	strong	175804	390438	5809294	no	-	1	2	10	15	ybt 9; ICEKp3	192-1LV	-	0	-	0	-	0	-	0	-	wzi64	KL64	none	Very high
SRR14449786	ARLG-6775	K. pneumoniae	26636	26636	0,0,105,29,0,0,0,2,0,0	258	104	ST11	2018	Unknown	Eastern Asia	China	Unknown	Human	Human: Clinical	Unknown	Clinical	PRJNA658369	SRR14449786	SAMN19016017	CRACKLE-2	Reads	227	0	strong	167091	391493	5758789	no	-	4	2	12	20	ybt 9; ICEKp3	192-1LV	-	0	iuc 1	1	-	0	rmp 1; KpVP-1	40	rmpA2_3-47%	wzi64	KL64	?	Good
SRR14449787	ARLG-6773	K. pneumoniae	25793	25793	0,0,0,0,2,0,0,137,1,0	15	1721	ST15	2018	Unknown	Eastern Asia	China	Unknown	Human	Human: Clinical	Unknown	Clinical	PRJNA658369	SRR14449787	SAMN19016016	CRACKLE-2	Reads	121	27	strong	251398	429091	5527526	no	-	1	2	9	12	ybt 14; ICEKp5?	131-4LV	-	0	-	0	-	0	-	0	-	wzi19	unknown (best match = KL107)	?-+	None
SRR14449788	ARLG-6772	K. pneumoniae	3538	25775/26765/28432/3538/3932	0,0,105,2,0,0,2,17,5,0	258	1720	ST11	2018	Unknown	Eastern Asia	China	Unknown	Human	Human: Clinical	Unknown	Clinical	PRJNA658369	SRR14449788	SAMN19016015	CRACKLE-2	Reads	182	6	strong	151585	353680	5912559	no	-	4	2	9	10	ybt 9; ICEKp3	192-1LV	-	0	iuc 1	1	-	0	rmp 1; KpVP-1	40	rmpA2_3-47%	wzi64	KL64	none	Very high
SRR14449789	ARLG-6490	K. pneumoniae	26635	26635	0,0,0,0,2,57,0,0,0,0	15	1719	ST15	2018	Unknown	Western Asia	Lebanon	Unknown	Human	Human: Clinical	Unknown	Clinical	PRJNA658369	SRR14449789	SAMN19015808	CRACKLE-2	Reads	114	0	strong	240028	486948	5232315	no	-	0	1	9	11	-	0	-	0	-	0	-	0	-	0	-	wzi110	KL149	none	Very high
SRR14449790	ARLG-6771	K. pneumoniae	25782	25782	0,0,105,29,0,0,0,0,0,0	258	1718	ST11	2018	Unknown	Eastern Asia	China	Unknown	Human	Human: Clinical	Unknown	Clinical	PRJNA658369	SRR14449790	SAMN19016014	CRACKLE-2	Reads	192	0	strong	167091	391337	5767176	no	-	4	2	10	11	ybt 9; ICEKp3	192-1LV	-	0	iuc 1	1	-	0	rmp 1; KpVP-1	40	rmpA2_3*-47%	wzi64	KL64	?	Good
SRR14449791	ARLG-6770	K. pneumoniae	2686	2686	0,0,105,2,0,0,4,0,0,0	258	1717	ST11	2018	Unknown	Eastern Asia	China	Unknown	Human	Human: Clinical	Unknown	Clinical	PRJNA658369	SRR14449791	SAMN19016013	CRACKLE-2	Reads	185	0	strong	180858	367025	5735974	no	-	4	2	7	6	ybt 9; ICEKp3	192-1LV	-	0	iuc 1	1-1LV	-	0	-	0	rmpA2_8-60%	wzi209	KL47	none	Very high
SRR14449792	ARLG-6769	K. pneumoniae	26436	26436/26649	0,0,105,29,0,0,0,0,1,0	258	1716	ST11	2018	Unknown	Eastern Asia	China	Unknown	Human	Human: Clinical	Unknown	Clinical	PRJNA658369	SRR14449792	SAMN19016012	CRACKLE-2	Reads	209	0	strong	167091	391493	5753409	no	-	4	2	10	17	ybt 9; ICEKp3	192-1LV	-	0	iuc 1	1	-	0	rmp 1; KpVP-1	40	rmpA2_3-47%	wzi64	KL64	?	Good
SRR14449793	ARLG-6768	K. pneumoniae	25782	25782	0,0,105,29,0,0,0,0,0,0	258	68	ST11	2018	Unknown	Eastern Asia	China	Unknown	Human	Human: Clinical	Unknown	Clinical	PRJNA658369	SRR14449793	SAMN19016011	CRACKLE-2	Reads	176	0	strong	169987	391337	5752716	no	-	4	2	10	11	ybt 9; ICEKp3	192-1LV	-	0	iuc 1	1	-	0	rmp 1; KpVP-1	40	rmpA2_3-47%	wzi64	KL64	?	Good
SRR14449794	ARLG-6767	K. pneumoniae	26443	26443	0,0,0,0,2,0,0,0,47,0	15	1715	ST15	2018	Unknown	Eastern Asia	China	Unknown	Human	Human: Clinical	Unknown	Clinical	PRJNA658369	SRR14449794	SAMN19016010	CRACKLE-2	Reads	167	0	strong	221659	823399	5578455	no	-	1	2	7	7	ybt 14; ICEKp5?	131-4LV	-	0	-	0	-	0	-	0	-	wzi19	KL19	*	High
SRR14449795	ARLG-6765	K. pneumoniae	25793	25793	0,0,0,0,2,0,0,137,1,0	15	1714	ST15	2018	Unknown	Eastern Asia	China	Unknown	Human	Human: Clinical	Unknown	Clinical	PRJNA658369	SRR14449795	SAMN19016009	CRACKLE-2	Reads	203	0	strong	274308	571862	5681280	no	-	1	2	12	19	ybt 14; ICEKp5?	131-4LV	-	0	-	0	-	0	-	0	-	wzi19	KL19	*	High
SRR14449797	ARLG-6763	K. pneumoniae	26633	26633	0,0,254,0,2,0,2,0,0,0	967	1713	ST967	2018	Unknown	Eastern Asia	China	Unknown	Human	Human: Clinical	Unknown	Clinical	PRJNA658369	SRR14449797	SAMN19016007	CRACKLE-2	Reads	222	0	strong	330236	683709	5470013	no	-	0	2	12	21	-	0	-	0	-	0	-	0	-	0	-	wzi19	KL19	*	High
SRR14449798	ARLG-6762	K. pneumoniae	26632	26632	0,0,105,2,0,0,2,96,0,0	258	1712	ST11-1LV	2018	Unknown	Eastern Asia	China	Unknown	Human	Human: Clinical	Blood	Clinical	PRJNA658369	SRR14449798	SAMN19016006	CRACKLE-2	Reads	162	0	strong	175912	367025	5403380	no	-	1	2	7	7	ybt 9; ICEKp3	192-1LV	-	0	-	0	-	0	-	0	-	wzi209	KL47	none	Very high
SRR14449800	ARLG-6487	K. variicola subsp. variicola	bd867f46ca48b8d8eb03d0c62b0dfd490899ce01	12591	1,0,27,4,*,*,*,*,*,*	208	1711	ST662	2018	Unknown	Western Asia	Lebanon	Unknown	Human	Human: Clinical	Unknown	Clinical	PRJNA658369	SRR14449800	SAMN19015807	CRACKLE-2	Reads	126	1	strong	502594	1047385	5759739	no	-	3	2	9	13	-	0	-	0	iuc 5	59	-	0	-	0	-	-	KL124	*	Very high
SRR14449801	ARLG-6760	K. pneumoniae	25783	25783	0,0,197,0,4,0,79,0,0,0	147	1710	ST147	2018	Unknown	Eastern Asia	China	Unknown	Human	Human: Clinical	Unknown	Clinical	PRJNA658369	SRR14449801	SAMN19016004	CRACKLE-2	Reads	110	0	strong	388548	1200053	5624905	no	-	1	2	9	12	ybt 16; ICEKp12	280-1LV	-	0	-	0	-	0	-	0	-	wzi64	KL64	none	Perfect
SRR14449803	ARLG-6756	K. pneumoniae	26631	26631	0,0,126,10,0,0,0,0,0,0	1	1709	ST3410	2018	Unknown	Eastern Asia	China	Unknown	Human	Human: Clinical	Urogenital	Clinical	PRJNA658369	SRR14449803	SAMN19016002	CRACKLE-2	Reads	330	1	strong	260450	418247	5621974	no	-	0	1	10	12	-	0	-	0	-	0	-	0	-	0	-	-	KL109	?-	Good
SRR14449804	ARLG-6571	K. pneumoniae	26630	26630	0,0,105,0,3,0,1,57,0,0	258	1708	ST11	2017	Unknown	Eastern Asia	China	Unknown	Human	Human: Clinical	Urogenital	Clinical	PRJNA658369	SRR14449804	SAMN19015847	CRACKLE-2	Reads	124	0	strong	270157	943503	5609864	no	-	0	2	6	9	-	0	-	0	-	0	-	0	-	0	-	wzi75	KL105	none	Perfect
SRR14449805	ARLG-7348	K. pneumoniae	26629	26629/26662	0,0,388,0,1,0,9,8,0,0	25	1707	ST25	2018	Unknown	South America	Chile	Unknown	Human	Human: Clinical	Urogenital	Clinical	PRJNA658369	SRR14449805	SAMN19016404	CRACKLE-2	Reads	211	73	strong	105273	365786	5635055	no	-	1	1	8	13	ybt 14; ICEKp5	145-1LV	-	0	-	0	-	0	-	0	-	wzi72	unknown (best match = KL2)	?-	None
SRR14449806	ARLG-7347	K. pneumoniae	174674133344c929b6806b169ab0af189b503924	26619	0,0,105,0,3,0,45,0,*,*	258	1706	ST11	2018	Unknown	South America	Chile	Unknown	Human	Human: Clinical	Unknown	Clinical	PRJNA658369	SRR14449806	SAMN19016403	CRACKLE-2	Reads	184	74	strong	100339	290865	5535898	no	-	1	1	8	10	ybt 14; ICEKp5	327-1LV	-	0	-	0	-	0	-	0	-	wzi39	unknown (best match = KL50)	?-+*	None
SRR14449807	ARLG-7346	K. pneumoniae	6d70f24a5e19832ce8fc6f04ec2c96a31746e06b	26619	0,0,105,0,3,0,45,0,*,*	258	1705	ST11	2018	Unknown	South America	Chile	Unknown	Human	Human: Clinical	Urogenital	Clinical	PRJNA658369	SRR14449807	SAMN19016402	CRACKLE-2	Reads	207	116	strong	86418	270527	5501009	no	-	1	1	8	10	ybt 14; ICEKp5	327-3LV	-	0	-	0	-	0	-	0	-	wzi39	unknown (best match = KL107)	?-+*	None
SRR14449808	ARLG-7345	K. pneumoniae	26627	26627	0,0,388,0,1,0,9,3,0,0	25	1704	ST25	2018	Unknown	South America	Chile	Unknown	Human	Human: Clinical	Urogenital	Clinical	PRJNA658369	SRR14449808	SAMN19016401	CRACKLE-2	Reads	197	65	strong	98102	272065	5512004	no	-	1	1	7	10	ybt 14; ICEKp5	145-1LV	-	0	-	0	-	0	-	0	-	wzi72	unknown (best match = KL5)	?-+*	None
SRR14449809	ARLG-7344	K. pneumoniae	26626	26626	0,0,388,0,1,0,9,9,0,0	25	1703	ST25	2018	Unknown	South America	Chile	Unknown	Human	Human: Clinical	Urogenital	Clinical	PRJNA658369	SRR14449809	SAMN19016400	CRACKLE-2	Reads	163	70	strong	125041	389038	5404216	no	-	1	1	8	12	ybt 14; ICEKp5	145-1LV	-	0	-	0	-	0	-	0	-	-	unknown (best match = KL2)	?-	None
SRR14449810	ARLG-7343	K. pneumoniae	26625	26625	0,0,105,0,3,0,45,2,0,0	258	1702	ST11	2018	Unknown	South America	Chile	Unknown	Human	Human: Clinical	Blood	Clinical	PRJNA658369	SRR14449810	SAMN19016399	CRACKLE-2	Reads	177	14	strong	160667	451952	5492384	no	-	1	1	7	6	ybt 14; ICEKp5	327-1LV	-	0	-	0	-	0	-	0	-	wzi39	KL39	?-	Good
SRR14449811	ARLG-7342	K. pneumoniae	ce7aef539c43c57114a5e3cef07c7b78640d1c2b	26624	0,0,105,0,3,0,45,0,*,*	258	1701	ST11	2018	Unknown	South America	Chile	Unknown	Human	Human: Clinical	Unknown	Clinical	PRJNA658369	SRR14449811	SAMN19016398	CRACKLE-2	Reads	238	128	strong	81555	281677	5528170	no	-	1	2	7	7	ybt 14; ICEKp5	327-1LV	-	0	-	0	-	0	-	0	-	wzi39	unknown (best match = KL50)	?-+*	None
SRR14449812	ARLG-7341	K. pneumoniae	2af0ba224b3890e6e48c68e0af87123363f387c4	26602	0,0,105,0,3,0,45,0,*,*	258	1700	ST11	2018	Unknown	South America	Chile	Unknown	Human	Human: Clinical	Unknown	Clinical	PRJNA658369	SRR14449812	SAMN19016397	CRACKLE-2	Reads	197	73	strong	94455	290815	5471825	no	-	1	1	6	6	ybt 14; ICEKp5	327-1LV	-	0	-	0	-	0	-	0	-	-	unknown (best match = KL39)	?-	None
SRR14449813	ARLG-7340	K. pneumoniae	26623	26623	0,0,388,0,1,0,9,1,2,0	25	1699	ST25-1LV	2018	Unknown	South America	Chile	Unknown	Human	Human: Clinical	Urogenital	Clinical	PRJNA658369	SRR14449813	SAMN19016396	CRACKLE-2	Reads	194	67	strong	116932	369958	5624993	no	-	1	1	8	14	ybt 14; ICEKp5	145-1LV	-	0	-	0	-	0	-	0	-	wzi72	unknown (best match = KL2)	?-	None
SRR14449814	ARLG-7339	K. pneumoniae	95037572ba7c21fafda145305001b7ce589697d3	26622	0,0,388,0,1,0,9,11,*,*	25	1698	ST25-1LV	2018	Unknown	South America	Chile	Unknown	Human	Human: Clinical	Urogenital	Clinical	PRJNA658369	SRR14449814	SAMN19016395	CRACKLE-2	Reads	250	186	strong	62990	201810	5628514	no	-	1	1	9	16	ybt 14; ICEKp5	145-1LV	-	0	-	0	-	0	-	0	-	wzi72	unknown (best match = KL5)	?-+*	None
SRR14449815	ARLG-6569	K. pneumoniae	26621	26621	0,0,105,2,0,0,4,4,0,0	258	1697	ST11	2017	Unknown	Eastern Asia	China	Unknown	Human	Human: Clinical	Unknown	Clinical	PRJNA658369	SRR14449815	SAMN19015846	CRACKLE-2	Reads	186	0	strong	180858	395953	5814772	no	-	4	2	7	9	ybt 9; ICEKp3	192-1LV	-	0	iuc 1	1	-	0	-	0	rmpA2_8-60%	wzi209	KL47	none	Very high
SRR14449816	ARLG-7338	K. pneumoniae	2531b34d05062b2fb932a77471394e41c5f152c1	26620	0,0,388,0,1,0,9,3,*,*	25	1696	ST25	2018	Unknown	South America	Chile	Unknown	Human	Human: Clinical	Unknown	Clinical	PRJNA658369	SRR14449816	SAMN19016394	CRACKLE-2	Reads	206	104	strong	86234	216982	5523510	no	-	1	1	9	18	ybt 14; ICEKp5	145-1LV	-	0	-	0	-	0	-	0	-	wzi72	unknown (best match = KL2)	?-	None
SRR14449817	ARLG-7337	K. pneumoniae	26619	26619/26628	0,0,105,0,3,0,45,0,0,0	258	1695	ST11	2018	Unknown	South America	Chile	Unknown	Human	Human: Clinical	Urogenital	Clinical	PRJNA658369	SRR14449817	SAMN19016393	CRACKLE-2	Reads	169	23	strong	174035	463201	5540060	no	-	1	1	8	10	ybt 14; ICEKp5	327-2LV	-	0	-	0	-	0	-	0	-	wzi39	unknown (best match = KL39)	?-	None
SRR14449818	ARLG-7336	K. pneumoniae	791f8d59788531a14ac4668080b7e4abbb79d5a0	26618	0,0,388,0,1,0,9,1,*,*	25	1694	ST25	2018	Unknown	South America	Chile	Unknown	Human	Human: Clinical	Urogenital	Clinical	PRJNA658369	SRR14449818	SAMN19016392	CRACKLE-2	Reads	218	61	strong	116932	362027	5620585	no	-	1	1	9	18	ybt 14; ICEKp5	145-1LV	-	0	-	0	-	0	-	0	-	wzi72	unknown (best match = KL2)	?-	None
SRR14449819	ARLG-7335	K. pneumoniae	26602	26602/26617/26664	0,0,105,0,3,0,45,0,1,0	258	1693	ST11	2018	Unknown	South America	Chile	Unknown	Human	Human: Clinical	Urogenital	Clinical	PRJNA658369	SRR14449819	SAMN19016391	CRACKLE-2	Reads	188	20	strong	189383	383604	5556019	no	-	1	1	8	9	ybt 14; ICEKp5	327-1LV	-	0	-	0	-	0	-	0	-	wzi39	KL39	?-	Good
SRR14449820	ARLG-7334	K. pneumoniae	26616	26616	0,0,105,0,3,0,45,1,0,0	258	1692	ST11	2018	Unknown	South America	Chile	Unknown	Human	Human: Clinical	Urogenital	Clinical	PRJNA658369	SRR14449820	SAMN19016390	CRACKLE-2	Reads	236	66	strong	104294	506081	5540285	no	-	1	1	5	4	ybt 14; ICEKp5	327-1LV	-	0	-	0	-	0	-	0	-	wzi39	unknown (best match = KL50)	?-+*	None
SRR14449821	ARLG-7333	K. pneumoniae	26613	26613/26615	0,0,105,0,3,0,45,0,2,0	258	1691	ST11	2018	Unknown	South America	Chile	Unknown	Human	Human: Clinical	Unknown	Clinical	PRJNA658369	SRR14449821	SAMN19016389	CRACKLE-2	Reads	176	49	strong	148774	328603	5528484	no	-	1	1	8	10	ybt 14; ICEKp5	327-1LV	-	0	-	0	-	0	-	0	-	wzi39	unknown (best match = KL39)	?-	None
SRR14449823	ARLG-7331	K. pneumoniae	26613	26613/26615	0,0,105,0,3,0,45,0,2,0	258	1690	ST11	2018	Unknown	South America	Chile	Unknown	Human	Human: Clinical	Urogenital	Clinical	PRJNA658369	SRR14449823	SAMN19016387	CRACKLE-2	Reads	196	81	strong	100262	331141	5518605	no	-	1	1	8	8	ybt 14; ICEKp5	327-1LV	-	0	-	0	-	0	-	0	-	wzi39	unknown (best match = KL50)	?-+*	None
SRR14449824	ARLG-7327	K. pneumoniae	15c686314051a320c7ac1a0b1b4d0286d16a74d9	26661	0,0,388,0,1,0,9,*,*,*	25	1689	ST25	2018	Unknown	South America	Chile	Unknown	Human	Human: Clinical	Unknown	Clinical	PRJNA658369	SRR14449824	SAMN19016386	CRACKLE-2	Reads	220	146	strong	68175	196423	5598199	no	-	1	1	9	16	ybt 14; ICEKp5	145-2LV	-	0	-	0	-	0	-	0	-	wzi72	unknown (best match = KL2)	?-	None
SRR14449825	ARLG-7326	K. pneumoniae	9ae933c50adb4f56266d8db1aca3a521ca645fb5	26611	0,0,105,0,3,0,39,*,*,*	258	1688	ST11	2018	Unknown	South America	Chile	Unknown	Human	Human: Clinical	Urogenital	Clinical	PRJNA658369	SRR14449825	SAMN19016385	CRACKLE-2	Reads	195	163	strong	73245	244364	5327016	no	-	0	1	4	4	-	0	-	0	-	0	-	0	-	0	-	wzi75	unknown (best match = KL107)	?-+*	None
SRR14449826	ARLG-6567	K. pneumoniae	26610	26610	0,0,109,1,95,0,0,0,0,0	37	1687	ST37	2017	Unknown	Eastern Asia	China	Unknown	Human	Human: Clinical	Urogenital	Clinical	PRJNA658369	SRR14449826	SAMN19015845	CRACKLE-2	Reads	173	0	strong	294697	563641	5404025	no	-	0	2	8	14	-	0	-	0	-	0	-	0	-	0	-	wzi372	KL139	none	Very high
SRR14449827	ARLG-6443	K. pneumoniae	26609	26609	0,0,29,9,17,0,1,0,0,0	268	1686	ST268	2018	Unknown	Western Asia	Lebanon	Unknown	Human	Human: Clinical	Unknown	Clinical	PRJNA658369	SRR14449827	SAMN19015791	CRACKLE-2	Reads	184	0	strong	350840	882724	5657169	no	-	0	2	7	9	-	0	-	0	-	0	-	0	-	0	-	wzi95	KL20	none	Very high
SRR14449828	ARLG-7325	K. pneumoniae	4e957e946689b7b6c3300b69448f46c463f6f02a	26604/26608	0,0,388,0,1,0,9,3,*,*	25	1685	ST25	2018	Unknown	South America	Chile	Unknown	Human	Human: Clinical	Urogenital	Clinical	PRJNA658369	SRR14449828	SAMN19016384	CRACKLE-2	Reads	216	197	strong	63322	216901	5530075	no	-	1	1	7	9	ybt 14; ICEKp5	145-1LV	-	0	-	0	-	0	-	0	-	wzi72	unknown (best match = KL5)	?-+*	None
SRR14449829	ARLG-7323	K. pneumoniae	26602	26602/26617/26664	0,0,105,0,3,0,45,0,1,0	258	1684	ST11	2018	Unknown	South America	Chile	Unknown	Human	Human: Clinical	Unknown	Clinical	PRJNA658369	SRR14449829	SAMN19016383	CRACKLE-2	Reads	242	21	strong	123775	383606	5491374	no	-	1	1	8	10	ybt 14; ICEKp5	327-1LV	-	0	-	0	-	0	-	0	-	wzi39	KL39	?-	Good
SRR14449830	ARLG-7322	K. pneumoniae	d61f98f13623c150f40a3369d1e793393642be01	26619	0,0,105,0,3,0,45,0,*,*	258	1683	ST11	2018	Unknown	South America	Chile	Unknown	Human	Human: Clinical	Unknown	Clinical	PRJNA658369	SRR14449830	SAMN19016382	CRACKLE-2	Reads	333	16	strong	100339	328517	5492223	no	-	1	1	8	10	ybt 14; ICEKp5	327-2LV	-	0	-	0	-	0	-	0	-	wzi39	KL39	?-	Good
SRR14449831	ARLG-7321	K. pneumoniae	26602	26602/26617/26664	0,0,105,0,3,0,45,0,1,0	258	1682	ST11	2018	Unknown	South America	Chile	Unknown	Human	Human: Clinical	Urogenital	Clinical	PRJNA658369	SRR14449831	SAMN19016381	CRACKLE-2	Reads	173	20	strong	176478	460455	5562701	no	-	1	1	8	10	ybt 14; ICEKp5	327-1LV	-	0	-	0	-	0	-	0	-	wzi39	KL39	?-	Good
SRR14449832	ARLG-7319	K. pneumoniae	26605	26605	0,0,388,0,1,0,13,0,0,0	25	1681	ST25	2018	Unknown	South America	Chile	Unknown	Human	Human: Clinical	Unknown	Clinical	PRJNA658369	SRR14449832	SAMN19016380	CRACKLE-2	Reads	146	52	strong	156912	389048	5406279	no	-	1	1	9	15	ybt 14; ICEKp5	145-1LV	-	0	-	0	-	0	-	0	-	wzi72	unknown (best match = KL5)	?-+*	None
SRR14449833	ARLG-7318	K. pneumoniae	5976d985e77d8daaf5b438a5011385079f75d1f1	26604	0,0,388,0,1,0,9,3,*,*	25	1680	ST25	2018	Unknown	South America	Chile	Unknown	Human	Human: Clinical	Unknown	Clinical	PRJNA658369	SRR14449833	SAMN19016379	CRACKLE-2	Reads	216	87	strong	99245	295785	5576808	no	-	1	1	9	16	ybt 14; ICEKp5	145-1LV	-	0	-	0	-	0	-	0	-	wzi72	unknown (best match = KL2)	?-	None
SRR14449834	ARLG-7317	K. pneumoniae	26603	26603	0,0,388,0,1,0,9,1,0,0	25	1679	ST25	2018	Unknown	South America	Chile	Unknown	Human	Human: Clinical	Urogenital	Clinical	PRJNA658369	SRR14449834	SAMN19016378	CRACKLE-2	Reads	160	34	strong	148782	370188	5640784	no	-	1	1	8	13	ybt 14; ICEKp5	145-1LV	-	0	-	0	-	0	-	0	-	wzi72	unknown (best match = KL5)	?-+*	None
SRR14449835	ARLG-7316	K. pneumoniae	26602	26602/26617/26664	0,0,105,0,3,0,45,0,1,0	258	1678	ST11	2018	Unknown	South America	Chile	Unknown	Human	Human: Clinical	Unknown	Clinical	PRJNA658369	SRR14449835	SAMN19016377	CRACKLE-2	Reads	211	98	strong	104320	290907	5528314	no	-	1	1	8	8	ybt 14; ICEKp5	327-1LV	-	0	-	0	-	0	-	0	-	wzi39	unknown (best match = KL50)	?-+*	None
SRR14449836	ARLG-7314	K. pneumoniae	26601	26601/26620	0,0,388,0,1,0,9,3,3,0	25	1677	ST25-1LV	2018	Unknown	South America	Chile	Unknown	Human	Human: Clinical	Unknown	Clinical	PRJNA658369	SRR14449836	SAMN19016376	CRACKLE-2	Reads	160	46	strong	149289	434581	5531430	no	-	1	1	9	17	ybt 14; ICEKp5	145-1LV	-	0	-	0	-	0	-	0	-	wzi72	unknown (best match = KL2)	?-	None
SRR14449837	ARLG-7312	K. pneumoniae	26600	26600	0,0,388,0,1,0,9,3,1,0	25	1676	ST25	2018	Unknown	South America	Chile	Unknown	Human	Human: Clinical	Urogenital	Clinical	PRJNA658369	SRR14449837	SAMN19016375	CRACKLE-2	Reads	172	6	strong	159917	415255	5639610	no	-	1	1	7	12	ybt 14; ICEKp5	145-1LV	-	0	-	0	-	0	-	0	-	wzi72	unknown (best match = KL107)	?-+	None
SRR14449839	ARLG-7309	K. pneumoniae	26599	26599/26627	0,0,388,0,1,0,9,3,0,0	25	1675	ST25	2018	Unknown	South America	Chile	Unknown	Human	Human: Clinical	Urogenital	Clinical	PRJNA658369	SRR14449839	SAMN19016374	CRACKLE-2	Reads	191	68	strong	119968	352106	5560773	no	-	1	1	7	12	ybt 14; ICEKp5	145-1LV	-	0	-	0	-	0	-	0	-	wzi72	unknown (best match = KL5)	?-+*	None
SRR14449840	ARLG-7298	K. pneumoniae	26598	26598	0,0,105,6,0,0,17,16,24,0	258	1674	ST258	2018	Unknown	South America	Colombia	Unknown	Human	Human: Clinical	Urogenital	Clinical	PRJNA658369	SRR14449840	SAMN19016373	CRACKLE-2	Reads	213	157	strong	78434	217238	5576796	no	-	2	2	7	8	ybt 17; ICEKp10	265	clb 3	19	-	0	-	0	-	0	-	wzi154	unknown (best match = KL107)	?-	None
SRR14449841	ARLG-7297	K. quasipneumoniae subsp. similipneumoniae	81c69453a0d9feccc99b42617f18f300cb0d782e	6072	2,1,221,2,2,0,0,1,0,0	11696	1673	ST736	2018	Unknown	South America	Colombia	Unknown	Human	Human: Clinical	Unknown	Clinical	PRJNA658369	SRR14449841	SAMN19016372	CRACKLE-2	Reads	250	26	strong	187397	353920	5625053	no	-	0	2	5	7	-	0	-	0	-	0	-	0	-	0	-	-	unknown (best match = KL107)	?-+*	None
SRR14449842	ARLG-7290	K. pneumoniae	26597	26597	0,0,13,21,2,0,0,0,0,0	34	1672	ST34	2018	Unknown	South America	Colombia	Unknown	Human	Human: Clinical	Unknown	Clinical	PRJNA658369	SRR14449842	SAMN19016371	CRACKLE-2	Reads	247	10	strong	185742	691371	5432176	no	-	0	2	5	6	-	0	-	0	-	0	-	0	-	0	-	wzi356	KL117	none	Very high
SRR14449843	ARLG-7288	K. pneumoniae	d87a616e114060780e4850777339dd7386513ca0	18693	0,0,105,0,3,0,59,1,*,*	258	1671	ST11	2018	Unknown	South America	Colombia	Unknown	Human	Human: Clinical	Urogenital	Clinical	PRJNA658369	SRR14449843	SAMN19016370	CRACKLE-2	Reads	136	29	strong	202758	445742	5542309	no	-	1	2	10	12	ybt 10; ICEKp4	26-2LV	-	0	-	0	-	0	-	0	-	wzi75	KL105	none	Very high
SRR14449844	ARLG-7287	K. pneumoniae	26596	26596	0,0,105,0,3,0,59,1,1,0	258	1670	ST11	2018	Unknown	South America	Colombia	Unknown	Human	Human: Clinical	Unknown	Clinical	PRJNA658369	SRR14449844	SAMN19016369	CRACKLE-2	Reads	145	29	strong	168682	905234	5636974	no	-	1	2	10	12	ybt 10; ICEKp4	26-1LV	-	0	-	0	-	0	-	0	-	wzi75	KL105	none	Very high
SRR14449845	ARLG-7285	K. variicola subsp. variicola	8c54f6037386a16c71f1010db9d0892b991974cf	5287	1,0,120,0,*,*,*,*,*,*	1737	1669	ST1737	2018	Unknown	South America	Colombia	Unknown	Human	Human: Clinical	Blood	Clinical	PRJNA658369	SRR14449845	SAMN19016368	CRACKLE-2	Reads	100	29	strong	368194	751146	5763955	no	-	0	2	5	6	-	0	-	0	-	0	-	0	-	0	-	wzi423	KL56	?-*	Good
SRR14449846	ARLG-7284	K. variicola subsp. variicola	8c54f6037386a16c71f1010db9d0892b991974cf	5287	1,0,120,0,*,*,*,*,*,*	1737	1668	ST1737	2018	Unknown	South America	Colombia	Unknown	Human	Human: Clinical	Unknown	Clinical	PRJNA658369	SRR14449846	SAMN19016367	CRACKLE-2	Reads	156	35	strong	423691	733740	5759834	no	-	0	2	5	6	-	0	-	0	-	0	-	0	-	0	-	wzi423	unknown (best match = KL56)	?-*	None
SRR14449847	ARLG-7280	K. pneumoniae	26595	26595	0,0,46,27,0,0,0,0,0,0	76	1667	ST76	2018	Unknown	South America	Colombia	Unknown	Human	Human: Clinical	Blood	Clinical	PRJNA658369	SRR14449847	SAMN19016366	CRACKLE-2	Reads	209	101	strong	94566	255489	5451066	no	-	0	2	5	6	-	0	-	0	-	0	-	0	-	0	-	wzi102	unknown (best match = KL107)	?-+*	None
SRR14449848	ARLG-7279	K. pneumoniae	26595	26595	0,0,46,27,0,0,0,0,0,0	76	1666	ST76	2018	Unknown	South America	Colombia	Unknown	Human	Human: Clinical	Blood	Clinical	PRJNA658369	SRR14449848	SAMN19016365	CRACKLE-2	Reads	183	9	strong	309768	928237	5494901	no	-	0	2	5	6	-	0	-	0	-	0	-	0	-	0	-	wzi102	unknown (best match = KL31)	?-	None
SRR14449850	ARLG-7277	K. pneumoniae	6cb6a01b0968e1d94c258cd643e2ec701cf8731c	18693	0,0,105,0,3,0,59,1,*,*	258	1665	ST11	2018	Unknown	South America	Colombia	Unknown	Human	Human: Clinical	Unknown	Clinical	PRJNA658369	SRR14449850	SAMN19016364	CRACKLE-2	Reads	184	47	strong	159119	653142	5627930	no	-	1	2	10	12	ybt 10; ICEKp4	26-1LV	-	0	-	0	-	0	-	0	-	wzi75	unknown (best match = KL105)	?-	Low
SRR14449851	ARLG-7273	K. quasipneumoniae subsp. similipneumoniae	d21836a72e9a46dc8d090bc7bbec09b63035f975	6072	2,1,221,2,2,0,0,0,1,0	11696	1664	ST736	2018	Unknown	South America	Colombia	Unknown	Human	Human: Clinical	Urogenital	Clinical	PRJNA658369	SRR14449851	SAMN19016363	CRACKLE-2	Reads	238	91	strong	109895	270316	5526952	no	-	0	2	6	8	-	0	-	0	-	0	-	0	-	0	-	-	unknown (best match = KL107)	?-+*	None
SRR14449852	ARLG-7272	K. quasipneumoniae subsp. similipneumoniae	c836ce14e7cece6f74e4b42d1b8b85633231d4e5	6072	2,1,221,2,2,0,0,0,0,0	11696	1663	ST736	2018	Unknown	South America	Colombia	Unknown	Human	Human: Clinical	Unknown	Clinical	PRJNA658369	SRR14449852	SAMN19016362	CRACKLE-2	Reads	274	41	strong	187397	367429	5772368	no	-	0	2	6	8	-	0	-	0	-	0	-	0	-	0	-	-	unknown (best match = KL130)	?-+	None
SRR14449853	ARLG-7269	K. pneumoniae	471f171fd1c9f3d6a8ed93cb2010818abdf13d8f	1135	0,0,105,6,0,0,17,16,*,*	258	1662	ST258	2018	Unknown	South America	Colombia	Unknown	Human	Human: Clinical	Urogenital	Clinical	PRJNA658369	SRR14449853	SAMN19016361	CRACKLE-2	Reads	167	76	strong	123925	276109	5608767	no	-	2	2	3	3	ybt 17; ICEKp10	265	clb 3 (incomplete)	19-2LV	-	0	-	0	-	0	-	wzi154	unknown (best match = KL107)	?-	Low
SRR14449854	ARLG-7265	K. quasipneumoniae subsp. quasipneumoniae	3778045bd38d68272e7244b763ed469d12b8f2c3	4967	2,0,4,*,*,*,*,*,*,*	10002	1661	ST1681	2017	Unknown	South America	Colombia	Unknown	Human	Human: Clinical	Unknown	Clinical	PRJNA658369	SRR14449854	SAMN19016360	CRACKLE-2	Reads	226	17	strong	211633	620527	6022661	no	-	0	2	5	6	-	0	-	0	-	0	-	0	-	0	-	-	unknown (best match = KL14)	?-*	None
SRR14449855	ARLG-7264	K. pneumoniae	887bed8e0315f1cb7764abf81ae180f2c2701934	26593	0,0,39,2,3,0,0,0,*,*	1471	1660	ST1471	2017	Unknown	South America	Colombia	Unknown	Human	Human: Clinical	Unknown	Clinical	PRJNA658369	SRR14449855	SAMN19016359	CRACKLE-2	Reads	158	15	strong	274538	740495	5404966	no	-	0	2	5	5	-	0	-	0	-	0	-	0	-	0	-	-	KL110	?	Good
SRR14449856	ARLG-7260	K. pneumoniae	15c7a14f288ae1fa0e791ef4c376d5e85a364c13	26592	0,0,105,6,0,0,17,16,*,*	258	1659	ST258	2017	Unknown	South America	Colombia	Unknown	Human	Human: Clinical	Urogenital	Clinical	PRJNA658369	SRR14449856	SAMN19016358	CRACKLE-2	Reads	210	59	strong	147598	355598	5837951	no	-	2	2	7	6	ybt 17; ICEKp10	265	clb 3	19	-	0	-	0	-	0	-	wzi154	unknown (best match = KL107)	?-	Low
SRR14449857	ARLG-7259	K. pneumoniae	a8cda9ac903f3744162a574d7dfc05a649683cfe	26591	0,0,105,0,3,0,1,81,*,*	258	1658	ST11	2017	Unknown	South America	Colombia	Unknown	Human	Human: Clinical	Urogenital	Clinical	PRJNA658369	SRR14449857	SAMN19016357	CRACKLE-2	Reads	212	132	strong	98912	258716	5560632	no	-	1	2	9	10	ybt 10; ICEKp4	26-1LV	-	0	-	0	-	0	-	0	-	wzi75	unknown (best match = KL107)	?-+*	None
SRR14449858	ARLG-7254	K. pneumoniae	be49f89bdf57f9896f9682f69886765926428f28	26590	0,0,158,8,11,4,0,*,*,*	45	1657	ST45	2017	Unknown	South America	Colombia	Unknown	Human	Human: Clinical	Blood	Clinical	PRJNA658369	SRR14449858	SAMN19016356	CRACKLE-2	Reads	148	37	strong	231175	447165	5676910	no	-	1	2	8	13	ybt 10; ICEKp4	80-1LV	-	0	-	0	-	0	-	0	-	wzi50	unknown (best match = KL107)	?-+*	None
SRR14449859	ARLG-7246	K. pneumoniae	26588	26588/26589	0,0,52,0,0,0,4,0,0,0	2004	1656	ST983-1LV	2018	Unknown	South America	Colombia	Unknown	Human	Human: Clinical	Urogenital	Clinical	PRJNA658369	SRR14449859	SAMN19016355	CRACKLE-2	Reads	102	32	strong	212684	681295	5077374	no	-	0	0	6	8	-	0	-	0	-	0	-	0	-	0	-	wzi202	unknown (best match = KL127)	?-	None
SRR14449860	ARLG-6563	K. pneumoniae	25782	25782	0,0,105,29,0,0,0,0,0,0	258	167	ST11	2017	Unknown	Eastern Asia	China	Unknown	Human	Human: Clinical	Urogenital	Clinical	PRJNA658369	SRR14449860	SAMN19015842	CRACKLE-2	Reads	205	0	strong	160341	391337	5703153	no	-	4	2	10	11	ybt 9; ICEKp3	192-2LV	-	0	iuc 1	1	-	0	rmp 1; KpVP-1	40	rmpA2_3-47%	wzi64	KL64	?	Good
SRR14449861	ARLG-7245	K. pneumoniae	50eb66afb13821c9f0737235cca012aab6403160	26588/26589	0,0,52,0,0,0,4,0,*,*	2004	1655	ST983	2018	Unknown	South America	Colombia	Unknown	Human	Human: Clinical	Urogenital	Clinical	PRJNA658369	SRR14449861	SAMN19016354	CRACKLE-2	Reads	130	103	strong	120264	286929	5212203	no	-	0	0	6	8	-	0	-	0	-	0	-	0	-	0	-	wzi202	unknown (best match = KL50)	-+	None
SRR14449862	ARLG-7243	K. pneumoniae	a4fc633c03335b853d8971cd2a42922583fad7c4	25784	0,0,105,0,2,2,1,0,*,*	258	1654	ST11	2018	Unknown	South America	Colombia	Unknown	Human	Human: Clinical	Unknown	Clinical	PRJNA658369	SRR14449862	SAMN19016353	CRACKLE-2	Reads	159	73	strong	129452	273622	5385873	no	-	0	2	6	6	-	0	-	0	-	0	-	0	-	0	-	wzi64	unknown (best match = KL64)	?-	None
SRR14449863	ARLG-7242	K. pneumoniae	25785	25785	0,0,141,0,0,0,7,0,0,0	10015	1653	ST225	2018	Unknown	South America	Colombia	Unknown	Human	Human: Clinical	Unknown	Clinical	PRJNA658369	SRR14449863	SAMN19016352	CRACKLE-2	Reads	203	111	strong	93980	307076	5554195	no	-	0	2	6	8	-	0	-	0	-	0	-	0	-	0	-	wzi59	unknown (best match = KL3)	?-*	None
SRR14449864	ARLG-7241	K. pneumoniae	e5ed6429f238ef2f0c24851d3ea2ad1b2db7cda4	26587	0,0,95,1,5,0,0,0,*,*	1082	1652	ST129	2018	Unknown	South America	Colombia	Unknown	Human	Human: Clinical	Blood	Clinical	PRJNA658369	SRR14449864	SAMN19016351	CRACKLE-2	Reads	215	158	strong	86123	265236	5457331	no	-	0	2	6	8	-	0	-	0	-	0	-	0	-	0	-	wzi105	unknown (best match = KL107)	?-+*	None
SRR14449865	ARLG-7240	K. pneumoniae	8ae19dab5ff56a7cd9079e9113da70b05aca89e8	26586	0,0,13,70,0,0,0,*,*,*	34	1651	ST34-1LV	2018	Unknown	South America	Colombia	Unknown	Human	Human: Clinical	Unknown	Clinical	PRJNA658369	SRR14449865	SAMN19016350	CRACKLE-2	Reads	421	125	strong	92630	217551	5580160	no	-	0	2	5	6	-	0	-	0	-	0	-	0	-	0	-	wzi37	unknown (best match = KL106)	?-	None
SRR14449866	ARLG-7238	K. pneumoniae	6766556c675d04ae6ccd5b334b48395be802775e	26585	0,0,105,6,0,0,17,16,*,*	258	1650	ST258	2018	Unknown	South America	Colombia	Unknown	Human	Human: Clinical	Urogenital	Clinical	PRJNA658369	SRR14449866	SAMN19016349	CRACKLE-2	Reads	181	33	strong	162879	523419	5694055	no	-	2	2	8	10	ybt 17; ICEKp10	265	clb 3	19-1LV	-	0	-	0	-	0	-	wzi154	unknown (best match = KL107)	?-	None
SRR14449867	ARLG-7237	K. pneumoniae	67a10e24f28517b10a9bcf926a486c05f1c53942	26584	0,0,309,0,3,0,0,*,*,*	462	1649	ST462-1LV	2018	Unknown	South America	Colombia	Unknown	Human	Human: Clinical	Urogenital	Clinical	PRJNA658369	SRR14449867	SAMN19016348	CRACKLE-2	Reads	148	2	strong	249363	939844	5530148	no	-	0	2	9	15	-	0	-	0	-	0	-	0	-	0	-	wzi173	KL149	none	Very high
SRR14449868	ARLG-7236	K. pneumoniae	26583	26583	0,0,105,0,3,0,14,15,0,0	258	1648	ST11	2018	Unknown	South America	Colombia	Unknown	Human	Human: Clinical	Blood	Clinical	PRJNA658369	SRR14449868	SAMN19016347	CRACKLE-2	Reads	199	0	strong	194665	752056	5613170	no	-	1	2	8	10	ybt 10; ICEKp4	26-1LV	-	0	-	0	-	0	-	0	-	wzi75	KL105	none	Very high
SRR14449869	ARLG-7235	K. pneumoniae	26813	26813	0,0,325,0,2,0,0,0,0,0	2793	1647	ST2793	2018	Unknown	South America	Colombia	Unknown	Human	Human: Clinical	Urogenital	Clinical	PRJNA658369	SRR14449869	SAMN19016346	CRACKLE-2	Reads	192	15	strong	203661	505010	5549183	no	-	0	2	6	8	-	0	-	0	-	0	-	0	-	0	-	wzi306	unknown (best match = KL107)	?-+*	None
SRR14449871	ARLG-6559	K. pneumoniae	8840	31681/31736/8840	0,0,105,2,0,0,2,0,27,0	258	1646	ST11	2018	Unknown	Eastern Asia	China	Unknown	Human	Human: Clinical	Blood	Clinical	PRJNA658369	SRR14449871	SAMN19015841	CRACKLE-2	Reads	230	0	strong	191634	387187	5713717	no	-	1	2	7	8	ybt 9; ICEKp3	192-1LV	-	0	-	0	-	0	-	0	-	wzi209	KL47	none	Very high
SRR14449872	ARLG-7227	K. pneumoniae	26581	26581/26802	0,0,80,8,0,0,0,0,11,0	107	1645	ST219	2018	Unknown	South America	Colombia	Unknown	Human	Human: Clinical	Unknown	Clinical	PRJNA658369	SRR14449872	SAMN19016344	CRACKLE-2	Reads	100	29	strong	219102	441512	5434726	no	-	0	2	8	12	-	0	-	0	-	0	-	0	-	0	-	wzi177	KL114	?-	Good
SRR14449873	ARLG-7225	K. pneumoniae	26580	26580	0,0,105,0,3,0,1,88,0,0	258	1644	ST11	2018	Unknown	South America	Colombia	Unknown	Human	Human: Clinical	Urogenital	Clinical	PRJNA658369	SRR14449873	SAMN19016343	CRACKLE-2	Reads	243	1	strong	218461	690082	5741551	no	-	0	2	9	11	-	0	-	0	-	0	-	0	-	0	-	wzi75	KL105	?	Good
SRR14449874	ARLG-7224	K. pneumoniae	07b0ee3080c3936c11ad91ae7419cf55859f1098	26579	0,0,369,0,0,0,0,253,0,*	307	1643	ST307	2018	Unknown	South America	Colombia	Unknown	Human	Human: Clinical	Blood	Clinical	PRJNA658369	SRR14449874	SAMN19016342	CRACKLE-2	Reads	240	1	strong	177493	411410	5477206	no	-	0	2	9	15	-	0	-	0	-	0	-	0	-	0	-	wzi173	KL102	none	Very high
SRR14449875	ARLG-7223	K. pneumoniae	865132ce0d75e70bb3565897b220b69117023fb9	18545	0,0,105,0,3,0,1,0,*,*	258	1642	ST11	2018	Unknown	South America	Colombia	Unknown	Human	Human: Clinical	Urogenital	Clinical	PRJNA658369	SRR14449875	SAMN19016341	CRACKLE-2	Reads	204	71	strong	109823	345672	5635484	no	-	1	2	6	6	ybt 10; ICEKp4	26	-	0	-	0	-	0	-	0	-	wzi75	unknown (best match = KL107)	?-+*	None
SRR14449876	ARLG-7222	K. pneumoniae	26578	26578	0,0,88,0,0,12,0,0,0,0	231	1641	ST231	2018	Unknown	South America	Colombia	Unknown	Human	Human: Clinical	Blood	Clinical	PRJNA658369	SRR14449876	SAMN19016340	CRACKLE-2	Reads	134	14	strong	293789	847320	5457659	no	-	0	2	9	15	-	0	-	0	-	0	-	0	-	0	-	wzi104	KL51	-	High
SRR14449878	ARLG-7219	K. pneumoniae	26576	26576	0,0,108,8,1,0,0,0,0,0	12	1640	ST12	2018	Unknown	South America	Argentina	Unknown	Human	Human: Clinical	Blood	Clinical	PRJNA658369	SRR14449878	SAMN19016338	CRACKLE-2	Reads	133	21	strong	357366	721003	5442183	no	-	0	2	2	3	-	0	-	0	-	0	-	0	-	0	-	wzi162	unknown (best match = KL122)	?-	Low
SRR14449879	ARLG-7217	K. pneumoniae	26568	26568/26569	0,0,105,0,37,0,0,0,0,0	258	1639	ST11	2018	Unknown	South America	Argentina	Unknown	Human	Human: Clinical	Unknown	Clinical	PRJNA658369	SRR14449879	SAMN19016337	CRACKLE-2	Reads	247	5	strong	181046	600345	5568783	no	-	0	3	8	12	-	0	-	0	-	0	-	0	-	0	-	wzi39	unknown (best match = KL39)	?-	None
SRR14449880	ARLG-7216	K. pneumoniae	26575	26575	0,0,125,0,0,2,1,0,0,0	525	1638	ST525	2018	Unknown	South America	Argentina	Unknown	Human	Human: Clinical	Urogenital	Clinical	PRJNA658369	SRR14449880	SAMN19016336	CRACKLE-2	Reads	195	4	strong	298158	606572	5937714	no	-	0	1	8	11	-	0	-	0	-	0	-	0	-	0	-	wzi45	KL45	none	Very high
SRR14449881	ARLG-7215	K. pneumoniae	26574	26574	0,0,105,0,9,0,0,55,0,0	258	1637	ST11	2018	Unknown	South America	Argentina	Unknown	Human	Human: Clinical	Urogenital	Clinical	PRJNA658369	SRR14449881	SAMN19016335	CRACKLE-2	Reads	157	20	strong	134066	647204	5344831	no	-	1	2	5	5	ybt 9; ICEKp3	183-2LV	-	0	-	0	-	0	-	0	-	wzi50	unknown (best match = KL15)	?-	None
SRR14449882	ARLG-6558	K. pneumoniae	26566	26566	0,0,105,2,0,0,2,17,85,0	258	1636	ST11	2018	Unknown	Eastern Asia	China	Unknown	Human	Human: Clinical	Unknown	Clinical	PRJNA658369	SRR14449882	SAMN19015840	CRACKLE-2	Reads	191	0	strong	175912	353681	5720859	no	-	4	2	7	8	ybt 9; ICEKp3	192-1LV	-	0	iuc 1	1	-	0	rmp 1; KpVP-1	40	rmpA2_3-47%	wzi64	KL64	none	Very high
SRR14449883	ARLG-7211	K. pneumoniae	26568	26568/26569	0,0,105,0,37,0,0,0,0,0	258	1635	ST11	2018	Unknown	South America	Argentina	Unknown	Human	Human: Clinical	Blood	Clinical	PRJNA658369	SRR14449883	SAMN19016334	CRACKLE-2	Reads	178	60	strong	146317	371090	5562876	no	-	0	3	7	10	-	0	-	0	-	0	-	0	-	0	-	wzi39	unknown (best match = KL39)	?-	None
SRR14449884	ARLG-7210	K. pneumoniae	26572	26572	0,0,173,8,0,0,0,0,0,0	915	1634	ST915-1LV	2018	Unknown	South America	Argentina	Unknown	Human	Human: Clinical	Urogenital	Clinical	PRJNA658369	SRR14449884	SAMN19016333	CRACKLE-2	Reads	176	10	strong	198812	666545	5898983	no	-	0	2	1	1	-	0	-	0	-	0	-	0	-	0	-	-	unknown (best match = KL43)	?-+*	None
SRR14449885	ARLG-7208	K. pneumoniae	26573	26573	0,0,105,0,37,0,0,0,4,0	258	1633	ST11	2018	Unknown	South America	Argentina	Unknown	Human	Human: Clinical	Urogenital	Clinical	PRJNA658369	SRR14449885	SAMN19016332	CRACKLE-2	Reads	219	8	strong	176031	600347	5622775	no	-	0	3	8	12	-	0	-	0	-	0	-	0	-	0	-	wzi39	unknown (best match = KL39)	?-	None
SRR14449886	ARLG-7207	K. pneumoniae	26572	26572	0,0,173,8,0,0,0,0,0,0	915	1632	ST915-1LV	2018	Unknown	South America	Argentina	Unknown	Human	Human: Clinical	Unknown	Clinical	PRJNA658369	SRR14449886	SAMN19016331	CRACKLE-2	Reads	175	8	strong	244497	708936	5907376	no	-	0	2	1	1	-	0	-	0	-	0	-	0	-	0	-	-	unknown (best match = KL110)	?-	Low
SRR14449887	ARLG-7206	K. pneumoniae	3c0a111fa1b359905bdee51fccb111c3102a54a8	26569/26571	0,0,105,0,37,0,0,0,*,*	258	1631	ST11	2018	Unknown	South America	Argentina	Unknown	Human	Human: Clinical	Urogenital	Clinical	PRJNA658369	SRR14449887	SAMN19016330	CRACKLE-2	Reads	163	11	strong	170244	428009	5484730	no	-	1	3	8	7	ybt 10; ICEKp4	21	-	0	-	0	-	0	-	0	-	wzi39	unknown (best match = KL39)	?-	None
SRR14449888	ARLG-7202	K. pneumoniae	26570	26570	0,0,105,0,37,0,0,0,2,0	258	67	ST11	2018	Unknown	South America	Argentina	Unknown	Human	Human: Clinical	Urogenital	Clinical	PRJNA658369	SRR14449888	SAMN19016329	CRACKLE-2	Reads	198	2	strong	194676	371090	5585481	no	-	0	3	8	12	-	0	-	0	-	0	-	0	-	0	-	wzi39	KL39	?-	Good
SRR14449892	ARLG-7194	K. pneumoniae	26567	26567	0,0,0,0,2,0,0,126,0,0	15	1630	ST15	2018	Unknown	South America	Argentina	Unknown	Human	Human: Clinical	Unknown	Clinical	PRJNA658369	SRR14449892	SAMN19016325	CRACKLE-2	Reads	192	16	strong	203692	429075	5598572	no	-	0	2	8	10	-	0	-	0	-	0	-	0	-	0	-	wzi93	KL112	?-	Good
SRR14449893	ARLG-6557	K. pneumoniae	26566	26566	0,0,105,2,0,0,2,17,85,0	258	1629	ST11	2018	Unknown	Eastern Asia	China	Unknown	Human	Human: Clinical	Unknown	Clinical	PRJNA658369	SRR14449893	SAMN19015839	CRACKLE-2	Reads	194	0	strong	175911	353680	5717789	no	-	4	2	4	3	ybt 9; ICEKp3	192-1LV	-	0	iuc 1	1	-	0	rmp 1; KpVP-1	40	rmpA2_3-47%	wzi64	KL64	none	Very high
SRR14449894	ARLG-7192	K. pneumoniae	26565	26565	0,0,105,0,37,0,0,0,1,0	258	1628	ST11	2018	Unknown	South America	Argentina	Unknown	Human	Human: Clinical	Blood	Clinical	PRJNA658369	SRR14449894	SAMN19016324	CRACKLE-2	Reads	217	6	strong	176031	600345	5580164	no	-	0	3	8	12	-	0	-	0	-	0	-	0	-	0	-	wzi39	KL39	?-	Good
SRR14449895	ARLG-7191	K. pneumoniae	26564	26564	0,0,105,6,0,0,0,285,0,0	258	1627	ST258	2018	Unknown	South America	Argentina	Unknown	Human	Human: Clinical	Urogenital	Clinical	PRJNA658369	SRR14449895	SAMN19016323	CRACKLE-2	Reads	152	4	strong	270158	439968	5506134	no	-	0	2	7	9	-	0	-	0	-	0	-	0	-	0	-	wzi29	KL106	?	Good
SRR14449896	ARLG-7190	K. pneumoniae	26563	26563	0,0,105,0,37,0,1,0,0,0	258	1626	ST11	2018	Unknown	South America	Argentina	Unknown	Human	Human: Clinical	Urogenital	Clinical	PRJNA658369	SRR14449896	SAMN19016322	CRACKLE-2	Reads	226	9	strong	176813	339039	5775375	no	-	2	2	7	10	ybt 0; ICEKp10	220-2LV	clb 3	13-2LV	-	0	-	0	-	0	-	wzi39	unknown (best match = KL39)	?-	None
SRR14449899	ARLG-7183	K. pneumoniae	26561	26561	0,0,105,2,0,0,2,70,1,0	258	1625	ST11	2018	Unknown	Eastern Asia	China	Unknown	Human	Human: Clinical	Blood	Clinical	PRJNA658369	SRR14449899	SAMN19016319	CRACKLE-2	Reads	226	0	strong	151582	364933	5775848	no	-	4	2	9	10	ybt 9; ICEKp3	192-2LV	-	0	iuc 1	1	-	0	rmp 1; KpVP-1	40	rmpA2_3-47%	wzi64	KL64	?	Good
SRR14449901	ARLG-7962	K. pneumoniae	26560	26560	0,0,105,6,0,0,17,7,62,0	258	1624	ST258	2018	Unknown	North America	USA	USA	Human	Human: Clinical	Urogenital	Clinical	PRJNA658369	SRR14449901	SAMN19016692	CRACKLE-2	Reads	160	0	strong	180858	543486	5638211	no	-	2	3	8	9	ybt 17; ICEKp10	251-1LV	clb 3	62-2LV	-	0	-	0	-	0	-	wzi154	KL107	none	Very high
SRR14449902	ARLG-7957	K. pneumoniae	258c0e7c7c59f3a8e1a0201928e72d05601d40c5	1096/25528/2964/4194	0,0,105,0,3,0,1,*,*,*	258	1623	ST11-1LV	2017	Unknown	North America	USA	USA	Human	Human: Clinical	Urogenital	Clinical	PRJNA658369	SRR14449902	SAMN19016691	CRACKLE-2	Reads	226	117	strong	127601	369181	5678460	no	-	0	2	9	12	-	0	-	0	-	0	-	0	-	0	-	wzi177	KL125	*	High
SRR14449904	ARLG-7952	K. pneumoniae	26558	26558	0,0,105,6,0,0,17,7,63,0	258	304	ST258	2017	Unknown	North America	USA	USA	Human	Human: Clinical	Unknown	Clinical	PRJNA658369	SRR14449904	SAMN19016689	CRACKLE-2	Reads	179	0	strong	203669	543485	5762024	no	-	2	2	8	12	ybt 17; ICEKp10	251	clb 3	62-2LV	-	0	-	0	-	0	-	wzi154	KL107	none	Very high
SRR14449905	ARLG-7944	K. pneumoniae	26557	26557	0,0,105,6,0,0,17,5,52,0	258	1622	ST258	2018	Unknown	North America	USA	USA	Human	Human: Clinical	Blood	Clinical	PRJNA658369	SRR14449905	SAMN19016688	CRACKLE-2	Reads	180	0	strong	167580	427605	5563009	no	-	0	2	7	7	-	0	-	0	-	0	-	0	-	0	-	wzi154	KL107	none	Very high
SRR14449907	ARLG-7938	K. pneumoniae	26555	26555	0,0,137,6,0,0,0,2,1,0	29	1621	ST29	2018	Unknown	North America	USA	USA	Human	Human: Clinical	Urogenital	Clinical	PRJNA658369	SRR14449907	SAMN19016686	CRACKLE-2	Reads	98	3	strong	366487	534037	5295192	no	-	1	1	6	7	ybt 14; ICEKp5	151	-	0	-	0	-	0	-	0	-	wzi19	KL19	*	High
SRR14449908	ARLG-7929	K. pneumoniae	26554	26554	0,0,158,13,3,0,0,1,0,0	45	1620	ST485	2017	Unknown	North America	USA	USA	Human	Human: Clinical	Blood	Clinical	PRJNA658369	SRR14449908	SAMN19016685	CRACKLE-2	Reads	97	0	strong	397380	702736	5481429	no	-	0	0	1	0	-	0	-	0	-	0	-	0	-	0	-	wzi101	KL24	none	Very high
SRR14449910	ARLG-6450	K. pneumoniae	26552	26552	0,0,633,0,0,0,0,1,0,0	10217	1619	ST4023	2018	Unknown	Western Asia	Lebanon	Unknown	Human	Human: Clinical	Unknown	Clinical	PRJNA658369	SRR14449910	SAMN19015794	CRACKLE-2	Reads	144	0	strong	373117	1007959	5368069	no	-	0	1	7	11	-	0	-	0	-	0	-	0	-	0	-	wzi23	KL13	?-	Good
SRR14449911	ARLG-7925	K. pneumoniae	26551	26551	0,0,108,7,0,2,0,0,0,0	12	1618	ST876	2017	Unknown	North America	USA	USA	Human	Human: Clinical	Urogenital	Clinical	PRJNA658369	SRR14449911	SAMN19016684	CRACKLE-2	Reads	153	0	strong	244459	469870	5339400	no	-	0	2	3	4	-	0	-	0	-	0	-	0	-	0	-	wzi100	KL10	none	Very high
SRR14449912	ARLG-7924	K. pneumoniae	1243	1243/1403/22913/26499/8315/8379	0,0,105,6,0,0,17,5,9,0	258	1617	ST258	2017	Unknown	North America	USA	USA	Human	Human: Clinical	Urogenital	Clinical	PRJNA658369	SRR14449912	SAMN19016683	CRACKLE-2	Reads	198	34	strong	135167	383283	5605885	no	-	0	2	6	5	-	0	-	0	-	0	-	0	-	0	-	wzi154	KL107	?-	Good
SRR14449913	ARLG-7919	K. pneumoniae	26550	26550	0,0,201,5,0,0,0,0,0,0	1037	1616	ST1296	2018	Unknown	North America	USA	USA	Human	Human: Clinical	Blood	Clinical	PRJNA658369	SRR14449913	SAMN19016682	CRACKLE-2	Reads	166	0	strong	208807	546272	5717772	no	-	0	2	4	6	-	0	-	0	-	0	-	0	-	0	-	wzi216	KL119	none	Very high
SRR14449915	ARLG-7913	K. pneumoniae	083e9a6ad9ac4f6df521b213c58f3717fe805e5b	26548	0,0,105,6,0,0,17,*,*,*	258	1615	ST258	2018	Unknown	North America	USA	USA	Human	Human: Clinical	Urogenital	Clinical	PRJNA658369	SRR14449915	SAMN19016680	CRACKLE-2	Reads	188	42	strong	147493	316722	5700600	no	-	2	0	5	5	ybt 17; ICEKp10	251	clb 3	62	-	0	-	0	-	0	-	wzi154	KL107	?-	Good
SRR14449916	ARLG-7912	K. pneumoniae	25787	25787/26544	0,0,518,0,4,0,0,0,0,0	10226	1614	ST1235	2018	Unknown	North America	USA	USA	Human	Human: Clinical	Unknown	Clinical	PRJNA658369	SRR14449916	SAMN19016679	CRACKLE-2	Reads	144	0	strong	206243	430483	5652263	no	-	0	2	6	10	-	0	-	0	-	0	-	0	-	0	-	wzi14	KL14	-	High
SRR14449917	ARLG-7911	K. pneumoniae	25787	25787/26544	0,0,518,0,4,0,0,0,0,0	10226	1613	ST1235	2018	Unknown	North America	USA	USA	Human	Human: Clinical	Unknown	Clinical	PRJNA658369	SRR14449917	SAMN19016678	CRACKLE-2	Reads	180	0	strong	192605	430483	5718263	no	-	0	2	7	12	-	0	-	0	-	0	-	0	-	0	-	wzi14	KL14	none	Very high
SRR14449918	ARLG-7907	K. pneumoniae	660	26911/29601/3672/3676/3677/660/853	0,0,105,6,0,0,17,0,3,0	258	1612	ST258	2018	Unknown	North America	USA	USA	Human	Human: Clinical	Urogenital	Clinical	PRJNA658369	SRR14449918	SAMN19016677	CRACKLE-2	Reads	199	0	strong	154685	407001	5884211	no	-	2	2	5	8	ybt 17; ICEKp10	247	clb 3	62	-	0	-	0	-	0	-	wzi154	KL107	none	Very high
SRR14449919	ARLG-7906	K. pneumoniae	26547	26547	0,0,105,6,0,0,17,0,25,0	258	1611	ST258	2018	Unknown	North America	USA	USA	Human	Human: Clinical	Unknown	Clinical	PRJNA658369	SRR14449919	SAMN19016676	CRACKLE-2	Reads	134	0	strong	223967	543186	5699494	no	-	2	2	4	6	ybt 17; ICEKp10	247	clb 3 (incomplete)	19-1LV	-	0	-	0	-	0	-	wzi154	KL107	none	Very high
SRR14449920	ARLG-7905	K. pneumoniae	26546	26546	0,0,158,8,53,0,0,0,0,0	45	1610	ST45-1LV	2017	Unknown	North America	USA	USA	Human	Human: Clinical	Blood	Clinical	PRJNA658369	SRR14449920	SAMN19016675	CRACKLE-2	Reads	126	0	strong	322590	461616	5398647	no	-	1	1	7	10	ybt 10; ICEKp4	78-1LV	-	0	-	0	-	0	-	0	-	wzi101	KL24	-	High
SRR14449922	ARLG-7903	K. pneumoniae	26545	26545	0,0,1274,0,0,0,0,0,0,0	11551	1609	ST410-2LV	2017	Unknown	North America	USA	USA	Human	Human: Clinical	Urogenital	Clinical	PRJNA658369	SRR14449922	SAMN19016674	CRACKLE-2	Reads	114	0	strong	385056	736439	5456024	no	-	0	2	8	12	-	0	-	0	-	0	-	0	-	0	-	wzi46	KL13	none	Very high
SRR14449923	ARLG-7901	K. pneumoniae	e6c9d73183a3ac0090698db2e9be2f9836bb8e99	25787	0,0,518,0,4,0,0,0,*,*	10226	1608	ST1235	2017	Unknown	North America	USA	USA	Human	Human: Clinical	Unknown	Clinical	PRJNA658369	SRR14449923	SAMN19016673	CRACKLE-2	Reads	195	74	strong	138406	388572	5636826	no	-	0	2	6	9	-	0	-	0	-	0	-	0	-	0	-	wzi14	unknown (best match = KL107)	?-+*	None
SRR14449924	ARLG-7898	K. pneumoniae	25787	25787/26544	0,0,518,0,4,0,0,0,0,0	10226	1607	ST1235	2017	Unknown	North America	USA	USA	Human	Human: Clinical	Urogenital	Clinical	PRJNA658369	SRR14449924	SAMN19016672	CRACKLE-2	Reads	192	0	strong	206243	430483	5810373	no	-	0	2	7	11	-	0	-	0	-	0	-	0	-	0	-	wzi14	KL14	none	Very high
SRR14449925	ARLG-7896	K. variicola subsp. variicola	966f050c93ff3418d5272771f3aa9b7ace7d18b0	12261	1,0,239,0,*,*,*,*,*,*	10404	1606	ST4365	2017	Unknown	North America	USA	USA	Human	Human: Clinical	Unknown	Clinical	PRJNA658369	SRR14449925	SAMN19016671	CRACKLE-2	Reads	290	0	strong	344614	673075	6074649	no	-	0	2	6	6	-	0	-	0	-	0	-	0	-	0	-	-	unknown (best match = KL107)	-+*	None
SRR14449926	ARLG-7895	K. pneumoniae	26543	26543	0,0,179,0,13,0,0,0,0,0	188	1605	ST188	2017	Unknown	North America	USA	USA	Human	Human: Clinical	Unknown	Clinical	PRJNA658369	SRR14449926	SAMN19016670	CRACKLE-2	Reads	217	0	strong	174127	421811	5707351	no	-	0	1	6	8	-	0	-	0	-	0	-	0	-	0	-	wzi31	KL31	?-	Good
SRR14449927	ARLG-7890	K. pneumoniae	26542	26542	0,0,105,6,0,0,17,272,0,0	258	1604	ST258	2017	Unknown	North America	USA	USA	Human	Human: Clinical	Blood	Clinical	PRJNA658369	SRR14449927	SAMN19016669	CRACKLE-2	Reads	181	2	strong	180857	474798	5581586	no	-	0	2	7	10	-	0	-	0	-	0	-	0	-	0	-	wzi154	unknown (best match = KL107)	?-	None
SRR14449928	ARLG-7889	K. pneumoniae	9b7d18d1989048508f79213c47639be307c3f4f0	26541	0,0,105,6,0,0,280,0,*,*	258	1603	ST258	2017	Unknown	North America	USA	USA	Human	Human: Clinical	Unknown	Clinical	PRJNA658369	SRR14449928	SAMN19016668	CRACKLE-2	Reads	226	132	strong	99275	240958	5605665	no	-	0	2	8	12	-	0	-	0	-	0	-	0	-	0	-	wzi154	unknown (best match = KL107)	?-	None
SRR14449929	ARLG-7888	K. pneumoniae	26540	26540	0,0,158,8,6,0,0,6,0,0	45	1602	ST45	2017	Unknown	North America	USA	USA	Human	Human: Clinical	Urogenital	Clinical	PRJNA658369	SRR14449929	SAMN19016667	CRACKLE-2	Reads	145	0	strong	319098	733174	5646123	no	-	1	1	6	7	ybt 10; ICEKp4	78	-	0	-	0	-	0	-	0	-	wzi149	KL62	none	Very high
SRR14449930	ARLG-7884	K. pneumoniae	26539	26539/27244/27337/28671/28723	0,0,1,1,17,0,3,0,11,0	14	1601	ST14	2017	Unknown	North America	USA	USA	Human	Human: Clinical	Unknown	Clinical	PRJNA658369	SRR14449930	SAMN19016666	CRACKLE-2	Reads	214	0	strong	245246	769887	5756310	no	-	1	2	10	20	ybt 14; ICEKp5	140-1LV	-	0	-	0	-	0	-	0	-	wzi2	KL2	none	Very high
SRR14449931	ARLG-7883	K. pneumoniae	4650	31670/31731/4650/8363	0,0,22,27,0,0,9,1,1,0	17	1600	ST16	2017	Unknown	North America	USA	USA	Human	Human: Clinical	Unknown	Clinical	PRJNA658369	SRR14449931	SAMN19016665	CRACKLE-2	Reads	219	1	strong	293544	620454	5758083	no	-	1	2	8	8	ybt 9; ICEKp3	174-1LV	-	0	-	0	-	0	-	0	-	wzi50	KL51	-	High
SRR14449932	ARLG-7181	K. pneumoniae	25788	25788	0,0,105,2,0,0,2,17,125,0	258	1599	ST11	2018	Unknown	Eastern Asia	China	Unknown	Human	Human: Clinical	Unknown	Clinical	PRJNA658369	SRR14449932	SAMN19016318	CRACKLE-2	Reads	207	0	strong	151585	364936	5750863	no	-	4	2	8	10	ybt 9; ICEKp3	192-2LV	-	0	iuc 1	1	-	0	rmp 1; KpVP-1	40	rmpA2_3-47%	wzi64	KL64	none	Very high
SRR14449933	ARLG-7180	K. pneumoniae	25789	25789	0,0,0,0,44,0,0,1,0,0	15	1598	ST15	2018	Unknown	Eastern Asia	China	Unknown	Human	Human: Clinical	Unknown	Clinical	PRJNA658369	SRR14449933	SAMN19016317	CRACKLE-2	Reads	181	0	strong	159206	429068	5716489	no	-	4	0	5	6	ybt 14; ICEKp5?	131-4LV	-	0	iuc 1	1	-	0	-	0	rmpA2_8*	wzi24	KL24	?-	Good
SRR14449934	ARLG-7179	K. pneumoniae	2703	2703/31398/34229/4806/4808/4822/4830	0,0,105,2,0,0,2,17,0,0	258	1597	ST11	2018	Unknown	Eastern Asia	China	Unknown	Human	Human: Clinical	Blood	Clinical	PRJNA658369	SRR14449934	SAMN19016316	CRACKLE-2	Reads	154	0	strong	190283	395949	5559558	no	-	1	2	7	7	ybt 9; ICEKp3	192-2LV	-	0	-	0	-	0	-	0	-	wzi64	KL64	none	Very high
SRR14449935	ARLG-7178	K. pneumoniae	26538	26538	0,0,105,2,0,0,2,17,81,0	258	1596	ST11	2018	Unknown	Eastern Asia	China	Unknown	Human	Human: Clinical	Unknown	Clinical	PRJNA658369	SRR14449935	SAMN19016315	CRACKLE-2	Reads	205	0	strong	175912	364941	5805227	no	-	4	2	9	11	ybt 9; ICEKp3	192-1LV	-	0	iuc 1	1	-	0	rmp 1; KpVP-1	40-1LV	rmpA2_3-47%	wzi64	KL64	?	Good
SRR14449936	ARLG-6556	K. pneumoniae	25433	25433/25999/26537/26654/26656	0,0,105,2,0,0,2,92,0,0	258	308	ST11	2017	Unknown	Eastern Asia	China	Unknown	Human	Human: Clinical	Blood	Clinical	PRJNA658369	SRR14449936	SAMN19015838	CRACKLE-2	Reads	209	0	strong	203668	392188	5653422	no	-	4	2	10	17	ybt 9; ICEKp3	192-1LV	-	0	iuc 1	1	-	0	-	0	rmpA2_8*-60%	wzi209	KL47	?-*	Good
SRR14449941	ARLG-7173	K. pneumoniae	26536	26536	0,0,369,0,1,2,1,0,0,0	307	1595	ST307	2018	Unknown	Eastern Asia	China	Unknown	Human	Human: Clinical	Unknown	Clinical	PRJNA658369	SRR14449941	SAMN19016310	CRACKLE-2	Reads	208	0	strong	224660	610829	5532324	no	-	0	2	9	12	-	0	-	0	-	0	-	0	-	0	-	wzi173	KL102	none	Very high
SRR14449942	ARLG-7172	K. pneumoniae	3086	3086/3327	0,0,105,2,0,0,2,17,21,0	258	1594	ST11	2018	Unknown	Eastern Asia	China	Unknown	Human	Human: Clinical	Unknown	Clinical	PRJNA658369	SRR14449942	SAMN19016309	CRACKLE-2	Reads	222	0	strong	151585	356172	5788203	no	-	4	2	9	11	ybt 9; ICEKp3	192-2LV	-	0	iuc 1	1	-	0	rmp 1; KpVP-1	40	rmpA2_3-47%	wzi64	KL64	?	Good
SRR14449945	ARLG-7168	K. pneumoniae	3545	26758/3545	0,0,105,2,0,0,2,17,24,0	258	1593	ST11	2018	Unknown	Eastern Asia	China	Unknown	Human	Human: Clinical	Unknown	Clinical	PRJNA658369	SRR14449945	SAMN19016306	CRACKLE-2	Reads	207	0	strong	175912	361698	5670024	no	-	4	2	9	11	ybt 9; ICEKp3	192-2LV	-	0	iuc 1	1	-	0	rmp 1; KpVP-1	40	rmpA2_3-47%	wzi64	KL64	none	Very high
SRR14449946	ARLG-7167	K. pneumoniae	3538	25775/26765/28432/3538/3932	0,0,105,2,0,0,2,17,5,0	258	302	ST11	2018	Unknown	Eastern Asia	China	Unknown	Human	Human: Clinical	Unknown	Clinical	PRJNA658369	SRR14449946	SAMN19016305	CRACKLE-2	Reads	172	0	strong	151585	351794	5687219	no	-	4	2	7	7	ybt 9; ICEKp3	192-1LV	-	0	iuc 1	1	-	0	rmp 1; KpVP-1	40-1LV	rmpA2_3-47%	wzi64	KL64	none	Very high
SRR14449947	ARLG-6555	K. pneumoniae	26535	26535	0,0,0,0,2,3,0,1,0,0	15	1592	ST2237	2017	Unknown	Eastern Asia	China	Unknown	Human	Human: Clinical	Unknown	Clinical	PRJNA658369	SRR14449947	SAMN19015837	CRACKLE-2	Reads	221	0	strong	174522	361438	5651837	no	-	4	2	7	11	ybt 14; ICEKp5?	131-4LV	-	0	iuc 1	1	-	0	-	0	rmpA2_8-60%	wzi19	KL19	?*	Good
SRR14449948	ARLG-7166	K. pneumoniae	25790	25790	0,0,105,2,0,0,2,69,0,0	258	1591	ST11	2018	Unknown	Eastern Asia	China	Unknown	Human	Human: Clinical	Urogenital	Clinical	PRJNA658369	SRR14449948	SAMN19016304	CRACKLE-2	Reads	207	0	strong	180858	364936	5777957	no	-	4	2	9	11	ybt 9; ICEKp3	192-2LV	-	0	iuc 1	1	-	0	-	0	rmpA2_3-47%	wzi64	KL64	none	Very high
SRR14449949	ARLG-7165	K. pneumoniae	26534	26534	0,0,105,2,17,0,0,0,0,0	258	1590	ST11	2018	Unknown	Eastern Asia	China	Unknown	Human	Human: Clinical	Unknown	Clinical	PRJNA658369	SRR14449949	SAMN19016303	CRACKLE-2	Reads	199	0	strong	170221	364936	5843622	no	-	3	2	8	10	-	0	-	0	iuc 1	1	-	0	rmp 1; KpVP-1	40	rmpA2_3-47%	-	KL58	*	High
SRR14449950	ARLG-7164	K. pneumoniae	26533	26533	0,0,105,2,0,0,2,17,103,0	258	1589	ST11	2018	Unknown	Eastern Asia	China	Unknown	Human	Human: Clinical	Unknown	Clinical	PRJNA658369	SRR14449950	SAMN19016302	CRACKLE-2	Reads	218	0	strong	203677	375090	5697179	no	-	4	2	9	11	ybt 9; ICEKp3	192-2LV	-	0	iuc 3	23	-	0	-	0	-	wzi64	KL64	?	Good
SRR14449951	ARLG-7163	K. pneumoniae	26532	26532	0,0,197,0,53,0,1,0,0,0	147	1588	ST147	2018	Unknown	Eastern Asia	China	Unknown	Human	Human: Clinical	Unknown	Clinical	PRJNA658369	SRR14449951	SAMN19016301	CRACKLE-2	Reads	94	0	strong	437916	708648	5459992	no	-	0	2	7	7	-	0	-	0	-	0	-	0	-	0	-	wzi386	KL169	?	Good
SRR14449952	ARLG-7162	K. pneumoniae	26531	26531	0,0,105,2,0,0,2,17,122,0	258	1587	ST11	2018	Unknown	Eastern Asia	China	Unknown	Human	Human: Clinical	Blood	Clinical	PRJNA658369	SRR14449952	SAMN19016300	CRACKLE-2	Reads	196	0	strong	180858	364933	5687153	no	-	1	2	6	8	ybt 9; ICEKp3	192-2LV	-	0	-	0	-	0	rmp 1; KpVP-1	40	-	-	KL64	?-+	Good
SRR14449956	ARLG-7158	K. pneumoniae	26460	26460	0,0,105,2,0,0,2,17,114,0	258	12	ST11	2018	Unknown	Eastern Asia	China	Unknown	Human	Human: Clinical	Unknown	Clinical	PRJNA658369	SRR14449956	SAMN19016296	CRACKLE-2	Reads	193	0	strong	182500	364936	5778278	no	-	4	2	9	11	ybt 9; ICEKp3	192-2LV	-	0	iuc 1	1	-	0	-	0	rmpA2_3-47%	wzi64	KL64	-+	Good
SRR14449958	ARLG-6553	K. variicola subsp. variicola	ed1fa00b4d82b6976c6098d4c2a0ad5550e7546a	12762	1,0,29,0,*,*,*,*,*,*	10007	1586	ST347	2018	Unknown	Oceania	Australia	Unknown	Human	Human: Clinical	Unknown	Clinical	PRJNA658369	SRR14449958	SAMN19015836	CRACKLE-2	Reads	145	0	strong	279305	1129216	5994874	no	-	0	2	7	9	-	0	-	0	-	0	-	0	-	0	-	wzi244	KL14	-*	High
SRR14449959	ARLG-7156	K. pneumoniae	26530	26530	0,0,105,2,0,0,16,0,0,0	258	1585	ST11	2018	Unknown	Eastern Asia	China	Unknown	Human	Human: Clinical	Unknown	Clinical	PRJNA658369	SRR14449959	SAMN19016294	CRACKLE-2	Reads	251	0	strong	140997	392165	5632946	no	-	1	2	10	13	ybt 9; ICEKp3	192-1LV	-	0	-	0	iro unknown	0	-	0	-	wzi209	KL47	?-*	Good
SRR14449961	ARLG-7154	K. pneumoniae	26528	26528	0,0,105,2,0,0,2,17,43,0	258	1584	ST11	2017	Unknown	Eastern Asia	China	Unknown	Human	Human: Clinical	Unknown	Clinical	PRJNA658369	SRR14449961	SAMN19016292	CRACKLE-2	Reads	191	1	strong	202346	392101	5615330	no	-	1	2	10	13	ybt 9; ICEKp3 (incomplete)	192-2LV	-	0	-	0	-	0	-	0	-	wzi95	KL20	none	Very high
SRR14449965	ARLG-7881	K. pneumoniae	26526	26526	0,0,197,0,50,0,0,0,0,0	147	1583	ST2358-2LV	2017	Unknown	North America	USA	USA	Human	Human: Clinical	Blood	Clinical	PRJNA658369	SRR14449965	SAMN19016664	CRACKLE-2	Reads	114	0	strong	408667	957796	5610840	no	-	0	1	3	2	-	0	-	0	-	0	-	0	-	0	-	wzi64	KL64	none	Very high
SRR14449966	ARLG-7877	K. pneumoniae	26525	26525	0,0,105,6,0,0,17,5,69,0	258	1582	ST258	2017	Unknown	North America	USA	USA	Human	Human: Clinical	Urogenital	Clinical	PRJNA658369	SRR14449966	SAMN19016663	CRACKLE-2	Reads	177	0	strong	180858	449545	5613019	no	-	0	2	4	3	-	0	-	0	-	0	-	0	-	0	-	wzi154	KL107	none	Very high
SRR14449967	ARLG-7875	K. pneumoniae	26524	26524	0,0,105,6,0,0,17,2,17,0	258	1581	ST258	2017	Unknown	North America	USA	USA	Human	Human: Clinical	Unknown	Clinical	PRJNA658369	SRR14449967	SAMN19016662	CRACKLE-2	Reads	168	0	strong	233770	786324	5647432	no	-	0	2	8	11	-	0	-	0	-	0	-	0	-	0	-	wzi154	KL107	none	Very high
SRR14449968	ARLG-7866	K. pneumoniae	26523	26523	0,0,105,6,0,0,17,7,66,0	258	1580	ST258	2018	Unknown	North America	USA	USA	Human	Human: Clinical	Urogenital	Clinical	PRJNA658369	SRR14449968	SAMN19016661	CRACKLE-2	Reads	166	0	strong	180858	640912	5692282	no	-	2	2	6	8	ybt 17; ICEKp10	245	clb 3	62-1LV	-	0	-	0	-	0	-	wzi154	KL107	none	Very high
SRR14449969	ARLG-7854	K. pneumoniae	26506	26506	0,0,105,0,14,0,1,1,0,0	258	1579	ST340	2018	Unknown	North America	USA	USA	Human	Human: Clinical	Unknown	Clinical	PRJNA658369	SRR14449969	SAMN19016660	CRACKLE-2	Reads	180	1	strong	196509	522078	5462266	no	-	0	2	7	8	-	0	-	0	-	0	-	0	-	0	-	wzi56	KL55	*	Very high
SRR14449970	ARLG-7851	K. pneumoniae	22936	22936/24611/26517/27648	0,0,105,6,0,0,17,0,0,0	258	1578	ST3359	2018	Unknown	North America	USA	USA	Human	Human: Clinical	Blood	Clinical	PRJNA658369	SRR14449970	SAMN19016659	CRACKLE-2	Reads	209	26	strong	209527	448938	5786738	no	-	2	3	8	8	ybt 17; ICEKp10	251-1LV	clb 3	62-1LV	-	0	-	0	-	0	-	wzi154	KL107	none	Very high
SRR14449971	ARLG-7849	K. pneumoniae	26522	26522/27482	0,0,105,6,0,0,313,0,1,0	258	1577	ST258	2018	Unknown	North America	USA	USA	Human	Human: Clinical	Urogenital	Clinical	PRJNA658369	SRR14449971	SAMN19016658	CRACKLE-2	Reads	164	45	strong	153499	448508	5620290	no	-	2	2	7	9	ybt 17; ICEKp10	289-1LV	clb 3	17-1LV	-	0	-	0	-	0	-	wzi154	unknown (best match = KL107)	?-	None
SRR14449972	ARLG-7847	K. pneumoniae	26521	26521	0,0,105,6,0,0,17,139,2,0	258	1576	ST258	2018	Unknown	North America	USA	USA	Human	Human: Clinical	Unknown	Clinical	PRJNA658369	SRR14449972	SAMN19016657	CRACKLE-2	Reads	151	0	strong	224776	545190	5700677	no	-	2	2	6	9	ybt 17; ICEKp10	289-1LV	clb 3	17-1LV	-	0	-	0	-	0	-	wzi154	KL107	none	Very high
SRR14449973	ARLG-7839	K. pneumoniae	50c544960209f4f245dcf1857ed335ceca0d54f1	22822	0,0,105,6,0,0,0,*,*,*	258	1575	ST258	2017	Unknown	North America	USA	USA	Human	Human: Clinical	Urogenital	Clinical	PRJNA658369	SRR14449973	SAMN19016656	CRACKLE-2	Reads	186	46	strong	180421	427945	5489041	no	-	0	2	6	6	-	0	-	0	-	0	-	0	-	0	-	wzi29	unknown (best match = KL107)	?-+	None
SRR14449974	ARLG-7837	K. pneumoniae	23005	23005	0,0,105,6,0,0,0,315,0,0	258	1574	ST258	2017	Unknown	North America	USA	USA	Human	Human: Clinical	Unknown	Clinical	PRJNA658369	SRR14449974	SAMN19016655	CRACKLE-2	Reads	332	28	strong	180421	499090	5709515	no	-	0	2	7	7	-	0	-	0	-	0	-	0	-	0	-	wzi29	unknown (best match = KL106)	?-	Low
SRR14449975	ARLG-6601	K. pneumoniae	26520	26520	0,0,105,2,0,0,2,0,34,0	258	1573	ST11	2017	Unknown	Eastern Asia	China	Unknown	Human	Human: Clinical	Unknown	Clinical	PRJNA658369	SRR14449975	SAMN19015872	CRACKLE-2	Reads	187	0	strong	175913	409613	5436805	no	-	1	2	7	7	ybt 9; ICEKp3	192-1LV	-	0	-	0	-	0	-	0	-	wzi209	unknown (best match = KL47)	?-	None
SRR14449976	ARLG-7836	K. pneumoniae	23024	23024/26519	0,0,105,6,0,0,17,5,71,0	258	1572	ST258	2017	Unknown	North America	USA	USA	Human	Human: Clinical	Blood	Clinical	PRJNA658369	SRR14449976	SAMN19016654	CRACKLE-2	Reads	129	0	strong	177708	401969	5365246	no	-	0	2	7	6	-	0	-	0	-	0	-	0	-	0	-	wzi154	KL107	none	Very high
SRR14449977	ARLG-7835	K. pneumoniae	26518	26518	0,0,197,0,25,1,3,0,0,0	147	1571	ST392	2017	Unknown	North America	USA	USA	Human	Human: Clinical	Unknown	Clinical	PRJNA658369	SRR14449977	SAMN19016653	CRACKLE-2	Reads	213	0	strong	216029	747584	5706545	no	-	0	1	4	5	-	0	-	0	-	0	-	0	-	0	-	wzi187	KL27	none	Very high
SRR14449978	ARLG-7832	K. pneumoniae	26517	26517	0,0,105,6,0,0,17,0,0,0	258	1570	ST3359	2017	Unknown	North America	USA	USA	Human	Human: Clinical	Unknown	Clinical	PRJNA658369	SRR14449978	SAMN19016652	CRACKLE-2	Reads	250	123	strong	94058	203669	5738160	no	-	2	2	8	11	ybt 17; ICEKp10	251-1LV	clb 3 (incomplete)	19-2LV	-	0	-	0	-	0	-	wzi154	unknown (best match = KL107)	?-	None
SRR14449979	ARLG-7829	K. pneumoniae	aa75a32cf34539ec917df77a934b99e429a54c32	22936/31713	0,0,105,6,0,*,*,*,*,*	258	1569	ST258	2017	Unknown	North America	USA	USA	Human	Human: Clinical	Unknown	Clinical	PRJNA658369	SRR14449979	SAMN19016651	CRACKLE-2	Reads	239	60	strong	137476	316815	5544484	no	-	0	2	6	9	-	0	-	0	-	0	-	0	-	0	-	wzi154	unknown (best match = KL107)	?-	None
SRR14449980	ARLG-7825	K. pneumoniae	26516	26516	0,0,1,0,2,0,4,0,0,0	14	1568	ST14	2018	Unknown	North America	USA	USA	Human	Human: Clinical	Unknown	Clinical	PRJNA658369	SRR14449980	SAMN19016650	CRACKLE-2	Reads	158	0	strong	224750	714748	5480182	no	-	1	1	3	3	ybt 10; ICEKp4	107-3LV	-	0	-	0	-	0	-	0	-	wzi16	KL16	none	Very high
[truncated: 6,699 more rows]
[truncated: 121 more columns]

## Sheet: 2.Isolate_removed_from_study
Reason_removed	Filename	Strain	Species	Clonal_Group_(BGMM_lineage_cluster)	ST	Year	Sample_taken	Region	Country	Geographic_location	Source	Source_group	Sampling_location	Clinical_Colonisation	Bioproject	Accession	Study	Reads/Contigs/Complete	Contigs	GFA_dead_ends	Assembly_depth	Assembled	Removed_from_dataset	Incomplete_fields	species_match	N50	largest_contig	total_size	ambiguous_bases	QC_warnings	virulence_score	resistance_score	num_resistance_classes	num_resistance_genes	Yersiniabactin	YbST	Colibactin	CbST	Aerobactin	AbST	Salmochelin	SmST	RmpADC	RmST	rmpA2	wzi	K_locus	K_locus_problems	K_locus_confidence
[truncated: 1,919 more rows]
[truncated: 85 more columns]
