# Supplementary material for: A metabolic atlas of the Klebsiella pneumoniae species complex reveals lineage-specific metabolism and capacity for intra-species co-operation
Source: PLoS Biol. 2025 Dec 12;23(12):e3003559. doi: 10.1371/journal.pbio.3003559 (PMC12700438; doi:10.1371/journal.pbio.3003559)
Supplement: S4 Data — (XLSX) [file pbio.3003559.s005.xlsx]

## Sheet: Legend
1.Metabolic_KEGG_orthologs	Description
Filename	Name of file/strain of genome, matches Sheet 1.Isolates_kept_in_study
Strain	Name of genome strain as entered in public repository
Species	Species of the genome
LINcode	LINcode identifier
LINcode_sublineage	LINcode sub-lineage used for within-species comparisons
Columns F:CVF	Each column represents a KEGG ortholog number. 0 indicates absense of KEGG ortholog. 1 indicates presence

## Sheet: 1.Metabolic_KEGG_orthologs
Filename	Strain	Species	LINcode	LINcode_sublineage	K00003	K00004	K00005	K00007	K00008	K00009	K00010	K00011	K00012	K00013	K00014	K00016	K00018	K00019	K00020	K00023	K00026	K00027	K00029	K00030	K00033	K00034	K00036	K00038	K00039	K00040	K00041	K00042	K00046	K00048	K00052	K00053	K00055	K00057	K00058	K00059	K00060	K00064	K00065	K00067	K00068	K00073	K00074	K00075	K00076
SRR14449680	ARLG-7411	K. quasipneumoniae subsp. similipneumoniae	2,1,221,3,0,0,0,0,0,0	11696	0	0	1	1	0	1	1	0	1	1	1	1	0	1	1	0	1	1	1	1	1	1	1	0	1	1	1	1	0	1	1	1	0	1	1	1	1	0	1	0	1	0	1	1	0
SRR13320509	ARLG-8054	K. quasipneumoniae subsp. quasipneumoniae	2,0,196,0,0,0,0,0,0,0	11921	0	0	1	1	0	1	1	0	1	1	1	1	0	1	1	1	1	1	1	1	1	1	1	0	0	1	1	1	1	1	1	1	0	1	1	1	1	0	1	0	1	0	1	1	0
SRR12509520	ARLG-4280	K. quasipneumoniae subsp. similipneumoniae	2,1,221,2,1,0,0,0,0,0	11696	0	0	1	1	0	1	1	0	1	1	1	1	0	1	1	0	1	1	1	1	1	1	1	0	1	1	1	1	0	1	1	1	0	1	1	1	1	0	1	0	1	0	1	1	0
SRR12509088	ARLG-4226	K. variicola subsp. variicola	1,0,551,0,0,0,0,0,0,0	11915	0	0	1	1	1	1	1	0	1	1	1	1	0	1	1	0	1	1	1	1	1	0	1	0	0	1	1	1	1	1	1	1	1	1	1	1	1	0	1	0	1	0	1	1	0
SRR14449851	ARLG-7273	K. quasipneumoniae subsp. similipneumoniae	2,1,221,2,2,0,0,0,1,0	11696	0	0	1	1	0	1	1	0	1	1	1	1	0	1	1	0	1	1	1	1	1	1	1	0	1	1	1	1	0	1	1	1	0	1	1	1	1	0	1	0	1	0	1	1	0
SRR14450012	ARLG-7466	K. quasipneumoniae subsp. quasipneumoniae	2,0,199,0,0,0,0,0,0,0	11920	0	0	1	1	0	1	1	0	1	1	1	1	0	1	1	0	1	1	1	1	1	1	1	0	1	1	1	1	1	1	1	1	0	1	1	1	1	0	1	0	1	0	1	1	0
SRR14450243	ARLG-8128	K. variicola subsp. variicola	1,0,553,0,0,0,0,0,0,0	11917	0	0	1	1	0	1	1	0	1	1	1	1	0	1	1	0	1	1	1	1	1	0	1	0	0	1	1	1	1	1	1	1	1	1	1	1	1	0	1	0	1	0	1	1	0
SRR12508910	ARLG-4227	K. quasipneumoniae subsp. similipneumoniae	2,1,287,0,0,0,0,0,1,0	11922	0	0	1	1	0	1	1	0	1	1	1	1	0	1	1	0	1	1	1	1	1	1	1	0	1	1	1	1	0	1	1	1	0	1	1	1	1	0	1	0	1	1	1	1	0
SRR12508885	ARLG-4805	K. quasipneumoniae subsp. similipneumoniae	2,1,287,0,0,0,0,0,0,0	11922	0	0	1	1	0	1	1	0	1	1	1	1	0	1	1	0	1	1	1	1	1	1	1	0	1	1	1	1	0	1	1	1	0	1	1	1	1	0	1	0	1	1	1	1	0
SRR14449722	ARLG-6844	K. variicola subsp. variicola	1,0,554,0,0,0,0,0,0,0	11916	0	0	1	1	1	1	1	0	1	1	1	1	0	1	1	0	1	1	1	1	1	1	1	0	0	1	1	1	1	1	1	1	1	1	1	1	1	0	1	0	1	0	1	1	0
SRR14449841	ARLG-7297	K. quasipneumoniae subsp. similipneumoniae	2,1,221,2,2,0,0,1,0,0	11696	0	0	1	1	0	1	1	0	1	1	1	1	0	1	1	0	1	1	1	1	1	1	1	0	1	1	1	1	0	1	1	1	0	1	1	1	1	0	1	0	1	0	1	1	0
SRR14449328	ARLG-7779	K. pneumoniae	0,0,105,6,0,0,71,2,0,0	258	0	0	1	1	1	1	1	0	1	1	1	1	0	1	1	0	1	1	1	1	1	1	1	0	1	1	1	1	0	1	1	1	1	1	1	1	1	0	1	0	1	0	1	1	0
SRR14449852	ARLG-7272	K. quasipneumoniae subsp. similipneumoniae	2,1,221,2,2,0,0,0,0,0	11696	0	0	1	1	0	1	1	0	1	1	1	1	0	1	1	0	1	1	1	1	1	1	1	0	1	1	1	1	0	1	1	1	0	1	1	1	1	0	1	0	1	0	1	1	0
SRR14450102	ARLG-6454	K. quasipneumoniae subsp. quasipneumoniae	2,0,198,0,0,0,0,0,0,0	11918	0	0	1	1	0	1	1	0	1	1	1	1	0	1	1	0	1	1	1	1	1	1	1	0	1	1	1	1	1	1	1	1	0	1	1	1	1	0	1	0	1	0	1	1	0
SRR14449677	ARLG-7416	K. quasipneumoniae subsp. quasipneumoniae	2,0,197,0,0,0,0,0,0,0	11919	0	0	1	1	0	1	1	0	1	1	1	1	0	1	1	0	1	1	1	1	1	1	1	0	1	1	1	1	1	1	1	1	0	1	1	1	1	0	1	0	1	0	1	1	0
ERR304791	ERR304791	K. quasipneumoniae subsp. quasipneumoniae	2,0,190,0,0,0,0,0,0,0	11835	0	0	1	1	0	1	1	0	1	1	1	1	0	1	1	0	1	1	1	1	1	1	1	0	0	1	1	1	1	1	1	1	0	1	1	1	1	0	1	0	1	1	1	1	0
ERR314514	ERR314514	K. quasipneumoniae subsp. quasipneumoniae	2,0,187,0,0,0,0,0,0,0	11836	0	0	1	1	0	1	1	0	1	1	1	1	0	1	1	0	1	1	1	1	1	1	1	0	1	1	1	1	0	1	1	1	0	1	1	1	1	0	1	0	1	0	1	1	0
ERR257616	ERR257616	K. variicola subsp. variicola	1,0,518,1,0,0,0,0,0,0	11816	0	0	1	1	1	1	1	0	1	1	1	1	0	1	1	0	1	1	1	1	1	0	1	0	0	1	1	1	1	1	1	1	1	1	1	1	1	0	1	0	1	0	1	1	0
16870_7#56	INF035	K. quasipneumoniae subsp. similipneumoniae	2,1,271,0,0,0,0,0,0,0	11865	0	0	1	1	0	1	1	0	1	1	1	1	0	1	1	0	1	1	1	1	1	1	1	0	1	1	1	1	0	1	1	1	0	1	1	1	1	0	1	0	1	1	1	1	0
16703_7#68	INF324	K. pneumoniae	0,0,1525,0,0,0,0,0,0,0	11894	0	0	1	1	0	1	1	0	1	1	1	1	0	1	1	0	1	1	1	1	1	0	1	0	1	1	1	1	0	1	1	1	1	1	1	1	1	0	1	0	1	0	1	1	0
18090_3#8	INF280	K. pneumoniae	0,0,1519,0,0,0,0,0,0,0	11893	0	0	1	1	0	1	1	0	1	1	1	1	0	1	1	0	1	1	1	1	1	1	1	0	1	1	1	1	0	1	1	1	1	1	1	1	1	1	1	0	1	0	1	1	0
16703_5#40	INF107	K. pneumoniae	0,0,1518,0,0,0,0,0,0,0	11896	0	0	1	1	0	1	1	0	1	1	1	1	0	1	1	0	1	1	1	1	1	0	1	0	1	1	1	1	0	1	1	1	1	1	1	1	1	0	1	0	1	0	1	1	0
16870_8#38	INF186	K. quasipneumoniae subsp. similipneumoniae	2,1,295,0,0,0,0,0,0,0	12028	0	0	1	1	0	1	1	0	1	1	1	1	0	1	1	0	1	1	1	1	1	1	1	0	1	1	1	1	0	1	1	1	0	1	1	1	1	0	1	0	1	1	1	1	0
Klebsiella_quasipneumoniae_INF291	INF291	K. quasipneumoniae subsp. similipneumoniae	2,1,254,0,0,0,0,0,0,0	11843	0	0	1	1	0	1	1	0	1	1	1	1	0	1	1	0	1	1	1	1	1	1	1	0	1	1	1	1	0	1	1	1	0	1	1	1	1	0	1	0	1	1	1	1	0
16852_1#20	KSB1_4G	K. quasipneumoniae subsp. quasipneumoniae	2,0,188,0,0,0,0,0,0,0	11847	0	0	1	1	0	1	1	0	1	1	1	1	0	1	1	0	1	1	1	1	1	1	1	0	1	1	1	1	0	1	1	1	0	1	1	1	1	0	1	0	1	0	1	1	0
16703_5#64	INF131	K. pneumoniae	0,0,1521,0,0,0,0,0,0,0	11897	0	0	1	1	0	1	1	0	1	1	1	1	0	1	1	0	1	1	1	1	1	1	1	0	1	1	1	1	0	1	1	1	1	1	1	1	1	0	1	0	1	0	1	1	0
16870_7#73	INF052	K. pneumoniae	0,0,1514,0,0,0,0,0,0,0	11849	0	0	1	1	0	1	1	0	1	1	1	1	0	1	1	0	1	1	1	1	1	0	1	0	1	1	1	1	0	1	1	1	1	1	1	1	1	0	1	0	1	0	1	1	0
16870_8#58	INF216	K. variicola subsp. variicola	1,0,537,0,0,0,0,0,0,0	11901	0	0	1	1	0	1	1	0	1	1	1	1	0	1	1	0	1	1	1	1	1	0	1	0	0	1	1	1	1	1	1	1	1	1	1	1	1	0	1	0	1	0	1	1	0
16852_1#75	KSB2_1D	K. variicola subsp. variicola	1,0,544,0,0,0,0,0,0,0	11890	0	0	1	1	1	1	1	0	1	1	1	1	0	1	1	0	1	1	1	1	1	0	1	0	0	1	1	1	1	1	1	1	1	1	1	1	1	0	1	0	1	0	1	1	0
16703_5#84	INF152	K. variicola subsp. variicola	1,0,539,0,0,0,0,0,0,0	11905	0	0	1	1	0	1	1	0	1	1	1	1	0	1	1	0	1	1	1	1	1	0	1	0	0	1	1	1	1	1	1	1	1	1	1	1	1	0	1	0	1	0	1	1	0
16852_1#5	KSB1_8E	K. variicola subsp. variicola	1,0,549,0,0,0,0,0,0,0	11889	0	0	1	1	0	1	1	0	1	1	1	1	0	1	1	0	1	1	1	1	1	1	1	0	0	1	1	1	1	1	1	1	1	1	1	1	1	0	1	0	1	0	1	1	0
16870_8#61	INF219	K. variicola subsp. variicola	1,0,613,0,0,0,0,0,0,0	12029	0	0	1	1	1	1	1	0	1	1	1	1	0	1	1	0	1	1	1	1	1	1	1	0	0	1	1	1	1	1	1	1	1	1	1	1	1	0	1	0	1	0	1	1	0
16703_5#22	INF089	K. quasipneumoniae subsp. quasipneumoniae	2,0,194,0,0,0,0,0,0,0	11904	0	0	1	1	0	1	1	0	1	1	1	1	0	1	1	0	1	1	1	1	1	1	1	0	1	1	1	1	1	1	1	1	0	1	1	1	1	0	1	0	1	1	1	1	0
18090_3#26	KSB2_5D	K. variicola subsp. variicola	1,0,532,0,0,0,0,0,0,0	11851	0	0	1	1	0	1	1	0	1	1	1	1	0	1	1	0	1	1	1	1	1	1	1	0	0	1	1	1	1	1	1	1	1	1	1	1	1	0	1	0	1	0	1	1	0
16870_8#31	INF189	K. variicola subsp. variicola	1,0,540,0,0,0,0,0,0,0	11903	0	0	1	1	0	1	1	0	1	1	1	1	0	1	1	0	1	1	1	1	1	0	1	0	0	1	1	1	1	1	1	1	1	1	1	1	1	0	1	0	1	0	1	1	0
16870_7#68	INF047	K. variicola subsp. variicola	1,0,547,0,0,0,0,0,0,0	11899	0	0	1	1	0	1	1	0	1	1	1	1	0	1	1	0	1	1	1	1	1	0	1	0	0	1	1	1	1	1	1	1	1	1	1	1	1	0	1	0	1	0	1	1	0
Klebsiella_pneumoniae_INF065	INF065	K. pneumoniae	0,0,1524,0,0,0,0,0,0,0	11892	0	0	1	1	0	1	1	0	1	1	1	1	0	1	1	0	1	1	1	1	1	0	1	0	1	1	1	1	0	1	1	1	1	1	1	1	1	0	1	0	1	0	1	1	0
16870_7#10	KSB1_9B	K. variicola subsp. variicola	1,0,541,0,0,0,0,0,0,0	11891	0	0	1	1	0	1	1	0	1	1	1	1	0	1	1	0	1	1	1	1	1	0	1	0	0	1	1	1	1	1	1	1	1	1	1	1	1	0	1	0	1	0	1	1	0
Klebsiella_variicola_INF022	INF022	K. variicola subsp. variicola	1,0,535,0,0,0,0,0,0,0	11895	0	0	1	1	0	1	1	0	1	1	1	1	0	1	1	0	1	1	1	1	1	0	1	0	0	1	1	1	1	1	1	1	1	1	1	1	1	0	1	0	1	0	1	1	0
16703_7#36	INF287	K. variicola subsp. variicola	1,0,548,0,0,0,0,0,0,0	11902	0	0	1	1	0	1	1	0	1	1	1	1	1	1	1	0	1	1	1	1	1	1	1	0	0	1	1	1	1	1	1	1	1	1	1	1	1	0	1	0	1	0	1	1	0
16870_7#6	INF267	K. variicola subsp. variicola	1,0,546,0,0,0,0,0,0,0	11900	0	0	1	1	0	1	1	0	1	1	1	1	0	1	1	0	1	1	1	1	0	1	1	0	0	1	1	1	1	1	1	1	1	1	1	1	1	0	1	0	1	0	1	1	0
16703_5#47	INF114	K. variicola subsp. variicola	1,0,534,0,1,0,0,0,0,0	11852	0	0	1	1	1	1	1	0	1	1	1	1	0	1	1	0	1	1	1	1	1	1	1	0	0	1	1	1	1	1	1	1	1	1	1	1	1	0	1	0	1	0	1	1	0
18090_3#12	KSB1_3C	K. variicola subsp. variicola	1,0,528,0,0,0,0,0,0,0	11850	0	1	1	1	0	1	1	0	1	1	1	1	0	1	1	0	1	1	1	1	1	0	1	0	0	1	1	1	1	1	1	1	1	1	1	1	1	0	1	0	1	0	1	1	0
16703_7#73	INF330	K. variicola subsp. variicola	1,0,529,0,0,0,0,0,0,0	11844	0	0	1	1	0	1	1	0	1	1	1	1	0	1	1	0	1	1	1	1	1	0	1	0	0	1	1	1	1	1	1	1	1	1	1	1	1	0	1	0	1	0	1	1	0
16780_6#2	INF349	K. variicola subsp. variicola	1,0,527,0,0,0,0,0,0,0	11845	0	0	1	1	0	1	1	0	1	1	1	1	0	1	1	0	1	1	1	1	1	0	1	0	0	1	1	1	1	1	1	1	1	1	1	1	1	0	1	0	1	0	1	1	0
16780_6#47	KSB1_2E	K. pneumoniae	0,0,1515,0,0,0,0,0,0,0	11846	0	0	1	1	1	1	1	0	1	1	1	1	0	1	1	0	1	1	1	1	1	0	1	0	1	1	1	1	0	1	1	1	1	1	1	1	1	0	1	0	1	0	1	1	0
Klebsiella_variicola_KSB2_3A	KSB2_3A	K. variicola subsp. variicola	1,0,530,0,0,0,0,0,0,0	11848	0	0	1	1	0	1	1	0	1	1	1	1	0	1	1	0	1	1	1	1	1	0	1	0	0	1	1	1	1	1	1	1	1	1	1	1	1	0	1	0	1	0	1	1	0
AUSMDU00003506_S45_L999	INF312	K. variicola subsp. variicola	1,0,534,0,0,0,0,0,0,0	11852	0	0	1	1	1	1	1	0	1	1	1	1	0	1	1	0	1	1	1	1	1	1	1	0	0	1	1	1	1	1	1	1	1	1	1	1	1	0	1	0	1	0	1	1	0
16870_7#79	INF058	K. variicola subsp. variicola	1,0,550,0,0,0,0,0,0,0	11898	0	0	1	1	0	1	1	0	1	1	1	1	0	1	1	0	1	1	1	1	1	0	1	0	0	1	1	1	1	1	1	1	1	1	1	1	1	0	1	0	1	0	1	1	0
ERR319558	9870_4_61	K. pneumoniae	0,0,1453,0,0,1,0,0,0,0	11658	0	0	1	1	0	1	1	0	1	1	1	1	0	1	1	0	1	1	1	1	1	0	1	0	1	1	1	1	0	1	1	1	1	1	1	1	1	0	1	0	1	0	1	1	0
ERR319503	9870_4_6	K. pneumoniae	0,0,1453,0,0,0,0,0,0,0	11658	0	0	1	1	0	1	1	0	1	1	1	1	0	1	1	0	1	1	1	1	1	0	1	0	1	1	1	1	0	1	1	1	1	1	1	1	1	0	1	0	1	0	1	1	0
ERR315125	9776_6_23	K. pneumoniae	0,0,1447,0,0,0,0,0,0,0	11657	0	0	1	1	0	1	1	0	1	1	1	1	0	1	1	0	1	1	1	1	1	1	1	0	1	1	1	1	0	1	1	1	1	1	1	1	1	0	1	0	1	0	1	1	0
ERR315160	9776_6_58	K. pneumoniae	0,0,1527,0,0,0,0,0,0,0	11881	0	0	1	1	0	1	1	0	1	1	1	1	0	1	1	0	1	1	1	1	1	0	1	0	1	1	1	1	0	1	1	1	1	1	1	1	1	1	1	0	1	0	1	1	0
ERR319512	9870_4_15	K. pneumoniae	0,0,1523,0,0,0,0,0,0,0	11882	0	0	1	1	0	1	1	0	1	1	1	1	0	1	1	0	1	1	1	1	1	1	1	0	1	1	1	1	0	1	1	1	1	1	1	1	1	0	1	0	1	0	1	1	0
ERR315117	9776_6_15	K. pneumoniae	0,0,1520,0,0,0,0,0,0,0	11884	0	0	1	1	0	1	1	0	1	1	1	1	0	1	1	0	1	1	1	1	1	0	1	0	1	1	1	1	0	1	1	1	1	1	1	1	1	0	1	0	1	0	1	1	0
ERR319570	9870_4_73	K. pneumoniae	0,0,1506,1,0,0,0,0,0,0	11811	0	0	1	1	0	1	1	0	1	1	1	1	0	1	1	0	1	1	1	0	1	0	1	0	1	1	1	1	0	1	1	1	1	1	1	1	1	0	1	0	1	0	1	1	0
ERR319536	9870_4_39	K. variicola subsp. variicola	1,0,545,0,0,0,0,0,0,0	11885	0	0	1	1	0	1	1	0	1	1	1	1	0	1	1	0	1	1	1	1	1	0	1	0	0	1	1	1	1	1	1	1	1	1	1	1	1	0	1	0	1	0	1	1	0
ERR319561	9870_4_64	K. quasipneumoniae subsp. quasipneumoniae	2,0,176,1,0,0,0,0,0,0	11802	0	0	1	1	0	1	1	0	1	1	1	1	0	1	1	0	1	1	1	1	1	1	1	0	0	1	1	1	1	1	1	1	0	1	1	1	1	0	1	0	1	0	1	1	0
ERR315148	9776_6_46	K. pneumoniae	0,0,1522,0,0,0,0,0,0,0	11888	0	0	1	1	0	1	1	0	1	1	1	1	0	1	1	0	1	1	1	1	1	0	1	0	1	1	1	1	0	1	1	1	1	1	1	1	1	0	1	0	1	0	1	1	0
ERR319559	9870_4_62	K. quasipneumoniae subsp. quasipneumoniae	0	0	0	0	1	1	0	1	1	0	1	1	1	1	0	1	1	0	1	1	1	1	1	1	1	0	0	1	1	1	1	1	1	1	0	1	1	1	1	0	1	0	1	0	1	1	0
ERR319552	9870_4_55	K. pneumoniae	0,0,1517,0,0,0,0,0,0,0	11883	0	0	1	1	0	1	1	0	1	1	1	1	0	1	1	0	1	1	1	1	1	0	1	0	1	1	1	1	0	1	1	1	1	1	1	1	1	0	1	0	1	0	1	1	0
ERR319524	9870_4_27	K. quasipneumoniae subsp. quasipneumoniae	2,0,193,0,0,0,0,0,0,0	11886	0	0	1	1	0	1	1	0	1	1	1	1	0	1	1	0	1	1	1	1	1	1	1	0	1	1	1	1	1	1	1	1	0	1	1	1	1	0	1	0	1	0	1	1	0
ERR319568	9870_4_71	K. pneumoniae	0,0,1526,0,0,0,0,0,0,0	11880	0	0	1	1	0	1	1	0	1	1	1	1	0	1	1	0	1	1	1	1	1	0	1	0	1	1	1	1	0	1	1	1	1	1	1	1	1	1	1	0	1	0	1	1	0
ERR319586	9870_4_89	K. quasipneumoniae subsp. similipneumoniae	2,1,285,0,0,0,0,0,0,0	11887	0	0	1	1	0	1	1	0	1	1	1	1	0	1	1	0	1	1	1	1	1	1	1	0	1	1	1	1	0	1	1	1	0	1	1	1	1	0	1	0	1	0	1	1	0
ERR319583	9870_4_86	K. quasipneumoniae subsp. similipneumoniae	2,1,285,0,0,0,0,0,0,0	11887	0	0	1	1	0	1	1	0	1	1	1	1	0	1	1	0	1	1	1	1	1	1	1	0	1	1	1	1	0	1	1	1	0	1	1	1	1	0	1	0	1	0	1	1	0
5193_2#10	K38An	K. quasipneumoniae subsp. similipneumoniae	2,1,147,0,0,0,0,0,0,0	10381	0	0	1	1	0	1	1	0	1	1	1	1	0	1	1	0	0	1	1	1	1	0	1	0	1	1	1	1	0	1	1	1	0	1	1	1	1	0	1	0	1	1	1	0	0
5151_5#2	QMP M1-559	K. pneumoniae	0,0,1516,0,0,0,0,0,0,0	11853	0	0	1	1	0	1	1	0	1	1	1	1	0	1	1	0	1	1	1	1	1	0	1	0	1	1	1	1	0	1	1	1	1	1	1	1	1	0	1	0	1	0	1	1	0
5193_8#7	QMP B2-288	K. variicola subsp. variicola	1,0,221,0,0,0,0,0,0,0	10384	0	0	1	1	0	1	1	0	1	1	1	1	0	1	1	0	0	1	1	1	1	0	1	0	0	1	1	1	1	1	1	1	1	1	1	1	1	0	1	0	1	0	1	0	0
5151_3#1	QMP B2-483	K. variicola subsp. variicola	1,0,82,0,1,0,0,0,0,0	205	0	1	1	1	0	1	1	0	1	1	1	1	0	1	1	0	0	1	1	1	1	0	1	0	0	1	1	1	1	1	1	1	1	1	1	1	1	0	1	0	1	0	1	0	0
5193_1#10	1892m	K. variicola subsp. variicola	1,0,71,4,0,0,0,0,0,0	344	0	0	1	1	0	1	1	0	1	1	1	1	0	1	1	0	1	1	1	1	1	0	1	0	0	1	1	1	1	1	1	1	1	1	1	1	1	0	1	0	1	0	1	0	0
ERR3416211	SB5685	K. quasipneumoniae subsp. similipneumoniae	2,1,170,0,0,0,0,0,0,0	10963	0	0	1	1	0	1	1	0	1	1	1	1	0	1	1	0	1	1	1	1	1	1	1	0	1	1	1	1	0	1	1	1	0	1	1	1	1	0	1	0	1	0	1	1	0
ERR3416366	SB5869	K. pneumoniae	0,0,647,5,0,0,0,0,0,0	10130	0	0	1	1	1	1	1	0	1	1	1	1	0	1	1	0	1	1	1	1	1	1	1	0	1	1	1	1	0	1	1	1	1	1	1	1	1	0	1	0	1	0	1	1	0
ERR3416408	SB6092	K. quasipneumoniae subsp. similipneumoniae	2,1,280,0,0,0,0,0,1,0	11879	0	0	1	1	0	1	1	0	0	1	1	1	0	1	1	0	1	1	1	1	0	0	1	0	1	1	1	1	0	1	1	1	0	1	1	1	1	0	1	0	1	0	1	1	0
ERR3416006	SB5463	K. pneumoniae	0,0,6,2,1,0,0,0,0,0	491	0	0	1	1	0	1	1	0	1	1	1	1	0	1	1	0	1	1	1	1	1	0	1	0	1	1	1	1	0	1	1	1	1	1	1	1	1	0	1	0	1	0	1	1	0
ERR3415976	SB5428	K. quasipneumoniae subsp. similipneumoniae	2,1,274,0,0,0,0,0,0,0	11854	0	0	1	1	0	1	1	0	0	1	1	1	0	1	1	0	1	1	1	1	0	1	1	0	1	1	1	1	0	1	1	1	0	1	1	1	1	0	1	0	1	0	1	1	0
ERR3416288	SB5778	K. quasipneumoniae subsp. similipneumoniae	2,1,275,0,0,0,0,0,0,0	11869	0	0	1	1	0	1	1	0	1	1	1	1	0	1	1	0	1	1	1	1	1	0	1	0	1	1	1	1	0	1	1	1	0	1	1	1	1	0	1	0	1	0	1	1	0
ERR3416290	SB5780	K. quasipneumoniae subsp. similipneumoniae	2,1,273,0,0,0,0,0,0,0	11870	0	0	1	1	0	1	1	0	0	1	1	1	0	1	1	0	1	1	1	1	0	1	1	0	1	1	1	1	0	1	1	1	0	1	1	1	1	0	1	0	1	0	1	1	0
ERR3416291	SB5781	K. quasipneumoniae subsp. similipneumoniae	2,1,263,0,0,0,0,0,0,0	11871	0	0	1	1	0	1	1	0	0	1	1	1	0	1	1	0	1	1	1	1	0	1	1	0	1	1	1	1	0	1	1	1	0	1	1	1	1	0	1	0	1	0	1	1	0
ERR3416409	SB6093	K. quasipneumoniae subsp. similipneumoniae	2,1,280,0,0,0,0,0,0,0	11879	0	0	1	1	0	1	1	0	1	1	1	1	0	1	1	0	1	1	1	1	0	0	1	0	1	1	1	1	0	1	1	1	0	1	1	1	1	0	1	0	1	0	1	1	0
ERR3416169	SB5642	K. quasipneumoniae subsp. similipneumoniae	2,1,277,0,0,0,0,0,1,0	11859	0	0	1	1	0	1	1	0	0	1	1	1	0	1	1	0	1	1	1	1	0	1	1	0	1	1	1	1	0	1	1	1	0	1	1	1	1	0	1	0	1	1	1	1	0
ERR3416353	SB5853	K. quasipneumoniae subsp. similipneumoniae	2,1,264,0,0,0,0,0,0,0	11877	0	0	1	1	1	1	1	0	0	1	1	1	0	1	1	0	1	1	1	1	0	1	1	0	1	1	1	1	0	1	1	1	0	1	1	1	1	0	1	0	1	0	1	1	0
ERR3416168	SB5641	K. quasipneumoniae subsp. similipneumoniae	2,1,277,0,0,0,0,0,0,0	11859	0	0	1	1	0	1	1	0	1	1	1	1	0	1	1	0	1	1	1	1	1	1	1	0	1	1	1	1	0	1	1	1	0	1	1	1	1	0	1	0	1	1	1	1	0
ERR3416254	SB5732	K. quasipneumoniae subsp. similipneumoniae	2,1,259,0,0,0,0,0,0,0	11867	0	0	1	1	0	1	1	0	1	1	1	1	0	1	1	0	1	1	1	1	0	1	1	0	1	1	1	1	0	1	1	1	0	1	1	1	1	0	1	0	1	0	1	0	0
ERR3415922	SB5372	K. pneumoniae	0,0,47,0,7,0,0,0,1,0	8	0	0	1	1	0	1	1	0	1	1	1	1	0	1	1	0	1	1	1	1	1	0	1	0	1	1	1	1	0	1	1	1	1	1	1	1	1	1	1	0	1	0	1	1	0
ERR3416234	SB5710	K. quasipneumoniae subsp. similipneumoniae	2,1,279,0,0,0,0,0,0,0	11863	0	0	1	1	0	1	1	0	0	1	1	1	0	1	1	0	1	1	1	1	0	0	1	0	1	1	1	1	0	1	1	1	0	1	1	1	1	0	1	0	1	1	1	1	0
ERR3416346	SB5846	K. quasipneumoniae subsp. similipneumoniae	2,1,266,0,0,0,0,0,0,0	11876	0	0	1	1	0	1	1	0	0	1	1	1	0	1	1	0	1	1	1	1	0	1	1	0	1	1	1	1	0	1	1	1	0	1	1	1	1	0	1	0	1	0	1	1	0
ERR3416116	SB5587	K. quasipneumoniae subsp. similipneumoniae	2,1,272,0,0,0,0,0,0,0	11856	0	0	1	1	0	1	1	0	1	1	1	1	0	1	1	0	1	1	1	1	0	1	1	0	1	1	1	1	0	1	1	1	0	1	1	1	1	0	1	0	1	0	1	1	0
ERR3416158	SB5631	K. quasipneumoniae subsp. similipneumoniae	2,1,270,0,0,0,0,0,0,0	11857	0	0	1	1	0	1	1	0	0	1	1	1	0	1	1	0	1	1	1	1	0	1	1	0	1	1	1	1	0	1	1	1	0	1	1	1	1	0	1	0	1	1	1	1	0
ERR3416242	SB5719	K. quasipneumoniae subsp. similipneumoniae	2,1,258,0,0,0,0,0,0,0	11864	0	0	1	1	0	1	1	0	1	1	1	1	0	1	1	1	1	1	1	1	0	1	1	0	1	1	1	1	0	1	1	1	0	1	1	1	1	0	1	0	1	0	1	1	0
ERR3416163	SB5636	K. quasipneumoniae subsp. similipneumoniae	2,1,269,0,0,0,0,0,0,0	11858	0	0	1	1	0	1	1	0	0	1	1	1	0	1	1	0	1	1	1	1	0	1	1	0	1	1	1	1	0	1	1	1	0	1	1	1	1	0	1	0	1	0	1	1	0
ERR3416275	SB5764	K. quasipneumoniae subsp. similipneumoniae	2,1,256,0,0,0,0,0,0,0	11868	0	0	1	1	1	1	1	0	1	1	1	1	0	1	1	1	1	1	1	1	1	1	1	0	1	1	1	1	0	1	1	1	0	1	1	1	1	0	1	0	1	1	1	1	0
ERR3416099	SB5570	K. quasipneumoniae subsp. similipneumoniae	2,1,262,0,0,0,0,0,0,0	11855	0	0	1	1	0	1	1	0	1	1	1	1	0	1	1	0	1	1	1	1	1	1	1	0	1	1	1	1	0	1	1	1	0	1	1	1	1	0	1	0	0	0	1	1	0
ERR3416086	SB5557	K. pneumoniae	0,0,46,5,5,0,0,0,0,0	76	0	0	1	1	0	1	1	0	0	1	1	1	0	1	1	0	1	1	1	1	0	0	1	0	1	1	1	1	0	1	1	1	1	1	1	1	1	0	1	0	1	0	1	1	0
ERR3416192	SB5665	K. quasipneumoniae subsp. similipneumoniae	2,1,265,0,0,0,0,0,0,0	11861	0	0	1	1	0	1	1	0	1	1	1	1	0	1	1	0	1	1	1	1	1	1	1	0	1	1	1	1	0	1	1	1	0	1	1	1	1	0	1	0	1	0	1	1	0
ERR3416344	SB5843	K. quasipneumoniae subsp. similipneumoniae	2,1,276,0,0,0,0,0,0,0	11875	0	0	1	1	0	1	1	0	1	1	1	1	0	1	1	0	1	1	1	1	1	1	1	0	1	1	1	1	0	1	1	1	0	1	1	1	1	0	1	0	1	0	1	1	0
ERR3416188	SB5661	K. quasipneumoniae subsp. similipneumoniae	2,1,257,0,0,0,0,0,0,0	11860	0	0	1	1	0	1	1	0	1	1	1	1	0	1	1	1	1	1	1	1	0	1	1	0	1	1	1	1	0	1	1	1	0	1	1	1	1	0	1	0	1	1	1	1	0
ERR3416154	SB5626	K. quasipneumoniae subsp. similipneumoniae	2,1,93,1,0,0,0,0,0,0	10459	0	0	1	1	0	1	1	0	1	1	1	1	0	1	1	0	1	1	1	1	0	1	1	0	1	1	1	1	0	1	1	1	0	1	1	1	1	0	1	0	1	1	1	1	0
ERR3416047	SB5512	K. pneumoniae	0,0,80,11,0,1,0,0,0,0	107	0	0	1	1	0	1	1	0	1	1	1	1	0	1	1	0	1	1	1	1	1	1	1	0	1	1	1	1	0	1	1	1	1	1	1	1	1	1	1	0	1	0	1	1	0
ERR3416358	SB5860	K. quasipneumoniae subsp. similipneumoniae	2,1,278,0,0,0,0,0,0,0	11878	0	0	1	1	0	1	1	0	1	1	1	1	0	1	1	0	1	1	1	1	0	1	1	0	1	1	1	1	0	1	1	1	0	1	1	1	1	0	1	0	1	1	1	1	0
ERR3416016	SB5477	K. quasipneumoniae subsp. similipneumoniae	2,1,193,0,0,0,0,0,0,0	10939	0	0	1	1	0	1	1	0	1	1	1	1	0	1	1	0	1	1	1	1	0	0	1	0	1	1	1	1	0	1	1	1	0	1	1	1	1	0	1	0	1	0	1	1	0
ERR3416312	SB5803	K. quasipneumoniae subsp. quasipneumoniae	2,0,191,0,0,0,0,0,0,0	11874	0	0	1	1	0	1	1	0	0	1	1	1	0	1	1	0	1	1	1	1	0	1	1	0	1	1	1	1	0	1	1	1	0	1	1	1	1	0	1	0	1	1	1	1	0
ERR3416106	SB5577	K. quasipneumoniae subsp. similipneumoniae	2,1,168,0,2,0,0,0,0,0	10948	0	0	1	1	0	1	1	0	1	1	1	1	0	1	1	0	1	1	1	1	1	0	1	0	1	1	1	1	0	1	1	1	0	1	1	1	1	0	1	0	1	0	1	1	0
ERR3415952	SB5404	K. pneumoniae	0,0,158,8,6,0,0,2,0,0	45	0	0	1	1	0	1	1	0	1	1	1	1	0	1	1	0	1	1	1	1	1	1	1	0	1	1	1	1	0	1	1	1	1	1	1	1	1	0	1	0	1	0	1	1	0
ERR3416087	SB5558	K. pneumoniae	0,0,22,34,0,1,0,0,0,0	17	0	0	1	1	1	1	1	0	1	1	1	1	0	1	1	0	1	1	1	1	1	1	0	0	1	1	1	1	0	1	1	1	1	1	1	1	1	0	1	0	1	0	1	1	0
ERR3416080	SB5550	K. pneumoniae	0,0,1,1,55,0,0,0,0,0	14	0	0	1	1	0	1	1	0	1	1	1	1	0	1	1	0	1	1	1	1	1	1	1	0	1	1	1	1	0	1	1	1	1	1	1	1	1	0	1	0	1	0	1	1	0
ERR3416171	SB5644	K. quasipneumoniae subsp. similipneumoniae	2,1,49,1,0,0,0,0,0,0	3830	0	0	1	1	0	1	1	0	1	1	1	1	0	1	1	0	1	1	1	1	0	0	1	0	1	1	1	1	0	1	1	1	1	1	1	1	1	0	1	0	1	0	1	1	0
ERR3416190	SB5663	K. pneumoniae	0,0,22,8,13,0,0,0,0,0	17	0	0	1	1	1	1	1	0	1	1	1	1	0	1	1	0	1	1	1	1	1	1	1	0	1	1	1	1	0	1	1	1	1	1	1	1	1	0	1	0	1	0	1	1	0
ERR2835895	SB5531	K. variicola subsp. tropica	1,1,0,0,0,0,0,0,0,0	2561	0	0	1	1	0	1	1	0	1	1	1	1	0	1	1	0	1	1	1	1	1	0	1	0	0	1	1	1	1	1	1	1	0	1	1	1	1	0	1	0	1	0	1	1	0
ERR3416203	SB5677	K. quasipneumoniae subsp. similipneumoniae	2,1,261,0,0,0,0,0,0,0	11862	0	0	1	1	0	1	1	0	1	1	1	1	0	1	1	0	1	1	1	1	1	1	1	0	1	1	1	1	0	1	1	1	0	1	1	1	1	1	1	0	1	0	1	1	0
ERR3416304	SB5795	K. quasipneumoniae subsp. similipneumoniae	2,1,268,0,0,0,0,0,0,0	11872	0	0	1	1	0	1	1	0	0	1	1	1	0	1	1	0	1	1	1	1	0	1	1	0	1	1	1	1	0	1	1	1	0	1	1	1	1	0	1	0	1	1	1	1	0
ERR3416082	SB5552	K. variicola subsp. variicola	1,0,362,2,1,0,0,0,0,0	11127	0	0	1	1	0	1	1	0	0	1	1	1	0	1	1	0	1	1	1	1	0	1	1	0	0	1	1	1	1	1	1	1	1	1	1	1	1	0	1	0	1	0	1	1	0
ERR3416308	SB5799	K. quasipneumoniae subsp. quasipneumoniae	2,0,163,1,0,0,0,0,0,0	11763	0	0	1	1	0	1	1	0	1	1	1	1	0	1	1	0	1	1	1	1	1	1	1	0	0	1	1	1	0	1	1	1	0	1	1	1	1	0	1	0	1	0	1	1	0
ERR3416249	SB5726	K. quasipneumoniae subsp. similipneumoniae	2,1,267,0,0,0,0,0,0,0	11866	0	0	1	1	0	1	1	0	1	1	1	1	0	1	1	0	1	1	1	1	0	1	1	0	1	1	1	1	0	1	1	1	0	1	1	1	1	0	1	0	1	0	1	1	0
ERR2835894	SB5439	K. variicola subsp. tropica	1,1,3,0,0,0,0,0,0,0	2486	0	0	1	1	0	1	1	0	0	1	1	1	0	1	1	0	1	1	1	1	0	1	1	0	0	1	1	1	1	1	1	1	0	1	1	1	1	0	1	0	1	0	1	1	0
ERR3416305	SB5796	K. quasipneumoniae subsp. similipneumoniae	2,1,260,0,0,0,0,0,0,0	11873	0	0	1	1	0	1	1	0	0	1	1	1	0	1	1	0	1	1	1	1	0	1	1	0	1	1	1	1	0	1	1	1	0	1	1	1	1	0	1	0	1	0	1	1	0
ERR4367692	122PK	K. quasipneumoniae subsp. similipneumoniae	2,1,220,0,1,0,0,0,0,0	11695	0	0	1	1	0	1	1	0	1	1	1	1	0	1	1	0	1	1	1	1	1	1	1	0	1	1	1	1	0	1	1	1	0	1	1	1	1	0	1	0	1	0	1	1	0
ERR4367675	105CK	K. quasipneumoniae subsp. similipneumoniae	2,1,286,0,0,0,0,0,0,0	11925	0	0	1	1	0	1	1	0	1	1	1	1	0	1	1	0	1	1	1	1	1	1	1	0	1	1	1	1	0	1	1	1	0	1	1	1	1	1	1	0	1	1	1	1	0
ERR4367509	18PK	K. quasipneumoniae subsp. quasipneumoniae	2,0,195,0,0,0,0,0,0,0	11924	0	0	1	1	0	1	1	0	1	1	1	1	0	1	1	1	1	1	1	1	1	1	1	0	0	1	1	1	1	1	1	1	0	1	1	1	1	0	1	0	1	0	1	1	0
ERR4367711	144UK	K. variicola subsp. variicola	1,0,552,0,0,0,0,0,0,0	11923	0	0	1	1	0	1	1	0	1	1	1	1	0	1	1	0	1	1	1	1	1	0	1	0	0	1	1	1	1	1	1	1	1	1	1	1	1	0	1	1	1	0	1	1	0
ERR6057933	DASSIM38743703	K. quasipneumoniae subsp. similipneumoniae	2,1,221,3,1,0,0,0,0,0	11696	0	0	1	1	0	1	1	0	1	1	1	1	0	1	1	0	1	1	1	1	1	0	1	0	1	1	1	1	0	1	1	1	0	1	1	1	1	0	1	0	1	0	1	1	0
ERR6058028	DASSIM38743735	K. variicola subsp. variicola	1,0,612,0,0,0,0,0,0,0	12018	0	0	1	1	0	1	1	0	1	1	1	1	0	1	1	0	1	1	1	1	1	1	1	0	0	1	1	1	1	1	1	1	1	1	1	1	1	0	1	0	1	0	1	1	0
ERR6058061	DASSIM38743650	K. quasipneumoniae subsp. quasipneumoniae	2,0,225,0,0,0,0,0,0,0	12019	0	0	1	1	0	1	1	0	1	1	1	1	0	1	1	0	1	1	1	1	1	1	1	0	1	1	1	1	1	1	1	1	0	1	1	1	1	0	1	1	1	1	1	1	0
ERR6057956	DASSIM38743615	K. quasipneumoniae subsp. similipneumoniae	2,1,221,4,0,0,0,0,0,0	11696	0	0	1	1	0	1	1	0	1	1	1	1	0	1	1	0	1	1	1	1	1	1	1	0	1	1	1	1	0	1	1	1	0	1	1	1	1	0	1	0	1	0	1	1	0
ERR926371	BKQ79K_2	K. pneumoniae	0,0,1513,0,0,0,0,0,0,0	11839	0	0	1	1	0	1	1	0	1	1	1	1	0	1	1	0	1	1	1	1	1	0	1	0	1	1	1	1	0	1	1	1	1	1	1	1	1	1	1	0	1	0	1	1	0
ERR971957	A13	K. quasipneumoniae subsp. similipneumoniae	2,1,255,0,0,0,0,0,0,0	11842	0	0	1	1	0	1	1	0	1	1	1	1	0	1	1	0	1	1	1	1	1	1	1	0	1	1	1	1	0	1	1	1	0	1	1	1	1	0	1	0	1	0	1	1	0
ERR971950	BHD3XR	K. variicola subsp. variicola	1,0,531,0,0,0,0,0,0,0	11841	0	0	1	1	0	1	1	0	1	1	1	1	0	1	1	1	1	1	1	1	1	0	1	0	0	1	1	1	1	1	1	1	1	1	1	1	1	0	1	0	1	0	1	1	0
ERR972018	D47244	K. pneumoniae	0,0,1455,0,0,0,0,0,0,0	11660	0	0	1	1	0	1	1	0	1	1	1	1	0	1	1	0	1	1	1	1	1	0	1	0	1	1	1	1	0	1	1	1	1	1	1	1	1	0	1	0	1	0	1	1	0
ERR926438	B1874	K. variicola subsp. variicola	1,0,533,0,0,0,0,0,0,0	11840	0	0	1	1	0	1	1	0	1	1	1	1	0	1	1	0	1	1	1	1	1	1	1	0	0	1	1	1	1	1	1	1	1	1	1	1	1	0	1	0	1	0	1	1	0
ERR972014	D42680	K. pneumoniae	0,0,1446,0,0,0,0,0,0,0	11659	0	0	1	1	0	1	1	0	1	1	1	1	0	1	1	0	1	1	1	1	1	1	1	0	1	1	1	1	0	1	1	1	1	1	1	1	1	0	1	0	1	0	1	1	0
SRR15569536	WUSM_KV_24	K. variicola subsp. variicola	1,0,117,0,0,0,1,0,0,0	2609	0	0	1	1	0	1	1	0	1	1	1	1	0	1	1	0	1	1	1	1	1	0	1	0	0	1	1	0	1	1	1	1	1	1	1	1	1	0	1	0	1	0	1	1	0
ERR3931930	SPARK_2813_C1	K. quasipneumoniae subsp. similipneumoniae	2,1,291,0,0,0,0,0,0,0	11987	0	0	1	1	0	1	1	0	1	1	1	1	0	1	1	0	1	1	1	1	1	0	1	0	1	1	1	1	0	1	1	1	0	1	1	1	1	0	1	0	1	0	1	1	0
ERR3449292	SPARK_597_C1	K. quasipneumoniae subsp. quasipneumoniae	2,0,220,0,0,0,0,0,0,0	12005	0	0	1	1	0	1	1	0	1	1	1	1	0	1	1	0	1	1	1	1	1	1	1	0	1	1	1	1	1	1	1	1	0	1	1	1	1	0	1	0	1	0	1	1	0
ERR3932021	SPARK_2856_C1	K. quasipneumoniae subsp. quasipneumoniae	2,0,219,0,0,0,0,0,0,0	11993	0	0	1	1	0	1	1	0	1	1	1	1	0	1	1	0	1	1	1	1	1	1	1	0	1	1	1	1	0	1	1	1	0	1	1	1	1	0	1	0	1	0	1	1	0
ERR3449208	SPARK_538_C1	K. quasipneumoniae subsp. similipneumoniae	2,1,293,0,0,0,0,0,0,0	12003	0	0	1	1	0	1	1	0	1	1	1	1	0	1	1	0	1	1	1	1	1	1	1	0	1	1	1	1	0	1	1	1	0	1	1	1	1	0	1	0	1	1	1	1	0
ERR3931885	SPARK_2792_C1	K. quasipneumoniae subsp. quasipneumoniae	2,0,217,0,0,0,0,0,0,0	11981	0	0	1	1	0	1	1	0	1	1	1	1	0	1	1	0	1	1	1	1	1	1	1	0	1	1	1	1	1	1	1	1	0	1	1	1	1	0	1	0	1	0	1	1	0
ERR3932140	SPARK_1724_C1	K. quasipneumoniae subsp. quasipneumoniae	2,0,158,1,0,0,0,0,0,0	11716	0	0	1	1	0	1	1	0	1	1	1	1	0	1	1	0	1	1	1	1	1	1	1	0	1	1	1	1	1	1	1	1	0	1	1	1	1	0	1	0	1	1	1	1	0
ERR3480160	SPARK_1506_C1	K. quasipneumoniae subsp. quasipneumoniae	2,0,221,0,0,0,0,0,0,0	11935	0	0	1	1	0	1	1	0	1	1	1	1	0	1	1	0	1	1	1	1	1	1	1	0	0	1	1	1	1	1	1	1	0	1	1	1	1	0	1	0	1	0	1	1	0
ERR4023042	SPARK_2723_C1	K. quasipneumoniae subsp. quasipneumoniae	2,0,218,0,0,0,0,0,0,0	11968	0	0	1	1	0	1	1	0	1	1	1	1	0	1	1	0	1	1	1	1	1	1	1	0	1	1	1	1	0	1	1	1	0	1	1	1	1	0	1	0	1	0	1	1	0
ERR3904669	SPARK_2261_C2	K. quasipneumoniae subsp. quasipneumoniae	2,0,205,0,0,0,0,0,0,0	11950	0	0	1	1	0	1	1	0	1	1	1	1	0	1	1	0	1	1	1	1	1	1	1	0	1	1	1	1	0	1	1	1	0	1	1	1	1	0	1	0	1	0	1	1	0
ERR4023026	SPARK_2712_C1	K. quasipneumoniae subsp. quasipneumoniae	2,0,209,0,0,0,0,0,0,0	11957	0	0	1	1	0	1	1	0	1	1	1	1	0	1	1	0	1	1	1	1	1	1	1	0	1	1	1	1	1	1	1	1	0	1	1	1	1	0	1	0	1	1	1	1	0
ERR3967839	SPARK_2721_C1	K. quasipneumoniae subsp. quasipneumoniae	2,0,222,0,0,0,0,0,0,0	11967	0	0	1	1	0	1	1	0	1	1	1	1	0	1	1	0	1	1	1	1	1	1	1	0	1	1	1	1	0	1	1	1	0	1	1	1	1	0	1	0	1	0	1	1	0
ERR3967859	SPARK_2791_C1	K. quasipneumoniae subsp. similipneumoniae	2,1,294,0,0,0,0,0,0,0	11980	0	0	1	1	0	1	1	0	1	1	1	1	0	1	1	0	1	1	1	1	1	0	1	0	1	1	1	1	0	1	1	1	0	1	1	1	1	0	1	0	1	1	1	1	0
ERR4022948	SPARK_2144_C1	K. quasipneumoniae subsp. quasipneumoniae	2,0,208,0,0,0,0,0,0,0	11946	0	0	1	1	0	1	1	0	1	1	1	1	0	1	1	0	1	1	1	1	1	1	1	0	0	1	1	1	0	1	1	1	0	1	1	1	1	0	1	0	1	0	1	1	0
ERR3844716	SPARK_2769_C1	K. quasipneumoniae subsp. quasipneumoniae	2,0,213,0,0,0,0,0,0,0	11975	0	0	1	1	0	1	1	0	1	1	1	1	0	1	1	0	1	1	1	1	1	1	1	0	1	1	1	1	0	1	1	1	0	1	1	1	1	0	1	0	1	1	1	1	0
ERR3449423	SPARK_714_C1	K. quasipneumoniae subsp. quasipneumoniae	2,0,223,0,0,0,0,0,0,0	12008	0	0	1	1	0	1	1	0	1	1	1	1	0	1	1	1	1	1	1	1	1	1	1	0	1	1	1	1	1	1	1	1	0	1	1	1	1	0	1	0	1	0	1	1	0
ERR3967900	SPARK_2862_C1	K. quasipneumoniae subsp. quasipneumoniae	2,0,214,0,0,0,0,0,0,0	11995	0	0	1	1	0	1	1	0	1	1	1	1	0	1	1	0	1	1	1	1	1	1	1	0	0	1	1	1	0	1	1	1	0	1	1	1	1	0	1	0	1	0	1	1	0
ERR3967837	SPARK_2719_C1	K. quasipneumoniae subsp. quasipneumoniae	2,0,224,0,0,0,0,0,0,0	11966	0	0	1	1	0	1	1	0	1	1	1	1	0	1	1	0	1	1	1	1	1	1	1	0	1	1	1	1	0	1	1	1	0	1	1	1	1	0	1	0	1	0	1	1	0
ERR3931972	SPARK_2830_C1	K. quasipneumoniae subsp. quasipneumoniae	2,0,207,0,0,0,0,0,0,0	11988	0	0	1	1	0	1	1	0	1	1	1	1	0	1	1	0	1	1	1	1	1	1	1	0	1	1	1	1	0	1	1	1	0	1	1	1	1	0	1	0	1	0	1	1	0
ERR4023028	SPARK_2714_C1	K. quasipneumoniae subsp. quasipneumoniae	2,0,211,0,0,0,0,0,0,0	11965	0	0	1	1	0	1	1	0	1	1	1	1	0	1	1	0	1	1	1	1	1	1	1	0	1	1	1	1	1	1	1	1	0	1	1	1	1	0	1	0	1	1	1	1	0
ERR3931986	SPARK_2835_C1	K. quasipneumoniae subsp. quasipneumoniae	2,0,206,0,0,0,0,0,0,0	11990	0	0	1	1	0	1	1	0	1	1	1	1	0	1	1	0	1	1	1	1	1	1	1	0	1	1	1	1	1	1	1	1	0	1	1	1	1	0	1	0	1	1	1	1	0
ERR4023054	SPARK_2731_C1	K. quasipneumoniae subsp. quasipneumoniae	2,0,210,0,0,0,0,0,0,0	11970	0	0	1	1	0	1	1	0	1	1	1	1	0	1	1	0	1	1	1	1	1	1	1	0	1	1	1	1	1	1	1	1	0	1	1	1	1	0	1	0	1	0	1	1	0
ERR3904581	SPARK_2327_C1	K. variicola subsp. variicola	1,0,596,0,0,0,0,0,0,0	11951	0	0	1	1	0	1	1	0	1	1	1	1	0	1	1	0	1	1	1	1	1	0	1	0	0	1	1	1	1	1	1	1	1	1	1	1	1	0	1	0	1	0	1	1	0
ERR3480681	SPARK_1616_C1	K. quasipneumoniae subsp. quasipneumoniae	2,0,168,1,0,0,0,0,0,0	11782	0	0	1	1	0	1	1	0	1	1	1	1	0	1	1	0	1	1	1	1	1	1	1	0	1	1	1	1	1	1	1	1	0	1	1	1	1	0	1	0	1	0	1	1	0
ERR3967833	SPARK_2710_C1	K. quasipneumoniae subsp. quasipneumoniae	2,0,216,0,0,0,0,0,0,0	11964	0	0	1	1	0	1	1	0	1	1	1	1	0	1	1	0	1	1	1	1	1	1	1	0	0	1	1	1	0	1	1	1	0	1	1	1	1	0	1	0	1	0	1	1	0
ERR3967878	SPARK_2843_C1	K. variicola subsp. variicola	1,0,604,0,0,0,0,0,0,0	11991	0	0	1	1	1	1	1	0	1	1	1	1	0	1	1	0	1	1	1	1	1	0	1	0	0	1	1	1	1	1	1	1	1	1	1	1	1	0	1	0	1	0	1	1	0
ERR3932172	SPARK_1758_C1	K. variicola subsp. variicola	1,0,598,0,0,0,0,0,0,0	11939	0	0	1	1	0	1	1	0	1	1	1	1	0	1	1	0	1	1	1	1	1	0	1	0	0	1	1	1	1	1	1	1	1	1	1	1	1	0	1	0	1	0	1	1	0
ERR3932027	SPARK_2864_C1	K. variicola subsp. variicola	1,0,544,1,0,0,0,0,0,0	11890	0	0	1	1	1	1	1	0	1	1	1	1	0	1	1	0	1	1	1	1	1	0	1	0	0	1	1	1	1	1	1	1	1	1	1	1	1	0	1	0	1	0	1	1	0
ERR4023145	SPARK_2768_C1	K. variicola subsp. variicola	1,0,578,0,0,0,0,0,0,0	11974	0	0	1	1	1	1	1	0	1	1	1	1	0	1	1	0	1	1	1	1	1	0	1	0	0	1	1	1	1	1	1	1	1	1	1	1	1	0	1	0	1	0	1	1	0
ERR3967838	SPARK_2519_C1	K. quasipneumoniae subsp. quasipneumoniae	2,0,201,0,0,0,0,0,0,0	11956	0	0	1	1	0	1	1	0	1	1	1	1	0	1	1	0	1	1	1	1	1	1	1	0	0	1	1	1	1	1	1	1	0	1	1	1	1	0	1	0	1	0	1	1	0
ERR4023121	SPARK_2759_C1	K. quasipneumoniae subsp. quasipneumoniae	2,0,204,0,0,0,0,0,0,0	11972	0	0	1	1	0	1	1	0	1	1	1	1	0	1	1	0	1	1	1	1	1	1	1	0	1	1	1	1	1	1	1	1	0	1	1	1	1	0	1	0	1	0	1	1	0
ERR3931909	SPARK_2884_C1	K. variicola subsp. variicola	1,0,584,0,0,0,0,0,0,0	11997	0	0	1	1	0	1	1	0	1	1	1	1	0	1	1	0	1	1	1	1	1	1	1	0	0	1	1	1	1	1	1	1	1	1	1	1	1	0	1	0	1	0	1	1	0
ERR3931852	SPARK_2776_C1	K. variicola subsp. variicola	1,0,562,0,0,0,0,0,0,0	11976	0	0	1	1	0	1	1	0	1	1	1	1	0	1	1	0	1	1	1	1	1	0	1	0	0	1	1	1	1	1	1	1	1	1	1	1	1	0	1	0	1	0	1	1	0
ERR3967789	SPARK_2493_C1	K. quasipneumoniae subsp. quasipneumoniae	2,0,203,0,0,0,0,0,0,0	11954	0	0	1	1	0	1	1	0	1	1	1	1	0	1	1	0	1	1	1	1	1	1	1	0	1	1	1	1	0	1	1	1	0	1	1	1	1	0	1	0	1	0	1	1	0
ERR3469775	SPARK_236_C1	K. variicola subsp. variicola	1,0,590,0,0,0,0,0,0,0	11952	0	0	1	1	0	1	1	0	1	1	1	1	0	1	1	0	1	1	1	1	1	1	1	0	0	1	1	1	1	1	1	1	1	1	1	1	1	0	1	0	1	0	1	1	0
ERR4023018	SPARK_2708_C3	K. variicola subsp. variicola	1,0,573,0,0,0,0,0,0,0	11963	0	0	1	1	1	1	1	0	1	1	1	1	0	1	1	0	1	1	1	1	1	0	1	0	0	1	1	1	1	1	1	1	1	1	1	1	1	0	1	0	1	0	1	1	0
ERR3469798	SPARK_255_C1	K. variicola subsp. variicola	1,0,577,0,0,0,0,0,0,0	11958	0	0	1	1	1	1	1	0	1	1	1	1	0	1	1	0	1	1	1	1	1	0	1	0	0	1	1	1	1	1	1	1	1	1	1	1	1	0	1	0	1	0	1	1	0
ERR3449597	SPARK_854_C1	K. quasipneumoniae subsp. quasipneumoniae	2,0,202,0,0,0,0,0,0,0	12013	0	0	1	1	0	1	1	0	1	1	1	1	0	1	1	1	1	1	1	1	1	1	1	0	1	1	1	1	1	1	1	1	0	1	1	1	1	0	1	0	1	0	1	1	0
ERR4023046	SPARK_2725_C1	K. variicola subsp. variicola	1,0,572,0,0,0,0,0,0,0	11940	0	0	1	1	1	1	1	0	1	1	1	1	0	1	1	0	1	1	1	1	1	0	1	0	0	1	1	1	1	1	1	1	1	1	1	1	1	0	1	0	1	0	1	1	0
ERR3480169	SPARK_1513_C1	K. variicola subsp. variicola	1,0,580,0,0,0,0,0,0,0	11936	0	0	1	1	0	1	1	0	1	1	1	1	0	1	1	0	1	1	1	1	1	0	1	0	0	1	1	1	1	1	1	1	1	1	1	1	1	0	1	0	1	0	1	1	0
ERR3449184	SPARK_524_C1	K. variicola subsp. variicola	1,0,594,0,0,0,0,0,0,0	12002	0	0	1	1	0	1	1	0	1	1	1	1	0	1	1	0	1	1	1	1	1	0	1	0	0	1	1	1	1	1	1	1	1	1	1	1	1	0	1	0	1	0	1	1	0
ERR3449388	SPARK_743_C1	K. variicola subsp. variicola	1,0,561,0,0,0,0,0,0,0	12010	0	0	1	1	0	1	1	0	1	1	1	1	0	1	1	0	1	1	1	1	1	0	1	0	0	1	1	1	1	1	1	1	1	1	1	1	1	0	1	0	1	0	1	1	0
ERR3931849	SPARK_2876_C3	K. variicola subsp. variicola	1,0,610,0,0,0,0,0,0,0	11996	0	0	1	1	1	1	1	0	1	1	1	1	0	1	1	0	1	1	1	1	1	0	1	0	0	1	1	1	1	1	1	1	1	1	1	1	1	0	1	0	1	0	1	1	0
ERR3480276	SPARK_951_C1	K. variicola subsp. variicola	1,0,592,0,0,0,0,0,0,0	12014	0	0	1	1	0	1	1	0	1	1	1	1	0	1	1	0	1	1	1	1	1	0	1	0	0	1	1	1	1	1	1	1	1	1	1	1	1	0	1	0	1	0	1	1	0
ERR3449489	SPARK_758_C1	K. variicola subsp. variicola	1,0,607,0,0,0,0,0,0,0	12012	0	0	1	1	0	1	1	0	1	1	1	1	0	1	1	0	1	1	1	1	1	0	1	0	0	1	1	1	1	1	1	1	1	1	1	1	1	0	1	0	1	0	1	1	0
ERR3480667	SPARK_1597_C1	K. variicola subsp. variicola	1,0,515,0,0,1,0,0,0,0	11798	0	0	1	1	1	1	1	0	1	1	1	1	0	1	1	0	1	1	1	1	1	0	1	0	0	1	1	1	1	1	1	1	1	1	1	1	1	0	1	0	1	0	1	1	0
ERR3480388	SPARK_1060_C1	K. variicola subsp. variicola	1,0,608,0,0,0,0,0,0,0	11933	0	0	1	1	1	1	1	0	1	1	1	1	0	1	1	0	1	1	1	1	1	0	1	0	0	1	1	1	1	1	1	1	1	1	1	1	1	0	1	1	1	0	1	1	0
ERR3967936	SPARK_2907_C1	K. variicola subsp. variicola	1,0,585,0,0,0,0,0,0,0	11999	0	0	1	1	0	1	1	0	1	1	1	1	0	1	1	0	1	1	1	1	1	0	1	0	0	1	1	1	1	1	1	1	1	1	1	1	1	0	1	0	1	0	1	1	0
ERR4023052	SPARK_2729_C1	K. variicola subsp. variicola	1,0,591,0,0,0,0,0,0,0	11969	0	0	1	1	0	1	1	0	1	1	1	1	0	1	1	0	1	1	1	1	1	1	1	0	0	1	1	1	1	1	1	1	1	1	1	1	1	0	1	0	1	0	1	1	0
ERR3480265	SPARK_939_C1	K. variicola subsp. variicola	1,0,560,0,0,0,0,0,0,0	11942	0	0	1	1	0	1	1	0	1	1	1	1	0	1	1	0	1	1	1	1	1	0	1	0	0	1	1	1	1	1	1	1	1	1	1	1	1	0	1	1	1	0	1	1	0
ERR4023120	SPARK_2660_C1	K. variicola subsp. variicola	1,0,579,0,0,0,0,0,0,0	11960	0	0	1	1	0	1	1	0	1	1	1	1	0	1	1	0	1	1	1	1	1	0	1	0	0	1	1	1	1	1	1	1	1	1	1	1	1	0	1	0	1	0	1	1	0
ERR3904650	SPARK_2173_C1	K. variicola subsp. variicola	1,0,587,0,0,0,0,0,0,0	11947	0	0	1	1	0	1	1	0	1	1	1	1	0	1	1	0	1	1	1	1	1	0	1	0	0	1	1	1	1	1	1	1	1	1	1	1	1	0	1	0	1	0	1	1	0
ERR3904668	SPARK_2186_C1	K. variicola subsp. variicola	1,0,601,0,0,0,0,0,0,0	11949	0	0	1	1	1	1	1	0	1	1	1	1	0	1	1	0	1	1	1	1	1	1	1	0	0	1	1	1	1	1	1	1	1	1	1	1	1	0	1	0	1	0	1	1	0
ERR3931883	SPARK_2789_C1	K. variicola subsp. variicola	1,0,599,0,0,0,0,0,0,0	11978	0	0	1	1	0	1	1	0	1	1	1	1	0	1	1	0	1	1	1	1	1	0	1	0	0	1	1	1	1	1	1	1	1	1	1	1	1	0	1	0	1	0	1	1	0
ERR3931889	SPARK_2793_C1	K. variicola subsp. variicola	1,0,568,0,0,0,0,0,0,0	11982	0	0	1	1	0	1	1	0	1	1	1	1	0	1	1	0	1	1	1	1	1	0	1	0	0	1	1	1	1	1	1	1	1	1	1	1	1	0	1	0	1	0	1	1	0
ERR3449274	SPARK_582_C1	K. variicola subsp. variicola	1,0,566,0,0,0,0,0,0,0	12004	0	0	1	1	0	1	1	0	1	1	1	1	0	1	1	0	1	1	1	1	1	0	1	0	0	1	1	1	1	1	1	1	1	1	1	1	1	0	1	0	1	0	1	1	0
ERR3931907	SPARK_2916_C1	K. variicola subsp. variicola	1,0,568,0,1,0,0,0,0,0	11982	0	1	1	1	0	1	1	0	1	1	1	1	0	1	1	0	1	1	1	1	1	0	1	0	0	1	1	1	1	1	1	1	1	1	1	1	1	0	1	0	1	0	1	1	0
ERR3844713	SPARK_1876_C1	K. variicola subsp. variicola	1,0,606,0,0,0,0,0,0,0	11943	0	0	1	1	0	1	1	0	1	1	1	1	0	1	1	0	1	1	1	1	1	0	1	0	0	1	1	1	1	1	1	1	1	1	1	1	1	0	1	0	1	0	1	1	0
ERR3932122	SPARK_2910_C1	K. variicola subsp. variicola	1,0,571,0,0,0,0,0,0,0	11998	0	0	1	1	1	1	1	0	1	1	1	1	0	1	1	0	1	1	1	1	1	0	1	0	0	1	1	1	1	1	1	1	1	1	1	1	1	0	1	0	1	0	1	1	0
ERR3449071	SPARK_329_C1	K. variicola subsp. variicola	1,0,559,0,0,0,0,0,0,0	12000	0	0	1	1	0	1	1	0	1	1	1	1	0	1	1	0	1	1	1	1	1	0	1	0	0	1	1	1	1	1	1	1	1	1	1	1	1	0	1	1	1	0	1	1	0
ERR3931976	SPARK_2832_C1	K. variicola subsp. variicola	1,0,595,0,0,0,0,0,0,0	11989	0	0	1	1	0	1	1	0	1	1	1	1	0	1	1	0	1	1	1	1	1	0	1	0	0	1	1	1	1	1	1	1	1	1	1	1	1	0	1	0	1	0	1	1	0
ERR3469813	SPARK_267_C1	K. variicola subsp. variicola	1,0,576,0,0,0,0,0,0,0	11961	0	0	1	1	0	1	1	0	1	1	1	1	0	1	1	0	1	1	1	1	1	0	1	0	0	1	1	1	1	1	1	1	1	1	1	1	1	0	1	0	1	0	1	1	0
ERR3967892	SPARK_2855_C1	K. variicola subsp. variicola	1,0,581,0,0,0,0,0,0,0	11992	0	0	1	1	0	1	1	0	1	1	1	1	0	1	1	0	1	1	1	1	1	0	1	0	0	1	1	1	1	1	1	1	1	1	1	1	1	0	1	0	1	0	1	1	0
ERR3449180	SPARK_520_C1	K. variicola subsp. variicola	1,0,605,0,0,0,0,0,0,0	12001	0	0	1	1	0	1	1	0	1	1	1	1	0	1	1	0	1	1	1	1	1	0	1	0	0	1	1	1	1	1	1	1	1	1	1	1	1	0	1	0	1	0	1	1	0
ERR3844729	SPARK_1886_C1	K. variicola subsp. variicola	1,0,593,0,0,0,0,0,0,0	11944	0	0	1	1	0	1	1	0	1	1	1	1	0	1	1	0	1	1	1	1	1	0	1	0	0	1	1	1	1	1	1	1	1	1	1	1	1	0	1	0	1	0	1	1	0
ERR3449456	SPARK_685_C1	K. variicola subsp. variicola	1,0,558,0,0,0,0,0,0,0	12006	0	0	1	1	0	1	1	0	1	1	1	1	0	1	1	0	1	1	1	1	1	0	1	0	0	1	1	1	1	1	1	1	1	1	1	1	1	0	1	0	1	0	1	1	0
ERR3448904	SPARK_104_C2	K. quasipneumoniae subsp. quasipneumoniae	2,0,200,0,0,0,0,0,0,0	11932	0	0	1	1	0	1	1	0	1	1	1	1	0	1	1	0	1	1	1	1	1	1	1	0	0	1	1	1	0	1	1	1	0	1	1	1	1	0	1	0	1	1	1	1	0
ERR3844630	SPARK_1835_C1	K. variicola subsp. variicola	1,0,560,0,1,0,0,0,0,0	11942	0	1	1	1	0	1	1	0	1	1	1	1	0	1	1	0	1	1	1	1	1	0	1	0	0	1	1	1	1	1	1	1	1	1	1	1	1	0	1	1	1	0	1	1	0
ERR3448971	SPARK_156_C1	K. variicola subsp. variicola	1,0,496,0,1,0,0,0,0,0	11680	0	0	1	1	0	1	1	0	1	1	1	1	0	1	1	0	1	1	1	1	1	0	1	0	0	1	1	1	1	1	1	1	1	1	1	1	1	0	1	0	1	0	1	1	0
ERR3844726	SPARK_2790_C1	K. variicola subsp. variicola	1,0,563,0,0,0,0,0,0,0	11979	0	0	1	1	0	1	1	0	1	1	1	1	0	1	1	0	1	1	1	1	1	0	1	0	0	1	1	1	1	1	1	1	1	1	1	1	1	0	1	0	1	0	1	1	0
ERR3967881	SPARK_2535_C1	K. quasipneumoniae subsp. quasipneumoniae	2,0,209,1,0,0,0,0,0,0	11957	0	0	1	1	0	1	1	0	1	1	1	1	0	1	1	0	1	1	1	1	1	1	1	0	1	1	1	1	1	1	1	1	0	1	1	1	1	0	1	0	1	1	1	1	0
ERR3449483	SPARK_753_C1	K. variicola subsp. variicola	1,0,567,0,0,0,0,0,0,0	12011	0	0	1	1	0	1	1	0	1	1	1	1	0	1	1	0	1	1	1	1	1	0	1	0	0	1	1	1	1	1	1	1	1	1	1	1	1	0	1	0	1	0	1	1	0
ERR3931916	SPARK_2807_C1	K. variicola subsp. variicola	1,0,611,0,0,0,0,0,0,0	11985	0	0	1	1	1	1	1	0	1	1	1	1	0	1	1	0	1	1	1	1	1	0	1	0	0	1	1	1	1	1	1	1	1	1	1	1	1	0	1	0	1	0	1	1	0
ERR4023135	SPARK_2765_C1	K. variicola subsp. variicola	1,0,597,0,0,0,0,0,0,0	11973	0	0	1	1	0	1	1	0	1	1	1	1	0	1	1	0	1	1	1	1	1	0	1	0	0	1	1	1	1	1	1	1	1	1	1	1	1	0	1	0	1	0	1	1	0
ERR3449449	SPARK_690_C1	K. quasipneumoniae subsp. quasipneumoniae	2,0,212,0,0,0,0,0,0,0	12007	0	0	1	1	0	1	1	0	1	1	1	1	0	1	1	0	1	1	1	1	1	1	1	0	1	1	1	1	1	1	1	1	0	1	1	1	1	0	1	0	1	0	1	1	0
ERR3904617	SPARK_2180_C1	K. variicola subsp. variicola	1,0,602,0,0,0,0,0,0,0	11948	0	0	1	1	0	1	1	0	1	1	1	1	0	1	1	0	1	1	1	1	1	0	1	0	0	1	1	1	1	1	1	1	1	1	1	1	1	0	1	0	1	0	1	1	0
ERR3844736	SPARK_1683_C3	K. variicola subsp. variicola	1,0,569,0,0,0,0,0,0,0	11938	0	0	1	1	0	1	1	0	1	1	1	1	0	1	1	0	1	1	1	1	1	0	1	0	0	1	1	1	1	1	1	1	1	1	1	1	1	0	1	0	1	0	1	1	0
ERR3967896	SPARK_2858_C1	K. quasipneumoniae subsp. quasipneumoniae	2,0,215,0,0,0,0,0,0,0	11994	0	0	1	1	0	1	1	0	1	1	1	1	0	1	1	0	1	1	1	1	1	1	1	0	1	1	1	1	0	1	1	1	0	1	1	1	1	0	1	0	1	0	1	1	0
ERR4023056	SPARK_2731_C2	K. variicola subsp. variicola	1,0,586,0,0,0,0,0,0,0	11971	0	0	1	1	0	1	1	0	1	1	1	1	0	1	1	0	1	1	1	1	1	0	1	0	0	1	1	1	1	1	1	1	1	1	1	1	1	0	1	0	1	0	1	1	0
ERR3480580	SPARK_1089_C1	K. variicola subsp. variicola	1,0,588,0,0,0,0,0,0,0	11934	0	0	1	1	0	1	1	0	1	1	1	1	0	1	1	0	1	1	1	1	1	0	1	0	0	1	1	1	1	1	1	1	1	1	1	1	1	0	1	0	1	0	1	1	0
ERR4023085	SPARK_2637_C2	K. quasipneumoniae subsp. similipneumoniae	2,1,292,0,0,0,0,0,0,0	11959	0	0	1	1	0	1	1	0	1	1	1	1	0	1	1	0	1	1	1	1	1	1	1	0	1	1	1	1	0	1	1	1	0	1	1	1	1	0	1	0	1	1	1	1	0
ERR4023146	SPARK_2680_C1	K. variicola subsp. variicola	1,0,589,0,0,0,0,0,0,0	11962	0	0	1	1	0	1	1	0	1	1	1	1	0	1	1	0	1	1	1	1	1	0	1	0	0	1	1	1	1	1	1	1	1	1	1	1	1	0	1	0	1	0	1	1	0
ERR3931895	SPARK_2797_C1	K. variicola subsp. variicola	1,0,609,0,0,0,0,0,0,0	11984	0	0	1	1	0	1	1	0	1	1	1	1	0	1	1	0	1	1	1	1	1	1	1	0	0	1	1	1	1	1	1	1	1	1	1	1	1	0	1	0	1	0	1	1	0
ERR3449234	SPARK_556_C1	K. variicola subsp. variicola	1,0,606,0,0,0,0,0,0,0	11943	0	0	1	1	0	1	1	0	1	1	1	1	0	1	1	0	1	1	1	1	1	0	1	0	0	1	1	1	1	1	1	1	1	1	1	1	1	0	1	0	1	0	1	1	0
ERR3904527	SPARK_2401_C2	K. variicola subsp. variicola	1,0,583,0,0,0,0,0,0,0	11953	0	0	1	1	1	1	1	0	1	1	1	1	0	1	1	0	1	1	1	1	1	1	1	0	0	1	1	1	1	1	1	1	1	1	1	1	1	0	1	0	1	0	1	1	0
ERR3449390	SPARK_741_C1	K. variicola subsp. variicola	1,0,582,0,0,0,0,0,0,0	12009	0	0	1	1	0	1	1	0	1	1	1	1	0	1	1	0	1	1	1	1	1	1	1	0	0	1	1	1	1	1	1	1	1	1	1	1	1	0	1	0	1	0	1	1	0
ERR3967853	SPARK_2777_C1	K. variicola subsp. variicola	1,0,574,0,0,0,0,0,0,0	11977	0	0	1	1	0	1	1	0	1	1	1	1	0	1	1	0	1	1	1	1	1	0	1	0	0	1	1	1	1	1	1	1	1	1	1	1	1	0	1	1	1	0	1	1	0
ERR3931918	SPARK_2808_C1	K. variicola subsp. variicola	1,0,600,0,0,0,0,0,0,0	11986	0	0	1	1	1	1	1	0	1	1	1	1	0	1	1	0	1	1	1	1	1	1	1	0	0	1	1	1	1	1	1	1	1	1	1	1	1	0	1	0	1	0	1	1	0
ERR3480175	SPARK_1520_C1	K. variicola subsp. variicola	1,0,564,0,0,0,0,0,0,0	11937	0	0	1	1	1	1	1	0	1	1	1	1	0	1	1	0	1	1	1	1	1	0	1	0	0	1	1	1	1	1	1	1	1	1	1	1	1	0	1	0	1	0	1	1	0
ERR3932267	SPARK_1804_C1	K. variicola subsp. variicola	1,0,570,0,0,0,0,0,0,0	11941	0	0	1	1	0	1	1	0	1	1	1	1	0	1	1	0	1	1	1	1	1	0	1	0	0	1	1	1	1	1	1	1	1	1	1	1	1	0	1	0	1	0	1	1	0
ERR3967795	SPARK_2496_C1	K. variicola subsp. variicola	1,0,575,0,0,0,0,0,0,0	11955	0	0	1	1	0	1	1	0	1	1	1	1	0	1	1	0	1	1	1	1	1	0	1	0	0	1	1	1	1	1	1	1	1	1	1	1	1	0	1	0	1	0	1	1	0
ERR3844632	SPARK_1836_C1	K. variicola subsp. variicola	1,0,496,0,1,1,0,0,0,0	11680	1	0	1	1	0	1	1	0	1	1	1	1	0	1	1	0	1	1	1	1	1	0	1	0	0	1	1	1	1	1	1	1	1	1	1	1	1	0	1	0	1	0	1	1	0
ERR3480711	SPARK_1632_C2	K. variicola subsp. variicola	1,0,526,0,1,0,0,0,0,0	11838	0	0	1	1	0	1	1	0	1	1	1	1	0	1	1	0	1	1	1	1	1	0	1	0	0	1	1	1	1	1	1	1	1	1	1	1	1	0	1	0	1	0	1	1	0
ERR276978	ERR276978	K. pneumoniae	0,0,1451,0,0,0,0,0,0,0	11675	0	0	1	1	0	1	1	0	1	1	1	1	0	1	1	0	1	1	1	1	1	1	1	0	1	1	1	1	0	1	1	1	1	1	1	1	1	0	1	0	1	0	1	1	0
ERR276933	ERR276933	K. variicola subsp. variicola	1,0,493,0,0,0,0,1,0,0	11674	0	0	1	1	0	1	1	0	1	1	1	1	0	1	1	1	1	1	1	1	1	1	1	0	0	1	1	1	1	1	1	1	1	1	1	1	1	0	1	0	1	0	1	1	0
SRR1508872	H1263	K. pneumoniae	0	0	0	0	1	1	1	1	1	0	1	1	1	1	0	1	1	0	0	1	1	1	1	1	1	0	1	1	1	0	0	1	1	1	1	1	1	1	1	0	1	0	1	0	1	0	0
24042_7#238	COMRU-KPN-BC-2015-6	K. quasipneumoniae subsp. similipneumoniae	2,1,283,0,0,0,0,0,0,0	11907	0	0	1	1	0	1	1	0	1	1	1	1	0	1	1	0	1	1	1	1	1	0	1	0	1	1	1	1	0	1	1	1	0	1	1	1	1	0	1	0	1	0	1	1	0
24042_7#251	COMRU-KPN-BC-2016-19	K. quasipneumoniae subsp. similipneumoniae	2,1,284,0,0,0,0,0,0,0	11908	0	0	1	1	0	1	1	0	1	1	1	1	0	1	1	0	1	1	1	1	1	1	1	0	1	1	1	1	0	1	1	1	0	1	1	1	1	0	1	1	1	1	1	1	0
24042_7#227	COMRU-KPN-BC-2014-16	K. quasipneumoniae subsp. similipneumoniae	2,1,281,0,0,0,0,0,0,0	11906	0	0	1	1	0	1	1	0	1	1	1	1	0	1	1	0	1	1	1	1	1	1	1	0	1	1	1	1	0	1	1	1	0	1	1	1	1	0	1	0	1	1	1	1	0
24042_7#287	1676103	K. quasipneumoniae subsp. similipneumoniae	2,1,282,0,0,0,0,0,0,0	11911	0	0	1	1	0	1	1	0	1	1	1	1	0	1	1	0	1	1	1	1	1	1	1	0	1	1	1	1	0	1	1	1	0	1	1	1	1	0	1	0	1	0	1	1	0
24042_7#321	LHC1608923-1	K. pneumoniae	0,0,1443,0,0,0,0,0,0,0	11656	0	0	1	1	0	1	1	0	1	0	1	1	0	1	1	0	1	1	1	1	1	0	1	0	1	1	1	1	0	1	1	1	1	1	1	1	1	0	1	0	1	0	1	1	0
1429	1429	K. quasipneumoniae subsp. quasipneumoniae	2,0,192,0,0,0,0,0,0,0	11913	0	0	1	1	0	1	1	0	1	1	1	1	0	1	1	0	1	1	1	1	0	1	1	0	0	1	1	1	0	1	1	1	0	1	1	1	1	0	1	0	1	0	1	0	0
221	180414-14224	K. quasipneumoniae subsp. similipneumoniae	0,0,0,0,2,0,131,0,0,0	15	0	0	1	1	0	1	1	0	1	1	1	1	0	1	1	0	1	1	1	1	1	1	1	0	1	1	1	1	0	1	1	1	0	1	1	1	1	0	1	0	1	0	1	1	0
1470	1470	K. quasipneumoniae subsp. quasipneumoniae	2,0,192,0,0,0,0,0,0,0	11913	0	0	1	1	0	1	1	0	1	1	1	1	0	1	1	0	1	1	1	1	0	1	1	0	0	1	1	1	0	1	1	1	0	1	1	1	1	0	1	0	1	0	1	0	0
24042_7#284	1675482	K. variicola subsp. variicola	1,0,542,0,0,0,0,0,0,0	11912	0	0	1	1	0	1	1	0	1	1	1	1	0	1	1	0	1	1	1	1	1	0	1	0	0	1	1	1	1	1	1	1	1	1	1	1	1	0	1	0	1	0	1	1	0
24042_7#221	COMRU-KPN-BC-2014-10	K. pneumoniae	0,0,1441,0,0,0,0,0,0,0	11655	0	0	1	1	1	1	1	0	1	1	1	1	0	1	1	0	1	1	1	1	1	1	1	0	1	1	1	1	0	1	1	1	1	1	1	1	1	0	1	0	1	0	1	1	0
24936_1#118	V11	K. variicola subsp. variicola	1,0,543,0,0,0,0,0,0,0	11910	0	0	1	1	0	1	1	0	1	1	1	1	0	1	1	1	1	1	1	1	1	1	1	0	0	1	1	1	1	1	1	1	1	1	1	1	1	0	1	0	1	0	1	1	0
24042_7#246	COMRU-KPN-BC-2016-14	K. variicola subsp. variicola	1,0,538,0,0,0,0,0,0,0	11909	0	0	1	1	0	1	1	0	1	1	1	1	0	1	1	0	1	1	1	1	1	0	1	0	0	1	1	1	1	1	1	1	1	1	1	1	1	0	1	0	1	0	1	1	0
216	110314-15769	K. quasipneumoniae subsp. quasipneumoniae	1,0,8,1,0,0,0,0,0,0	172	0	0	1	1	1	1	1	0	1	1	1	1	0	1	1	0	1	1	1	1	1	1	1	0	1	1	1	1	0	1	1	1	0	1	1	1	1	0	1	0	1	1	1	1	0
24936_1#114	15B02285	K. variicola subsp. variicola	1,0,536,0,0,0,0,0,0,0	11914	0	0	1	1	0	1	1	0	0	1	1	1	0	1	1	0	1	1	1	1	0	1	1	0	0	1	1	1	1	1	1	1	1	1	1	1	1	0	1	0	1	0	1	1	0
MISC236	MISC236	K. quasipneumoniae subsp. similipneumoniae	2,1,*,*,*,*,*,*,*,*	10825	0	0	1	1	0	1	1	0	0	1	1	1	0	1	1	1	1	1	1	1	0	1	1	0	1	1	1	1	0	1	1	1	0	1	1	1	1	0	1	0	1	0	1	1	0
MISC208	MISC208	K. quasipneumoniae subsp. similipneumoniae	2,1,252,0,0,0,0,0,0,0	11826	0	0	1	1	0	1	1	0	1	1	1	1	0	1	1	0	1	1	1	1	1	1	1	0	1	1	1	1	0	1	1	1	0	1	1	1	1	0	1	0	1	1	1	1	0
F136	F136	K. quasipneumoniae subsp. similipneumoniae	2,1,253,0,0,0,0,0,0,0	11823	0	0	1	1	0	1	1	0	1	1	1	1	0	1	1	0	1	1	1	1	1	1	1	0	1	1	1	1	0	1	1	1	0	1	1	1	1	0	1	0	1	1	1	1	0
E349	E349	K. quasipneumoniae subsp. quasipneumoniae	2,0,184,0,0,0,0,0,0,0	11825	0	0	1	1	0	1	1	0	1	1	1	1	0	1	1	0	1	1	1	1	1	1	1	0	1	1	1	1	0	1	1	1	0	1	1	1	1	0	1	0	1	0	1	1	0
E515	E515	K. quasipneumoniae subsp. similipneumoniae	2,1,251,0,0,0,0,0,0,0	11824	0	0	1	1	0	1	1	0	1	1	1	1	0	1	1	0	1	1	1	1	1	1	1	0	1	1	1	1	0	1	1	1	0	1	1	1	1	0	1	0	1	0	1	1	0
E480	E480	K. quasipneumoniae subsp. quasipneumoniae	2,0,185,0,0,0,0,0,0,0	11827	0	0	1	1	0	1	1	0	1	1	1	1	0	1	1	0	1	1	1	1	1	1	1	0	0	1	1	1	1	1	1	1	0	1	1	1	1	0	1	0	1	0	1	1	0
SRR10694521	MN-19	K. quasipneumoniae subsp. quasipneumoniae	2,0,227,0,0,0,0,0,0,0	12031	0	0	1	1	0	1	1	0	1	1	1	1	0	1	1	0	1	1	1	1	0	1	1	0	1	1	1	1	1	1	1	1	0	1	1	1	1	0	1	0	1	0	1	1	0
SRR10694520	MN-20	K. quasipneumoniae subsp. quasipneumoniae	2,0,226,0,0,0,0,0,0,0	12030	0	0	1	1	0	1	1	0	1	1	1	1	0	1	1	0	1	1	1	1	1	1	1	0	1	1	1	1	0	1	1	1	0	1	1	1	1	0	1	0	1	0	1	1	0
SRR10694560	WI-06	K. quasipneumoniae subsp. quasipneumoniae	2,0,228,0,0,0,0,0,0,0	12032	0	0	1	1	0	1	1	0	1	1	1	1	0	1	1	1	1	1	1	1	1	1	1	0	1	1	1	1	1	1	1	1	0	1	1	1	1	0	1	0	1	0	1	1	0
SRR14449531	ARLG-7059	K. pneumoniae	0,0,126,0,0,4,0,0,0,0	1	0	0	1	1	0	1	1	0	1	1	1	1	0	1	1	0	1	1	1	1	1	0	1	0	1	1	1	1	0	1	1	1	1	1	1	1	1	0	1	0	1	0	1	1	0
SRR12509350	ARLG-4711	K. pneumoniae	0,0,126,8,0,0,0,0,0,0	1	0	0	1	1	0	1	1	0	1	1	1	1	0	1	1	0	1	1	1	1	1	0	1	0	1	1	1	1	0	1	1	1	1	1	1	1	1	0	1	0	1	0	1	1	0
SRR14449769	ARLG-6793	K. pneumoniae	0,0,126,0,0,1,0,0,0,0	1	0	0	1	1	0	1	1	0	1	1	1	1	0	1	1	0	1	1	1	1	1	0	1	0	1	1	1	1	0	1	1	1	1	1	1	1	1	0	1	0	1	0	1	1	0
SRR14449803	ARLG-6756	K. pneumoniae	0,0,126,10,0,0,0,0,0,0	1	0	0	1	1	0	1	1	0	1	1	1	1	0	1	1	0	1	1	1	1	1	0	1	0	1	1	1	1	0	1	1	1	1	1	1	1	1	0	1	0	1	0	1	1	0
ERR1374862	EuSCAPE_SI018	K. pneumoniae	0,0,126,0,0,0,0,1,0,0	1	0	0	1	1	0	1	1	0	1	1	1	1	0	1	1	0	1	1	1	1	1	0	1	0	1	1	1	1	0	1	1	1	1	1	1	1	1	0	1	0	1	0	1	1	0
ERR1374960	EuSCAPE_SC030	K. pneumoniae	0,0,126,0,0,0,0,2,0,0	1	0	0	1	1	0	1	1	0	1	1	1	1	0	1	1	0	1	1	1	1	1	0	1	0	1	1	1	1	0	1	1	1	1	1	1	1	1	0	1	0	1	0	1	1	0
5193_3#6	K290N	K. pneumoniae	0,0,126,0,0,0,6,0,0,0	1	0	0	1	1	0	1	1	0	1	1	1	1	0	1	1	0	1	1	1	1	1	0	1	0	1	1	1	1	0	1	1	1	1	1	1	1	1	0	1	0	1	0	1	1	0
ERR3416319	SB5811	K. pneumoniae	0,0,126,0,8,0,0,0,0,0	1	0	0	1	1	0	1	1	0	1	1	1	1	0	1	1	0	1	1	1	1	1	0	1	0	1	1	1	1	0	1	1	1	1	1	1	1	1	0	1	0	1	0	1	1	0
ERR3415940	SB5391	K. pneumoniae	0,0,126,0,7,0,0,0,1,0	1	0	0	1	1	0	1	1	0	1	1	1	1	0	1	1	0	1	1	1	1	1	0	1	0	1	1	1	1	0	1	1	1	1	1	1	1	1	0	1	0	1	0	1	1	0
SRR5877511	1543_1	K. pneumoniae	0,0,126,1,0,0,0,3,0,0	1	0	0	1	1	0	1	1	0	1	1	1	1	0	1	1	0	1	1	1	1	1	0	1	0	1	1	1	1	0	1	1	1	1	1	1	1	1	0	1	0	1	0	1	1	0
SRR5877472	1988_1	K. pneumoniae	0,0,126,0,0,6,0,0,0,0	1	0	0	1	1	0	1	1	0	1	1	1	1	0	1	1	0	1	1	1	1	1	0	1	0	1	1	1	1	0	1	1	1	1	1	1	1	1	0	1	0	1	0	1	1	0
ERR3449528	SPARK_795_C1	K. pneumoniae	0,0,126,0,5,0,0,0,0,0	1	0	0	1	1	0	1	1	0	1	1	1	1	0	1	1	0	1	1	1	1	1	0	1	0	1	1	1	1	0	1	1	1	1	1	1	1	1	0	1	0	1	0	1	1	0
ERR3480255	SPARK_926_C1	K. pneumoniae	0,0,126,0,5,0,0,0,0,0	1	0	0	1	1	0	1	1	0	1	1	1	1	0	1	1	0	1	1	1	1	1	0	1	0	1	1	1	1	0	1	1	1	1	1	1	1	1	0	1	0	1	0	1	1	0
42	070111-39341	K. pneumoniae	0,0,126,0,0,0,0,0,*,*	1	0	0	1	1	0	1	1	0	1	1	1	1	0	1	1	0	1	1	1	1	1	0	1	0	1	1	1	1	0	1	1	1	1	1	1	1	1	0	1	0	1	0	1	1	0
24042_7#292	16114394	K. pneumoniae	0,0,126,0,0,*,*,*,*,*	1	0	0	1	1	0	1	1	0	1	1	1	1	0	1	1	0	1	1	1	1	1	0	1	0	1	1	1	1	0	1	1	1	1	1	1	1	1	0	1	0	1	0	1	1	0
ERR315157	9776_6_55	K. pneumoniae	0,0,421,0,1,0,0,1,0,0	3	0	0	1	1	0	1	1	0	1	1	1	1	0	1	1	0	1	1	1	1	1	1	1	0	1	1	1	1	0	1	1	1	1	1	1	1	1	0	1	0	1	0	1	1	0
ERR1541277	EuSCAPE_BE122	K. pneumoniae	0,0,130,2,0,0,0,0,0,0	4	0	0	1	1	0	1	1	0	1	1	1	1	0	1	1	0	1	1	1	1	1	1	1	0	1	1	1	1	0	1	1	1	1	1	1	1	1	1	1	0	1	0	1	1	0
ERR1217152	EuSCAPE_IL068	K. pneumoniae	0,0,130,1,0,0,0,0,0,0	4	0	0	1	1	0	1	1	0	1	1	1	1	0	1	1	0	1	1	1	1	1	1	1	0	1	1	1	1	0	1	1	1	1	1	1	1	1	1	1	0	1	0	1	1	0
ERR972012	D46208	K. pneumoniae	0,0,130,0,*,*,*,*,*,*	4	0	0	1	1	0	1	1	0	1	1	1	1	0	1	1	0	1	1	1	1	1	1	1	0	1	1	1	1	0	1	1	1	1	1	1	1	1	1	1	0	1	0	1	1	0
1241	1241	K. pneumoniae	0,0,130,1,2,0,0,0,0,0	4	0	0	1	1	0	1	1	0	1	1	1	1	0	1	1	0	1	1	1	1	1	1	1	0	1	1	1	1	0	1	1	1	1	1	1	1	1	1	1	0	1	0	1	1	0
1235	1235	K. pneumoniae	0,0,130,1,2,0,0,0,0,0	4	0	0	1	1	0	1	1	0	1	1	1	1	0	1	1	0	1	1	1	1	1	1	1	0	1	1	1	1	0	1	1	1	1	1	1	1	1	1	1	0	1	0	1	1	0
1251	1251	K. pneumoniae	0,0,130,1,2,0,0,0,0,0	4	0	0	1	1	0	1	1	0	1	1	1	1	0	1	1	0	1	1	1	1	1	1	1	0	1	1	1	1	0	1	1	1	1	1	1	1	1	1	1	0	1	0	1	1	0
1273	1273	K. pneumoniae	0,0,130,1,2,0,0,0,0,0	4	0	0	1	1	0	1	1	0	1	1	1	1	0	1	1	0	1	1	1	1	1	1	1	0	1	1	1	1	0	1	1	1	1	1	1	1	1	1	1	0	1	0	1	1	0
1272	1272	K. pneumoniae	0,0,130,1,2,0,0,0,0,0	4	0	0	1	1	0	1	1	0	1	1	1	1	0	1	1	0	1	1	1	1	1	1	1	0	1	1	1	1	0	1	1	1	1	1	1	1	1	1	1	0	1	0	1	1	0
SRR10694664	WI-01	K. pneumoniae	0,0,130,1,3,0,0,0,0,0	4	0	0	1	1	0	1	1	0	1	1	1	1	0	1	1	0	1	1	1	1	1	1	1	0	1	1	1	1	0	1	1	1	1	1	1	1	1	1	1	0	1	0	1	1	0
SRR2098751	Kpn0039	K. pneumoniae	0,0,129,0,2,2,0,0,0,0	5	0	0	1	1	0	1	1	0	1	1	1	1	0	1	1	0	1	1	1	1	1	1	1	0	1	1	1	1	0	1	1	1	1	1	1	1	1	1	1	0	1	0	1	1	0
ERR1217329	EuSCAPE_IT153	K. pneumoniae	0,0,129,0,2,0,0,0,0,0	5	0	0	1	1	0	1	1	0	1	1	1	1	0	1	1	0	1	1	1	1	1	1	1	0	1	1	1	1	0	1	1	1	1	1	1	1	1	1	1	0	1	0	1	1	0
ERR1514952	EuSCAPE_IE010	K. pneumoniae	0,0,129,0,3,0,0,0,0,0	5	0	0	1	1	0	1	1	0	1	1	1	1	0	1	1	0	1	1	1	1	1	1	1	0	1	1	1	1	0	1	1	1	1	1	1	1	1	1	1	0	1	0	1	1	0
ERR1514959	EuSCAPE_IE017	K. pneumoniae	0,0,129,0,3,0,0,0,1,0	5	0	0	1	1	0	1	1	0	1	1	1	1	0	1	1	0	1	1	1	1	1	1	1	0	1	1	1	1	0	1	1	1	1	1	1	1	1	1	1	0	1	0	1	1	0
ERR1374980	EuSCAPE_SI006	K. pneumoniae	0,0,129,0,1,0,0,0,0,0	5	0	0	1	1	0	1	1	0	1	1	1	1	0	1	1	0	1	1	1	1	1	1	1	0	1	1	1	1	0	1	1	1	1	1	1	1	1	1	1	0	1	0	1	1	0
ERR4023134	SPARK_2668_C1	K. pneumoniae	0,0,129,0,8,0,0,0,0,0	5	0	0	1	1	0	1	1	0	1	1	1	1	0	1	1	0	1	1	1	1	1	1	1	0	1	1	1	1	0	1	1	1	1	1	1	1	1	1	1	0	1	0	1	1	0
SRR14449421	ARLG-6754	K. pneumoniae	0,0,127,10,6,0,0,0,0,0	6	0	0	1	1	0	1	1	0	1	1	1	1	0	1	1	0	1	1	1	1	1	0	1	0	1	1	1	1	0	1	1	1	1	1	1	1	1	1	1	0	1	0	1	1	0
SRR14449699	ARLG-7361	K. pneumoniae	0,0,127,8,19,0,0,0,0,0	6	0	0	1	1	0	1	1	0	1	1	1	1	0	1	1	0	1	1	1	1	1	1	1	0	1	1	1	1	0	1	1	1	1	1	1	1	1	1	1	0	1	0	1	1	0
SRR12508749	ARLG-4211	K. pneumoniae	0,0,127,5,0,0,0,2,0,0	6	0	0	1	1	0	1	1	0	1	1	1	1	0	1	1	0	1	1	1	1	1	1	1	0	1	1	1	1	0	1	1	1	1	1	1	1	1	1	1	0	1	0	1	1	0
SRR12509222	ARLG-3496	K. pneumoniae	0,0,127,5,0,1,0,*,*,*	6	0	0	1	1	0	1	1	0	1	1	1	1	0	1	1	0	1	1	1	1	1	1	1	0	1	1	1	1	0	1	1	1	1	1	1	1	1	1	1	0	1	0	1	1	0
SRR12509446	ARLG-4554	K. pneumoniae	0,0,127,5,0,1,0,2,0,0	6	0	0	1	1	0	1	1	0	1	1	1	1	0	1	1	0	1	1	1	1	1	1	1	0	1	1	1	1	0	1	1	1	1	1	1	1	1	1	1	0	1	0	1	1	0
SRR12508744	ARLG-4215	K. pneumoniae	0,0,127,5,0,0,0,2,0,0	6	0	0	1	1	0	1	1	0	1	1	1	1	0	1	1	0	1	1	1	1	1	1	1	0	1	1	1	1	0	1	1	1	1	1	1	1	1	1	1	0	1	0	1	1	0
SRR12509107	ARLG-3546	K. pneumoniae	0,0,127,5,0,1,0,3,0,0	6	0	0	1	1	0	1	1	0	1	1	1	1	0	1	1	0	1	1	1	1	1	1	1	0	1	1	1	1	0	1	1	1	1	1	1	1	1	1	1	0	1	0	1	1	0
SRR2098701	Kpn0006	K. pneumoniae	0,0,127,8,20,0,0,*,*,*	6	0	0	1	1	0	1	1	0	1	1	1	1	0	1	1	0	1	1	1	1	1	1	1	0	1	1	1	1	0	1	1	1	1	1	1	1	1	1	1	0	1	0	1	1	0
ERR1216961	EuSCAPE_DE015	K. pneumoniae	0,0,127,2,0,0,0,0,0,0	6	0	0	1	1	0	1	1	0	1	1	1	1	0	1	1	0	1	1	1	1	1	0	1	0	1	1	1	1	0	1	1	1	1	1	1	1	1	1	1	0	1	0	1	1	0
ERR1216967	EuSCAPE_DE021	K. pneumoniae	0,0,127,8,1,0,0,0,0,0	6	0	0	1	1	0	1	1	0	1	1	1	1	0	1	1	0	1	1	1	1	1	1	1	0	1	1	1	1	0	1	1	1	1	1	1	1	1	1	1	0	1	0	1	1	0
ERR1204971	EuSCAPE_AT013	K. pneumoniae	0,0,127,8,3,0,0,0,0,0	6	0	0	1	1	0	1	1	0	1	1	1	1	0	1	1	0	1	1	1	1	1	1	1	0	1	1	1	1	0	1	1	1	1	1	1	1	1	1	1	0	1	0	1	1	0
ERR1289701	EuSCAPE_ES267	K. pneumoniae	0,0,127,8,6,0,0,0,0,0	6	0	0	1	1	0	1	1	0	1	1	1	1	0	1	1	0	1	1	1	1	1	1	1	0	1	1	1	1	0	1	1	1	1	1	1	1	1	1	1	0	1	0	1	1	0
ERR1216973	EuSCAPE_DE027	K. pneumoniae	0,0,127,8,2,0,0,0,0,0	6	0	0	1	1	0	1	1	0	1	1	1	1	0	1	1	0	1	1	1	1	1	1	1	0	1	1	1	1	0	1	1	1	1	1	1	1	1	1	1	0	1	0	1	1	0
ERR1289738	EuSCAPE_GR009	K. pneumoniae	0,0,127,8,7,0,0,0,0,0	6	0	0	1	1	0	1	1	0	1	1	1	1	0	1	1	0	1	1	1	1	1	1	1	0	1	1	1	1	0	1	1	1	1	1	1	1	1	1	1	0	1	0	1	1	0
ERR1541494	EuSCAPE_TR255	K. pneumoniae	0,0,127,3,0,0,0,0,0,0	6	0	0	1	1	0	1	1	0	1	1	1	1	0	1	1	0	1	1	1	1	1	1	1	0	1	1	1	1	0	1	1	1	1	1	1	1	1	1	1	0	1	0	1	1	0
ERR319510	9870_4_13	K. pneumoniae	0,0,127,5,*,*,*,*,*,*	6	0	0	1	1	0	1	1	0	1	1	1	1	0	1	1	0	1	1	1	1	1	1	1	0	1	1	1	1	0	1	1	1	1	1	1	1	1	1	1	0	1	0	1	1	0
ERR1795958	ERR1795958	K. pneumoniae	0,0,127,8,5,0,0,0,0,0	6	0	0	1	1	0	1	1	0	1	1	1	1	0	1	1	0	1	1	1	1	1	1	1	0	1	1	1	1	0	1	1	1	1	1	1	1	1	1	1	0	1	0	1	1	0
ERR1795963	ERR1795963	K. pneumoniae	0,0,127,8,5,0,0,0,0,0	6	0	0	1	1	0	1	1	0	1	1	1	1	0	1	1	0	1	1	1	1	1	1	1	0	1	1	1	1	0	1	1	1	1	1	1	1	1	1	1	0	1	0	1	1	0
ERR7598130	MVK-04F020	K. pneumoniae	0,0,127,8,8,0,0,0,0,0	6	0	0	1	1	0	1	1	0	1	1	1	1	0	1	1	0	1	1	1	1	1	1	1	0	1	1	1	1	0	1	1	1	1	1	1	1	1	1	1	0	1	0	1	1	0
ERR3480297	SPARK_976_C1	K. pneumoniae	0,0,127,2,1,0,0,1,0,0	6	0	0	1	1	0	1	1	0	1	1	1	1	0	1	1	0	1	1	1	1	1	0	1	0	1	1	1	1	0	1	1	1	1	1	1	1	1	1	1	0	1	0	1	1	0
ERR3480185	SPARK_1530_C1	K. pneumoniae	0,0,127,8,8,1,0,0,0,0	6	0	0	1	1	0	1	1	0	1	1	1	1	0	1	1	0	1	1	1	1	1	1	1	0	1	1	1	1	0	1	1	1	1	1	1	1	1	1	1	0	1	0	1	1	0
ERR3480474	SPARK_1208_C2	K. pneumoniae	0,0,127,10,1,0,1,0,0,0	6	0	0	1	1	0	1	1	0	1	1	1	1	0	1	1	0	1	1	1	1	1	0	1	0	1	1	1	1	0	1	1	1	1	1	1	1	1	1	1	0	1	0	1	1	0
ERR3449177	SPARK_517_C1	K. pneumoniae	0,0,127,10,2,0,0,0,0,0	6	0	0	1	1	0	1	1	0	1	1	1	1	0	1	1	0	1	1	1	1	1	0	1	0	1	1	1	1	0	1	1	1	1	1	1	1	1	1	1	0	1	0	1	1	0
ERR3440394	SPARK_36_C3	K. pneumoniae	0,0,127,8,15,0,0,0,0,0	6	0	0	1	1	0	1	1	0	1	1	1	1	0	1	1	0	1	1	1	1	1	1	1	0	1	1	1	1	0	1	1	1	1	1	1	1	1	1	1	0	1	0	1	1	0
ERR3440393	SPARK_36_C2	K. pneumoniae	0,0,127,8,15,0,0,0,0,1	6	0	0	1	1	0	1	1	0	1	1	1	1	0	1	1	0	1	1	1	1	1	1	1	0	1	1	1	1	0	1	1	1	1	1	1	1	1	1	1	0	1	0	1	1	0
ERR4022853	SPARK_2063_C1	K. pneumoniae	0,0,127,8,12,0,1,0,0,0	6	0	0	1	1	0	1	1	0	1	1	1	1	0	1	1	0	1	1	1	1	1	1	1	0	1	1	1	1	0	1	1	1	1	1	1	1	1	1	1	0	1	0	1	1	0
24042_7#231	COMRU-KPN-BC-2014-20	K. pneumoniae	0,0,127,10,4,0,0,0,0,0	6	0	0	1	1	0	1	1	0	1	1	1	1	0	1	1	0	1	1	1	1	1	0	1	0	1	1	1	1	0	1	1	1	1	1	1	1	1	1	1	0	1	0	1	1	0
SRR10694558	NY-04	K. pneumoniae	0,0,127,8,21,0,0,*,*,*	6	0	0	1	1	0	1	1	0	1	1	1	1	0	1	1	0	1	1	1	1	1	1	1	0	1	1	1	1	0	1	1	1	1	1	1	1	1	1	1	0	1	0	1	1	0
ERR1415635	EuSCAPE_RO097	K. pneumoniae	0,0,47,0,0,0,0,0,0,0	8	0	0	1	1	0	1	1	0	1	1	1	1	0	1	1	0	1	1	1	1	1	0	1	0	1	1	1	1	0	1	1	1	1	1	1	1	1	1	1	0	1	0	1	1	0
ERR3416038	SB5502	K. pneumoniae	0,0,47,0,7,0,0,0,0,0	8	0	0	1	1	0	1	1	0	1	1	1	1	0	1	1	0	1	1	1	1	1	0	1	0	1	1	1	1	0	1	1	1	1	1	1	1	1	1	1	0	1	0	1	1	0
T7-083	T7-083	K. pneumoniae	0,0,47,0,6,0,0,0,0,0	8	0	0	1	1	0	1	1	0	1	1	1	1	0	1	1	0	1	1	1	1	1	0	1	0	1	1	1	1	0	1	1	1	1	1	1	1	1	1	1	0	1	0	1	1	0
ERR7598098	MVK-09F1093	K. pneumoniae	0,0,47,1,0,0,0,0,0,0	8	0	0	1	1	0	1	1	0	1	1	1	1	0	1	1	0	1	1	1	1	1	0	1	0	1	1	1	1	0	1	1	1	1	1	1	1	1	0	1	0	1	0	1	1	0
ERR1228224	EuSCAPE_IT362	K. pneumoniae	0,0,400,0,0,0,0,0,0,0	10	0	0	1	1	1	1	1	0	1	1	1	1	0	1	1	0	1	1	1	1	1	1	1	0	1	1	1	1	0	1	1	1	1	1	1	1	1	0	1	0	1	0	1	1	0
16780_6#48	KSB1_3E	K. pneumoniae	0,0,400,*,*,*,*,*,*,*	10	0	0	1	1	1	1	1	0	1	1	1	1	0	1	1	0	1	1	1	1	1	1	1	0	1	1	1	1	0	1	1	1	1	1	1	1	1	0	1	0	1	0	1	1	0
T7-432	T7-432	K. pneumoniae	0,0,400,1,3,0,0,0,0,0	10	0	0	1	1	1	1	1	0	1	1	1	1	0	1	1	0	1	1	1	1	1	1	1	0	1	1	1	1	0	1	1	1	1	1	1	1	1	0	1	0	1	0	1	1	0
T7-485	T7-485	K. pneumoniae	0,0,400,1,1,0,0,0,0,0	10	0	0	1	1	1	1	1	0	1	1	1	1	0	1	1	0	1	1	1	1	1	1	1	0	1	1	1	1	0	1	1	1	1	1	1	1	1	0	1	0	1	0	1	1	0
T7-421	T7-421	K. pneumoniae	0,0,400,2,0,0,0,0,0,0	10	0	0	1	1	1	1	1	0	1	1	1	1	0	1	1	0	1	1	1	1	1	1	1	0	1	1	1	1	0	1	1	1	1	1	1	1	1	0	1	0	1	0	1	1	0
T7-372	T7-372	K. pneumoniae	0,0,400,1,3,0,1,0,0,0	10	0	0	1	1	1	1	1	0	1	1	1	1	0	1	1	0	1	1	1	1	1	1	1	0	1	1	1	1	0	1	1	1	1	1	1	1	1	0	1	0	1	0	1	1	0
T7-166	T7-166	K. pneumoniae	0,0,400,1,5,0,0,0,0,0	10	0	0	1	1	1	1	1	0	1	1	1	1	0	1	1	0	1	1	0	1	1	1	1	0	1	1	1	1	0	1	1	1	1	1	1	1	1	0	1	0	1	0	1	1	0
T7-277	T7-277	K. pneumoniae	0,0,400,1,4,0,0,0,0,0	10	0	0	1	1	1	1	1	0	1	1	1	1	0	1	1	0	1	1	1	1	1	1	1	0	1	1	1	1	0	1	1	1	1	1	1	1	1	0	1	0	1	0	1	1	0
T7-305	T7-305	K. pneumoniae	0,0,400,1,6,0,0,0,0,0	10	0	0	1	1	1	1	1	0	1	1	1	1	0	1	1	0	1	1	1	1	1	1	1	0	1	1	1	1	0	1	1	1	1	1	1	1	1	0	1	0	1	0	1	1	0
T7-339	T7-339	K. pneumoniae	0,0,400,2,0,0,1,0,0,0	10	0	0	1	1	1	1	1	0	1	1	1	1	0	1	1	0	1	1	1	1	1	1	1	0	1	1	1	1	0	1	1	1	1	1	1	1	1	0	1	0	1	0	1	1	0
T7-145	T7-145	K. pneumoniae	0,0,400,1,2,0,0,0,0,0	10	0	0	1	1	1	1	1	0	1	1	1	1	0	1	1	0	1	1	1	1	1	1	1	0	1	1	1	1	0	1	1	1	1	1	1	1	1	0	1	0	1	0	1	1	0
ERR3449523	SPARK_789_C1	K. pneumoniae	0,0,400,0,1,0,0,0,0,0	10	0	0	1	1	1	1	1	0	1	1	1	1	0	1	1	0	1	1	1	1	1	1	1	0	1	1	1	1	0	1	1	1	1	1	1	1	1	0	1	0	1	0	1	1	0
ERR560524	SB4762	K. pneumoniae	0,0,108,0,1,0,0,0,0,0	12	0	0	1	1	1	1	1	0	1	1	1	1	0	1	1	0	1	1	1	1	1	1	1	0	1	1	1	1	0	1	1	1	1	1	1	1	1	0	1	0	1	0	1	1	0
SRR14449911	ARLG-7925	K. pneumoniae	0,0,108,7,0,2,0,0,0,0	12	0	0	1	1	1	1	1	0	1	1	1	1	0	1	1	0	1	1	1	1	1	1	1	0	1	1	1	1	0	1	1	1	1	1	1	1	1	0	1	0	1	0	1	1	0
SRR14449878	ARLG-7219	K. pneumoniae	0,0,108,8,1,0,0,0,0,0	12	0	0	1	1	1	1	1	0	1	1	1	1	0	1	1	0	1	1	1	1	1	1	1	0	1	1	1	1	0	1	1	1	1	1	1	1	1	0	1	0	1	0	1	1	0
SRR12508697	ARLG-4639	K. pneumoniae	0,0,108,0,10,0,0,0,0,0	12	0	0	1	1	1	1	1	0	1	1	1	1	0	1	1	0	1	1	1	1	1	1	1	0	1	1	1	1	0	1	1	1	1	1	1	1	1	0	1	0	1	0	1	1	0
SRR12508695	ARLG-4641	K. pneumoniae	0,0,108,0,10,0,1,0,0,0	12	0	0	1	1	1	1	1	0	1	1	1	1	0	1	1	0	1	1	1	1	1	1	1	0	1	1	1	1	0	1	1	1	1	1	1	1	1	0	1	0	1	0	1	1	0
SRR12508815	ARLG-4184	K. pneumoniae	0,0,108,5,1,1,0,0,0,0	12	0	0	1	1	1	1	1	0	1	1	1	1	0	1	1	0	1	1	1	1	1	0	1	0	1	1	1	1	0	1	1	1	1	1	1	1	1	0	1	0	1	0	1	1	0
ERR1204824	EuSCAPE_AT020	K. pneumoniae	0,0,108,0,0,0,0,0,0,0	12	0	0	1	1	1	1	1	0	1	1	1	1	0	1	1	0	1	1	1	1	1	1	1	0	1	1	1	1	0	1	1	1	1	1	1	1	1	0	1	0	1	0	1	1	0
16870_8#5	INF159	K. pneumoniae	0,0,108,0,*,*,*,*,*,*	12	0	0	1	1	1	1	1	0	1	1	1	1	0	1	1	0	1	1	1	1	1	1	1	0	1	1	1	1	0	1	1	1	1	1	1	1	1	0	1	0	1	0	1	1	0
16780_6#28	KSB1_1C	K. pneumoniae	0,0,108,*,*,*,*,*,*,*	12	0	0	1	1	1	1	1	0	1	1	1	1	0	1	1	0	1	1	1	1	1	1	1	0	1	1	1	1	0	1	1	1	1	1	1	1	1	0	1	0	1	0	1	1	0
ERR3416077	SB5547	K. pneumoniae	0,0,108,9,0,0,0,0,0,0	12	0	0	1	1	1	1	1	0	1	1	1	1	0	1	1	0	1	1	1	1	1	1	1	0	1	1	1	1	0	1	1	1	1	1	1	1	1	0	1	0	1	0	1	1	0
ERR1795988	ERR1795988	K. pneumoniae	0,0,108,2,0,0,0,0,0,0	12	0	0	1	1	1	1	1	0	1	1	1	1	0	1	1	0	1	1	1	1	1	1	1	0	1	1	1	1	0	1	1	1	1	1	1	1	1	0	1	0	1	0	1	1	0
ERR1796044	ERR1796044	K. pneumoniae	0,0,108,2,0,0,0,0,0,0	12	0	0	1	1	1	1	1	0	1	1	1	1	0	1	1	0	1	1	1	1	1	1	1	0	1	1	1	1	0	1	1	1	1	1	1	1	1	0	1	0	1	0	1	1	0
SRR15569575	WUSM_KP_88	K. pneumoniae	0,0,108,1,3,*,*,*,*,*	12	0	0	1	1	1	1	1	0	1	1	1	1	0	1	1	0	1	1	1	1	1	1	1	0	1	1	1	1	0	1	1	1	1	1	1	1	1	0	1	0	1	0	1	1	0
T7-188	T7-188	K. pneumoniae	0,0,108,0,5,0,0,0,0,0	12	0	0	1	1	1	1	1	0	1	1	1	1	0	1	1	0	1	1	1	1	1	1	1	0	1	1	1	1	0	1	1	1	1	1	1	1	1	0	1	0	1	0	1	1	0
ERR3480118	SPARK_1405_C1	K. pneumoniae	0,0,108,7,2,0,0,0,0,0	12	0	0	1	1	1	1	1	0	1	1	1	1	0	1	1	0	1	1	1	1	1	1	1	0	1	1	1	1	0	1	1	1	1	1	1	1	1	0	1	0	1	0	1	1	0
SRR12509360	ARLG-3595	K. pneumoniae	0,0,98,0,6,1,2,0,0,0	13	0	0	1	1	0	1	1	0	1	1	1	1	0	1	1	0	1	1	1	1	1	0	1	0	1	1	1	1	0	1	1	1	1	1	1	1	1	0	1	0	1	0	1	1	0
SRR12509127	ARLG-3474	K. pneumoniae	0,0,98,0,6,1,1,1,0,0	13	0	0	1	1	0	1	1	0	1	1	1	1	0	1	1	0	1	1	1	1	1	0	1	0	1	1	1	1	0	1	1	1	1	1	1	1	1	0	1	0	1	0	1	1	0
SRR14450010	ARLG-7469	K. pneumoniae	0,0,98,0,5,0,0,0,6,0	13	0	0	1	1	0	1	1	0	1	1	1	1	0	1	1	0	1	1	1	1	1	0	1	0	1	1	1	1	0	1	1	1	1	1	1	1	1	0	1	0	1	0	1	1	0
SRR14449316	ARLG-7807	K. pneumoniae	0,0,98,0,11,2,0,0,1,0	13	0	0	1	1	0	1	1	0	1	1	1	1	0	1	1	0	1	1	0	1	1	0	1	0	1	1	1	1	0	1	1	1	1	1	1	1	1	0	1	0	1	0	1	1	0
SRR12508927	ARLG-4173	K. pneumoniae	0,0,98,0,6,1,1,6,*,*	13	0	0	1	1	0	1	1	0	1	1	1	1	0	1	1	0	1	1	1	1	1	0	1	0	1	1	1	1	0	1	1	1	1	1	1	1	1	0	1	0	1	0	1	1	0
SRR12508754	ARLG-4206	K. pneumoniae	0,0,98,0,6,1,2,0,0,0	13	0	0	1	1	0	1	1	0	1	1	1	1	0	1	1	0	1	1	1	1	1	0	1	0	1	1	1	1	0	1	1	1	1	1	1	1	1	0	1	0	1	0	1	1	0
SRR14450254	ARLG-8101	K. pneumoniae	0,0,98,2,6,0,2,0,1,0	13	0	0	1	1	0	1	1	0	1	1	1	1	0	1	1	0	1	1	1	1	1	0	1	0	1	1	1	1	0	1	1	1	1	1	1	1	1	0	1	0	1	0	1	1	0
SRR14449381	ARLG-6449	K. pneumoniae	0,0,98,0,12,1,0,0,0,0	13	0	0	1	1	0	1	1	0	1	1	1	1	0	1	1	0	1	1	1	1	1	0	1	0	1	1	1	1	0	1	1	1	1	1	1	1	1	0	1	0	1	0	1	1	0
SRR12509581	ARLG-3533	K. pneumoniae	0,0,98,2,5,0,1,0,0,0	13	0	0	1	1	0	1	1	0	1	1	1	1	0	1	1	0	1	1	1	1	1	0	1	0	1	1	1	1	0	1	1	1	1	1	1	1	1	0	1	0	1	0	1	1	0
ERR257660	ERR257660	K. pneumoniae	0,0,98,0,6,8,0,0,*,*	13	0	0	1	1	0	1	1	0	1	1	1	1	0	1	1	0	1	1	1	1	1	0	1	0	1	1	1	1	0	1	1	1	1	1	1	1	1	0	1	0	1	0	1	1	0
ERR1375016	EuSCAPE_UK099	K. pneumoniae	0,0,98,2,2,0,0,0,0,0	13	0	0	1	1	0	1	1	0	1	1	1	1	0	1	1	0	1	1	1	1	1	0	1	0	1	1	1	1	0	1	1	1	1	1	1	1	1	0	1	0	1	0	1	1	0
ERR1289722	EuSCAPE_ES288	K. pneumoniae	0,0,98,0,2,0,0,0,0,0	13	0	0	1	1	0	1	1	0	1	1	1	1	0	1	1	0	1	1	1	1	1	0	1	0	1	1	1	1	0	1	1	1	1	1	1	1	1	0	1	0	1	0	1	1	0
ERR1374931	EuSCAPE_CY002	K. pneumoniae	0,0,98,0,9,0,0,0,0,0	13	0	0	1	1	0	1	1	0	1	1	1	1	0	1	1	0	1	1	1	1	1	0	1	0	1	1	1	1	0	1	1	1	1	1	1	1	1	0	1	0	1	0	1	1	0
ERR1415533	EuSCAPE_UK023	K. pneumoniae	0,0,98,0,0,0,0,0,0,0	13	0	0	1	1	0	1	1	0	1	1	1	1	0	1	1	0	1	1	1	1	1	0	1	0	1	1	1	1	0	1	1	1	1	1	1	1	1	0	1	0	1	0	1	1	0
ERR1217165	EuSCAPE_IL082	K. pneumoniae	0,0,98,0,6,4,0,0,0,0	13	0	0	1	1	0	1	1	0	1	1	1	1	0	1	1	0	1	1	1	1	1	0	1	0	1	1	1	1	0	1	1	1	1	1	1	1	1	0	1	0	1	0	1	1	0
ERR1374873	EuSCAPE_UK070	K. pneumoniae	0,0,98,0,6,0,0,0,0,0	13	0	0	1	1	0	1	1	0	1	1	1	1	0	1	1	0	1	1	1	1	1	0	1	0	1	1	1	1	0	1	1	1	1	1	1	1	1	0	1	0	1	0	1	1	0
ERR1541429	EuSCAPE_TR180	K. pneumoniae	0,0,98,0,6,1,0,0,0,0	13	0	0	1	1	0	1	1	0	1	1	1	1	0	1	1	0	1	1	1	1	1	0	1	0	1	1	1	1	0	1	1	1	1	1	1	1	1	0	1	0	1	0	1	1	0
ERR1217145	EuSCAPE_IL061	K. pneumoniae	0,0,98,0,6,2,0,0,0,0	13	0	0	1	1	0	1	1	0	1	1	1	1	0	1	1	0	1	1	1	1	1	0	1	0	1	1	1	1	0	1	1	1	1	1	1	1	1	0	1	0	1	0	1	1	0
ERR5530357	ERR5530357	K. pneumoniae	0,0,98,1,3,0,0,0,0,0	13	0	0	1	1	0	1	1	0	1	1	1	1	0	1	1	0	1	1	1	1	1	0	1	0	1	1	1	1	0	1	1	1	1	1	1	1	1	0	1	0	1	0	1	1	0
ERR5530494	ERR5530494	K. pneumoniae	0,0,98,1,3,0,0,0,0,0	13	0	0	1	1	0	1	1	0	1	1	1	1	0	1	1	0	1	1	1	1	1	0	1	0	1	1	1	1	0	1	1	1	1	1	1	1	1	0	1	0	1	0	1	1	0
ERR5530371	ERR5530371	K. pneumoniae	0,0,98,1,3,0,1,0,*,*	13	0	0	1	1	0	1	1	0	1	1	1	1	0	1	1	0	1	1	1	1	1	0	1	0	1	1	1	1	0	1	1	1	1	1	1	1	1	0	1	0	1	0	1	1	0
ERR5530328	ERR5530328	K. pneumoniae	0,0,98,1,3,0,0,0,0,0	13	0	0	1	1	0	1	1	0	1	1	1	1	0	1	1	0	1	1	1	1	1	0	1	0	1	1	1	1	0	1	1	1	1	1	1	1	1	0	1	0	1	0	1	1	0
ERR5530439	ERR5530439	K. pneumoniae	0,0,98,1,3,0,0,0,0,0	13	0	0	1	1	0	1	1	0	1	1	1	1	0	1	1	0	1	1	1	1	1	0	1	0	1	1	1	1	0	1	1	1	1	1	1	1	1	0	1	0	1	0	1	1	0
ERR5530485	ERR5530485	K. pneumoniae	0,0,98,1,3,0,0,0,*,*	13	0	0	1	1	0	1	1	0	1	1	1	1	0	1	1	0	1	1	1	1	1	0	1	0	1	1	1	1	0	1	1	1	1	1	1	1	1	0	1	0	1	0	1	1	0
16703_7#20	INF269	K. pneumoniae	0,0,98,0,11,0,1,*,*,*	13	0	0	1	1	0	1	1	0	1	1	1	1	0	1	1	0	1	1	1	1	1	0	1	0	1	1	1	1	0	1	1	1	1	1	1	1	1	0	1	0	1	0	1	1	0
ERR323225	10026_1_56	K. pneumoniae	0,0,98,4,*,*,*,*,*,*	13	0	0	1	1	0	1	1	0	1	1	1	1	0	1	1	0	1	1	1	1	1	0	1	0	1	1	1	1	0	1	1	1	1	1	1	1	1	0	1	0	1	0	1	1	0
ERR315141	9776_6_39	K. pneumoniae	0,0,98,5,*,*,*,*,*,*	13	0	0	1	1	0	1	1	0	1	1	1	1	0	1	1	0	1	1	1	1	1	0	1	0	1	1	1	1	0	1	1	1	1	1	1	1	1	0	1	0	1	0	1	1	0
5193_5#11	EW-33-R-MAC-2	K. pneumoniae	0,0,98,2,7,0,0,0,*,*	13	0	0	1	1	0	1	1	0	1	1	1	1	0	1	1	0	1	1	1	1	1	0	1	0	1	1	1	1	0	1	1	1	1	1	1	1	1	0	1	0	1	0	1	1	0
5193_5#10	EW-29-R-MAG	K. pneumoniae	0,0,98,6,0,0,0,0,*,*	13	0	0	1	1	0	1	1	0	1	1	1	1	0	1	1	0	1	1	1	1	1	0	1	0	1	1	1	1	0	1	1	1	1	1	1	1	1	0	1	0	1	0	1	1	0
ERR3416359	SB5862	K. pneumoniae	0,0,98,0,18,0,0,0,0,0	13	0	0	1	1	0	1	1	0	1	1	1	1	0	1	1	0	1	1	1	1	1	0	1	0	1	1	1	1	0	1	1	1	1	1	1	1	1	0	1	0	1	0	1	1	0
ERR4367539	31CK	K. pneumoniae	0,0,98,2,16,0,0,0,0,0	13	0	0	1	1	0	1	1	0	1	1	1	1	0	1	1	0	1	1	1	1	1	0	1	0	1	1	1	1	0	1	1	1	1	1	1	1	1	0	1	0	1	0	1	1	0
ERR4367659	96CK	K. pneumoniae	0,0,98,2,15,0,0,0,0,0	13	0	0	1	1	0	1	1	0	1	1	1	1	0	1	1	0	1	1	1	1	1	0	1	0	1	1	1	1	0	1	1	1	1	1	1	1	1	0	1	0	1	0	1	1	0
ERR1878523	ERR1878523	K. pneumoniae	0,0,98,2,0,0,0,0,0,0	13	0	0	1	1	0	1	1	0	1	1	1	1	0	1	1	0	1	1	1	1	1	0	1	0	1	1	1	1	0	1	1	1	1	1	1	1	1	0	1	0	1	0	1	1	0
T7-418	T7-418	K. pneumoniae	0,0,98,2,8,0,0,0,0,0	13	0	0	1	1	0	1	1	0	1	1	1	1	0	1	1	0	1	1	1	1	1	0	1	0	1	1	1	1	0	1	1	1	1	1	1	1	1	0	1	0	1	0	1	1	0
ERR3932211	SPARK_1774_C1	K. pneumoniae	0,0,98,0,11,1,0,0,0,0	13	0	0	1	1	0	1	1	0	1	1	1	1	0	1	1	0	1	1	1	1	1	0	1	0	1	1	1	1	0	1	1	1	1	1	1	1	1	0	1	0	1	0	1	1	0
ERR4023097	SPARK_2647_C2	K. pneumoniae	0,0,98,1,1,0,0,0,0,0	13	0	0	1	1	0	1	1	0	1	1	1	1	0	1	1	0	1	1	1	1	1	0	1	0	1	1	1	1	0	1	1	1	1	1	1	1	1	0	1	0	1	0	1	1	0
ERR4022860	SPARK_2004_C1	K. pneumoniae	0,0,98,0,6,4,1,0,0,0	13	0	0	1	1	0	1	1	0	1	1	1	1	0	1	1	0	1	1	1	1	1	0	1	0	1	1	1	1	0	1	1	1	1	1	1	1	1	0	1	0	1	0	1	1	0
ERR3932257	SPARK_1795_C1	K. pneumoniae	0,0,98,0,6,1,1,0,0,0	13	0	0	1	1	0	1	1	0	1	1	1	1	0	1	1	0	1	1	1	1	1	0	1	0	1	1	1	1	0	1	1	1	1	1	1	1	1	0	1	0	1	0	1	1	0
ERR3469874	SPARK_858_C1	K. pneumoniae	0,0,98,4,1,0,0,0,0,0	13	0	0	1	1	0	1	1	0	1	1	1	1	0	1	1	0	1	1	1	1	1	0	1	0	1	1	1	1	0	1	1	1	1	1	1	1	1	0	1	0	1	0	1	1	0
24042_7#314	LHC1608862-1	K. pneumoniae	0,0,98,0,*,*,*,*,*,*	13	0	0	1	1	0	1	1	0	1	1	1	1	0	1	1	0	1	1	1	1	1	0	1	0	1	1	1	1	0	1	1	1	1	1	1	1	1	0	1	0	1	0	1	1	0
ERR560502	SB3434	K. pneumoniae	0,0,1,1,39,0,0,0,*,*	14	0	0	1	1	0	1	1	0	1	1	1	1	0	1	1	0	1	1	1	1	1	1	1	0	1	1	1	1	0	1	1	1	1	1	1	1	1	0	1	0	1	0	1	1	0
SRR14449374	ARLG-7668	K. pneumoniae	0,0,1,1,0,1,11,0,0,0	14	0	0	1	1	0	1	1	0	1	1	1	1	0	1	1	0	1	1	1	1	1	1	1	0	1	1	1	1	0	1	1	1	1	1	1	1	1	0	1	0	1	0	1	1	0
SRR12509461	ARLG-4604	K. pneumoniae	0,0,1,0,0,0,1,0,*,*	14	0	0	1	1	0	1	1	0	1	1	1	1	0	1	1	0	1	1	1	1	1	1	1	0	1	1	1	1	0	1	1	1	1	1	1	1	1	0	1	0	1	0	1	1	0
SRR12509597	ARLG-3631	K. pneumoniae	0,0,1,1,17,0,3,*,*,*	14	0	0	1	1	0	1	1	0	1	1	1	1	0	1	1	0	1	1	1	1	1	1	1	0	1	1	1	1	0	1	1	1	1	1	1	1	1	0	1	0	1	0	1	1	0
SRR14449317	ARLG-7802	K. pneumoniae	0,0,1,1,0,1,1,1,0,13	14	0	0	1	1	0	1	1	0	1	1	1	1	0	1	1	0	1	1	1	1	1	1	1	0	1	1	1	1	0	1	1	1	1	1	1	1	1	0	1	0	1	0	1	1	0
SRR14449980	ARLG-7825	K. pneumoniae	0,0,1,0,2,0,4,0,0,0	14	0	0	1	1	0	1	1	0	1	1	1	1	0	1	1	0	1	1	1	1	1	1	1	0	1	1	1	1	0	1	1	1	1	1	1	1	1	0	1	0	1	0	1	1	0
SRR12509410	ARLG-3319	K. pneumoniae	0,0,1,0,0,0,1,0,1,0	14	0	0	1	1	0	1	1	0	1	1	1	1	0	1	1	0	1	1	1	1	1	1	1	0	1	1	1	1	0	1	1	1	1	1	1	1	1	0	1	0	1	0	1	1	0
SRR12508802	ARLG-4195	K. pneumoniae	0,0,1,1,36,0,1,2,0,0	14	0	0	1	1	0	1	1	0	1	1	1	1	0	1	1	0	1	1	1	1	1	1	1	0	1	1	1	1	0	1	1	1	1	1	1	1	1	0	1	0	1	0	1	1	0
SRR12508888	ARLG-4802	K. pneumoniae	0,0,1,1,17,0,23,0,0,0	14	0	0	1	1	0	1	1	0	1	1	1	1	0	1	1	0	1	1	1	1	1	1	1	0	1	1	1	1	0	1	1	1	1	1	1	1	1	0	1	0	1	0	1	1	0
SRR12509399	ARLG-3340	K. pneumoniae	0,0,1,1,17,0,34,0,0,0	14	0	0	1	1	0	1	1	0	1	1	1	1	0	1	1	0	1	1	1	1	1	1	1	0	1	1	1	1	0	1	1	1	1	1	1	1	1	0	1	0	1	0	1	1	0
SRR14450251	ARLG-8110	K. pneumoniae	0,0,1,1,17,0,3,0,3,0	14	0	0	1	1	0	1	1	0	1	1	1	1	0	1	1	0	1	1	1	1	1	1	1	0	1	1	1	1	0	1	1	1	1	1	1	1	1	0	1	0	1	0	1	1	0
SRR14449930	ARLG-7884	K. pneumoniae	0,0,1,1,17,0,3,0,11,0	14	0	0	1	1	0	1	1	0	1	1	1	1	0	1	1	0	1	1	1	1	1	1	1	0	1	1	1	1	0	1	1	1	1	1	1	1	1	0	1	0	1	0	1	1	0
SRR12509541	ARLG-4767	K. pneumoniae	0,0,1,1,17,0,3,77,0,0	14	0	0	1	1	0	1	1	0	1	1	1	1	0	1	1	0	1	1	1	1	1	1	1	0	1	1	1	1	0	1	1	1	1	1	1	1	1	0	1	0	1	0	1	1	0
SRR14450249	ARLG-8117	K. pneumoniae	0,0,1,1,17,0,3,16,0,0	14	0	0	1	1	0	1	1	0	1	1	1	1	0	1	1	0	1	1	1	1	1	1	1	0	1	1	1	1	0	1	1	1	1	1	1	1	1	0	1	0	1	0	1	1	0
SRR2098765	Kpn0035	K. pneumoniae	0,0,1,0,21,0,0,0,0,*	14	0	0	1	1	0	1	1	0	1	1	1	1	0	1	1	0	1	1	1	1	1	1	1	0	1	1	1	1	0	1	1	1	1	1	1	1	1	0	1	0	1	0	1	1	0
ERR304789	ERR304789	K. pneumoniae	0,0,1,1,63,0,0,1,0,0	14	0	0	1	1	0	1	1	0	1	1	1	1	0	1	1	0	1	1	1	1	1	1	1	0	1	1	1	1	0	1	1	1	1	1	1	1	1	0	1	0	1	0	1	1	0
ERR314561	ERR314561	K. pneumoniae	0,0,1,1,63,0,0,0,0,0	14	0	0	1	1	0	1	1	0	1	1	1	1	0	1	1	0	1	1	1	1	1	1	1	0	1	1	1	1	0	1	1	1	1	1	1	1	1	0	1	0	1	0	1	1	0
ERR1217389	EuSCAPE_IT215	K. pneumoniae	0,0,1,1,0,3,0,0,0,0	14	0	0	1	1	0	1	1	0	1	1	1	1	0	1	1	0	1	1	1	1	1	1	1	0	1	1	1	1	0	1	1	1	1	1	1	1	1	0	1	0	1	0	1	1	0
ERR1415714	EuSCAPE_HR062	K. pneumoniae	0,0,1,1,11,0,0,0,0,0	14	0	0	1	1	0	1	1	0	1	1	1	1	0	1	1	0	1	1	1	1	1	1	1	0	1	1	1	1	0	1	1	1	1	1	1	1	1	0	1	0	1	0	1	1	0
ERR1415749	EuSCAPE_HR101	K. pneumoniae	0,0,1,1,11,1,0,0,0,0	14	0	0	1	1	0	1	1	0	1	1	1	1	0	1	1	0	1	1	1	1	1	1	1	0	1	1	1	1	0	1	1	1	1	1	1	1	1	0	1	0	1	0	1	1	0
ERR1541518	EuSCAPE_TR282	K. pneumoniae	0,0,1,1,4,0,0,0,0,0	14	0	0	1	1	0	1	1	0	1	1	1	1	0	1	1	0	1	1	1	1	1	1	1	0	1	1	1	1	0	1	1	1	1	1	1	1	1	0	1	0	1	0	1	1	0
ERR1216993	EuSCAPE_DE047	K. pneumoniae	0,0,1,1,23,0,0,0,0,0	14	0	0	1	1	0	1	1	0	1	1	1	1	0	1	1	0	1	1	1	1	1	1	1	0	1	1	1	1	0	1	1	1	1	1	1	1	1	0	1	0	1	0	1	1	0
ERR1205070	EuSCAPE_FR068	K. pneumoniae	0,0,1,1,11,0,1,0,0,0	14	0	0	1	1	0	1	1	0	1	1	1	1	0	1	1	0	1	1	1	1	1	1	1	0	1	1	1	1	0	1	1	1	1	1	1	1	1	0	1	0	1	0	1	1	0
ERR1514981	EuSCAPE_IE039	K. pneumoniae	0,0,1,1,0,1,0,1,0,0	14	0	0	1	1	0	1	1	0	1	1	1	1	0	1	1	0	1	1	1	1	1	1	1	0	1	1	1	1	0	1	1	1	1	1	1	1	1	0	1	0	1	0	1	1	0
ERR1289843	EuSCAPE_ES245	K. pneumoniae	0,0,1,1,0,1,4,0,0,0	14	0	0	1	1	0	1	1	0	1	1	1	1	0	1	1	0	1	1	1	1	1	1	1	0	1	1	1	1	0	1	1	1	1	1	1	1	1	0	1	0	1	0	1	1	0
ERR1204900	EuSCAPE_FR067	K. pneumoniae	0,0,1,1,11,0,1,0,0,0	14	0	0	1	1	0	1	1	0	1	1	1	1	0	1	1	0	1	1	1	1	1	1	1	0	1	1	1	1	0	1	1	1	1	1	1	1	1	0	1	0	1	0	1	1	0
ERR1216949	EuSCAPE_DE003	K. pneumoniae	0,0,1,1,13,2,0,0,0,0	14	0	0	1	1	0	1	1	0	1	1	1	1	0	1	1	0	1	1	1	1	1	1	1	0	1	1	1	1	0	1	1	1	1	1	1	1	1	0	1	0	1	0	1	1	0
ERR1541540	EuSCAPE_TR307	K. pneumoniae	0,0,1,1,4,0,1,0,0,0	14	0	0	1	1	0	1	1	0	1	1	1	1	0	1	1	0	1	1	1	1	1	1	1	0	1	1	1	1	0	1	1	1	1	1	1	1	1	0	1	0	1	0	1	1	0
ERR1334454	EuSCAPE_GR078	K. pneumoniae	0,0,1,1,0,1,0,0,0,0	14	0	0	1	1	0	1	1	0	1	1	1	1	0	1	1	0	1	1	1	1	1	1	1	0	1	1	1	1	0	1	1	1	1	1	1	1	1	0	1	0	1	0	1	1	0
ERR1204837	EuSCAPE_EE015	K. pneumoniae	0,0,1,3,1,0,0,0,0,0	14	0	0	1	1	0	1	1	0	1	1	1	1	0	1	1	0	1	1	1	1	1	1	1	0	1	1	1	1	0	1	1	1	1	1	1	1	1	0	1	0	1	0	1	1	0
ERR1216951	EuSCAPE_DE005	K. pneumoniae	0,0,1,0,1,0,0,0,0,0	14	0	0	1	1	0	1	1	0	1	1	1	1	0	1	1	0	1	1	1	1	1	1	1	0	1	1	1	1	0	1	1	1	1	1	1	1	1	0	1	0	1	0	1	1	0
ERR1217275	EuSCAPE_IT093	K. pneumoniae	0,0,1,1,7,0,0,0,0,0	14	0	0	1	1	0	1	1	0	1	1	1	1	0	1	1	0	1	1	1	1	1	1	1	0	1	1	1	1	0	1	1	1	1	1	1	1	1	0	1	0	1	0	1	1	0
ERR1415771	EuSCAPE_RS037	K. pneumoniae	0,0,1,1,3,0,0,0,0,0	14	0	0	1	1	0	1	1	0	1	1	1	1	0	1	1	0	1	1	1	1	1	1	1	0	1	1	1	1	0	1	1	1	1	1	1	1	1	0	1	0	1	0	1	1	0
ERR1415552	EuSCAPE_UK044	K. pneumoniae	0,0,1,1,21,0,0,0,0,0	14	0	0	1	1	0	1	1	0	1	1	1	1	0	1	1	0	1	1	1	1	1	1	1	0	1	1	1	1	0	1	1	1	1	1	1	1	1	0	1	0	1	0	1	1	0
ERR1216954	EuSCAPE_DE008	K. pneumoniae	0,0,1,1,23,0,0,0,1,0	14	0	0	1	1	0	1	1	0	1	1	1	1	0	1	1	0	1	1	1	1	1	1	1	0	1	1	1	1	0	1	1	1	1	1	1	1	1	0	1	0	1	0	1	1	0
ERR1334473	EuSCAPE_GR113	K. pneumoniae	0,0,1,0,3,0,0,1,0,0	14	0	0	1	1	0	1	1	0	1	1	1	1	0	1	1	0	1	1	1	1	1	1	1	0	1	1	1	1	0	1	1	1	1	1	1	1	1	0	1	0	1	0	1	1	0
ERR1334599	EuSCAPE_GR116	K. pneumoniae	0,0,1,0,5,0,0,0,0,0	14	0	0	1	1	0	1	1	0	1	1	1	1	0	1	1	0	1	1	1	1	1	1	1	0	1	1	1	1	0	1	1	1	1	1	1	1	1	0	1	0	1	0	1	1	0
ERR1334693	EuSCAPE_PT052	K. pneumoniae	0,0,1,0,3,0,0,0,0,0	14	0	0	1	1	0	1	1	0	1	1	1	1	0	1	1	0	1	1	1	1	1	1	1	0	1	1	1	1	0	1	1	1	1	1	1	1	1	0	1	0	1	0	1	1	0
ERR1415571	EuSCAPE_UK065	K. pneumoniae	0,0,1,1,17,0,2,1,0,0	14	0	0	1	1	0	1	1	0	1	1	1	1	0	1	1	0	1	1	1	1	1	1	1	0	1	1	1	1	0	1	1	1	1	1	1	1	1	0	1	0	1	0	1	1	0
ERR1541288	EuSCAPE_TR009	K. pneumoniae	0,0,1,1,17,0,4,0,1,0	14	0	0	1	1	0	1	1	0	1	1	1	1	0	1	1	0	1	1	1	1	1	1	1	0	1	1	1	1	0	1	1	1	1	1	1	1	1	0	1	0	1	0	1	1	0
ERR1216969	EuSCAPE_DE023	K. pneumoniae	0,0,1,1,23,0,0,0,0,0	14	0	0	1	1	0	1	1	0	1	1	1	1	0	1	1	0	1	1	1	1	1	1	1	0	1	1	1	1	0	1	1	1	1	1	1	1	1	0	1	0	1	0	1	1	0
ERR1541289	EuSCAPE_TR010	K. pneumoniae	0,0,1,1,17,0,4,0,1,0	14	0	0	1	1	0	1	1	0	1	1	1	1	0	1	1	0	1	1	1	1	1	1	1	0	1	1	1	1	0	1	1	1	1	1	1	1	1	0	1	0	1	0	1	1	0
ERR1334666	EuSCAPE_PT019	K. pneumoniae	0,0,1,1,0,1,2,0,0,0	14	0	0	1	1	0	1	1	0	1	1	1	1	0	1	1	0	1	1	1	1	1	1	1	0	1	1	1	1	0	1	1	1	1	1	1	1	1	0	1	0	1	0	1	1	0
ERR1541556	EuSCAPE_CZ010	K. pneumoniae	0,0,1,1,3,0,1,0,0,0	14	0	0	1	1	0	1	1	0	1	1	1	1	0	1	1	0	1	1	1	1	1	1	1	0	1	1	1	1	0	1	1	1	1	1	1	1	1	0	1	0	1	0	1	1	0
K_pneumoniae_SB2390	SB2390	K. pneumoniae	0,0,1,1,0,1,1,0,0,0	14	0	0	1	1	0	1	1	0	1	1	1	1	0	1	1	0	1	1	1	1	1	1	1	0	1	1	1	1	0	1	1	1	1	1	1	1	1	0	1	0	1	0	1	1	0
ERR315180	9776_6_78	K. pneumoniae	0,0,1,1,33,0,0,0,*,*	14	0	0	1	1	0	1	1	0	1	1	1	1	0	1	1	0	1	1	1	1	1	1	1	0	1	1	1	1	0	1	1	1	1	1	1	1	1	0	1	0	1	0	1	1	0
ERR319592	9870_4_95	K. pneumoniae	0,0,1,0,1,0,1,1,0,0	14	0	0	1	1	0	1	1	0	1	1	1	1	0	1	1	0	1	1	1	1	1	1	1	0	1	1	1	1	0	1	1	1	1	1	1	1	1	0	1	0	1	0	1	1	0
5197_8#8	ST 752	K. pneumoniae	0,0,1,6,0,0,0,0,*,*	14	0	0	1	1	0	1	1	0	1	1	1	1	0	1	1	0	1	1	1	1	1	1	1	0	1	1	1	1	0	1	1	1	1	1	1	1	1	0	1	0	1	0	1	1	0
5150_2#10	AJ094	K. pneumoniae	0,0,1,1,45,0,0,0,0,0	14	0	0	1	1	0	1	1	0	1	1	1	1	0	1	1	0	1	1	1	1	1	1	1	0	1	1	1	1	0	1	1	1	1	1	1	1	1	0	1	0	1	0	1	1	0
5197_2#2	K102An	K. pneumoniae	0,0,1,1,37,0,0,0,*,*	14	0	0	1	1	0	1	1	0	1	1	1	1	0	1	1	0	1	1	1	1	1	1	1	0	1	1	1	1	0	1	1	1	1	1	1	1	1	0	1	0	1	0	1	1	0
5150_2#11	AJ097	K. pneumoniae	0,0,1,1,45,0,0,0,0,0	14	0	0	1	1	0	1	1	0	1	1	1	1	0	1	1	0	1	1	1	1	1	1	1	0	1	1	1	1	0	1	1	1	1	1	1	1	1	0	1	0	1	0	1	1	0
5150_5#11	AJ289	K. pneumoniae	0,0,1,0,18,0,0,0,0,0	14	0	0	1	1	0	1	1	0	1	1	1	1	0	1	1	0	1	1	1	1	1	1	1	0	1	1	1	1	0	1	1	1	1	1	1	1	1	0	1	0	1	0	1	1	0
ERR3416159	SB5632	K. pneumoniae	0,0,1,7,0,0,0,0,0,0	14	0	0	1	1	0	1	1	0	1	1	1	1	0	1	1	0	1	1	1	1	1	1	1	0	1	1	1	1	0	1	1	1	1	1	1	1	1	0	1	0	1	0	1	1	0
ERR4367572	45PM1	K. pneumoniae	0,0,1,6,1,1,0,0,0,0	14	0	0	1	1	0	1	1	0	1	1	1	1	0	1	1	0	1	1	1	1	1	1	1	0	1	1	1	1	0	1	1	1	1	1	1	1	1	0	1	0	1	0	1	1	0
ERR6058082	DASSIM38743657	K. pneumoniae	0,0,1,4,*,*,*,*,*,*	14	0	0	1	1	0	1	1	0	1	1	1	1	0	1	1	0	1	1	1	1	1	1	1	0	1	1	1	1	0	1	1	1	1	1	1	1	1	0	1	0	1	0	1	1	0
ERR6057878	DASSIM38743781	K. pneumoniae	0,0,1,1,11,*,*,*,*,*	14	0	0	1	1	0	1	1	0	1	1	1	1	0	1	1	0	1	1	1	1	1	1	1	0	1	1	1	1	0	1	1	1	1	1	1	1	1	0	1	0	1	0	1	1	0
ERR6057908	DASSIM38743599	K. pneumoniae	0,0,1,0,26,*,*,*,*,*	14	0	0	1	1	0	1	1	0	1	1	1	1	0	1	1	0	1	1	1	1	1	1	1	0	1	1	1	1	0	1	1	1	1	1	1	1	1	0	1	0	1	0	1	1	0
ERR6057962	DASSIM38743617	K. pneumoniae	0,0,1,1,21,*,*,*,*,*	14	0	0	1	1	0	1	1	0	1	1	1	1	0	1	1	0	1	1	1	1	1	1	1	0	1	1	1	1	0	1	1	1	1	1	1	1	1	0	1	0	1	0	1	1	0
ERR6058139	DASSIM38743682	K. pneumoniae	0,0,1,1,21,*,*,*,*,*	14	0	0	1	1	0	1	1	0	1	1	1	1	0	1	1	0	1	1	1	1	1	1	1	0	1	1	1	1	0	1	1	1	1	1	1	1	1	0	1	0	1	0	1	1	0
ERR6058019	DASSIM38743732	K. pneumoniae	0,0,1,0,*,*,*,*,*,*	14	0	0	1	1	0	1	1	0	1	1	1	1	0	1	1	0	1	1	1	1	1	1	1	0	1	1	1	1	0	1	1	1	1	1	1	1	1	0	1	0	1	0	1	1	0
ERR6058003	DASSIM38743630	K. pneumoniae	0,0,1,1,21,3,0,*,*,*	14	0	0	1	1	0	1	1	0	1	1	1	1	0	1	1	0	1	1	1	1	1	1	1	0	1	1	1	1	0	1	1	1	1	1	1	1	1	0	1	0	1	0	1	1	0
ERR6057954	DASSIM38743806	K. pneumoniae	0,0,1,1,*,*,*,*,*,*	14	0	0	1	1	0	1	1	0	1	1	1	1	0	1	1	0	1	1	1	1	1	1	1	0	1	1	1	1	0	1	1	1	1	1	1	1	1	0	1	0	1	0	1	1	0
ERR6058126	DASSIM38743771	K. pneumoniae	0,0,1,0,26,*,*,*,*,*	14	0	0	1	1	0	1	1	0	1	1	1	1	0	1	1	0	1	1	1	1	1	1	1	0	1	1	1	1	0	1	1	1	1	1	1	1	1	0	1	0	1	0	1	1	0
ERR6057975	DASSIM38743717	K. pneumoniae	0,0,1,1,82,*,*,*,*,*	14	0	0	1	1	0	1	1	0	1	1	1	1	0	1	1	0	1	1	1	1	1	1	1	0	1	1	1	1	0	1	1	1	1	1	1	1	1	0	1	0	1	0	1	1	0
ERR6058034	DASSIM38743641	K. pneumoniae	0,0,1,1,21,3,0,*,*,*	14	0	0	1	1	0	1	1	0	1	1	1	1	0	1	1	0	1	1	1	1	1	1	1	0	1	1	1	1	0	1	1	1	1	1	1	1	1	0	1	0	1	0	1	1	0
ERR972009	D44912	K. pneumoniae	0,0,1,1,*,*,*,*,*,*	14	0	0	1	1	0	1	1	0	1	1	1	1	0	1	1	0	1	1	1	1	1	1	1	0	1	1	1	1	0	1	1	1	1	1	1	1	1	0	1	0	1	0	1	1	0
ERR972030	D53369	K. pneumoniae	0,0,1,0,*,*,*,*,*,*	14	0	0	1	1	0	1	1	0	1	1	1	1	0	1	1	0	1	1	1	1	1	1	1	0	1	1	1	1	0	1	1	1	1	1	1	1	1	0	1	0	1	0	1	1	0
ERR971982	1023547	K. pneumoniae	0,0,1,1,21,3,0,0,0,0	14	0	0	1	1	0	1	1	0	1	1	1	1	0	1	1	0	1	1	1	1	1	1	1	0	1	1	1	1	0	1	1	1	1	1	1	1	1	0	1	0	1	0	1	1	0
ERR972025	1022430	K. pneumoniae	0,0,1,1,21,3,0,0,0,*	14	0	0	1	1	0	1	1	0	1	1	1	1	0	1	1	0	1	1	1	1	1	1	1	0	1	1	1	1	0	1	1	1	1	1	1	1	1	0	1	0	1	0	1	1	0
ERR972026	D39172	K. pneumoniae	0,0,1,1,*,*,*,*,*,*	14	0	0	1	1	0	1	1	0	1	1	1	1	0	1	1	0	1	1	1	1	1	1	1	0	1	1	1	1	0	1	1	1	1	1	1	1	1	0	1	0	1	0	1	1	0
ERR972017	D29665	K. pneumoniae	0,0,1,1,*,*,*,*,*,*	14	0	0	1	1	0	1	1	0	1	1	1	1	0	1	1	0	1	1	1	1	1	1	1	0	1	1	1	1	0	1	1	1	1	1	1	1	1	0	1	0	1	0	1	1	0
ERR926407	4604	K. pneumoniae	0,0,1,1,*,*,*,*,*,*	14	0	0	1	1	0	1	1	0	1	1	1	1	0	1	1	0	1	1	1	1	1	1	1	0	1	1	1	1	0	1	1	1	1	1	1	1	1	0	1	0	1	0	1	1	0
ERR972002	8193	K. pneumoniae	0,0,1,1,0,*,*,*,*,*	14	0	0	1	1	0	1	1	0	1	1	1	1	0	1	1	0	1	1	1	1	1	1	1	0	1	1	1	1	0	1	1	1	1	1	1	1	1	0	1	0	1	0	1	1	0
ERR972016	D3538	K. pneumoniae	0,0,1,1,0,*,*,*,*,*	14	0	0	1	1	0	1	1	0	1	1	1	1	0	1	1	0	1	1	1	1	1	1	1	0	1	1	1	1	0	1	1	1	1	1	1	1	1	0	1	0	1	0	1	1	0
T7-063	T7-063	K. pneumoniae	0,0,1,1,7,3,0,1,0,0	14	0	0	1	1	0	1	1	0	1	1	1	1	0	1	1	0	1	1	1	1	1	1	1	0	1	1	1	1	0	1	1	1	1	1	1	1	1	0	1	0	1	0	1	1	0
T7-446	T7-446	K. pneumoniae	0,0,1,0,14,0,1,0,0,0	14	0	0	1	1	0	1	1	0	1	1	1	1	0	1	1	0	1	1	1	1	1	1	1	0	1	1	1	1	0	1	1	1	1	1	1	1	1	0	1	0	1	0	1	1	0
T7-364	T7-364	K. pneumoniae	0,0,1,1,7,0,0,1,0,0	14	0	0	1	1	0	1	1	0	1	1	1	1	0	1	1	0	1	1	1	1	1	1	1	0	1	1	1	1	0	1	1	1	1	1	1	1	1	0	1	0	1	0	1	1	0
T7-415	T7-415	K. pneumoniae	0,0,1,1,7,3,0,0,0,0	14	0	0	1	1	0	1	1	0	1	1	1	1	0	1	1	0	1	1	1	1	1	1	1	0	1	1	1	1	0	1	1	1	1	1	1	1	1	0	1	0	1	0	1	1	0
T7-040	T7-040	K. pneumoniae	0,0,1,1,41,0,0,0,0,0	14	0	0	1	1	0	1	1	0	1	1	1	1	0	1	1	0	1	1	1	1	1	1	1	0	1	1	1	1	0	1	1	1	1	1	1	1	1	0	1	0	1	0	1	1	0
T7-269	T7-269	K. pneumoniae	0,0,1,1,42,0,0,0,0,0	14	0	0	1	1	0	1	1	0	1	1	1	1	0	1	1	0	1	1	1	1	1	1	1	0	1	1	1	1	0	1	1	1	1	1	1	1	1	0	1	0	1	0	1	1	0
T7-219	T7-219	K. pneumoniae	0,0,1,4,1,0,0,0,0,0	14	0	0	1	1	0	1	1	0	1	1	1	1	0	1	1	0	1	1	1	1	1	1	1	0	1	1	1	1	0	1	1	1	1	1	1	1	1	0	1	0	1	0	1	1	0
ERR3904530	SPARK_2300_C1	K. pneumoniae	0,0,1,1,38,0,0,0,0,0	14	0	0	1	1	0	1	1	0	1	1	1	1	0	1	1	0	1	1	1	1	1	1	1	0	1	1	1	1	0	1	1	1	1	1	1	1	1	0	1	0	1	0	1	1	0
ERR3932196	SPARK_1731_C1	K. pneumoniae	0,0,1,1,0,3,0,1,0,1	14	0	0	1	1	0	1	1	0	1	1	1	1	0	1	1	0	1	1	1	1	1	1	1	0	1	1	1	1	0	1	1	1	1	1	1	1	1	0	1	0	1	0	1	1	0
ERR3480263	SPARK_936_C1	K. pneumoniae	0,0,1,5,0,0,0,0,0,0	14	0	0	1	1	0	1	1	0	1	1	1	1	0	1	1	0	1	1	1	1	1	1	1	0	1	1	1	1	0	1	1	1	1	1	1	1	1	0	1	0	1	0	1	1	0
ERR3449151	SPARK_497_C1	K. pneumoniae	0,0,1,1,0,1,4,1,0,0	14	0	0	1	1	0	1	1	0	1	1	1	1	0	1	1	0	1	1	1	1	1	1	1	0	1	1	1	1	0	1	1	1	1	1	1	1	1	0	1	0	1	0	1	1	0
ERR3449467	SPARK_675_C1	K. pneumoniae	0,0,1,1,0,1,4,1,0,0	14	0	0	1	1	0	1	1	0	1	1	1	1	0	1	1	0	1	1	1	1	1	1	1	0	1	1	1	1	0	1	1	1	1	1	1	1	1	0	1	0	1	0	1	1	0
ERR3480277	SPARK_952_C1	K. pneumoniae	0,0,1,0,2,0,1,2,0,0	14	0	0	1	1	0	1	1	0	1	1	1	1	0	1	1	0	1	1	1	1	1	1	1	0	1	1	1	1	0	1	1	1	1	1	1	1	1	0	1	0	1	0	1	1	0
ERR3904534	SPARK_2303_C1	K. pneumoniae	0,0,1,0,2,2,1,0,0,0	14	0	0	1	1	0	1	1	0	1	1	1	1	0	1	1	0	1	1	1	1	1	1	1	0	1	1	1	1	0	1	1	1	1	1	1	1	1	0	1	0	1	0	1	1	0
ERR3932214	SPARK_1794_C1	K. pneumoniae	0,0,1,1,0,3,0,1,0,0	14	0	0	1	1	0	1	1	0	1	1	1	1	0	1	1	0	1	1	1	1	1	1	1	0	1	1	1	1	0	1	1	1	1	1	1	1	1	0	1	0	1	0	1	1	0
ERR276940	Unknown	K. pneumoniae	0,0,1,1,19,*,*,*,*,*	14	0	0	1	1	0	1	1	0	1	1	1	1	0	1	1	0	1	1	1	1	1	1	1	0	1	1	1	1	0	1	1	1	1	1	1	1	1	0	1	0	1	0	1	1	0
ERR276968	ERR276968	K. pneumoniae	0,0,1,1,31,0,0,0,1,0	14	0	0	1	1	0	1	1	0	1	1	1	1	0	1	1	0	1	1	1	1	1	1	1	0	1	1	1	1	0	1	1	1	1	1	1	1	1	0	1	0	1	0	1	1	0
ERR276938	ERR276938	K. pneumoniae	0,0,1,1,*,*,*,*,*,*	14	0	0	1	1	0	1	1	0	1	1	1	1	0	1	1	0	1	1	1	1	1	1	1	0	1	1	1	1	0	1	1	1	1	1	1	1	1	0	1	0	1	0	1	1	0
ERR276983	ERR276983	K. pneumoniae	0,0,1,1,*,*,*,*,*,*	14	0	0	1	1	0	1	1	0	1	1	1	1	0	1	1	0	1	1	1	1	1	1	1	0	1	1	1	1	0	1	1	1	1	1	1	1	1	0	1	0	1	0	1	1	0
SRR1508858	H1247	K. pneumoniae	0,0,1,1,16,0,0,0,0,0	14	0	0	1	1	0	1	1	0	1	1	1	1	0	1	1	0	1	1	1	1	1	1	1	0	1	1	1	1	0	1	1	1	1	1	1	1	1	0	1	0	1	0	1	1	0
SRR1508862	H1496	K. pneumoniae	0,0,1,1,16,0,0,1,0,0	14	0	0	1	1	0	1	1	0	1	1	1	1	0	1	1	0	1	1	1	1	1	1	1	0	1	1	1	1	0	1	1	1	1	1	1	1	1	0	1	0	1	0	1	1	0
SRR1508863	H1545	K. pneumoniae	0,0,1,1,84,0,0,0,0,0	14	0	0	1	1	0	1	1	0	1	1	1	1	0	1	1	0	1	1	1	1	1	1	1	0	1	1	1	1	0	1	1	1	1	1	1	1	1	0	1	0	1	0	1	1	0
BA19371	BA19371	K. pneumoniae	0,0,1,5,1,0,0,0,0,0	14	0	0	1	1	0	1	1	0	1	1	1	1	0	1	1	0	1	1	1	1	1	1	1	0	1	1	1	1	0	1	1	1	1	1	1	1	1	0	1	0	1	0	1	1	0
1370	1370	K. pneumoniae	0,0,1,1,78,1,0,0,0,0	14	0	0	1	1	0	1	1	0	1	1	1	1	0	1	1	0	1	1	1	1	1	1	1	0	1	1	1	1	0	1	1	1	1	1	1	1	1	0	1	0	1	0	1	1	0
24042_7#250	COMRU-KPN-BC-2016-18	K. pneumoniae	0,0,1,4,*,*,*,*,*,*	14	0	0	1	1	0	1	1	0	1	1	1	1	0	1	1	0	1	1	1	1	1	1	1	0	1	1	1	1	0	1	1	1	1	1	1	1	1	0	1	0	1	0	1	1	0
24042_7#233	COMRU-KPN-BC-2015-1	K. pneumoniae	0,0,1,1,11,2,0,*,*,*	14	0	0	1	1	0	1	1	0	1	1	1	1	0	1	1	0	1	1	1	1	1	1	1	0	1	1	1	1	0	1	1	1	1	1	1	1	1	0	1	0	1	0	1	1	0
BA13391	BA13391	K. pneumoniae	0,0,1,1,17,0,3,58,0,0	14	0	0	1	1	0	1	1	0	1	1	1	1	0	1	1	0	1	1	1	1	1	1	1	0	1	1	1	1	0	1	1	1	1	1	1	1	1	0	1	0	1	0	1	1	0
1358	1358	K. pneumoniae	0,0,1,1,78,1,0,0,0,*	14	0	0	1	1	0	1	1	0	1	1	1	1	0	1	1	0	1	1	1	1	1	1	1	0	1	1	1	1	0	1	1	1	1	1	1	1	1	0	1	0	1	0	1	1	0
BA33569	BA33569	K. pneumoniae	0,0,1,1,36,0,1,*,*,*	14	0	0	1	1	0	1	1	0	1	1	1	1	0	1	1	0	1	1	1	1	1	1	1	0	1	1	1	1	0	1	1	1	1	1	1	1	1	0	1	0	1	0	1	1	0
55	091112-15433	K. pneumoniae	0,0,1,1,21,0,1,1,0,*	14	0	0	1	1	0	1	1	0	1	1	1	1	0	1	1	0	1	1	1	1	1	1	1	0	1	1	1	1	0	1	1	1	1	1	1	1	1	0	1	0	1	0	1	1	0
BA3605	BA3605	K. pneumoniae	0,0,1,1,17,0,3,0,*,*	14	0	0	1	1	0	1	1	0	1	1	1	1	0	1	1	0	1	1	1	1	1	1	1	0	1	1	1	1	0	1	1	1	1	1	1	1	1	0	1	0	1	0	1	1	0
24042_7#209	V28	K. pneumoniae	0,0,1,1,36,0,1,*,*,*	14	0	0	1	1	0	1	1	0	1	1	1	1	0	1	1	0	1	1	1	1	1	1	1	0	1	1	1	1	0	1	1	1	1	1	1	1	1	0	1	0	1	0	1	1	0
1302	1302	K. pneumoniae	0,0,1,1,33,0,0,0,1,0	14	0	0	1	1	0	1	1	0	1	1	1	1	0	1	1	0	1	1	1	1	1	1	1	0	1	1	1	1	0	1	1	1	1	1	1	1	1	0	1	0	1	0	1	1	0
BA22051	BA22051	K. pneumoniae	0,0,1,1,17,0,3,27,0,0	14	0	0	1	1	0	1	1	0	1	1	1	1	0	1	1	0	1	1	1	1	1	1	1	0	1	1	1	1	0	1	1	1	1	1	1	1	1	0	1	0	1	0	1	1	0
BA4464	BA4464	K. pneumoniae	0,0,1,1,17,0,29,*,*,*	14	0	0	1	1	0	1	1	0	1	1	1	1	0	1	1	0	1	1	1	1	1	1	1	0	1	1	1	1	0	1	1	1	1	1	1	1	1	0	1	0	1	0	1	1	0
BP966	BP966	K. pneumoniae	0,0,1,0,27,0,0,*,*,*	14	0	0	1	1	0	1	1	0	1	1	1	1	0	1	1	0	1	1	1	1	1	1	1	0	1	1	1	1	0	1	1	1	1	1	1	1	1	0	1	0	1	0	1	1	0
BA1625	BA1625	K. pneumoniae	0,0,1,1,17,0,43,0,0,0	14	0	0	1	1	0	1	1	0	1	1	1	1	0	1	1	0	1	1	1	1	0	1	1	0	1	1	1	1	0	1	1	1	1	1	1	1	1	0	1	0	1	0	1	1	0
BM1254	BM1254	K. pneumoniae	0,0,1,1,17,0,8,*,*,*	14	0	0	1	1	0	1	1	0	1	1	1	1	0	1	1	0	1	1	1	1	1	1	1	0	1	1	1	1	0	1	1	1	1	1	1	1	1	0	1	0	1	0	1	1	0
24042_7#213	COMRU-KPN-BC-2014-2	K. pneumoniae	0,0,1,1,0,*,*,*,*,*	14	0	0	1	1	0	1	1	0	1	1	1	1	0	1	1	0	1	1	1	1	1	1	1	0	1	1	1	1	0	1	1	1	1	1	1	1	1	0	1	0	1	0	1	1	0
BA31018	BA31018	K. pneumoniae	0,0,1,1,17,0,8,1,*,*	14	0	0	1	1	0	1	1	0	1	1	1	1	0	1	1	0	1	1	1	1	1	1	1	0	1	1	1	1	0	1	1	1	1	1	1	1	1	0	1	0	1	0	1	1	0
BA30093	BA30093	K. pneumoniae	0,0,1,1,17,0,8,1,*,*	14	0	0	1	1	0	1	1	0	1	1	1	1	0	1	1	0	1	1	1	1	1	1	1	0	1	1	1	1	0	1	1	1	1	1	1	1	1	0	1	0	1	0	1	1	0
SRR10694537	WI-14	K. pneumoniae	0,0,1,0,11,0,1,0,0,0	14	0	0	1	1	0	1	1	0	1	1	1	1	0	1	1	0	1	1	1	1	1	1	1	0	1	1	1	1	0	1	1	1	1	1	1	1	1	0	1	0	1	0	1	1	0
SRR10694636	IA-055	K. pneumoniae	0,0,1,0,11,0,0,1,*,*	14	0	0	1	1	0	1	1	0	1	1	1	1	0	1	1	0	1	1	1	1	1	1	1	0	1	1	1	1	0	1	1	1	1	1	1	1	1	0	1	0	1	0	1	1	0
SRR10694637	IA-054	K. pneumoniae	0,0,1,0,11,0,0,*,*,*	14	0	0	1	1	0	1	1	0	1	1	1	1	0	1	1	0	1	1	1	1	1	1	1	0	1	1	1	1	0	1	1	1	1	1	1	1	1	0	1	0	1	0	1	1	0
SRR12508936	ARLG-4356	K. pneumoniae	0,0,0,0,56,0,0,0,0,0	15	0	0	1	1	0	1	1	0	1	1	1	1	0	1	1	0	1	1	1	1	1	1	1	0	1	1	1	1	0	1	1	1	1	1	1	1	1	0	1	0	1	0	1	1	0
SRR14449789	ARLG-6490	K. pneumoniae	0,0,0,0,2,57,0,0,0,0	15	0	0	1	1	0	1	1	0	1	1	1	1	0	1	1	0	1	1	1	1	1	1	1	0	1	1	1	1	0	1	1	1	1	1	1	1	1	0	1	0	1	0	1	1	0
SRR14449557	ARLG-6473	K. pneumoniae	0,0,0,0,2,0,0,156,0,0	15	0	0	1	1	0	1	1	0	1	1	1	1	0	1	1	0	1	1	1	1	1	1	1	0	1	1	1	1	0	1	1	1	1	1	1	1	1	0	1	0	1	0	1	1	0
SRR14449770	ARLG-6792	K. pneumoniae	0,0,0,0,2,0,0,27,1,0	15	0	0	1	1	0	1	1	0	1	1	1	1	0	1	1	0	1	1	1	1	1	1	1	0	1	1	1	1	0	1	1	1	1	1	1	1	1	0	1	0	1	0	1	1	0
SRR12508917	ARLG-4392	K. pneumoniae	0,0,0,0,2,0,0,*,*,*	15	0	0	1	1	0	1	1	0	1	1	1	1	0	1	1	0	1	1	1	1	1	1	1	0	1	1	1	1	0	1	1	1	1	1	1	1	1	0	1	0	1	0	1	1	0
SRR13320515	ARLG-8044	K. pneumoniae	0,0,0,0,2,0,0,145,0,0	15	0	0	1	1	0	1	1	0	1	1	1	1	0	1	1	0	1	1	1	1	1	1	1	0	1	1	1	1	0	1	1	1	1	1	1	1	1	0	1	0	1	0	1	1	0
SRR14449368	ARLG-7675	K. pneumoniae	0,0,0,0,2,0,133,0,1,0	15	0	0	1	1	0	1	1	0	0	1	1	1	0	1	1	0	1	1	1	1	1	1	1	0	1	1	1	1	0	1	1	1	1	1	1	1	1	0	1	0	1	0	1	1	0
SRR12509304	ARLG-4871	K. pneumoniae	0,0,0,0,2,0,0,127,0,0	15	0	0	1	1	0	1	1	0	1	1	1	1	0	1	1	0	1	1	1	1	1	1	1	0	1	1	1	1	0	1	1	1	1	1	1	1	1	0	1	0	1	0	1	1	0
SRR12508682	ARLG-3214	K. pneumoniae	0,0,0,0,2,0,0,127,0,0	15	0	0	1	1	0	1	1	0	1	1	1	1	0	1	1	0	1	1	1	1	1	1	1	0	1	1	1	1	0	1	1	1	1	1	1	1	1	0	1	0	1	0	1	1	0
SRR14449424	ARLG-6750	K. pneumoniae	0,0,0,0,2,0,0,0,0,3	15	0	0	1	1	0	1	1	0	1	1	1	1	0	1	1	0	1	1	1	1	1	1	1	0	1	1	1	1	0	1	1	1	1	1	1	1	1	0	1	0	1	0	1	1	0
SRR14449751	ARLG-6815	K. pneumoniae	0,0,0,0,2,0,0,143,1,0	15	0	0	1	1	0	1	1	0	1	1	1	1	0	1	1	0	1	1	1	1	1	1	1	0	1	1	1	1	0	1	1	1	1	1	1	1	1	0	1	0	1	0	1	1	0
SRR12508771	ARLG-4413	K. pneumoniae	0,0,0,0,2,0,113,1,0,0	15	0	0	1	1	0	1	1	0	1	1	1	1	0	1	1	0	1	1	1	1	1	1	1	0	1	1	1	1	0	1	1	1	1	1	1	1	1	0	1	0	1	0	1	1	0
SRR14450268	ARLG-8072	K. pneumoniae	0,0,0,0,2,0,0,127,0,1	15	0	0	1	1	0	1	1	0	1	1	1	1	0	1	1	0	1	1	1	1	1	1	1	0	1	1	1	1	0	1	1	1	1	1	1	1	1	0	1	0	1	0	1	1	0
SRR14449787	ARLG-6773	K. pneumoniae	0,0,0,0,2,0,0,137,1,0	15	0	0	1	1	0	1	1	0	1	1	1	1	0	1	1	0	1	1	1	1	1	1	1	0	1	1	1	1	0	1	1	1	1	1	1	1	1	0	1	0	1	0	1	1	0
SRR14450185	ARLG-6945	K. pneumoniae	0,0,0,0,11,0,0,12,0,0	15	0	0	1	1	0	1	1	0	1	1	1	1	0	1	1	0	1	1	1	1	1	1	1	0	1	1	1	1	0	1	1	1	1	1	1	1	1	0	1	0	1	0	1	1	0
SRR14450265	ARLG-8075	K. pneumoniae	0,0,0,0,2,0,0,128,0,0	15	0	0	1	1	0	1	1	0	1	1	1	1	0	1	1	0	1	1	1	1	1	1	1	0	1	1	1	1	0	1	1	1	1	1	1	1	1	0	1	0	1	0	1	1	0
SRR14449652	ARLG-6607	K. pneumoniae	0,0,0,0,2,0,0,137,2,0	15	0	0	1	1	0	1	1	0	1	1	1	1	0	1	1	0	1	1	1	1	1	1	1	0	1	1	1	1	0	1	1	1	1	1	1	1	1	0	1	0	1	0	1	1	0
SRR14449780	ARLG-6781	K. pneumoniae	0,0,0,0,2,0,0,137,1,5	15	0	0	1	1	0	1	1	0	1	1	1	1	0	1	1	0	1	1	1	1	1	1	1	0	1	1	1	1	0	1	1	1	1	1	1	1	1	0	1	0	1	0	1	1	0
SRR14450234	ARLG-6875	K. pneumoniae	0,0,0,0,77,0,0,0,0,0	15	0	0	1	1	0	1	1	0	1	1	1	1	0	1	1	0	1	1	1	1	1	1	1	0	1	1	1	1	0	1	1	1	1	1	1	1	1	0	1	0	1	0	1	1	0
SRR14449448	ARLG-6724	K. pneumoniae	0,0,0,0,25,0,0,0,6,0	15	0	0	1	1	0	1	1	0	1	1	1	1	0	1	1	0	1	1	1	1	1	1	1	0	1	1	1	1	0	1	1	1	1	1	1	1	1	0	1	0	1	0	1	1	0
SRR14449569	ARLG-6699	K. pneumoniae	0,0,0,0,2,0,0,137,0,1	15	0	0	1	1	0	1	1	0	1	1	1	1	0	1	1	0	1	1	1	1	1	1	1	0	1	1	1	1	0	1	1	1	1	1	1	1	1	0	1	0	1	0	1	1	0
SRR14449622	ARLG-6585	K. pneumoniae	0,0,0,0,2,0,0,137,0,0	15	0	0	1	1	0	1	1	0	1	1	1	1	0	1	1	0	1	1	1	1	1	1	1	0	1	1	1	1	0	1	1	1	1	1	1	1	1	0	1	0	1	0	1	1	0
SRR14449725	ARLG-6842	K. pneumoniae	0,0,0,0,2,0,0,137,1,0	15	0	0	1	1	0	1	1	0	1	1	1	1	0	1	1	0	1	1	1	1	1	1	1	0	1	1	1	1	0	1	1	1	1	1	1	1	1	0	1	0	1	0	1	1	0
SRR14449446	ARLG-6727	K. pneumoniae	0,0,0,0,2,0,0,137,1,1	15	0	0	1	1	0	1	1	0	1	1	1	1	0	1	1	0	1	1	1	1	1	1	1	0	1	1	1	1	0	1	1	1	1	1	1	1	1	0	1	0	1	0	1	1	0
SRR14449783	ARLG-6778	K. pneumoniae	0,0,0,0,2,0,0,0,47,0	15	0	0	1	1	0	1	1	0	1	1	1	1	0	1	1	0	1	1	1	1	1	1	1	0	1	1	1	1	0	1	1	1	1	1	1	1	1	0	1	0	1	0	1	1	0
SRR14449794	ARLG-6767	K. pneumoniae	0,0,0,0,2,0,0,0,47,0	15	0	0	1	1	0	1	1	0	1	1	1	1	0	1	1	0	1	1	1	1	1	1	1	0	1	1	1	1	0	1	1	1	1	1	1	1	1	0	1	0	1	0	1	1	0
SRR14449633	ARLG-6584	K. pneumoniae	0,0,0,0,2,0,0,143,0,0	15	0	0	1	1	0	1	1	0	1	1	1	1	0	1	1	0	1	1	1	1	1	1	1	0	1	1	1	1	0	1	1	1	1	1	1	1	1	0	1	0	1	0	1	1	0
SRR13320514	ARLG-8045	K. pneumoniae	0,0,0,0,2,7,0,10,0,0	15	0	0	1	1	0	1	1	0	1	1	1	1	0	1	1	0	1	1	1	1	1	1	1	0	1	1	1	1	0	1	1	1	1	1	1	1	1	0	1	0	1	0	1	1	0
SRR14449570	ARLG-6698	K. pneumoniae	0,0,0,0,2,0,0,138,0,0	15	0	0	1	1	0	1	1	0	1	1	1	1	0	1	1	0	1	1	1	1	1	1	1	0	1	1	1	1	0	1	1	1	1	1	1	1	1	0	1	0	1	0	1	1	0
SRR14449892	ARLG-7194	K. pneumoniae	0,0,0,0,2,0,0,126,0,0	15	0	0	1	1	0	1	1	0	1	1	1	1	0	1	1	0	1	1	1	1	1	1	1	0	1	1	1	1	0	1	1	1	1	1	1	1	1	0	1	0	1	0	1	1	0
SRR14449563	ARLG-6705	K. pneumoniae	0,0,0,0,2,0,0,137,1,0	15	0	0	1	1	0	1	1	0	1	1	1	1	0	1	1	0	1	1	1	1	1	1	1	0	1	1	1	1	0	1	1	1	1	1	1	1	1	0	1	0	1	0	1	1	0
SRR14449744	ARLG-6822	K. pneumoniae	0,0,0,0,2,0,0,137,3,0	15	0	0	1	1	0	1	1	0	1	1	1	1	0	1	1	0	1	1	1	1	1	1	1	0	1	1	1	1	0	1	1	1	1	1	1	1	1	0	1	0	1	0	1	1	0
SRR14449445	ARLG-6728	K. pneumoniae	0,0,0,0,2,0,103,1,0,0	15	0	0	1	1	0	1	1	0	1	1	1	1	0	1	1	0	1	1	1	1	1	1	1	0	1	1	1	1	0	1	1	1	1	1	1	1	1	0	1	0	1	0	1	1	0
SRR14449451	ARLG-6722	K. pneumoniae	0,0,0,0,2,0,0,137,1,0	15	0	0	1	1	0	1	1	0	1	1	1	1	0	1	1	0	1	1	1	1	1	1	1	0	1	1	1	1	0	1	1	1	1	1	1	1	1	0	1	0	1	0	1	1	0
SRR14449549	ARLG-6720	K. pneumoniae	0,0,0,0,2,0,103,2,0,0	15	0	0	1	1	0	1	1	0	1	1	1	1	0	1	1	0	1	1	1	1	1	1	1	0	1	1	1	1	0	1	1	1	1	1	1	1	1	0	1	0	1	0	1	1	0
SRR12509238	ARLG-4169	K. pneumoniae	0,0,0,0,2,0,109,0,1,*	15	0	0	1	1	0	1	1	0	1	1	1	1	0	1	1	0	1	1	1	1	1	1	1	0	1	1	1	1	0	1	1	1	1	1	1	1	1	0	1	0	1	0	1	1	0
SRR14449632	ARLG-7533	K. pneumoniae	0,0,0,0,*,*,*,*,*,*	15	0	0	1	1	0	1	1	0	1	1	1	1	0	1	1	0	1	1	1	1	1	0	1	0	1	1	1	1	0	1	1	1	1	1	1	1	1	0	1	0	1	0	1	1	0
SRR14450109	ARLG-6619	K. pneumoniae	0,0,0,0,2,0,0,143,0,0	15	0	0	1	1	0	1	1	0	1	1	1	1	0	1	1	0	1	1	1	1	1	1	1	0	1	1	1	1	0	1	1	1	1	1	1	1	1	0	1	0	1	0	1	1	0
SRR14449777	ARLG-6784	K. pneumoniae	0,0,0,0,2,0,0,137,1,0	15	0	0	1	1	0	1	1	0	1	1	1	1	0	1	1	0	1	1	1	1	1	1	1	0	1	1	1	1	0	1	1	1	1	1	1	1	1	0	1	0	1	0	1	1	0
SRR14449947	ARLG-6555	K. pneumoniae	0,0,0,0,2,3,0,1,0,0	15	0	0	1	1	0	1	1	0	1	1	1	1	0	1	1	0	1	1	1	1	1	1	1	0	1	1	1	1	0	1	1	1	1	1	1	1	1	0	1	0	1	0	1	1	0
SRR14449686	ARLG-6573	K. pneumoniae	0,0,0,0,2,0,0,0,2,0	15	0	0	1	1	0	1	1	0	1	1	1	1	0	1	1	0	1	1	1	1	1	1	1	0	1	1	1	1	0	1	1	1	1	1	1	1	1	0	1	0	1	0	1	1	0
SRR14450082	ARLG-6651	K. pneumoniae	0,0,0,0,2,0,0,137,1,0	15	0	0	1	1	0	1	1	0	1	1	1	1	0	1	1	0	1	1	1	1	1	1	1	0	1	1	1	1	0	1	1	1	1	1	1	1	1	0	1	0	1	0	1	1	0
SRR12509512	ARLG-3534	K. pneumoniae	0,0,0,0,2,0,84,0,0,0	15	0	0	1	1	0	1	1	0	1	1	1	1	0	1	1	0	1	1	0	1	0	1	1	0	1	1	1	1	0	1	1	1	1	1	1	1	1	0	1	0	1	0	1	1	0
SRR14450270	ARLG-8070	K. pneumoniae	0,0,0,0,2,0,0,127,0,7	15	0	0	1	1	0	1	1	0	1	1	1	1	0	1	1	0	1	1	1	1	1	1	1	0	1	1	1	1	0	1	1	1	1	1	1	1	1	0	1	0	1	0	1	1	0
SRR14449753	ARLG-6812	K. pneumoniae	0,0,0,0,2,0,0,137,1,0	15	0	0	1	1	0	1	1	0	1	1	1	1	0	1	1	0	1	1	1	1	1	1	1	0	1	1	1	1	0	1	1	1	1	1	1	1	1	0	1	0	1	0	1	1	0
SRR14449795	ARLG-6765	K. pneumoniae	0,0,0,0,2,0,0,137,1,0	15	0	0	1	1	0	1	1	0	1	1	1	1	0	1	1	0	1	1	1	1	1	1	1	0	1	1	1	1	0	1	1	1	1	1	1	1	1	0	1	0	1	0	1	1	0
SRR14449431	ARLG-6743	K. pneumoniae	0,0,0,0,2,0,0,0,47,0	15	0	0	1	1	0	1	1	0	1	1	1	1	0	1	1	0	1	1	1	1	1	1	1	0	1	1	1	1	0	1	1	1	1	1	1	1	1	0	1	0	1	0	1	1	0
SRR13320519	ARLG-4874	K. pneumoniae	0,0,0,0,2,0,0,182,0,0	15	0	0	1	1	0	1	1	0	1	1	1	1	0	1	1	0	1	1	1	1	1	1	1	0	1	1	1	1	0	1	1	1	1	1	1	1	1	0	1	0	1	0	1	1	0
SRR12508613	ARLG-4294	K. pneumoniae	0,0,0,0,2,0,0,171,3,0	15	0	0	1	1	0	1	1	0	1	1	1	1	0	1	1	0	1	1	1	1	1	1	1	0	1	1	1	1	0	1	1	1	1	1	1	1	1	0	1	0	1	0	1	1	0
SRR14449413	ARLG-7127	K. pneumoniae	0,0,0,0,44,0,0,2,0,0	15	0	0	1	1	0	1	1	0	1	1	1	1	0	1	1	0	1	1	1	1	1	1	1	0	1	1	1	1	0	1	1	1	1	1	1	1	1	0	1	0	1	0	1	1	0
SRR14450124	ARLG-7016	K. pneumoniae	0,0,0,0,44,0,0,3,0,0	15	0	0	1	1	0	1	1	0	1	1	1	1	0	1	1	0	1	1	1	1	1	1	1	0	1	1	1	1	0	1	1	1	1	1	1	1	1	0	1	0	1	0	1	1	0
SRR14449359	ARLG-7703	K. pneumoniae	0,0,0,0,2,0,0,204,*,*	15	0	0	1	1	0	1	1	0	1	1	1	1	0	1	1	0	1	1	1	1	1	1	1	0	1	1	1	1	0	1	1	1	1	1	1	1	1	0	1	0	1	0	1	1	0
SRR12509551	ARLG-4758	K. pneumoniae	0,0,0,0,2,0,0,171,1,0	15	0	0	1	1	0	1	1	0	1	1	1	1	0	1	1	0	1	1	1	1	1	1	1	0	1	1	1	1	0	1	1	1	1	1	1	1	1	0	1	0	1	0	1	1	0
SRR14449933	ARLG-7180	K. pneumoniae	0,0,0,0,44,0,0,1,0,0	15	0	0	1	1	0	1	1	0	1	1	1	1	0	1	1	0	1	1	1	1	1	1	1	0	1	1	1	1	0	1	1	1	1	1	1	1	1	0	1	0	1	0	1	1	0
SRR12509067	ARLG-4658	K. pneumoniae	0,0,0,0,2,0,0,171,1,0	15	0	0	1	1	0	1	1	0	1	1	1	1	0	1	1	0	1	1	1	1	1	1	1	0	1	1	1	1	0	1	1	1	1	1	1	1	1	0	1	0	1	0	1	1	0
SRR14449488	ARLG-7111	K. pneumoniae	0,0,0,0,44,0,0,2,1,0	15	0	0	1	1	0	1	1	0	1	1	1	1	0	1	1	0	1	1	1	1	1	1	1	0	1	1	1	1	0	1	1	1	1	1	1	1	1	0	1	0	1	0	1	1	0
SRR14449564	ARLG-6704	K. pneumoniae	0,0,0,0,2,0,0,137,1,3	15	0	0	1	1	0	1	1	0	1	1	1	1	0	1	1	0	1	1	1	1	1	1	1	0	1	1	1	1	0	1	1	1	1	1	1	1	1	0	1	0	1	0	1	1	0
SRR12508801	ARLG-4196	K. pneumoniae	0,0,0,0,2,0,0,129,0,0	15	0	0	1	1	0	1	1	0	1	1	1	1	0	1	1	0	1	1	1	1	1	1	1	0	1	1	1	1	0	1	1	1	1	1	1	1	1	0	1	0	1	0	1	1	0
SRR14449517	ARLG-7075	K. pneumoniae	0,0,0,0,2,0,0,14,0,0	15	0	0	1	1	0	1	1	0	1	1	1	1	0	1	1	0	1	1	1	1	1	1	1	0	1	1	1	1	0	1	1	1	1	1	1	1	1	0	1	0	1	0	1	1	0
SRR14450128	ARLG-7011	K. pneumoniae	0,0,0,0,44,0,0,0,0,0	15	0	0	1	1	0	1	1	0	1	1	1	1	0	1	1	0	1	1	1	1	1	1	1	0	1	1	1	1	0	1	1	1	1	1	1	1	1	0	1	0	1	0	1	1	0
SRR14450064	ARLG-6671	K. pneumoniae	0,0,0,0,2,0,0,143,0,0	15	0	0	1	1	0	1	1	0	1	1	1	1	0	1	1	0	1	1	1	1	1	1	1	0	1	1	1	1	0	1	1	1	1	1	1	1	1	0	1	0	1	0	1	1	0
SRR14449449	ARLG-6723	K. pneumoniae	0,0,0,0,2,0,0,138,0,1	15	0	0	1	1	0	1	1	0	1	1	1	1	0	1	1	0	1	1	1	1	1	1	1	0	1	1	1	1	0	1	1	1	1	1	1	1	1	0	1	0	1	0	1	1	0
SRR14450214	ARLG-6910	K. pneumoniae	0,0,0,0,2,0,0,0,0,2	15	0	0	1	1	0	1	1	0	1	1	1	1	0	1	1	0	1	1	1	1	1	1	1	0	1	1	1	1	0	1	1	1	1	1	1	1	1	0	1	0	1	0	1	1	0
SRR14450056	ARLG-6678	K. pneumoniae	0,0,0,0,2,0,0,143,0,0	15	0	0	1	1	0	1	1	0	1	1	1	1	0	1	1	0	1	1	1	1	1	1	1	0	1	1	1	1	0	1	1	1	1	1	1	1	1	0	1	0	1	0	1	1	0
SRR14449378	ARLG-7660	K. pneumoniae	0,0,0,0,2,0,13,2,0,0	15	0	0	1	1	0	1	1	0	1	1	1	1	0	1	1	0	1	1	1	1	1	1	1	0	1	1	1	1	0	1	1	1	1	1	1	1	1	0	1	0	1	0	1	1	0
SRR12508920	ARLG-4371	K. pneumoniae	0,0,0,0,2,0,0,152,0,0	15	0	0	1	1	0	1	1	0	1	1	1	1	0	1	1	0	1	1	1	1	1	1	1	0	1	1	1	1	0	1	1	1	1	1	1	1	1	0	1	0	1	0	1	1	0
SRR12509081	ARLG-4390	K. pneumoniae	0,0,0,0,2,0,0,130,0,0	15	0	0	1	1	0	1	1	0	1	1	1	1	0	1	1	0	1	1	1	1	1	1	1	0	1	1	1	1	0	1	1	1	1	1	1	1	1	0	1	0	1	0	1	1	0
SRR12509204	ARLG-3401	K. pneumoniae	0,0,0,0,2,31,0,0,0,0	15	0	0	1	1	0	1	1	0	1	1	1	1	0	1	1	0	1	1	1	1	1	1	1	0	1	1	1	1	0	1	1	1	1	1	1	1	1	0	1	0	1	0	1	1	0
SRR12509205	ARLG-3400	K. pneumoniae	0,0,0,0,2,31,0,0,0,0	15	0	0	1	1	0	1	1	0	1	1	1	1	0	1	1	0	1	1	1	1	1	1	1	0	1	1	1	1	0	1	1	1	1	1	1	1	1	0	1	0	1	0	1	1	0
SRR2098684	Kpn0011	K. pneumoniae	0,0,0,0,*,*,*,*,*,*	15	0	0	1	1	0	1	1	0	1	1	1	1	0	1	1	0	1	1	1	1	1	1	1	0	1	1	1	1	0	1	1	1	1	1	1	1	1	0	1	0	1	0	1	1	0
ERR314431	ERR314431	K. pneumoniae	0,0,0,0,2,0,0,212,0,0	15	0	0	1	1	0	1	1	0	1	1	1	1	0	1	1	0	1	1	1	1	1	1	1	0	1	1	1	1	0	1	1	1	1	1	1	1	1	0	1	0	1	0	1	1	0
ERR314520	ERR314520	K. pneumoniae	0,0,0,0,2,0,0,31,0,3	15	0	0	1	1	0	1	1	0	1	1	1	1	0	1	1	0	1	1	1	1	1	1	1	0	1	1	1	1	0	1	1	1	1	1	1	1	1	0	1	0	1	0	1	1	0
ERR314417	ERR314417	K. pneumoniae	0,0,0,0,2,0,0,189,0,0	15	0	0	1	1	0	1	1	0	1	1	1	1	0	1	1	0	1	1	1	1	1	1	1	0	1	1	1	1	0	1	1	1	1	1	1	1	1	0	1	0	1	0	1	1	0
ERR257642	ERR257642	K. pneumoniae	0,0,0,0,2,0,0,15,0,6	15	0	0	1	1	0	1	1	0	1	1	1	1	0	1	1	0	1	1	1	1	1	1	1	0	1	1	1	1	0	1	1	1	1	1	1	1	1	0	1	0	1	0	1	1	0
ERR314441	ERR314441	K. pneumoniae	0,0,0,0,2,0,0,189,0,1	15	0	0	1	1	0	1	1	0	1	1	1	1	0	1	1	0	1	1	1	1	1	1	1	0	1	1	1	1	0	1	1	1	1	1	1	1	1	0	1	0	1	0	1	1	0
ERR314549	ERR314549	K. pneumoniae	0,0,0,0,2,0,144,0,*,*	15	0	0	1	1	0	1	1	0	1	1	1	1	0	1	1	0	1	1	1	1	1	1	1	0	1	1	0	1	0	1	1	1	1	1	1	1	1	0	1	0	1	0	1	1	0
ERR257651	ERR257651	K. pneumoniae	0,0,0,0,2,0,0,15,11,0	15	0	0	1	1	0	1	1	0	1	1	1	1	0	1	1	0	1	1	1	1	1	1	1	0	1	1	1	1	0	1	1	1	1	1	1	1	1	0	1	0	1	0	1	1	0
ERR257648	ERR257648	K. pneumoniae	0,0,0,0,2,0,118,0,0,0	15	0	0	1	1	0	1	1	0	1	1	1	1	0	1	1	0	1	1	1	1	1	1	1	0	1	1	1	1	0	1	1	1	1	1	1	1	1	0	1	0	1	0	1	1	0
ERR257692	ERR257692	K. pneumoniae	0,0,0,0,2,0,0,162,*,*	15	0	0	1	1	0	1	1	0	1	1	1	1	0	1	1	0	1	1	1	1	1	1	1	0	1	1	1	1	0	1	1	1	1	1	1	1	1	0	1	0	1	0	1	1	0
ERR257684	ERR257684	K. pneumoniae	0,0,0,0,2,0,0,162,0,0	15	0	0	1	1	0	1	1	0	1	1	1	1	0	1	1	0	1	1	1	1	1	1	1	0	1	1	1	1	0	1	1	1	1	1	1	1	1	0	1	0	1	0	1	1	0
ERR257629	ERR257629	K. pneumoniae	0,0,0,0,2,0,0,162,0,0	15	0	0	1	1	0	1	1	0	1	1	1	1	0	1	1	0	1	1	1	1	1	1	1	0	1	1	1	1	0	1	1	1	1	1	1	1	1	0	1	0	1	0	1	1	0
ERR257653	ERR257653	K. pneumoniae	0,0,0,0,2,0,0,162,0,0	15	0	0	1	1	0	1	1	0	1	1	1	1	0	1	1	0	1	1	1	1	1	1	1	0	1	1	1	1	0	1	1	1	1	1	1	1	1	0	1	0	1	0	1	1	0
ERR257645	ERR257645	K. pneumoniae	0,0,0,0,2,0,0,0,41,0	15	0	0	1	1	0	1	1	0	1	1	1	1	0	1	1	0	1	1	1	1	1	1	1	0	1	1	1	1	0	1	1	1	1	1	1	1	1	0	1	0	1	0	1	1	0
ERR1217069	EuSCAPE_MT012	K. pneumoniae	0,0,0,0,2,0,0,72,0,0	15	0	0	1	1	0	1	1	0	1	1	1	1	0	1	1	0	1	1	1	1	1	1	1	0	1	1	1	1	0	1	1	1	1	1	1	1	1	0	1	0	1	0	1	1	0
ERR1204860	EuSCAPE_PL034	K. pneumoniae	0,0,0,0,2,0,0,51,0,0	15	0	0	1	1	0	1	1	0	1	1	1	1	0	1	1	0	1	1	1	1	1	1	1	0	1	1	1	1	0	1	1	1	1	1	1	1	1	0	1	0	1	0	1	1	0
ERR1289707	EuSCAPE_ES273	K. pneumoniae	0,0,0,0,5,0,0,0,2,0	15	0	0	1	1	0	1	1	0	1	1	1	1	0	1	1	0	1	1	1	1	1	1	1	0	1	1	1	1	0	1	1	1	1	1	1	1	1	0	1	0	1	0	1	1	0
ERR1217470	EuSCAPE_IT399	K. pneumoniae	0,0,0,0,2,11,0,0,1,0	15	0	0	1	1	0	1	1	0	1	1	1	1	0	1	1	0	1	1	1	1	1	1	1	0	1	1	1	1	0	1	1	1	1	1	1	1	1	0	1	0	1	0	1	1	0
ERR1415615	EuSCAPE_RO077	K. pneumoniae	0,0,0,0,2,13,0,0,0,0	15	0	0	1	1	0	1	1	0	1	1	1	1	0	1	1	0	1	1	1	1	1	1	1	0	1	1	1	1	0	1	1	1	1	1	1	1	1	0	1	0	1	0	1	1	0
ERR1514971	EuSCAPE_IE029	K. pneumoniae	0,0,0,0,2,0,0,4,0,0	15	0	0	1	1	0	1	1	0	1	1	1	1	0	1	1	0	1	1	1	1	1	1	1	0	1	1	1	1	0	1	1	1	1	1	1	1	1	0	1	0	1	0	1	1	0
ERR1228259	EuSCAPE_HU012	K. pneumoniae	0,0,0,0,2,0,0,61,0,0	15	0	0	1	1	0	1	1	0	1	1	1	1	0	1	1	0	1	1	1	1	1	1	1	0	1	1	1	1	0	1	1	1	1	1	1	1	1	0	1	0	1	0	1	1	0
ERR1541424	EuSCAPE_TR175	K. pneumoniae	0,0,0,0,2,0,0,46,0,0	15	0	0	1	1	0	1	1	0	1	1	1	1	0	1	1	0	1	1	1	1	1	1	1	0	1	1	1	1	0	1	1	1	1	1	1	1	1	0	1	0	1	0	1	1	0
ERR1514860	EuSCAPE_BE036	K. pneumoniae	0,0,0,0,2,0,0,3,0,0	15	0	0	1	1	0	1	1	0	1	1	1	1	0	1	1	0	1	1	1	1	1	1	1	0	1	1	1	1	0	1	1	1	1	1	1	1	1	0	1	0	1	0	1	1	0
ERR1541408	EuSCAPE_TR157	K. pneumoniae	0,0,0,0,2,0,0,18,0,0	15	0	0	1	1	0	1	1	0	1	1	1	1	0	1	1	0	1	1	1	1	1	1	1	0	1	1	1	1	0	1	1	1	1	1	1	1	1	0	1	0	1	0	1	1	0
ERR1541368	EuSCAPE_TR107	K. pneumoniae	0,0,0,0,2,0,43,0,0,0	15	0	0	1	1	0	1	1	0	1	1	1	1	0	1	1	0	1	1	1	1	1	1	1	0	1	1	1	1	0	1	1	1	1	1	1	1	1	0	1	0	1	0	1	1	0
ERR1228291	EuSCAPE_HU044	K. pneumoniae	0,0,0,0,2,0,0,64,1,0	15	0	0	1	1	0	1	1	0	1	1	1	1	0	1	1	0	1	1	1	1	1	1	1	0	1	1	1	1	0	1	1	1	1	1	1	1	1	0	1	0	1	0	1	1	0
ERR1204909	EuSCAPE_SK005	K. pneumoniae	0,0,0,0,2,0,15,0,0,0	15	0	0	1	1	0	1	1	0	1	1	1	1	0	1	1	0	1	1	1	1	1	1	1	0	1	1	1	1	0	1	1	1	1	1	1	1	1	0	1	0	1	0	1	1	0
ERR1228378	EuSCAPE_ES080	K. pneumoniae	0,0,0,0,5,0,0,0,3,0	15	0	0	1	1	0	1	1	0	1	1	1	1	0	1	1	0	1	1	1	1	1	1	1	0	1	1	1	1	0	1	1	1	1	1	1	1	1	0	1	0	1	0	1	1	0
ERR1217462	EuSCAPE_IT391	K. pneumoniae	0,0,0,0,2,0,0,17,0,0	15	0	0	1	1	0	1	1	0	1	1	1	1	0	1	1	0	1	1	1	1	1	1	1	0	1	1	1	1	0	1	1	1	1	1	1	1	1	0	1	0	1	0	1	1	0
ERR1228289	EuSCAPE_HU042	K. pneumoniae	0,0,0,0,2,0,0,64,0,0	15	0	0	1	1	0	1	1	0	1	1	1	1	0	1	1	0	1	1	1	1	1	1	1	0	1	1	1	1	0	1	1	1	1	1	1	1	1	0	1	0	1	0	1	1	0
ERR1217271	EuSCAPE_IT089	K. pneumoniae	0,0,0,0,12,0,0,0,0,0	15	0	0	1	1	0	1	1	0	1	1	1	1	0	1	1	0	1	1	1	1	1	1	1	0	1	1	1	1	0	1	1	1	1	1	1	1	1	0	1	0	1	0	1	1	0
ERR1334728	EuSCAPE_PT088	K. pneumoniae	0,0,0,0,2,0,40,0,0,0	15	0	0	1	1	0	1	1	0	1	1	1	1	0	1	1	0	1	1	1	1	1	1	1	0	1	1	1	1	0	1	1	1	1	1	1	1	1	0	1	0	1	0	1	1	0
ERR1415689	EuSCAPE_HR035	K. pneumoniae	0,0,0,0,2,0,0,31,2,0	15	0	0	1	1	0	1	1	0	1	1	1	1	0	1	1	0	1	1	0	1	1	1	1	0	1	1	1	1	0	1	1	1	1	1	1	1	1	0	1	0	1	0	1	1	0
ERR1216966	EuSCAPE_DE020	K. pneumoniae	0,0,0,0,2,0,0,31,4,0	15	0	0	1	1	0	1	1	0	1	1	1	1	0	1	1	0	1	1	1	1	1	1	1	0	1	1	1	1	0	1	1	1	1	1	1	1	1	0	1	0	1	0	1	1	0
ERR1334714	EuSCAPE_PT073	K. pneumoniae	0,0,0,0,2,0,0,19,0,0	15	0	0	1	1	0	1	1	0	1	1	1	1	0	1	1	0	1	1	1	1	1	1	1	0	1	1	1	1	0	1	1	1	1	1	1	1	1	0	1	0	1	0	1	1	0
ERR1217033	EuSCAPE_DE086	K. pneumoniae	0,0,0,0,2,0,0,31,7,0	15	0	0	1	1	0	1	1	0	1	1	1	1	0	1	1	0	1	1	1	1	1	1	1	0	1	1	1	1	0	1	1	1	1	1	1	1	1	0	1	0	1	0	1	1	0
ERR1204911	EuSCAPE_SK007	K. pneumoniae	0,0,0,0,2,4,0,0,0,0	15	0	0	1	1	0	1	1	0	1	1	1	1	0	1	1	0	1	1	1	1	1	1	1	0	1	1	1	1	0	1	1	1	1	1	1	1	1	0	1	0	1	0	1	1	0
ERR1334682	EuSCAPE_PT040	K. pneumoniae	0,0,0,0,2,0,0,19,0,0	15	0	0	1	1	0	1	1	0	1	1	1	1	0	1	1	0	1	1	1	1	1	1	1	0	1	1	1	1	0	1	1	1	1	1	1	1	1	0	1	0	1	0	1	1	0
ERR1514964	EuSCAPE_IE022	K. pneumoniae	0,0,0,0,2,0,0,0,0,0	15	0	0	1	1	0	1	1	0	1	1	1	1	0	1	1	0	1	1	1	1	1	1	1	0	1	1	1	1	0	1	1	1	1	1	1	1	1	0	1	0	1	0	1	1	0
ERR1541454	EuSCAPE_TR209	K. pneumoniae	0,0,0,0,2,0,0,47,0,0	15	0	0	1	1	0	1	1	0	1	1	1	1	0	1	1	0	1	1	1	1	1	1	1	0	1	1	1	1	0	1	1	1	1	1	1	1	1	0	1	0	1	0	1	1	0
ERR1334521	EuSCAPE_ES119	K. pneumoniae	0,0,0,0,5,0,0,0,1,0	15	0	0	1	1	0	1	1	0	1	1	1	1	0	1	1	0	1	1	1	1	1	1	1	0	1	1	1	1	0	1	1	1	1	1	1	1	1	0	1	0	1	0	1	1	0
ERR1217372	EuSCAPE_IT198	K. pneumoniae	0,0,0,0,2,0,34,0,0,0	15	0	0	1	1	0	1	1	0	1	1	1	1	0	1	1	0	1	1	1	1	1	1	1	0	1	1	1	1	0	1	1	1	1	1	1	1	1	0	1	0	1	0	1	1	0
ERR1228251	EuSCAPE_HU004	K. pneumoniae	0,0,0,0,2,0,0,61,0,0	15	0	0	1	1	0	1	1	0	1	1	1	1	0	1	1	0	1	1	1	1	1	1	1	0	1	1	1	1	0	1	1	1	1	1	1	1	1	0	1	0	1	0	1	1	0
ERR1217376	EuSCAPE_IT202	K. pneumoniae	0,0,0,0,2,0,34,0,0,0	15	0	0	1	1	0	1	1	0	1	1	1	1	0	1	1	0	1	1	1	1	1	1	1	0	1	1	1	1	0	1	1	1	1	1	1	1	1	0	1	0	1	0	1	1	0
ERR1228261	EuSCAPE_HU014	K. pneumoniae	0,0,0,0,2,15,0,0,0,0	15	0	0	1	1	0	1	1	0	1	1	1	1	0	1	1	0	1	1	1	1	1	1	1	0	1	1	1	1	0	1	1	1	1	1	1	1	1	0	1	0	1	0	1	1	0
ERR1204874	EuSCAPE_FR002	K. pneumoniae	0,0,0,0,2,0,0,15,0,0	15	0	0	1	1	0	1	1	0	1	1	1	1	0	1	1	0	1	1	1	1	1	1	1	0	1	1	1	1	0	1	1	1	1	1	1	1	1	0	1	0	1	0	1	1	0
ERR1334535	EuSCAPE_ES133	K. pneumoniae	0,0,0,0,5,0,0,0,4,0	15	0	0	1	1	0	1	1	0	1	1	1	1	0	1	1	0	1	1	1	1	1	1	1	0	1	1	1	1	0	1	1	1	1	1	1	1	1	0	1	0	1	0	1	1	0
ERR1334690	EuSCAPE_PT049	K. pneumoniae	0,0,0,0,2,0,6,0,0,0	15	0	0	1	1	0	1	1	0	1	1	1	1	0	1	1	0	1	1	1	1	1	1	1	0	1	1	1	1	0	1	1	1	1	1	1	1	1	0	1	0	1	0	1	1	0
ERR1228293	EuSCAPE_HU047	K. pneumoniae	0,0,0,0,2,0,0,65,0,0	15	0	0	1	1	0	1	1	0	1	1	1	1	0	1	1	0	1	1	1	1	1	1	1	0	1	1	1	1	0	1	1	1	1	1	1	1	1	0	1	0	1	0	1	1	0
ERR1541492	EuSCAPE_TR253	K. pneumoniae	0,0,0,0,2,0,0,50,0,0	15	0	0	1	1	0	1	1	0	1	1	1	1	0	1	1	0	1	1	1	1	1	1	1	0	1	1	1	1	0	1	1	1	1	1	1	1	1	0	1	0	1	0	1	1	0
ERR1217237	EuSCAPE_IT051	K. pneumoniae	0,0,0,0,2,0,29,0,0,0	15	0	0	1	1	0	1	1	0	1	1	1	1	0	1	1	0	1	1	1	1	1	1	1	0	1	1	1	1	0	1	1	1	1	1	1	1	1	0	1	0	1	0	1	1	0
ERR1228296	EuSCAPE_HU050	K. pneumoniae	0,0,0,0,2,0,0,65,0,0	15	0	0	1	1	0	1	1	0	1	1	1	1	0	1	1	0	1	1	1	1	1	1	1	0	1	1	1	1	0	1	1	1	1	1	1	1	1	0	1	0	1	0	1	1	0
ERR1415692	EuSCAPE_HR038	K. pneumoniae	0,0,0,0,2,0,0,31,5,0	15	0	0	1	1	0	1	1	0	1	1	1	1	0	1	1	0	1	1	1	1	1	1	1	0	1	1	1	1	0	1	1	1	1	1	1	1	1	0	1	0	1	0	1	1	0
ERR1228256	EuSCAPE_HU009	K. pneumoniae	0,0,0,0,2,0,42,0,0,0	15	0	0	1	1	0	1	1	0	1	1	1	1	0	1	1	0	1	1	1	1	1	1	1	0	1	1	1	1	0	1	1	1	1	1	1	1	1	0	1	0	1	0	1	1	0
ERR1217232	EuSCAPE_IT046	K. pneumoniae	0,0,0,0,2,0,29,1,0,0	15	0	0	1	1	0	1	1	0	1	1	1	1	0	1	1	0	1	1	1	1	1	1	1	0	1	1	1	1	0	1	1	1	1	1	1	1	1	0	1	0	1	0	1	1	0
ERR1334531	EuSCAPE_ES129	K. pneumoniae	0,0,0,0,2,0,8,0,0,0	15	0	0	1	1	0	1	1	0	1	1	1	1	0	1	1	0	1	1	1	1	1	1	1	0	1	1	1	1	0	1	1	1	1	1	1	1	1	0	1	0	1	0	1	1	0
ERR1415754	EuSCAPE_RS011	K. pneumoniae	0,0,0,0,2,0,0,31,6,0	15	0	0	1	1	0	1	1	0	1	1	1	1	0	1	1	0	1	1	1	1	1	1	1	0	1	1	1	1	0	1	1	1	1	1	1	1	1	0	1	0	1	0	1	1	0
ERR1228360	EuSCAPE_ES062	K. pneumoniae	0,0,0,0,2,0,0,24,0,0	15	0	0	1	1	0	1	1	0	1	1	1	1	0	1	1	0	1	1	1	1	1	1	1	0	1	1	1	1	0	1	1	1	1	1	1	1	1	0	1	0	1	0	1	1	0
ERR1415584	EuSCAPE_RO045	K. pneumoniae	0,0,0,0,2,0,27,0,0,0	15	0	0	1	1	0	1	1	0	1	1	1	1	0	1	1	0	1	1	1	1	1	1	1	0	1	1	1	1	0	1	1	1	1	1	1	1	1	0	1	0	1	0	1	1	0
ERR1514849	EuSCAPE_BE025	K. pneumoniae	0,0,0,0,2,0,0,49,0,0	15	0	0	1	1	0	1	1	0	1	1	1	1	0	1	1	0	1	1	1	1	1	1	1	0	1	1	1	1	0	1	1	1	1	1	1	1	1	0	1	0	1	0	1	1	0
ERR1228253	EuSCAPE_HU006	K. pneumoniae	0,0,0,0,2,0,0,60,1,0	15	0	0	1	1	0	1	1	0	1	1	1	1	0	1	1	0	1	1	1	1	1	1	1	0	1	1	1	1	0	1	1	1	1	1	1	1	1	0	1	0	1	0	1	1	0
ERR1289850	EuSCAPE_ES252	K. pneumoniae	0,0,0,0,2,0,18,0,0,0	15	0	0	1	1	0	1	1	0	1	1	1	1	0	1	1	0	1	1	1	1	1	1	1	0	1	1	1	1	0	1	1	1	1	1	1	1	1	0	1	0	1	0	1	1	0
ERR1228265	EuSCAPE_HU018	K. pneumoniae	0,0,0,0,2,0,0,60,4,0	15	0	0	1	1	0	1	1	0	1	1	1	1	0	1	1	0	1	1	1	1	1	1	1	0	1	1	1	1	0	1	1	1	1	1	1	1	1	0	1	0	1	0	1	1	0
ERR1415712	EuSCAPE_HR060	K. pneumoniae	0,0,0,0,2,0,0,0,0,0	15	0	0	1	1	0	1	1	0	1	1	1	1	0	1	1	0	1	1	1	1	1	1	1	0	1	1	1	1	0	1	1	1	1	1	1	1	1	0	1	0	1	0	1	1	0
ERR1514897	EuSCAPE_BE075	K. pneumoniae	0,0,0,0,2,0,41,0,0,0	15	0	0	1	1	0	1	1	0	1	1	1	1	0	1	1	0	1	1	1	1	1	0	1	0	1	1	1	1	0	1	1	1	1	1	1	1	1	0	1	0	1	0	1	1	0
ERR1415608	EuSCAPE_RO070	K. pneumoniae	0,0,0,0,2,0,0,21,*,*	15	0	0	1	1	0	1	1	0	1	1	1	1	0	1	1	0	1	1	1	1	1	1	1	0	1	1	1	1	0	1	1	1	1	1	1	1	1	0	1	0	1	0	1	1	0
ERR1334532	EuSCAPE_ES130	K. pneumoniae	0,0,0,0,5,0,0,1,0,0	15	0	0	1	1	0	1	1	0	1	1	1	1	0	1	1	0	1	1	1	1	1	1	1	0	1	1	1	1	0	1	1	1	1	1	1	1	1	0	1	0	1	0	1	1	0
ERR1228266	EuSCAPE_HU019	K. pneumoniae	0,0,0,0,2,0,0,60,4,0	15	0	0	1	1	0	1	1	0	1	1	1	1	0	1	1	0	1	1	1	1	1	1	1	0	1	1	1	1	0	1	1	1	1	1	1	1	1	0	1	0	1	0	1	1	0
ERR1228275	EuSCAPE_HU028	K. pneumoniae	0,0,0,0,2,0,0,60,0,0	15	0	0	1	1	0	1	1	0	1	1	1	1	0	1	1	0	1	1	1	1	1	1	1	0	1	1	1	1	0	1	1	1	1	1	1	1	1	0	1	0	1	0	1	1	0
ERR1216963	EuSCAPE_DE017	K. pneumoniae	0,0,0,0,2,0,0,66,0,0	15	0	0	1	1	0	1	1	0	1	1	1	1	0	1	1	0	1	1	1	1	1	1	1	0	1	1	1	1	0	1	1	1	1	1	1	1	1	0	1	0	1	0	1	1	0
ERR1374935	EuSCAPE_CY006	K. pneumoniae	0,0,0,0,2,0,0,39,0,0	15	0	0	1	1	0	1	1	0	1	1	1	1	0	1	1	0	1	1	1	1	1	1	1	0	1	1	1	1	0	1	1	1	1	1	1	1	1	0	1	0	1	0	1	1	0
ERR1228273	EuSCAPE_HU026	K. pneumoniae	0,0,0,0,2,0,0,60,0,0	15	0	0	1	1	0	1	1	0	1	1	1	1	0	1	1	0	1	1	1	1	1	1	1	0	1	1	1	1	0	1	1	1	1	1	1	1	1	0	1	0	1	0	1	1	0
ERR1228283	EuSCAPE_HU036	K. pneumoniae	0,0,0,0,2,0,0,61,0,0	15	0	0	1	1	0	1	1	0	1	1	1	1	0	1	1	0	1	1	1	1	1	1	1	0	1	1	1	1	0	1	1	1	1	1	1	1	1	0	1	0	1	0	1	1	0
ERR1217381	EuSCAPE_IT207	K. pneumoniae	0,0,0,0,13,0,0,0,0,0	15	0	0	1	1	0	1	1	0	1	1	1	1	0	1	1	0	1	1	1	1	1	1	1	0	1	1	1	1	0	1	1	1	1	1	1	1	1	0	1	0	1	0	1	1	0
ERR1228254	EuSCAPE_HU007	K. pneumoniae	0,0,0,0,2,0,0,60,0,0	15	0	0	1	1	0	1	1	0	1	1	1	1	0	1	1	0	1	1	1	1	1	1	1	0	1	1	1	1	0	1	1	1	1	1	1	1	1	0	1	0	1	0	1	1	0
ERR1228258	EuSCAPE_HU011	K. pneumoniae	0,0,0,0,2,0,0,60,2,0	15	0	0	1	1	0	1	1	0	1	1	1	1	0	1	1	0	1	1	1	1	1	1	1	0	1	1	1	1	0	1	1	1	1	1	1	1	1	0	1	0	1	0	1	1	0
ERR1334574	EuSCAPE_ES172	K. pneumoniae	0,0,0,0,2,0,18,0,2,0	15	0	0	1	1	0	1	1	0	1	1	1	1	0	1	1	0	1	1	1	1	1	1	1	0	1	1	1	1	0	1	1	1	1	1	1	1	1	0	1	0	1	0	1	1	0
ERR1289848	EuSCAPE_ES250	K. pneumoniae	0,0,0,0,20,0,0,0,0,0	15	0	0	1	1	0	1	1	0	1	1	1	1	0	1	1	0	1	1	1	1	1	1	1	0	1	1	1	1	0	1	1	1	1	1	1	1	1	0	1	0	1	0	1	1	0
ERR1415693	EuSCAPE_HR039	K. pneumoniae	0,0,0,0,2,0,0,31,2,0	15	0	0	1	1	0	1	1	0	1	1	1	1	0	1	1	0	1	1	1	1	1	1	1	0	1	1	1	1	0	1	1	1	1	1	1	1	1	0	1	0	1	0	1	1	0
ERR1289800	EuSCAPE_ES202	K. pneumoniae	0,0,0,0,2,0,0,24,2,0	15	0	0	1	1	0	1	1	0	1	1	1	1	0	1	1	0	1	1	1	1	1	1	1	0	1	1	1	1	0	1	1	1	1	1	1	1	1	0	1	0	1	0	1	1	0
ERR1228255	EuSCAPE_HU008	K. pneumoniae	0,0,0,0,2,0,0,61,0,0	15	0	0	1	1	0	1	1	0	1	1	1	1	0	1	1	0	1	1	1	1	1	1	1	0	1	1	1	1	0	1	1	1	1	1	1	1	1	0	1	0	1	0	1	1	0
ERR1228272	EuSCAPE_HU025	K. pneumoniae	0,0,0,0,2,0,0,60,0,0	15	0	0	1	1	0	1	1	0	1	1	1	1	0	1	1	0	1	1	1	1	1	1	1	0	1	1	1	1	0	1	1	1	1	1	1	1	1	0	1	0	1	0	1	1	0
ERR1228263	EuSCAPE_HU016	K. pneumoniae	0,0,0,0,2,0,0,63,0,0	15	0	0	1	1	0	1	1	0	1	1	1	1	0	1	1	0	1	1	1	1	1	1	1	0	1	1	1	1	0	1	1	1	1	1	1	1	1	0	1	0	1	0	1	1	0
ERR1217210	EuSCAPE_IT023	K. pneumoniae	0,0,0,0,2,0,0,38,0,0	15	0	0	1	1	0	1	1	0	1	1	1	1	0	1	1	0	1	1	1	1	1	1	1	0	1	1	1	1	0	1	1	1	1	1	1	1	1	0	1	0	1	0	1	1	0
ERR1514995	EuSCAPE_BE013	K. pneumoniae	0,0,0,0,2,0,0,45,0,0	15	0	0	1	1	0	1	1	0	1	1	1	1	0	1	1	0	1	1	1	1	1	1	1	0	1	1	1	1	0	1	1	1	1	1	1	1	1	0	1	0	1	0	1	1	0
ERR1415731	EuSCAPE_HR080	K. pneumoniae	0,0,0,0,2,0,0,31,14,0	15	0	0	1	1	0	1	1	0	1	1	1	1	0	1	1	0	1	1	1	1	1	1	1	0	1	1	1	1	0	1	1	1	1	1	1	1	1	0	1	0	1	0	1	1	0
ERR1415639	EuSCAPE_RO100	K. pneumoniae	0,0,0,0,2,0,9,0,0,0	15	0	0	1	1	0	1	1	0	1	1	1	1	0	1	1	0	1	1	1	1	1	1	1	0	1	1	1	1	0	1	1	1	1	1	1	1	1	0	1	0	1	0	1	1	0
ERR1228341	EuSCAPE_ES043	K. pneumoniae	0,0,0,0,2,0,0,67,0,0	15	0	0	1	1	0	1	1	0	1	1	1	1	0	1	1	0	1	1	1	1	1	1	1	0	1	1	1	1	0	1	1	1	1	1	1	1	1	0	1	0	1	0	1	1	0
ERR1217170	EuSCAPE_ME001	K. pneumoniae	0,0,0,0,2,0,0,31,3,0	15	0	0	1	1	0	1	1	0	1	1	1	1	0	1	1	0	1	1	1	1	1	1	1	0	1	1	1	1	0	1	1	1	1	1	1	1	1	0	1	0	1	0	1	1	0
ERR1228381	EuSCAPE_ES083	K. pneumoniae	0,0,0,0,2,0,0,24,1,0	15	0	0	1	1	0	1	1	0	1	1	1	1	0	1	1	0	1	1	1	1	1	1	1	0	1	1	1	1	0	1	1	1	1	1	1	1	1	0	1	0	1	0	1	1	0
ERR1289846	EuSCAPE_ES248	K. pneumoniae	0,0,0,0,20,0,0,0,0,0	15	0	0	1	1	0	1	1	0	1	1	1	1	0	1	1	0	1	1	1	1	1	1	1	0	1	1	1	1	0	1	1	1	1	1	1	1	1	0	1	0	1	0	1	1	0
ERR1217286	EuSCAPE_IT107	K. pneumoniae	0,0,0,0,2,0,25,0,0,0	15	0	0	1	1	0	1	1	0	1	1	1	1	0	1	1	0	1	1	1	1	1	1	1	0	1	1	1	1	0	1	1	1	1	1	1	1	1	0	1	0	1	0	1	1	0
ERR1415700	EuSCAPE_HR047	K. pneumoniae	0,0,0,0,2,0,0,31,15,0	15	0	0	1	1	0	1	1	0	1	1	1	1	0	1	1	0	1	1	1	1	1	1	1	0	1	1	1	1	0	1	1	1	1	1	1	1	1	0	1	0	1	0	1	1	0
ERR1334716	EuSCAPE_PT075	K. pneumoniae	0,0,0,0,2,0,39,0,0,0	15	0	0	1	1	0	1	1	0	1	1	1	1	0	1	1	0	1	1	1	1	1	1	1	0	1	1	1	1	0	1	1	1	1	1	1	1	1	0	1	0	1	0	1	1	0
ERR1228351	EuSCAPE_ES053	K. pneumoniae	0,0,0,0,2,0,16,0,1,0	15	0	0	1	1	0	1	1	0	1	1	1	1	0	1	1	0	1	1	1	1	1	1	1	0	1	1	1	1	0	1	1	1	1	1	1	1	1	0	1	0	1	0	1	1	0
ERR1228268	EuSCAPE_HU021	K. pneumoniae	0,0,0,0,2,0,0,60,6,0	15	0	0	1	1	0	1	1	0	1	1	1	1	0	1	1	0	1	1	1	1	1	1	1	0	1	1	1	1	0	1	1	1	1	1	1	1	1	0	1	0	1	0	1	1	0
ERR1228250	EuSCAPE_HU003	K. pneumoniae	0,0,0,0,2,0,0,60,0,0	15	0	0	1	1	0	1	1	0	1	1	1	1	0	1	1	0	1	1	1	1	1	1	1	0	1	1	1	1	0	1	1	1	1	1	1	1	1	0	1	0	1	0	1	1	0
ERR1228262	EuSCAPE_HU015	K. pneumoniae	0,0,0,0,2,0,0,60,5,0	15	0	0	1	1	0	1	1	0	1	1	1	1	0	1	1	0	1	1	1	1	1	1	1	0	1	1	1	1	0	1	1	1	1	1	1	1	1	0	1	0	1	0	1	1	0
ERR1415720	EuSCAPE_HR068	K. pneumoniae	0,0,0,0,2,0,0,0,0,0	15	0	0	1	1	0	1	1	0	1	1	1	1	0	1	1	0	1	1	1	1	1	1	1	0	1	1	1	1	0	1	1	1	1	1	1	1	1	0	1	0	1	0	1	1	0
ERR1228376	EuSCAPE_ES078	K. pneumoniae	0,0,0,0,2,0,16,0,0,0	15	0	0	1	1	0	1	1	0	1	1	1	1	0	1	1	0	1	1	1	1	1	1	1	0	1	1	1	1	0	1	1	1	1	1	1	1	1	0	1	0	1	0	1	1	0
ERR1228270	EuSCAPE_HU023	K. pneumoniae	0,0,0,0,2,0,0,60,3,0	15	0	0	1	1	0	1	1	0	1	1	1	1	0	1	1	0	1	1	1	1	1	1	1	0	1	1	1	1	0	1	1	1	1	1	1	1	1	0	1	0	1	0	1	1	0
ERR1541511	EuSCAPE_TR275	K. pneumoniae	0,0,0,0,2,0,0,0,4,0	15	0	0	1	1	0	1	1	0	1	1	1	1	0	1	1	0	1	1	1	1	1	1	1	0	1	1	1	1	0	1	1	1	1	1	1	1	1	0	1	0	1	0	1	1	0
ERR1204977	EuSCAPE_AT029	K. pneumoniae	0,0,0,0,2,0,0,70,0,0	15	0	0	1	1	0	1	1	0	1	1	1	1	0	1	1	0	1	1	1	1	1	1	1	0	1	1	1	1	0	1	1	1	1	1	1	1	1	0	1	0	1	0	1	1	0
ERR1334552	EuSCAPE_ES150	K. pneumoniae	0,0,0,0,2,0,18,0,1,0	15	0	0	1	1	0	1	1	0	1	1	1	1	0	1	1	0	1	1	1	1	1	1	1	0	1	1	1	1	0	1	1	1	1	1	1	1	1	0	1	0	1	0	1	1	0
ERR1415490	EuSCAPE_RO032	K. pneumoniae	0,0,0,0,2,0,0,5,0,0	15	0	0	1	1	0	1	1	0	1	1	1	1	0	1	1	0	1	1	1	1	1	1	1	0	1	1	1	1	0	1	1	1	1	1	1	1	1	0	1	0	1	0	1	1	0
ERR1415476	EuSCAPE_RO018	K. pneumoniae	0,0,0,0,2,0,7,2,0,0	15	0	0	1	1	0	1	1	0	1	1	1	1	0	1	1	0	1	1	1	1	1	1	1	0	1	1	0	1	0	1	1	1	1	1	1	1	1	0	1	0	1	0	1	1	0
ERR1228249	EuSCAPE_HU002	K. pneumoniae	0,0,0,0,2,0,0,61,1,0	15	0	0	1	1	0	1	1	0	1	1	1	1	0	1	1	0	1	1	1	1	1	1	1	0	1	1	1	1	0	1	1	1	1	1	1	1	1	0	1	0	1	0	1	1	0
ERR1415752	EuSCAPE_HR104	K. pneumoniae	0,0,0,0,2,0,0,0,3,0	15	0	0	1	1	0	1	1	0	1	1	1	1	0	1	1	0	1	1	1	1	1	1	1	0	1	1	1	1	0	1	1	1	1	1	1	1	1	0	1	0	1	0	1	1	0
ERR1289818	EuSCAPE_ES219	K. pneumoniae	0,0,0,0,2,0,0,31,1,0	15	0	0	1	1	0	1	1	0	1	1	1	1	0	1	1	0	1	1	1	1	1	1	1	0	1	1	1	1	0	1	1	1	1	1	1	1	1	0	1	0	1	0	1	1	0
ERR1415724	EuSCAPE_HR072	K. pneumoniae	0,0,0,0,2,0,0,31,2,0	15	0	0	1	1	0	1	1	0	1	1	1	1	0	1	1	0	1	1	1	1	1	1	1	0	1	1	1	1	0	1	1	1	1	1	1	1	1	0	1	0	1	0	1	1	0
ERR1334660	EuSCAPE_PT011	K. pneumoniae	0,0,0,0,2,0,24,0,0,0	15	0	0	1	1	0	1	1	0	1	1	1	1	0	1	1	0	1	1	1	1	1	1	1	0	1	1	1	1	0	1	1	1	1	1	1	1	1	0	1	0	1	0	1	1	0
ERR1228260	EuSCAPE_HU013	K. pneumoniae	0,0,0,0,2,0,0,62,0,0	15	0	0	1	1	0	1	1	0	1	1	1	1	0	1	1	0	1	1	1	1	1	1	1	0	1	1	1	1	0	1	1	1	1	1	1	1	1	0	1	0	1	0	1	1	0
ERR1415602	EuSCAPE_RO064	K. pneumoniae	0,0,0,0,2,0,27,1,0,*	15	0	0	1	1	0	1	1	0	1	1	1	1	0	1	1	0	1	1	1	1	1	1	1	0	1	1	1	1	0	1	1	1	1	1	1	1	1	0	1	0	1	0	1	1	0
ERR1228257	EuSCAPE_HU010	K. pneumoniae	0,0,0,0,2,0,0,60,0,0	15	0	0	1	1	0	1	1	0	1	1	1	1	0	1	1	0	1	1	1	1	1	1	1	0	1	1	1	1	0	1	1	1	1	1	1	1	1	0	1	0	1	0	1	1	0
ERR1415618	EuSCAPE_RO080	K. pneumoniae	0,0,0,0,2,0,7,1,0,0	15	0	0	1	1	0	1	1	0	1	1	1	1	0	1	1	0	1	1	1	1	1	1	1	0	1	1	1	1	0	1	1	1	1	1	1	1	1	0	1	0	1	0	1	1	0
ERR1205026	EuSCAPE_PL042	K. pneumoniae	0,0,0,0,2,0,0,55,0,0	15	0	0	1	1	0	1	1	0	1	1	1	1	0	1	1	0	1	1	1	1	1	1	1	0	1	1	1	1	0	1	1	1	1	1	1	1	1	0	1	0	1	0	1	1	0
ERR1415607	EuSCAPE_RO069	K. pneumoniae	0,0,0,0,2,0,7,2,0,0	15	0	0	1	1	0	1	1	0	1	1	1	1	0	1	1	0	1	1	1	1	1	1	1	0	1	1	1	1	0	1	1	1	1	1	1	1	1	0	1	0	1	0	1	1	0
ERR1415645	EuSCAPE_RO109	K. pneumoniae	0,0,0,0,2,0,27,1,0,0	15	0	0	1	1	0	1	1	0	1	1	1	1	0	1	1	0	1	1	1	1	1	1	1	0	1	1	1	1	0	1	1	1	1	1	1	1	1	0	1	0	1	0	1	1	0
ERR1415684	EuSCAPE_HR029	K. pneumoniae	0,0,0,0,2,0,0,36,0,0	15	0	0	1	1	0	1	1	0	1	1	1	1	0	1	1	0	1	1	1	1	1	1	1	0	1	1	1	1	0	1	1	1	1	1	1	1	1	0	1	0	1	0	1	1	0
ERR1415616	EuSCAPE_RO078	K. pneumoniae	0,0,0,0,2,0,7,2,0,0	15	0	0	1	1	0	1	1	0	1	1	1	1	0	1	1	0	1	1	1	1	1	1	1	0	1	1	1	1	0	1	1	1	1	1	1	1	1	0	1	0	1	0	1	1	0
ERR1514898	EuSCAPE_BE076	K. pneumoniae	0,0,0,0,2,0,7,2,0,0	15	0	0	1	1	0	1	1	0	1	1	1	1	0	1	1	0	1	1	1	1	1	1	1	0	1	1	1	1	0	1	1	1	1	1	1	1	1	0	1	0	1	0	1	1	0
ERR1228350	EuSCAPE_ES052	K. pneumoniae	0,0,0,0,5,0,0,0,0,0	15	0	0	1	1	0	1	1	0	1	1	1	1	0	1	1	0	1	1	1	1	1	1	1	0	1	1	1	1	0	1	1	1	1	1	1	1	1	0	1	0	1	0	1	1	0
ERR1228276	EuSCAPE_HU029	K. pneumoniae	0,0,0,0,2,0,0,61,2,0	15	0	0	1	1	0	1	1	0	1	1	1	1	0	1	1	0	1	1	1	1	1	1	1	0	1	1	1	1	0	1	1	1	1	1	1	1	1	0	1	0	1	0	1	1	0
ERR1415588	EuSCAPE_RO049	K. pneumoniae	0,0,0,0,8,0,1,0,0,0	15	0	0	1	1	0	1	1	0	1	1	1	1	0	1	1	0	1	1	1	1	1	1	1	0	1	1	1	1	0	1	1	1	1	1	1	1	1	0	1	0	1	0	1	1	0
ERR1514850	EuSCAPE_BE026	K. pneumoniae	0,0,0,0,11,0,0,0,0,0	15	0	0	1	1	0	1	1	0	1	1	1	0	0	1	1	0	1	1	1	1	1	1	1	0	1	1	0	1	0	1	1	1	1	1	1	1	1	0	1	0	1	0	1	1	0
ERR1541481	EuSCAPE_TR241	K. pneumoniae	0,0,0,0,2,0,0,40,0,0	15	0	0	1	1	0	1	1	0	1	1	1	1	0	1	1	0	1	1	1	1	1	1	1	0	1	1	1	1	0	1	1	1	1	1	1	1	1	0	1	0	1	0	1	1	0
ERR1415590	EuSCAPE_RO051	K. pneumoniae	0,0,0,0,2,0,7,0,1,0	15	0	0	1	1	0	1	1	0	1	1	1	1	0	1	1	0	1	1	1	1	1	1	1	0	1	1	1	1	0	1	1	1	1	1	1	1	1	0	1	0	1	0	1	1	0
ERR1217183	EuSCAPE_ME015	K. pneumoniae	0,0,0,0,2,0,0,8,0,0	15	0	0	1	1	0	1	1	0	1	1	1	1	0	1	1	0	1	1	1	1	1	1	1	0	1	1	1	1	0	1	1	1	1	1	1	1	1	0	1	0	1	0	1	1	0
ERR1415603	EuSCAPE_RO065	K. pneumoniae	0,0,0,0,2,0,27,1,0,0	15	0	0	1	1	0	1	1	0	1	1	1	1	0	1	1	0	1	1	1	1	1	1	1	0	1	1	1	1	0	1	1	1	1	1	1	1	1	0	1	0	1	0	1	1	0
ERR1541445	EuSCAPE_TR200	K. pneumoniae	0,0,0,0,2,0,44,0,0,0	15	0	0	1	1	0	1	1	0	1	1	1	1	0	1	1	0	1	1	1	1	1	1	1	0	1	1	1	1	0	1	1	1	1	1	1	1	1	0	1	0	1	0	1	1	0
ERR1228355	EuSCAPE_ES057	K. pneumoniae	0,0,0,0,2,9,0,0,0,0	15	0	0	1	1	0	1	1	0	1	1	1	1	0	1	1	0	1	1	1	1	1	1	1	0	1	1	1	1	0	1	1	1	1	1	1	1	1	0	1	0	1	0	1	1	0
ERR1289704	EuSCAPE_ES270	K. pneumoniae	0,0,0,0,2,0,18,0,0,0	15	0	0	1	1	0	1	1	0	1	1	1	1	0	1	1	0	1	1	1	1	1	1	1	0	1	1	1	1	0	1	1	1	1	1	1	1	1	0	1	0	1	0	1	1	0
ERR1334683	EuSCAPE_PT041	K. pneumoniae	0,0,0,0,24,0,0,0,0,0	15	0	0	1	1	0	1	1	0	1	1	1	1	0	1	1	0	1	1	1	1	1	1	1	0	1	1	1	1	0	1	1	1	1	1	1	1	1	0	1	0	1	0	1	1	0
ERR1217255	EuSCAPE_IT071	K. pneumoniae	0,0,0,0,2,0,31,0,0,0	15	0	0	1	1	0	1	1	0	1	1	1	1	0	1	1	0	1	1	1	1	1	1	1	0	1	1	1	1	0	1	1	1	1	1	1	1	1	0	1	0	1	0	1	1	0
16780_6#35	KSB1_8C	K. pneumoniae	0,0,0,0,39,0,0,0,0,0	15	0	0	1	1	0	1	1	0	1	1	1	1	0	1	1	0	1	1	1	1	1	1	1	0	1	1	1	1	0	1	1	1	1	1	1	1	1	0	1	0	1	0	1	1	0
AUSMDU00003493_S11_L001	INF061	K. pneumoniae	0,0,0,0,39,0,0,0,0,0	15	0	0	1	1	0	1	1	0	1	1	1	1	0	1	1	0	1	1	1	1	1	1	1	0	1	1	1	1	0	1	1	1	1	1	1	1	1	0	1	0	1	0	1	1	0
Klebsiella_pneumoniae_KSB1_5B	KSB1_5B	K. pneumoniae	0,0,0,0,39,0,0,0,0,0	15	0	0	1	1	0	1	1	0	1	1	1	1	0	1	1	0	1	1	1	1	1	1	1	0	1	1	1	1	0	1	1	1	1	1	1	1	1	0	1	0	1	0	1	1	0
K_pneumoniae_04A025	04A025	K. pneumoniae	0,0,0,0,0,0,0,0,0,0	15	0	0	1	1	0	1	1	0	1	1	1	1	0	1	1	0	1	1	1	1	1	1	1	0	1	1	1	1	0	1	1	1	1	1	1	1	1	0	1	0	1	0	1	1	0
ERR315151	9776_6_49	K. pneumoniae	0,0,0,0,2,0,0,*,*,*	15	0	0	1	1	0	1	1	0	1	1	1	1	0	1	1	0	1	1	1	1	1	1	1	0	1	1	1	1	0	1	1	1	1	1	1	1	1	0	1	0	1	0	1	1	0
ERR319574	9870_4_77	K. pneumoniae	0,0,0,0,2,0,54,*,*,*	15	0	0	1	1	0	1	1	0	1	1	1	1	0	1	1	0	1	1	1	1	1	1	1	0	1	1	1	1	0	1	1	1	1	1	1	1	1	0	1	0	1	0	1	1	0
ERR315181	9776_6_79	K. pneumoniae	0,0,0,0,2,7,0,0,2,0	15	0	0	1	1	0	1	1	0	1	1	1	1	0	1	1	0	1	1	1	1	1	1	1	0	1	1	1	1	0	1	1	1	1	1	1	1	1	0	1	0	1	0	1	1	0
ERR315164	9776_6_62	K. pneumoniae	0,0,0,0,2,0,0,*,*,*	15	0	0	1	1	0	1	1	0	1	1	1	1	0	1	1	0	1	1	1	1	1	1	1	0	1	1	1	1	0	1	1	1	1	1	1	1	1	0	1	0	1	0	1	1	0
ERR319582	9870_4_85	K. pneumoniae	0,0,0,0,2,0,85,*,*,*	15	0	0	1	1	0	1	1	0	1	1	1	1	0	1	1	0	1	1	1	1	1	1	1	0	1	1	1	1	0	1	1	1	1	1	1	1	1	0	1	0	1	0	1	1	0
ERR319577	9870_4_80	K. pneumoniae	0,0,0,0,2,0,85,*,*,*	15	0	0	1	1	0	1	1	0	1	1	1	1	0	1	1	0	1	1	1	1	1	1	1	0	1	1	1	1	0	1	1	1	1	1	1	1	1	0	1	0	1	0	1	1	0
5197_7#4	LF 7160	K. pneumoniae	0,0,0,0,2,0,0,106,0,0	15	0	0	1	1	0	1	1	0	1	1	1	1	0	1	1	0	1	1	1	1	1	1	1	0	1	1	1	1	0	1	1	1	1	1	1	1	1	0	1	0	1	0	1	1	0
5193_8#8	DU33062/05	K. pneumoniae	0,0,0,0,2,0,0,109,0,0	15	0	0	1	1	0	1	1	0	1	1	1	1	0	1	1	0	1	1	1	1	1	1	1	0	1	1	1	1	0	1	1	1	1	1	1	1	1	0	1	0	1	0	1	1	0
5193_7#1	U 12567	K. pneumoniae	0,0,0,0,2,0,0,31,*,*	15	0	0	1	1	0	1	1	0	1	1	1	1	0	1	1	0	1	1	1	1	1	1	1	0	1	1	1	1	0	1	1	1	1	1	1	1	1	0	1	0	1	0	1	1	0
ERR6058087	DASSIM38743658	K. pneumoniae	0,0,0,0,2,0,0,*,*,*	15	0	0	1	1	0	1	1	0	1	1	1	1	0	1	1	0	1	1	1	1	1	1	1	0	1	1	1	1	0	1	1	1	1	1	1	1	1	0	1	0	1	0	1	1	0
ERR6057994	DASSIM38743723	K. pneumoniae	0,0,0,0,2,*,*,*,*,*	15	0	0	1	1	0	1	1	0	1	1	1	1	0	1	1	0	1	1	1	1	1	1	1	0	1	1	1	1	0	1	1	1	1	1	1	1	1	0	1	0	1	0	1	1	0
ERR6057944	DASSIM38743611	K. pneumoniae	0,0,0,0,2,0,0,15,*,*	15	0	0	1	1	0	1	1	0	1	1	1	1	0	1	1	0	1	1	1	1	1	1	1	0	1	1	1	1	0	1	1	1	1	1	1	1	1	0	1	0	1	0	1	1	0
ERR6058118	DASSIM38743671	K. pneumoniae	0,0,0,0,2,0,54,*,*,*	15	0	0	1	1	0	1	1	0	1	1	1	1	0	1	1	0	1	1	1	1	1	1	1	0	1	1	1	1	0	1	1	1	1	1	1	1	1	0	1	0	1	0	1	1	0
ERR6058071	DASSIM38743749	K. pneumoniae	0,0,0,0,2,0,54,*,*,*	15	0	0	1	1	0	1	1	0	1	1	1	1	0	1	1	0	1	1	1	1	1	1	1	0	1	1	1	1	0	1	1	1	1	1	1	1	1	0	1	0	1	0	1	1	0
ERR6058075	DASSIM38743654	K. pneumoniae	0,0,0,0,2,0,0,15,*,*	15	0	0	1	1	0	1	1	0	1	1	1	1	0	1	1	0	1	1	1	1	1	1	1	0	1	1	1	1	0	1	1	1	1	1	1	1	1	0	1	0	1	0	1	1	0
ERR6058068	DASSIM38743748	K. pneumoniae	0,0,0,0,2,7,0,*,*,*	15	0	0	1	1	0	1	1	0	1	1	1	1	0	1	1	0	1	1	1	1	1	1	1	0	1	1	1	1	0	1	1	1	1	1	1	1	1	0	1	0	1	0	1	1	0
ERR6058056	DASSIM38743744	K. pneumoniae	0,0,0,0,2,7,0,0,*,*	15	0	0	1	1	0	1	1	0	1	1	1	1	0	1	1	0	1	1	1	1	1	1	1	0	1	1	1	1	0	1	1	1	1	1	1	1	1	0	1	0	1	0	1	1	0
ERR971986	D25466	K. pneumoniae	0,0,0,0,2,0,0,*,*,*	15	0	0	1	1	0	1	1	0	1	1	1	1	0	1	1	0	1	1	1	1	1	1	1	0	1	1	1	1	0	1	1	1	1	1	1	1	1	0	1	0	1	0	1	1	0
ERR972020	C24a	K. pneumoniae	0,0,0,0,2,0,85,*,*,*	15	0	0	1	1	0	1	1	0	1	1	1	1	0	1	1	0	1	1	1	1	1	1	1	0	1	1	1	1	0	1	1	1	1	1	1	1	1	0	1	0	1	0	1	1	0
ERR971980	1007011	K. pneumoniae	0,0,0,0,2,0,54,1,*,*	15	0	0	1	1	0	1	1	0	1	1	1	1	0	1	1	0	1	1	1	1	1	1	1	0	1	1	1	1	0	1	1	1	1	1	1	1	1	0	1	0	1	0	1	1	0
SRR15569590	WUSM_KP_65	K. pneumoniae	0,0,0,0,2,7,3,0,1,0	15	0	0	1	1	0	1	1	0	1	1	1	1	0	1	1	0	1	1	1	1	1	1	1	0	1	1	1	1	0	1	1	1	1	1	1	1	1	0	1	0	1	0	1	1	0
ERR7975715	MVK-05F595	K. pneumoniae	0,0,0,0,27,0,0,0,0,0	15	0	0	1	1	0	1	1	0	1	1	1	1	0	1	1	0	1	1	1	1	0	1	1	0	1	1	1	1	0	1	1	1	1	1	1	1	1	0	1	0	1	0	1	1	0
SRR5877476	1892_2	K. pneumoniae	0,0,0,0,2,0,0,112,0,0	15	0	0	1	1	0	1	1	0	1	1	1	1	0	1	1	0	1	1	1	1	1	1	1	0	1	1	1	1	0	1	1	1	1	1	1	1	1	0	1	0	1	0	1	1	0
SRR5877460	1829_3	K. pneumoniae	0,0,0,0,2,0,0,112,0,0	15	0	0	1	1	0	1	1	0	1	1	1	1	0	1	1	0	1	1	1	1	1	1	1	0	1	1	1	1	0	1	1	1	1	1	1	1	1	0	1	0	1	0	1	1	0
SRR5877509	1897_3	K. pneumoniae	0,0,0,0,2,0,0,112,0,0	15	0	0	1	1	0	1	1	0	1	1	1	1	0	1	1	0	1	1	1	1	1	1	1	0	1	1	1	1	0	1	1	1	1	1	1	1	1	0	1	0	1	0	1	1	0
SRR5877495	1926_2	K. pneumoniae	0,0,0,0,2,0,0,112,0,0	15	0	0	1	1	0	1	1	0	1	1	1	1	0	1	1	0	1	1	1	1	1	1	1	0	1	1	1	1	0	1	1	1	1	1	1	1	1	0	1	0	1	0	1	1	0
SRR5877524	1549_1	K. pneumoniae	0,0,0,0,2,0,0,112,0,0	15	0	0	1	1	0	1	1	0	1	1	1	1	0	1	1	0	1	1	1	1	1	1	1	0	1	1	1	1	0	1	1	1	1	1	1	1	1	0	1	0	1	0	1	1	0
ERR3932047	SPARK_2218_C1	K. pneumoniae	0,0,0,0,2,0,0,15,4,0	15	0	0	1	1	0	1	1	0	1	1	1	1	0	1	1	0	1	1	1	1	1	1	1	0	1	1	1	1	0	1	1	1	1	1	1	1	1	0	1	0	1	0	1	1	0
ERR4022917	SPARK_2080_C1	K. pneumoniae	0,0,0,0,2,0,68,0,0,1	15	0	0	1	1	0	1	1	0	1	1	1	1	0	1	1	0	1	1	1	1	1	1	1	0	1	1	1	1	0	1	1	1	1	1	1	1	1	0	1	0	1	0	1	1	0
ERR3967828	SPARK_2514_C1	K. pneumoniae	0,0,0,5,0,0,0,0,0,0	15	0	0	1	1	0	1	1	0	1	1	1	1	0	1	1	0	1	1	1	1	1	1	1	0	1	1	1	1	0	1	1	1	1	1	1	1	1	0	1	0	1	0	1	1	0
ERR3449224	SPARK_549_C1	K. pneumoniae	0,0,0,0,2,0,23,0,1,0	15	0	0	1	1	0	1	1	0	1	1	1	1	0	1	1	0	1	1	1	1	1	1	1	0	1	1	1	1	0	1	1	1	1	1	1	1	1	0	1	0	1	0	1	1	0
ERR3480179	SPARK_1524_C1	K. pneumoniae	0,0,0,0,2,0,0,15,4,1	15	0	0	1	1	0	1	1	0	1	1	1	1	0	1	1	0	1	1	1	1	1	1	1	0	1	1	1	1	0	1	1	1	1	1	1	1	1	0	1	0	1	0	1	1	0
ERR3480176	SPARK_1521_C1	K. pneumoniae	0,0,0,0,2,0,0,15,4,0	15	0	0	1	1	0	1	1	0	1	1	1	1	0	1	1	0	1	1	1	1	1	1	1	0	1	1	1	1	0	1	1	1	1	1	1	1	1	0	1	0	1	0	1	1	0
ERR4022836	SPARK_2049_C1	K. pneumoniae	0,0,0,0,2,0,0,15,4,0	15	0	0	1	1	0	1	1	0	1	1	1	1	0	1	1	0	1	1	1	1	1	1	1	0	1	1	1	1	0	1	1	1	1	1	1	1	1	0	1	0	1	0	1	1	0
ERR3480281	SPARK_956_C1	K. pneumoniae	0,0,0,0,2,0,68,0,0,0	15	0	0	1	1	0	1	1	0	1	1	1	1	0	1	1	0	1	1	1	1	1	1	1	0	1	1	1	1	0	1	1	1	1	1	1	1	1	0	1	0	1	0	1	1	0
ERR3480174	SPARK_1519_C1	K. pneumoniae	0,0,0,0,2,0,0,0,0,0	15	0	0	1	1	0	1	1	0	1	1	1	1	0	1	1	0	1	1	1	1	1	1	1	0	1	1	1	1	0	1	1	1	1	1	1	1	1	0	1	0	1	0	1	1	0
ERR3480294	SPARK_973_C1	K. pneumoniae	0,0,0,0,2,0,0,104,0,0	15	0	0	1	1	0	1	1	0	1	1	1	1	0	1	1	0	1	1	1	1	1	1	1	0	1	1	1	1	0	1	1	1	1	1	1	1	1	0	1	0	1	0	1	1	0
ERR3449435	SPARK_702_C1	K. pneumoniae	0,0,0,0,2,0,0,104,0,0	15	0	0	1	1	0	1	1	0	1	1	1	1	0	1	1	0	1	1	1	1	1	1	1	0	1	1	1	1	0	1	1	1	1	1	1	1	1	0	1	0	1	0	1	1	0
ERR3480290	SPARK_968_C1	K. pneumoniae	0,0,0,0,17,0,1,0,0,0	15	0	0	1	1	0	1	1	0	1	1	1	1	0	1	1	0	1	1	1	1	1	1	1	0	1	1	1	1	0	1	1	1	1	1	1	1	1	0	1	0	1	0	1	1	0
ERR4022893	SPARK_2045_C1	K. pneumoniae	0,0,0,0,2,0,0,105,0,0	15	0	0	1	1	0	1	1	0	1	1	1	1	0	1	1	0	1	1	1	1	1	1	1	0	1	1	1	1	0	1	1	1	1	1	1	1	1	0	1	0	1	0	1	1	0
ERR3932291	SPARK_1926_C1	K. pneumoniae	0,0,0,0,2,0,55,1,0,1	15	0	0	1	1	0	1	1	0	1	1	1	1	0	1	1	0	1	1	1	1	1	1	1	0	1	1	1	1	0	1	1	1	1	1	1	1	1	0	1	0	1	0	1	1	0
ERR3967793	SPARK_2495_C1	K. pneumoniae	0,0,0,0,2,0,0,31,13,0	15	0	0	1	1	0	1	1	0	1	1	1	1	0	1	1	0	1	1	1	1	1	1	1	0	1	1	1	1	0	1	1	1	1	1	1	1	1	0	1	0	1	0	1	1	0
ERR276950	ERR276950	K. pneumoniae	0,0,0,0,2,0,0,134,0,0	15	0	0	1	1	0	1	1	0	1	1	1	1	0	1	1	0	1	1	1	1	1	1	1	0	1	1	1	1	0	1	1	1	1	1	1	1	1	0	1	0	1	0	1	1	0
SRR1508834	PMK13b	K. pneumoniae	0,0,0,0,2,0,13,0,0,0	15	0	0	1	1	0	1	1	0	1	1	1	1	0	1	1	0	1	1	1	1	1	1	1	0	1	1	1	1	0	1	1	1	1	1	1	1	1	0	1	0	1	0	1	1	0
SRR1508825	PMK5b	K. pneumoniae	0,0,0,0,2,0,13,0,0,0	15	0	0	1	1	0	1	1	0	1	1	1	1	0	1	1	0	1	1	1	1	1	1	1	0	1	1	1	1	0	1	1	1	1	1	1	1	1	0	1	0	1	0	1	1	0
SRR1508843	PMK21b	K. pneumoniae	0,0,0,0,2,0,13,0,0,0	15	0	0	1	1	0	1	1	0	1	1	1	1	0	1	1	0	1	1	1	1	1	1	1	0	1	1	1	1	0	1	1	1	1	1	1	1	1	0	1	0	1	0	1	1	0
SRR1508833	PMK13a	K. pneumoniae	0,0,0,0,2,0,13,0,0,0	15	0	0	1	1	0	1	1	0	1	1	1	1	0	1	1	0	1	1	1	1	1	1	1	0	1	1	1	1	0	1	1	1	1	1	1	1	1	0	1	0	1	0	1	1	0
SRR1508852	PMK26b	K. pneumoniae	0,0,0,0,2,0,13,0,0,0	15	0	0	1	1	0	1	1	0	1	1	1	1	0	1	1	0	1	1	1	1	1	1	1	0	1	1	1	1	0	1	1	1	1	1	1	1	1	0	1	0	1	0	1	1	0
SRR1508848	PMK23	K. pneumoniae	0,0,0,0,2,0,13,0,0,0	15	0	0	1	1	0	1	1	0	1	1	1	1	0	1	1	0	1	1	1	1	1	1	1	0	1	1	1	1	0	1	1	1	1	1	1	1	1	0	1	0	1	0	1	1	0
SRR1508853	H30	K. pneumoniae	0,0,0,0,2,0,13,0,2,0	15	0	0	1	1	0	1	1	0	1	1	1	1	0	1	1	0	1	1	1	1	1	1	1	0	1	1	1	1	0	1	1	1	1	1	1	1	1	0	1	0	1	0	1	1	0
159	240611-15654	K. pneumoniae	0,0,0,0,2,0,101,0,0,*	15	0	0	1	1	0	1	1	0	1	1	1	1	0	1	1	0	1	1	1	1	1	1	1	0	1	1	1	1	0	1	1	1	1	1	1	1	1	0	1	0	1	0	1	1	0
2589	2589	K. pneumoniae	0,0,0,0,32,0,3,0,0,0	15	0	0	1	1	0	1	1	0	1	1	1	1	0	1	1	0	1	1	1	1	1	1	1	0	1	1	1	1	0	1	1	1	1	1	1	1	1	0	1	0	1	0	1	1	0
BV205	BV205	K. pneumoniae	0,0,0,0,2,0,0,31,0,1	15	0	0	1	1	0	1	1	0	1	1	1	1	0	1	1	0	1	1	1	1	1	1	1	0	1	1	1	1	0	1	1	1	1	1	1	1	1	0	1	0	1	0	1	1	0
49	090411-29874	K. pneumoniae	0,0,0,15,4,0,0,0,0,0	15	0	0	1	1	0	1	1	0	1	1	1	1	0	1	1	0	1	1	1	1	1	1	1	0	1	1	1	1	0	1	1	1	1	1	1	1	1	0	1	0	1	0	1	1	0
BA6115	BA6115	K. pneumoniae	0,0,0,0,2,55,0,0,0,0	15	0	0	1	1	0	1	1	0	1	1	1	1	0	1	1	0	1	1	1	1	1	1	1	0	1	1	1	1	0	1	1	1	1	1	1	1	1	0	1	0	1	0	1	1	0
137	210610-40713	K. pneumoniae	0,0,0,0,2,0,37,0,0,1	15	0	0	1	1	0	1	1	0	1	1	1	1	0	1	1	0	1	1	1	1	1	1	1	0	1	1	1	1	0	1	1	1	1	1	1	1	1	0	1	0	1	0	1	1	0
24042_7#214	COMRU-KPN-BC-2014-3	K. pneumoniae	0,0,0,0,11,0,0,2,*,*	15	0	0	1	1	0	1	1	0	1	1	1	1	0	1	1	0	1	1	1	1	1	1	1	0	1	1	1	1	0	1	1	1	1	1	1	1	1	0	1	0	1	0	1	1	0
24042_7#255	COMRU-KPN-BC-2017-3	K. pneumoniae	0,0,0,0,2,0,26,0,0,*	15	0	0	1	1	0	1	1	0	1	1	1	1	0	1	1	0	1	1	1	1	1	1	1	0	1	1	1	1	0	1	1	1	1	1	1	1	1	0	1	0	1	0	1	1	0
24042_7#352	V25	K. pneumoniae	0,0,0,0,2,0,0,31,*,*	15	0	0	1	1	0	1	1	0	1	1	1	1	0	1	1	0	1	1	1	1	1	1	1	0	1	1	1	1	0	1	1	1	1	1	1	1	1	0	1	0	1	0	1	1	0
103	160211-22349	K. pneumoniae	0,0,0,0,2,0,26,*,*,*	15	0	0	1	1	0	1	1	0	1	1	1	1	0	1	1	0	1	1	1	1	1	1	1	0	1	1	1	1	0	1	1	1	1	1	1	1	1	0	1	0	1	0	1	1	0
175	260813-39861	K. pneumoniae	0,0,0,0,2,0,26,1,*,*	15	0	0	1	1	0	1	1	0	1	1	1	1	0	1	1	0	1	1	1	1	1	1	1	0	1	1	1	1	0	1	1	1	1	1	1	1	1	0	1	0	1	0	1	1	0
24042_7#288	1690099	K. pneumoniae	0,0,0,0,2,0,37,0,0,*	15	0	0	1	1	0	1	1	0	1	1	1	1	0	1	1	0	1	1	1	1	1	1	1	0	1	1	1	1	0	1	1	1	1	1	1	1	1	0	1	0	1	0	1	1	0
BA32726	BA32726	K. pneumoniae	0,0,0,0,2,0,0,*,*,*	15	0	0	1	1	0	1	1	0	1	1	1	1	0	1	1	0	1	1	1	1	1	1	1	0	1	1	1	1	0	1	1	1	1	1	1	1	1	0	1	0	1	0	1	1	0
BA12537	BA12537	K. pneumoniae	0,0,0,0,2,*,*,*,*,*	15	0	0	1	1	0	1	1	0	1	1	1	1	0	1	1	0	1	1	1	1	1	1	1	0	1	1	1	1	0	1	1	1	1	1	1	1	1	0	1	0	1	0	1	1	0
24042_7#318	1690100	K. pneumoniae	0,0,0,0,2,*,*,*,*,*	15	0	0	1	1	0	1	1	0	1	1	1	1	0	1	1	0	1	1	1	1	1	1	1	0	1	1	1	1	0	1	1	1	1	1	1	1	1	0	1	0	1	0	1	1	0
2455	2455	K. pneumoniae	0,0,0,0,2,0,0,0,49,0	15	0	0	1	1	0	1	1	0	1	1	1	1	0	1	1	0	1	1	1	1	1	1	1	0	1	1	1	1	0	1	1	1	1	1	1	1	1	0	1	0	1	0	1	1	0
24042_7#305	A1616762	K. pneumoniae	0,0,0,0,2,*,*,*,*,*	15	0	0	1	1	0	1	1	0	1	1	1	1	0	1	1	0	1	1	1	1	1	1	1	0	1	1	1	1	0	1	1	1	1	1	1	1	1	0	1	0	1	0	1	1	0
2725	2725	K. pneumoniae	0,0,0,0,2,0,0,0,31,0	15	0	0	1	1	0	1	1	0	1	1	1	1	0	1	1	0	1	1	1	1	1	1	1	0	1	1	1	1	0	1	1	1	1	1	1	1	1	0	1	0	1	0	1	1	0
24042_7#311	1690098	K. pneumoniae	0,0,0,0,2,*,*,*,*,*	15	0	0	1	1	0	1	1	0	1	1	1	1	0	1	1	0	1	1	1	1	1	1	1	0	1	1	1	1	0	1	1	1	1	1	1	1	1	0	1	0	1	0	1	1	0
2703	2703	K. pneumoniae	0,0,0,0,2,0,0,0,31,0	15	0	0	1	1	0	1	1	0	1	1	1	1	0	1	1	0	1	1	1	1	1	1	1	0	1	1	1	1	0	1	1	1	1	1	1	1	1	0	1	0	1	0	1	1	0
2557	2557	K. pneumoniae	0,0,0,0,2,0,91,0,0,0	15	0	0	1	1	0	1	1	0	1	1	1	1	0	1	1	0	1	1	1	1	1	1	1	0	1	1	1	1	0	1	1	1	1	1	1	1	1	0	1	0	1	0	1	1	0
2579	2579	K. pneumoniae	0,0,0,0,2,0,0,0,31,0	15	0	0	1	1	0	1	1	0	1	1	1	1	0	1	1	0	1	1	1	1	1	1	1	0	1	1	1	1	0	1	1	1	1	1	1	1	1	0	1	0	1	0	1	1	0
1069	1069	K. pneumoniae	0,0,0,0,2,0,13,3,0,0	15	0	0	1	1	0	1	1	0	1	1	1	1	0	1	1	0	1	1	1	1	1	1	1	0	1	1	1	1	0	1	1	1	1	1	1	1	1	0	1	0	1	0	1	1	0
24042_7#254	COMRU-KPN-BC-2017-2	K. pneumoniae	0,0,0,0,*,*,*,*,*,*	15	0	0	1	1	0	1	1	0	1	1	1	1	0	1	1	0	1	1	1	1	1	1	1	0	1	1	1	1	0	1	1	1	1	1	1	1	1	0	1	0	1	0	1	1	0
189	290713-41317	K. pneumoniae	0,0,0,0,2,0,131,0,0,0	15	0	0	1	1	0	1	1	0	1	1	1	1	0	1	1	0	1	1	1	1	1	1	1	0	1	1	1	1	0	1	1	1	1	1	1	1	1	0	1	0	1	0	1	1	0
119	180613-14294	K. pneumoniae	0,0,0,0,11,0,0,4,0,0	15	0	0	1	1	0	1	1	0	1	1	1	1	0	1	1	0	1	1	1	1	1	1	1	0	1	1	1	1	0	1	1	1	1	1	1	1	1	0	1	0	1	0	1	1	0
SRR14450105	ARLG-6624	K. pneumoniae	0,0,22,31,0,1,1,0,0,0	17	0	0	1	1	0	1	1	0	1	1	1	1	0	1	1	0	1	1	1	1	1	1	1	0	1	1	1	1	0	1	1	1	1	1	1	1	1	0	1	0	1	0	1	1	0
SRR12509270	ARLG-4324	K. pneumoniae	0,0,22,22,0,0,1,0,*,*	17	0	0	1	1	1	1	1	0	0	1	1	1	0	1	1	0	1	1	1	1	0	1	1	0	1	1	1	1	0	1	1	1	1	1	1	1	1	0	1	0	1	0	1	0	0
SRR14449582	ARLG-6432	K. pneumoniae	0,0,22,33,7,0,0,0,0,0	17	0	0	1	1	1	1	1	0	1	1	1	1	0	1	1	0	1	1	1	1	1	1	1	0	1	1	1	1	0	1	1	1	1	1	1	1	1	0	1	0	1	0	1	1	0
SRR12508882	ARLG-4808	K. pneumoniae	0,0,22,27,0,0,0,56,0,0	17	0	0	1	1	1	1	1	0	1	1	1	1	0	1	1	0	1	1	1	1	1	1	1	0	1	1	1	1	0	1	1	1	1	1	1	1	1	0	1	0	1	0	1	1	0
SRR14449341	ARLG-7724	K. pneumoniae	0,0,22,27,0,0,0,101,0,0	17	0	0	1	1	1	1	1	0	1	1	1	1	0	1	1	0	1	1	1	1	1	1	1	0	1	1	1	1	0	1	1	1	1	1	1	1	1	0	1	0	1	0	1	1	0
SRR13320518	ARLG-10778	K. pneumoniae	0,0,22,67,3,0,0,0,0,0	17	0	0	1	1	1	1	1	0	1	1	1	1	0	1	1	0	1	1	1	1	1	0	1	0	1	1	1	1	0	1	1	1	1	1	1	1	1	0	1	0	1	0	1	1	0
SRR12508855	ARLG-4237	K. pneumoniae	0,0,22,24,61,0,2,0,0,0	17	0	0	1	1	1	1	1	0	1	1	1	1	0	1	1	0	1	1	1	1	1	1	1	0	1	1	1	1	0	1	1	1	1	1	1	1	1	0	1	0	1	0	1	1	0
SRR12509550	ARLG-4759	K. pneumoniae	0,0,22,12,0,4,0,0,0,0	17	0	0	1	1	1	1	1	0	1	1	1	1	0	1	1	0	1	1	1	1	1	1	1	0	1	1	1	1	0	1	1	1	1	1	1	1	1	0	1	0	1	0	1	1	0
SRR14450258	ARLG-8091	K. pneumoniae	0,0,22,7,0,0,3,0,0,0	17	0	0	1	1	1	1	1	0	1	1	1	1	0	1	1	0	1	1	1	1	1	1	1	0	1	1	1	1	0	1	1	1	1	1	1	1	1	0	1	0	1	0	1	1	0
SRR14449647	ARLG-7507	K. pneumoniae	0,0,22,7,0,0,3,0,0,0	17	0	0	1	1	1	1	1	0	1	1	1	1	0	1	1	0	1	1	1	1	1	1	1	0	1	1	1	1	0	1	1	1	1	1	1	1	1	0	1	0	1	0	1	1	0
SRR14449455	ARLG-7645	K. pneumoniae	0,0,22,28,0,0,0,0,1,0	17	0	0	1	1	1	1	1	0	1	1	1	1	0	1	1	0	1	1	1	1	1	1	1	0	1	1	1	1	0	1	1	1	1	1	1	1	1	0	1	0	1	0	1	1	0
SRR14449619	ARLG-7551	K. pneumoniae	0,0,22,24,11,0,0,7,0,0	17	0	0	1	1	1	1	1	0	1	1	1	1	0	1	1	0	1	1	1	1	1	1	1	0	1	1	1	1	0	1	1	1	1	1	1	1	1	0	1	0	1	0	1	1	0
SRR14449344	ARLG-7721	K. pneumoniae	0,0,22,27,0,14,0,0,0,0	17	0	0	1	1	1	1	1	0	1	1	1	1	0	1	1	0	1	1	1	1	1	1	1	0	1	1	1	1	0	1	1	1	1	1	1	1	1	0	1	0	1	0	1	1	0
SRR13320503	ARLG-4848	K. pneumoniae	0,0,22,27,0,0,0,0,10,0	17	0	0	1	1	1	1	1	0	1	1	1	1	0	1	1	0	1	1	1	1	1	1	1	0	1	1	1	1	0	1	1	1	1	1	1	1	1	0	1	0	1	0	1	1	0
SRR12508732	ARLG-4279	K. pneumoniae	0,0,22,27,0,0,51,0,0,0	17	0	0	1	1	1	1	1	0	1	1	1	1	0	1	1	0	1	1	1	1	1	1	1	0	1	1	1	1	0	1	1	1	1	1	1	1	1	0	1	0	1	0	1	1	0
SRR12509416	ARLG-3205	K. pneumoniae	0,0,22,27,0,0,0,0,9,0	17	0	0	1	1	1	1	1	0	1	1	1	1	0	1	1	0	1	1	1	1	1	1	1	0	1	1	1	1	0	1	1	1	1	1	1	1	1	0	1	0	1	0	1	1	0
SRR12508583	ARLG-4926	K. pneumoniae	0,0,22,27,0,0,0,102,0,0	17	0	0	1	1	1	1	1	0	1	1	1	1	0	1	1	0	1	1	1	1	1	1	1	0	1	1	1	1	0	1	1	1	1	1	1	1	1	0	1	0	1	0	1	1	0
SRR12508636	ARLG-4287	K. pneumoniae	0,0,22,24,7,1,1,0,0,0	17	0	0	1	1	1	1	1	0	1	1	1	1	0	1	1	0	1	1	1	1	1	1	1	0	1	1	1	1	0	1	1	1	1	1	1	1	1	0	1	0	1	0	1	1	0
SRR12508787	ARLG-4420	K. pneumoniae	0,0,22,0,11,0,0,0,0,0	17	0	0	1	1	1	1	1	0	1	1	1	1	0	1	1	0	1	1	1	1	1	1	1	0	1	1	1	1	0	1	1	1	1	1	1	1	1	0	1	0	1	0	1	1	0
SRR14449330	ARLG-7776	K. pneumoniae	0,0,22,27,0,0,0,80,0,0	17	0	0	1	1	1	1	1	0	1	1	1	1	0	1	1	0	1	1	1	1	1	1	1	0	1	1	1	1	0	1	1	1	1	1	1	1	1	0	1	0	1	0	1	1	0
SRR12508716	ARLG-4621	K. pneumoniae	0,0,22,27,0,0,0,83,0,0	17	0	0	1	1	1	1	1	0	1	1	1	1	0	1	1	0	1	1	1	1	1	1	1	0	1	1	1	1	0	1	1	1	1	1	1	1	1	0	1	0	1	0	1	1	0
SRR12508896	ARLG-4794	K. pneumoniae	0,0,22,27,0,0,51,0,0,0	17	0	0	1	1	1	1	1	0	1	1	1	1	0	1	1	0	1	1	1	1	1	1	1	0	1	1	1	1	0	1	1	1	1	1	1	1	1	0	1	0	1	0	1	1	0
SRR12509109	ARLG-4160	K. pneumoniae	0,0,22,12,49,0,2,0,0,0	17	0	0	1	1	1	1	1	0	1	1	1	1	0	1	1	0	1	1	1	1	1	1	1	0	1	1	1	1	0	1	1	1	1	1	1	1	1	0	1	0	1	0	1	1	0
SRR12509479	ARLG-4574	K. pneumoniae	0,0,22,15,1,1,0,0,0,0	17	0	0	1	1	1	1	1	0	1	1	1	1	0	1	1	0	1	1	1	1	1	1	1	0	1	1	1	1	0	1	1	1	1	1	1	1	1	0	1	0	1	0	1	1	0
SRR14450262	ARLG-8081	K. pneumoniae	0,0,22,2,127,0,0,0,0,0	17	0	0	1	1	1	1	1	0	1	1	1	1	0	1	1	0	1	1	1	1	1	1	1	0	1	1	1	1	0	1	1	1	1	1	1	1	1	0	1	0	1	0	1	1	0
SRR14449502	ARLG-6539	K. pneumoniae	0,0,22,24,77,0,0,1,0,0	17	0	0	1	1	1	1	1	0	1	1	1	1	0	1	1	0	1	1	1	1	1	1	1	0	1	1	1	1	0	1	1	1	1	1	1	1	1	0	1	0	1	0	1	1	0
SRR12508868	ARLG-3621	K. pneumoniae	0,0,22,24,61,0,0,0,0,0	17	0	0	1	1	1	1	1	0	1	1	1	1	0	1	1	0	1	1	1	1	1	1	1	0	1	1	1	1	0	1	1	1	1	1	1	1	1	0	1	0	1	0	1	1	0
SRR14450232	ARLG-6508	K. pneumoniae	0,0,22,24,77,0,0,1,0,0	17	0	0	1	1	1	1	1	0	1	1	1	1	0	1	1	0	1	1	1	1	1	1	1	0	1	1	1	1	0	1	1	1	1	1	1	1	1	0	1	0	1	0	1	1	0
SRR14449438	ARLG-6478	K. pneumoniae	0,0,22,27,0,0,0,97,0,0	17	0	0	1	1	1	1	1	0	1	1	1	1	0	1	1	0	1	1	1	1	1	1	1	0	1	1	1	1	0	1	1	1	1	1	1	1	1	0	1	0	1	0	1	1	0
SRR14449931	ARLG-7883	K. pneumoniae	0,0,22,27,0,0,9,1,1,0	17	0	0	1	1	1	1	1	0	1	1	1	1	0	1	1	0	1	1	1	1	1	1	1	0	1	1	1	1	0	1	1	1	1	1	1	1	1	0	1	0	1	0	1	1	0
SRR12509198	ARLG-3416	K. pneumoniae	0,0,22,27,0,0,9,1,1,0	17	0	0	1	1	1	1	1	0	1	1	1	1	0	1	1	0	1	1	1	1	1	1	1	0	1	1	1	1	0	1	1	1	1	1	1	1	1	0	1	0	1	0	1	1	0
SRR14449681	ARLG-7409	K. pneumoniae	0,0,22,12,33,0,2,0,*,*	17	0	0	1	1	1	1	1	0	1	1	1	1	0	1	1	0	1	1	1	1	1	1	1	0	1	1	1	1	0	1	1	1	1	1	1	1	1	0	1	0	1	0	1	1	0
SRR2098794	Kpn_0082	K. pneumoniae	0,0,22,15,1,0,0,0,*,*	17	0	0	1	1	1	1	1	0	1	1	1	1	0	1	1	0	1	1	1	1	1	1	1	0	1	1	1	1	0	1	1	1	1	1	1	1	1	0	1	0	1	0	1	1	0
SRR2098799	Kpn0081	K. pneumoniae	0,0,22,15,1,0,0,0,0,0	17	0	0	1	1	1	1	1	0	1	1	1	1	0	1	1	0	1	1	1	1	1	1	1	0	1	1	1	1	0	1	1	1	1	1	1	1	1	0	1	0	1	0	1	1	0
SRR2098788	Kpn0021	K. pneumoniae	0,0,22,3,4,0,0,0,0,0	17	0	0	1	1	1	1	1	0	1	1	1	1	0	1	1	0	1	1	1	1	1	1	1	0	1	1	1	1	0	1	1	1	1	1	1	1	1	0	1	0	1	0	1	1	0
SRR2098790	Kpn0041	K. pneumoniae	0,0,22,12,26,1,0,0,0,0	17	0	0	1	1	1	1	1	0	1	1	1	1	0	1	1	0	1	1	1	1	1	1	1	0	1	1	1	1	0	1	1	1	1	1	1	1	1	0	1	0	1	0	1	1	0
ERR314420	ERR314420	K. pneumoniae	0,0,22,25,7,0,0,0,0,0	17	0	0	1	1	1	1	1	0	1	1	1	1	0	1	1	0	1	1	1	1	1	1	1	0	1	1	1	1	0	1	1	1	1	1	1	1	1	0	1	0	1	0	1	1	0
ERR304790	ERR304790	K. pneumoniae	0,0,22,24,22,6,0,0,0,0	17	0	0	1	1	1	1	1	0	1	1	1	1	0	1	1	0	1	1	1	1	1	1	1	0	1	1	1	1	0	1	1	1	1	1	1	1	1	0	1	0	1	0	1	1	0
ERR257630	ERR257630	K. pneumoniae	0,0,22,8,16,0,0,0,0,0	17	0	0	1	1	1	1	1	0	1	1	1	1	0	1	1	0	1	1	1	1	1	1	1	0	1	1	1	1	0	1	1	1	1	1	1	1	1	0	1	0	1	0	1	1	0
ERR257644	ERR257644	K. pneumoniae	0,0,22,66,0,0,1,1,0,0	17	0	0	1	1	1	1	1	0	1	1	1	1	0	1	1	0	1	1	1	1	1	1	1	0	1	1	1	1	0	1	1	1	1	1	1	1	1	0	1	0	1	0	1	1	0
ERR257622	ERR257622	K. pneumoniae	0,0,22,27,0,0,0,52,0,0	17	0	0	1	1	1	1	1	0	1	1	1	1	0	1	1	0	1	1	1	1	1	1	1	0	1	1	1	1	0	1	1	1	1	1	1	1	1	0	1	0	1	0	1	1	0
ERR304799	ERR304799	K. pneumoniae	0,0,22,24,6,0,2,0,1,0	17	0	0	1	1	1	1	1	0	1	1	1	1	0	1	1	0	1	1	1	1	1	1	1	0	1	1	1	1	0	1	1	1	1	1	1	1	1	0	1	0	1	0	1	1	0
ERR257617	ERR257617	K. pneumoniae	0,0,22,27,0,0,2,3,0,0	17	0	0	1	1	1	1	1	0	1	1	1	1	0	1	1	0	1	1	1	1	1	1	1	0	1	1	1	1	0	1	1	1	1	1	1	1	1	0	1	0	1	0	1	1	0
ERR314519	ERR314519	K. pneumoniae	0,0,22,12,67,0,0,0,*,*	17	0	0	1	1	1	1	1	0	1	1	1	1	0	1	1	0	1	1	1	1	1	1	1	0	1	1	1	1	0	1	1	1	1	1	1	1	1	0	1	0	1	0	1	1	0
ERR1541371	EuSCAPE_TR110	K. pneumoniae	0,0,22,32,0,0,0,0,0,0	17	0	0	1	1	1	1	1	0	1	1	1	1	0	1	1	0	1	1	1	1	1	1	1	0	1	1	1	1	0	1	1	1	1	1	1	1	1	0	1	0	1	0	1	1	0
ERR1204974	EuSCAPE_AT019	K. pneumoniae	0,0,22,20,0,0,0,0,0,0	17	0	0	1	1	1	1	1	0	1	1	1	1	0	1	1	0	1	1	1	1	1	1	1	0	1	1	1	1	0	1	1	1	1	1	1	1	1	0	1	0	1	0	1	1	0
ERR1289760	EuSCAPE_GR046	K. pneumoniae	0,0,22,1,0,0,0,0,0,0	17	0	0	1	1	1	1	1	0	1	1	1	0	0	1	1	0	1	1	1	1	1	1	1	0	1	1	0	1	0	1	1	1	1	1	1	1	1	0	1	0	1	0	1	1	0
ERR1415458	EuSCAPE_UK136	K. pneumoniae	0,0,22,25,0,0,0,0,0,0	17	0	0	1	1	1	1	1	0	1	1	1	1	0	1	1	0	1	1	1	1	1	1	1	0	1	1	1	1	0	1	1	1	1	1	1	1	1	0	1	0	1	0	1	1	0
ERR1204831	EuSCAPE_EE003	K. pneumoniae	0,0,22,24,6,0,0,0,0,0	17	0	0	1	1	1	1	1	0	1	1	1	1	0	1	1	0	1	1	1	1	1	1	1	0	1	1	1	1	0	1	1	1	1	1	1	1	1	0	1	0	1	0	1	1	0
ERR1217149	EuSCAPE_IL065	K. pneumoniae	0,0,22,7,0,0,1,0,0,0	17	0	0	1	1	1	1	1	0	1	1	1	1	0	1	1	0	1	1	1	1	1	1	1	0	1	1	1	1	0	1	1	1	1	1	1	1	1	0	1	0	1	0	1	1	0
ERR1541387	EuSCAPE_TR129	K. pneumoniae	0,0,22,22,2,0,0,0,0,0	17	0	0	1	1	1	1	1	0	1	1	1	1	0	1	1	0	1	1	1	1	1	1	1	0	1	1	1	1	0	1	1	1	1	1	1	1	1	0	1	0	1	0	1	1	0
ERR1217150	EuSCAPE_IL066	K. pneumoniae	0,0,22,24,19,0,0,0,0,0	17	0	0	1	1	1	1	1	0	1	1	1	1	0	1	1	0	1	1	1	1	1	1	1	0	1	1	1	1	0	1	1	1	1	1	1	1	1	0	1	0	1	0	1	1	0
ERR1216985	EuSCAPE_DE039	K. pneumoniae	0,0,22,19,0,0,0,0,0,0	17	0	0	1	1	1	1	1	0	1	1	1	1	0	1	1	0	1	1	1	1	1	1	1	0	1	1	1	1	0	1	1	1	1	1	1	1	1	0	1	0	1	0	1	1	0
ERR1334674	EuSCAPE_PT029	K. pneumoniae	0,0,22,24,10,0,0,2,0,0	17	0	0	1	1	1	1	1	0	1	1	1	1	0	1	1	0	1	1	1	1	1	1	1	0	1	1	1	1	0	1	1	1	1	1	1	1	1	0	1	0	1	0	1	1	0
ERR1228404	EuSCAPE_ES106	K. pneumoniae	0,0,22,24,8,0,0,0,0,0	17	0	0	1	1	1	1	1	0	1	1	1	1	0	1	1	0	1	1	1	1	1	1	1	0	1	1	1	1	0	1	1	1	1	1	1	1	1	0	1	0	1	0	1	1	0
ERR1217206	EuSCAPE_IT019	K. pneumoniae	0,0,22,12,2,0,0,0,0,0	17	0	0	1	1	1	1	1	0	1	1	1	1	0	1	1	0	1	1	1	1	1	1	1	0	1	1	1	1	0	1	1	1	1	1	1	1	1	0	1	0	1	0	1	1	0
ERR1217236	EuSCAPE_IT050	K. pneumoniae	0,0,22,1,3,0,0,0,0,0	17	0	0	1	1	1	1	1	0	1	1	1	1	0	1	1	0	1	1	1	1	1	1	1	0	1	1	1	1	0	1	1	1	1	1	1	1	1	0	1	0	1	0	1	1	0
ERR1334598	EuSCAPE_GR115	K. pneumoniae	0,0,22,1,5,0,0,0,0,0	17	0	0	1	1	1	1	1	0	1	1	1	1	0	1	1	0	1	1	1	1	1	1	1	0	1	1	1	1	0	1	1	1	1	1	1	1	1	0	1	0	1	0	1	1	0
ERR1217139	EuSCAPE_IL055	K. pneumoniae	0,0,22,33,0,0,0,0,0,0	17	0	0	1	1	1	1	1	0	1	1	1	1	0	1	1	0	1	1	1	1	1	1	1	0	1	1	1	1	0	1	1	1	1	1	1	1	1	0	1	0	1	0	1	1	0
ERR1334434	EuSCAPE_GR038	K. pneumoniae	0,0,22,12,5,0,0,0,0,0	17	0	0	1	1	1	1	1	0	1	1	1	1	0	1	1	0	1	1	1	1	1	1	1	0	1	1	1	1	0	1	1	1	1	1	1	1	1	0	1	0	1	0	1	1	0
ERR1217299	EuSCAPE_IT121	K. pneumoniae	0,0,22,2,14,0,0,0,0,0	17	0	0	1	1	1	1	1	0	1	1	1	1	0	1	1	0	1	1	1	1	1	1	1	0	1	1	1	1	0	1	1	1	1	1	1	1	1	0	1	0	1	0	1	1	0
ERR1204839	EuSCAPE_EE018	K. pneumoniae	0,0,22,24,6,0,0,0,1,0	17	0	0	1	1	1	1	1	0	1	1	1	1	0	1	1	0	1	1	1	1	1	1	1	0	1	1	1	1	0	1	1	1	1	1	1	1	1	0	1	0	1	0	1	1	0
ERR1205039	EuSCAPE_FR012	K. pneumoniae	0,0,22,27,0,0,14,0,0,0	17	0	0	1	1	1	1	1	0	1	1	1	1	0	1	1	0	1	1	1	1	1	1	1	0	1	1	1	1	0	1	1	1	1	1	1	1	1	0	1	0	1	0	1	1	0
ERR1541499	EuSCAPE_TR261	K. pneumoniae	0,0,22,24,5,0,0,0,0,0	17	0	0	1	1	1	1	1	0	1	1	1	1	0	1	1	0	1	1	1	1	1	1	1	0	1	1	1	1	0	1	1	1	1	1	1	1	1	0	1	0	1	0	1	1	0
ERR1217191	EuSCAPE_IT004	K. pneumoniae	0,0,22,26,2,0,0,0,0,0	17	0	0	1	1	1	1	1	0	1	1	1	1	0	1	1	0	1	1	1	1	1	1	1	0	1	1	1	1	0	1	1	1	1	1	1	1	1	0	1	0	1	0	1	1	0
ERR1541317	EuSCAPE_TR040	K. pneumoniae	0,0,22,1,1,0,0,0,0,0	17	0	0	1	1	1	1	1	0	1	1	1	1	0	1	1	0	1	1	1	1	1	1	1	0	1	1	1	1	0	1	1	1	1	1	1	1	1	0	1	0	1	0	1	1	0
ERR1541438	EuSCAPE_TR191	K. pneumoniae	0,0,22,24,1,0,1,0,0,0	17	0	0	1	1	1	1	1	0	1	1	1	1	0	1	1	0	1	1	1	1	1	1	1	0	1	1	1	1	0	1	1	1	1	1	1	1	1	0	1	0	1	0	1	1	0
ERR1205000	EuSCAPE_EE004	K. pneumoniae	0,0,22,24,6,0,1,0,0,0	17	0	0	1	1	1	1	1	0	1	1	1	1	0	1	1	0	1	1	1	1	1	0	1	0	1	1	1	1	0	1	1	1	1	1	1	1	1	0	1	0	1	0	1	1	0
ERR1415460	EuSCAPE_RO001	K. pneumoniae	0,0,22,27,0,0,15,0,0,0	17	0	0	1	1	1	1	1	0	1	1	1	1	0	1	1	0	1	1	1	1	1	1	1	0	1	1	1	1	0	1	1	1	1	1	1	1	1	0	1	0	1	0	1	1	0
ERR1228220	EuSCAPE_IT358	K. pneumoniae	0,0,22,24,1,0,1,2,0,0	17	0	0	1	1	1	1	1	0	1	1	1	1	0	1	1	0	1	1	1	1	1	1	1	0	1	1	1	1	0	1	1	1	1	1	1	1	1	0	1	0	1	0	1	1	0
ERR1415583	EuSCAPE_RO044	K. pneumoniae	0,0,22,27,0,0,0,3,0,0	17	0	0	1	1	1	1	1	0	1	1	1	1	0	1	1	0	1	1	1	1	1	1	1	0	1	1	1	1	0	1	1	1	1	1	1	1	1	0	1	0	1	0	1	1	0
ERR1204836	EuSCAPE_EE014	K. pneumoniae	0,0,22,24,6,0,0,0,0,0	17	0	0	1	1	1	1	1	0	1	1	1	1	0	1	1	0	1	1	1	1	1	1	1	0	1	1	1	1	0	1	1	1	1	1	1	1	1	0	1	0	1	0	1	1	0
ERR1334447	EuSCAPE_GR061	K. pneumoniae	0,0,22,0,0,0,0,0,0,0	17	0	0	1	1	1	1	1	0	1	1	1	1	0	1	1	0	1	1	1	1	1	1	1	0	1	1	1	1	0	1	1	1	1	1	1	1	1	0	1	0	1	0	1	1	0
ERR1289847	EuSCAPE_ES249	K. pneumoniae	0,0,22,27,0,0,1,0,0,0	17	0	0	1	1	1	1	1	0	1	1	1	1	0	1	1	0	1	1	1	1	1	1	1	0	1	1	1	1	0	1	1	1	1	1	1	1	1	0	1	0	1	0	1	1	0
ERR1541376	EuSCAPE_TR117	K. pneumoniae	0,0,22,27,0,0,0,10,0,0	17	0	0	1	1	1	1	1	0	1	1	1	1	0	1	1	0	1	1	1	1	1	1	1	0	1	1	1	1	0	1	1	1	1	1	1	1	1	0	1	0	1	0	1	1	0
ERR1415744	EuSCAPE_HR094	K. pneumoniae	0,0,22,22,0,0,0,0,0,0	17	0	0	1	1	1	1	1	0	1	1	1	1	0	1	1	0	1	1	1	1	1	1	1	0	1	1	1	1	0	1	1	1	1	1	1	1	1	0	1	0	1	0	1	1	0
ERR1541367	EuSCAPE_TR106	K. pneumoniae	0,0,22,27,0,0,0,10,0,0	17	0	0	1	1	1	1	1	0	1	1	1	1	0	1	1	0	1	1	1	1	1	1	1	0	1	1	1	1	0	1	1	1	1	1	1	1	1	0	1	0	1	0	1	1	0
ERR1205029	EuSCAPE_PL049	K. pneumoniae	0,0,22,27,0,0,5,0,0,0	17	0	0	1	1	1	1	1	0	1	1	1	1	0	1	1	0	1	1	1	1	1	1	1	0	1	1	1	1	0	1	1	1	1	1	1	1	1	0	1	0	1	0	1	1	0
ERR1217003	EuSCAPE_DE057	K. pneumoniae	0,0,22,24,9,1,0,0,0,0	17	0	0	1	1	1	1	1	0	1	1	1	1	0	1	1	0	1	1	1	1	1	1	1	0	1	1	1	1	0	1	1	1	1	1	1	1	1	0	1	0	1	0	1	1	0
ERR1541363	EuSCAPE_TR100	K. pneumoniae	0,0,22,27,0,0,0,10,0,0	17	0	0	1	1	1	1	1	0	1	1	1	1	0	1	1	0	1	1	1	1	1	1	1	0	1	1	1	1	0	1	1	1	1	1	1	1	1	0	1	0	1	0	1	1	0
ERR1216957	EuSCAPE_DE011	K. pneumoniae	0,0,22,6,0,0,0,0,0,0	17	0	0	1	1	1	1	1	0	1	1	1	1	0	1	1	0	1	1	1	1	1	1	1	0	1	1	1	1	0	1	1	1	1	1	1	1	1	0	1	0	1	0	1	1	0
ERR1204959	EuSCAPE_CZ031	K. pneumoniae	0,0,22,24,10,0,0,1,0,0	17	0	0	1	1	1	1	1	0	1	1	1	1	0	1	1	0	1	1	1	1	1	1	1	0	1	1	1	1	0	1	1	1	1	1	1	1	1	0	1	0	1	0	1	1	0
ERR1289844	EuSCAPE_ES246	K. pneumoniae	0,0,22,27,0,0,4,0,0,0	17	0	0	1	1	1	1	1	0	1	1	1	1	0	1	1	0	1	1	1	1	1	1	1	0	1	1	1	1	0	1	1	1	1	1	1	1	1	0	1	0	1	0	1	1	0
ERR1541358	EuSCAPE_TR095	K. pneumoniae	0,0,22,24,2,2,0,0,0,0	17	0	0	1	1	1	1	1	0	1	1	1	1	0	1	1	0	1	1	1	1	1	1	1	0	1	1	1	1	0	1	1	1	1	1	1	1	1	0	1	0	1	0	1	1	0
ERR1217468	EuSCAPE_IT397	K. pneumoniae	0,0,22,10,0,0,0,0,0,0	17	0	0	1	1	1	1	1	0	1	1	1	1	0	1	1	0	1	1	1	1	1	1	1	0	1	1	1	1	0	1	1	1	1	1	1	1	1	0	1	0	1	0	1	1	0
ERR1541437	EuSCAPE_TR190	K. pneumoniae	0,0,22,24,9,1,0,0,0,0	17	0	0	1	1	1	1	1	0	1	1	1	1	0	1	1	0	1	1	1	1	1	1	1	0	1	1	1	1	0	1	1	1	1	1	1	1	1	0	1	0	1	0	1	1	0
ERR1217327	EuSCAPE_IT151	K. pneumoniae	0,0,22,24,9,1,0,0,0,0	17	0	0	1	1	1	1	1	0	1	1	1	1	0	1	1	0	1	1	1	1	1	1	1	0	1	1	1	1	0	1	1	1	1	1	1	1	1	0	1	0	1	0	1	1	0
ERR1374879	EuSCAPE_RO052	K. pneumoniae	0,0,22,27,0,0,15,0,0,0	17	0	0	1	1	1	1	1	0	1	1	1	1	0	1	1	0	1	1	1	1	1	1	1	0	1	1	1	1	0	1	1	1	1	1	1	1	1	0	1	0	1	0	1	1	0
ERR1375031	EuSCAPE_UK115	K. pneumoniae	0,0,22,12,12,0,1,0,0,0	17	0	0	1	1	1	1	1	0	1	1	1	1	0	1	1	0	1	1	1	1	1	1	1	0	1	1	1	1	0	1	1	1	1	1	1	1	1	0	1	0	1	0	1	1	0
ERR1415538	EuSCAPE_UK028	K. pneumoniae	0,0,22,24,3,1,0,0,0,0	17	0	0	1	1	1	1	1	0	1	1	1	1	0	1	1	0	1	1	1	1	1	1	1	0	1	1	1	1	0	1	1	1	1	1	1	1	1	0	1	0	1	0	1	1	0
ERR1514865	EuSCAPE_BE041	K. pneumoniae	0,0,22,2,2,0,0,0,0,0	17	0	0	1	1	1	1	1	0	1	1	1	1	0	1	1	0	1	1	1	1	1	1	1	0	1	1	1	1	0	1	1	1	1	1	1	1	1	0	1	0	1	0	1	1	0
ERR1228247	EuSCAPE_BU024	K. pneumoniae	0,0,22,27,0,0,0,9,0,0	17	0	0	1	1	1	1	1	0	1	1	1	1	0	1	1	0	1	1	1	1	1	1	1	0	1	1	1	1	0	1	1	1	1	1	1	1	1	0	1	0	1	0	1	1	0
ERR1228288	EuSCAPE_HU041	K. pneumoniae	0,0,22,6,1,0,0,0,*,*	17	0	0	1	1	1	1	1	0	1	1	1	1	0	1	1	0	1	1	1	1	1	1	1	0	1	1	1	1	0	1	1	1	1	1	1	1	1	0	1	0	1	0	1	1	0
ERR1216975	EuSCAPE_DE029	K. pneumoniae	0,0,22,2,3,0,0,0,0,0	17	0	0	1	1	1	1	1	0	1	1	1	1	0	1	1	0	1	1	1	1	1	1	1	0	1	1	1	1	0	1	1	1	1	1	1	1	1	0	1	0	1	0	1	1	0
ERR1216959	EuSCAPE_DE013	K. pneumoniae	0,0,22,24,0,0,0,0,0,0	17	0	0	1	1	1	1	1	0	1	1	1	1	0	1	1	0	1	1	1	1	1	1	1	0	1	1	1	1	0	1	1	1	1	1	1	1	1	0	1	0	1	0	1	1	0
ERR1415587	EuSCAPE_RO048	K. pneumoniae	0,0,22,27,0,0,6,0,0,0	17	0	0	1	1	1	1	1	0	1	1	1	1	0	1	1	0	1	1	1	1	1	1	1	0	1	1	1	1	0	1	1	1	1	1	1	1	1	0	1	0	1	0	1	1	0
ERR1334706	EuSCAPE_PT065	K. pneumoniae	0,0,22,24,1,0,2,0,0,0	17	0	0	1	1	1	1	1	0	1	1	1	1	0	1	1	0	1	1	1	1	1	1	1	0	1	1	1	1	0	1	1	1	1	1	1	1	1	0	1	0	1	0	1	1	0
ERR1204919	EuSCAPE_SK020	K. pneumoniae	0,0,22,2,15,0,0,0,0,0	17	0	0	1	1	1	1	1	0	1	1	1	1	0	1	1	0	1	1	1	1	1	1	1	0	1	1	1	1	0	1	1	1	1	1	1	1	1	0	1	0	1	0	1	1	0
ERR1204915	EuSCAPE_SK014	K. pneumoniae	0,0,22,2,4,0,0,0,0,0	17	0	0	1	1	1	1	1	0	1	1	1	1	0	1	1	0	1	1	1	1	1	1	1	0	1	1	1	1	0	1	1	1	1	1	1	1	1	0	1	0	1	0	1	1	0
ERR1541430	EuSCAPE_TR181	K. pneumoniae	0,0,22,2,0,1,0,0,0,0	17	0	0	1	1	1	1	1	0	1	1	1	1	0	1	1	0	1	1	1	1	1	1	1	0	1	1	1	1	0	1	1	1	1	1	1	1	1	0	1	0	1	0	1	1	0
ERR1541409	EuSCAPE_TR158	K. pneumoniae	0,0,22,12,9,0,0,0,0,0	17	0	0	1	1	1	1	1	0	1	1	1	1	0	1	1	0	1	1	1	1	1	1	1	0	1	1	1	1	0	1	1	1	1	1	1	1	1	0	1	0	1	0	1	1	0
ERR1334508	EuSCAPE_PT030	K. pneumoniae	0,0,22,24,1,0,3,0,0,0	17	0	0	1	1	1	1	1	0	1	1	1	1	0	1	1	0	1	1	1	1	1	1	1	0	1	1	1	1	0	1	1	1	1	1	1	1	1	0	1	0	1	0	1	1	0
ERR1289840	EuSCAPE_ES242	K. pneumoniae	0,0,22,2,12,0,0,0,0,0	17	0	0	1	1	1	1	1	0	1	1	1	1	0	1	1	0	1	1	1	1	1	1	1	0	1	1	1	1	0	1	1	1	1	1	1	1	1	0	1	0	1	0	1	1	0
ERR1217278	EuSCAPE_IT099	K. pneumoniae	0,0,22,2,20,0,0,0,0,0	17	0	0	1	1	1	1	1	0	1	1	1	1	0	1	1	0	1	1	1	1	1	1	1	0	1	1	1	1	0	1	1	1	1	1	1	1	1	0	1	0	1	0	1	1	0
ERR1334692	EuSCAPE_PT051	K. pneumoniae	0,0,22,24,1,0,3,0,0,0	17	0	0	1	1	1	1	1	0	1	1	1	1	0	1	1	0	1	1	1	1	1	1	1	0	1	1	1	1	0	1	1	1	1	1	1	1	1	0	1	0	1	0	1	1	0
ERR1334709	EuSCAPE_PT068	K. pneumoniae	0,0,22,24,1,0,3,1,0,0	17	0	0	1	1	1	1	1	0	1	1	1	1	0	1	1	0	1	1	1	1	1	1	1	0	1	1	1	1	0	1	1	1	1	1	1	1	1	0	1	0	1	0	1	1	0
ERR1217280	EuSCAPE_IT101	K. pneumoniae	0,0,22,2,5,0,0,0,0,0	17	0	0	1	1	1	1	1	0	1	1	1	1	0	1	1	0	1	1	1	1	1	1	1	0	1	1	1	1	0	1	1	1	1	1	1	1	1	0	1	0	1	0	1	1	0
ERR1415489	EuSCAPE_RO031	K. pneumoniae	0,0,22,24,3,0,5,0,0,0	17	0	0	1	1	1	1	1	0	1	1	1	1	0	1	1	0	1	1	1	1	1	1	1	0	1	1	1	1	0	1	1	1	1	1	1	1	1	0	1	0	1	0	1	1	0
ERR1415612	EuSCAPE_RO074	K. pneumoniae	0,0,22,24,3,0,5,0,0,0	17	0	0	1	1	1	1	1	0	1	1	1	1	0	1	1	0	1	1	1	1	1	1	1	0	1	1	1	1	0	1	1	1	1	1	1	1	1	0	1	0	1	0	1	1	0
ERR5530502	ERR5530502	K. pneumoniae	0,0,22,88,0,0,0,0,0,0	17	0	0	1	1	0	1	1	0	1	1	1	1	0	1	1	0	1	1	1	1	1	1	1	0	1	1	1	1	0	1	1	1	1	1	1	1	1	0	1	0	1	0	1	1	0
ERR5530509	ERR5530509	K. pneumoniae	0,0,22,54,1,0,0,0,1,0	17	0	0	1	1	1	1	1	0	1	1	1	1	0	1	1	0	1	1	1	1	1	1	1	0	1	1	1	1	0	1	1	1	1	1	1	1	1	0	1	0	1	0	1	1	0
ERR5530394	ERR5530394	K. pneumoniae	0,0,22,54,1,0,0,0,1,0	17	0	0	1	1	1	1	1	0	1	1	1	1	0	1	1	0	1	1	1	1	1	1	1	0	1	1	1	1	0	1	1	1	1	1	1	1	1	0	1	0	1	0	1	1	0
ERR5530387	ERR5530387	K. pneumoniae	0,0,22,12,36,0,0,2,0,0	17	0	0	1	1	1	1	1	0	1	1	1	1	0	1	1	0	1	1	1	1	1	1	1	0	1	1	1	1	0	1	1	1	1	1	1	1	1	0	1	0	1	0	1	1	0
ERR5530464	ERR5530464	K. pneumoniae	0,0,22,12,36,0,0,0,2,0	17	0	0	1	1	1	1	1	0	1	1	1	1	0	1	1	0	1	1	1	1	1	1	1	0	1	1	1	1	0	1	1	1	1	1	1	1	1	0	1	0	1	0	1	1	0
ERR5530434	ERR5530434	K. pneumoniae	0,0,22,8,11,0,0,0,1,0	17	0	0	1	1	1	1	1	0	1	1	1	1	0	1	1	0	1	1	1	1	1	1	1	0	1	1	1	1	0	1	1	1	1	1	1	1	1	0	1	0	1	0	1	1	0
ERR5530356	ERR5530356	K. pneumoniae	0,0,22,8,11,0,0,0,1,0	17	0	0	1	1	1	1	1	0	1	1	1	1	0	1	1	0	1	1	1	1	1	1	1	0	1	1	1	1	0	1	1	1	1	1	1	1	1	0	1	0	1	0	1	1	0
ERR5530424	ERR5530424	K. pneumoniae	0,0,22,8,11,0,0,*,*,*	17	0	0	1	1	1	1	1	0	1	1	1	1	0	1	1	0	1	1	1	1	1	1	1	0	1	1	1	1	0	1	1	1	1	1	1	1	1	0	1	0	1	0	1	1	0
16703_5#67	INF134	K. pneumoniae	0,0,22,2,*,*,*,*,*,*	17	0	0	1	1	1	1	1	0	1	1	1	1	0	1	1	0	1	1	1	1	1	1	1	0	1	1	1	1	0	1	1	1	1	1	1	1	1	0	1	0	1	0	1	1	0
16870_8#8	INF162	K. pneumoniae	0,0,22,2,*,*,*,*,*,*	17	0	0	1	1	1	1	1	0	1	1	1	1	0	1	1	0	1	1	1	1	1	1	1	0	1	1	1	1	0	1	1	1	1	1	1	1	1	0	1	0	1	0	1	1	0
Klebsiella_pneumoniae_INF119	INF119	K. pneumoniae	0,0,22,12,*,*,*,*,*,*	17	0	0	1	1	1	1	1	0	1	1	1	1	0	1	1	0	1	1	1	1	1	1	1	0	1	1	1	1	0	1	1	1	1	1	1	1	1	0	1	0	1	0	1	1	0
16870_7#66	INF045	K. pneumoniae	0,0,22,80,*,*,*,*,*,*	17	0	0	1	1	1	1	1	0	1	1	1	1	0	1	1	0	1	1	1	1	1	1	1	0	1	1	1	1	0	1	1	1	1	1	1	1	1	0	1	0	1	0	1	1	0
Klebsiella_pneumoniae_INF215	INF215	K. pneumoniae	0,0,22,26,6,0,0,0,0,0	17	0	0	1	1	1	1	1	0	1	1	1	1	0	1	1	0	1	1	1	1	1	1	1	0	1	1	1	1	0	1	1	1	1	1	1	1	1	0	1	0	1	0	1	1	0
Klebsiella_pneumoniae_INF188	INF188	K. pneumoniae	0,0,22,50,0,0,0,0,0,0	17	0	0	1	1	1	1	1	0	1	1	1	1	0	1	1	0	1	1	1	1	1	1	1	0	1	1	1	1	0	1	1	1	1	1	1	1	1	0	1	0	1	0	1	1	0
Klebsiella_pneumoniae_KSB2_1C	KSB2_1C	K. pneumoniae	0,0,22,2,*,*,*,*,*,*	17	0	0	1	1	1	1	1	0	1	1	1	1	0	1	1	0	1	1	1	1	1	1	1	0	1	1	1	1	0	1	1	1	1	1	1	1	1	0	1	0	1	0	1	1	0
16870_8#66	INF224	K. pneumoniae	0,0,22,24,2,*,*,*,*,*	17	0	0	1	1	1	1	1	0	1	1	1	1	0	1	1	0	1	1	1	1	1	1	1	0	1	1	1	1	0	1	1	1	1	1	1	1	1	0	1	0	1	0	1	1	0
16703_7#47	INF300	K. pneumoniae	0,0,22,24,12,0,1,*,*,*	17	0	0	1	1	1	1	1	0	1	1	1	1	0	1	1	0	1	1	1	1	1	1	1	0	1	1	1	1	0	1	1	1	1	1	1	1	1	0	1	0	1	0	1	1	0
16780_6#33	KSB1_6C	K. pneumoniae	0,0,22,2,157,*,*,*,*,*	17	0	0	1	1	1	1	1	0	1	1	1	1	0	1	1	0	1	1	1	1	1	1	1	0	1	1	1	1	0	1	1	1	1	1	1	1	1	0	1	0	1	0	1	1	0
16870_7#61	INF040	K. pneumoniae	0,0,22,2,*,*,*,*,*,*	17	0	0	1	1	1	1	1	0	1	1	1	1	0	1	1	0	1	1	1	1	1	1	1	0	1	1	1	1	0	1	1	1	1	1	1	1	1	0	1	0	1	0	1	1	0
Klebsiella_pneumoniae_INF266	INF266	K. pneumoniae	0,0,22,2,*,*,*,*,*,*	17	0	0	1	1	1	1	1	0	1	1	1	1	0	1	1	0	1	1	1	1	1	1	1	0	1	1	1	1	0	1	1	1	1	1	1	1	1	0	1	0	1	0	1	1	0
16870_7#41	INF020	K. pneumoniae	0,0,22,2,*,*,*,*,*,*	17	0	0	1	1	1	1	1	0	1	1	1	1	0	1	1	0	1	1	1	1	1	1	1	0	1	1	1	1	0	1	1	1	1	1	1	1	1	0	1	0	1	0	1	1	0
Klebsiella_pneumoniae_INF049	INF049	K. pneumoniae	0,0,22,2,4,*,*,*,*,*	17	0	0	1	1	1	1	1	0	1	1	1	1	0	1	1	0	1	1	1	1	1	1	1	0	1	1	1	1	0	1	1	1	1	1	1	1	1	0	1	0	1	0	1	1	0
Klebsiella_pneumoniae_KSB1_9J	KSB1_9J	K. pneumoniae	0,0,22,24,1,0,1,0,*,*	17	0	0	1	1	1	1	1	0	1	1	1	1	0	1	1	0	1	1	1	1	1	1	1	0	1	1	1	1	0	1	1	1	1	1	1	1	1	0	1	0	1	0	1	1	0
16870_7#40	INF019	K. pneumoniae	0,0,22,2,48,1,0,*,*,*	17	0	0	1	1	1	1	1	0	1	1	1	1	0	1	1	0	1	1	1	1	1	1	1	0	1	1	1	1	0	1	1	1	1	1	1	1	1	0	1	0	1	0	1	1	0
Klebsiella_pneumoniae_INF359	INF359	K. pneumoniae	0,0,22,24,12,0,1,*,*,*	17	0	0	1	1	1	1	1	0	1	1	1	1	0	1	1	0	1	1	1	1	1	1	1	0	1	1	1	1	0	1	1	1	1	1	1	1	1	0	1	0	1	0	1	1	0
K_pneumoniae_SB1067	SB1067	K. pneumoniae	0,0,22,12,0,1,0,0,0,0	17	0	0	1	1	1	1	1	0	1	1	1	1	0	1	1	0	1	1	1	1	1	1	1	0	1	1	1	1	0	1	1	1	1	1	1	1	1	0	1	0	1	0	1	1	0
ERR315163	9776_6_61	K. pneumoniae	0,0,22,12,7,*,*,*,*,*	17	0	0	1	1	1	1	1	0	1	1	1	1	0	1	1	0	1	1	1	1	1	1	1	0	1	1	1	1	0	1	1	1	1	1	1	1	1	0	1	0	1	0	1	1	0
ERR319540	9870_4_43	K. pneumoniae	0,0,22,12,*,*,*,*,*,*	17	0	0	1	1	1	1	1	0	1	1	1	1	0	1	1	0	1	1	1	1	1	1	1	0	1	1	1	1	0	1	1	1	1	1	1	1	1	0	1	0	1	0	1	1	0
ERR319529	9870_4_32	K. pneumoniae	0,0,22,85,*,*,*,*,*,*	17	0	0	1	1	1	1	1	0	1	1	1	1	0	1	1	0	1	1	1	1	1	0	1	0	1	1	1	1	0	1	1	1	1	1	1	1	1	0	1	0	1	0	1	1	0
ERR315187	9776_6_85	K. pneumoniae	0,0,22,22,1,*,*,*,*,*	17	0	0	1	1	1	1	1	0	1	1	1	1	0	1	1	0	1	1	1	1	1	1	1	0	1	1	1	1	0	1	1	1	1	1	1	1	1	0	1	0	1	0	1	1	0
ERR315185	9776_6_83	K. pneumoniae	0,0,22,22,1,*,*,*,*,*	17	0	0	1	1	1	1	1	0	1	1	1	1	0	1	1	0	1	1	1	1	1	1	1	0	1	1	1	1	0	1	1	1	1	1	1	1	1	0	1	0	1	0	1	1	0
ERR315118	9776_6_16	K. pneumoniae	0,0,22,*,*,*,*,*,*,*	17	0	0	1	1	1	1	1	0	1	1	1	1	0	1	1	0	1	1	1	1	1	1	1	0	1	1	1	1	0	1	1	1	1	1	1	1	1	0	1	0	1	0	1	1	0
ERR315116	9776_6_14	K. pneumoniae	0,0,22,22,*,*,*,*,*,*	17	0	0	1	1	1	1	1	0	1	1	1	1	0	1	1	0	1	1	1	1	1	1	1	0	1	1	1	1	0	1	1	1	1	1	1	1	1	0	1	0	1	0	1	1	0
ERR315135	9776_6_33	K. pneumoniae	0,0,22,24,15,0,0,1,*,*	17	0	0	1	1	1	1	1	0	1	1	1	1	0	1	1	0	1	1	1	1	1	1	1	0	1	1	1	1	0	1	1	1	1	1	1	1	1	0	1	0	1	0	1	1	0
ERR319527	9870_4_30	K. pneumoniae	0,0,22,*,*,*,*,*,*,*	17	0	0	1	1	1	1	1	0	1	1	1	1	0	1	1	0	1	1	1	1	1	1	1	0	1	1	1	1	0	1	1	1	1	1	1	1	1	0	1	0	1	0	1	1	0
ERR315111	9776_6_9	K. pneumoniae	0,0,22,24,22,*,*,*,*,*	17	0	0	1	1	1	1	1	0	1	1	1	1	0	1	1	0	1	1	1	1	1	1	1	0	1	1	1	1	0	1	1	1	1	1	1	1	1	0	1	0	1	0	1	1	0
ERR319535	9870_4_38	K. pneumoniae	0,0,22,24,2,0,2,*,*,*	17	0	0	1	1	1	1	1	0	1	1	1	1	0	1	1	0	1	1	1	1	1	1	1	0	1	1	1	1	0	1	1	1	1	1	1	1	1	0	1	0	1	0	1	1	0
ERR315120	9776_6_18	K. pneumoniae	0,0,22,24,28,*,*,*,*,*	17	0	0	1	1	1	1	1	0	1	1	1	1	0	1	1	0	1	1	1	1	1	1	1	0	1	1	1	1	0	1	1	1	1	1	1	1	1	0	1	0	1	0	1	1	0
ERR315137	9776_6_35	K. pneumoniae	0,0,22,24,15,0,0,1,*,*	17	0	0	1	1	1	1	1	0	1	1	1	1	0	1	1	0	1	1	1	1	1	1	1	0	1	1	1	1	0	1	1	1	1	1	1	1	1	0	1	0	1	0	1	1	0
ERR315132	9776_6_30	K. pneumoniae	0,0,22,24,15,0,0,1,*,*	17	0	0	1	1	1	1	1	0	1	1	1	1	0	1	1	0	1	1	1	1	1	1	1	0	1	1	1	1	0	1	1	1	1	1	1	1	1	0	1	0	1	0	1	1	0
5150_2#4	AJ148	K. pneumoniae	0,0,22,1,11,0,0,1,0,0	17	0	0	1	1	1	1	1	0	1	1	1	1	0	1	1	0	1	1	1	1	1	1	1	0	1	1	1	1	0	1	1	1	1	1	1	1	1	0	1	0	1	0	1	1	0
5193_5#1	D-026-I-b-1	K. pneumoniae	0,0,22,7,0,3,0,0,0,0	17	0	0	1	1	1	1	1	0	1	1	1	1	0	1	1	0	1	1	1	1	1	1	1	0	1	1	1	1	0	1	1	1	1	1	1	1	1	0	1	0	1	0	1	0	0
5193_1#12	UV937	K. pneumoniae	0,0,22,2,54,0,0,0,*,*	17	0	0	1	1	1	1	1	0	1	1	1	1	0	1	1	0	1	1	1	1	1	1	1	0	1	1	1	1	0	1	1	1	1	1	1	1	1	0	1	0	1	0	1	1	0
5197_2#11	K262N	K. pneumoniae	0,0,22,7,3,*,*,*,*,*	17	0	0	1	1	1	1	1	0	1	1	1	1	0	1	1	0	1	1	1	1	1	1	1	0	1	1	1	1	0	1	1	1	1	1	1	1	1	0	1	0	1	0	1	1	0
5150_2#8	AJ083	K. pneumoniae	0,0,22,2,94,0,0,0,2,0	17	0	0	1	1	1	1	1	0	1	1	1	1	0	1	1	0	1	1	1	1	1	1	1	0	1	1	1	1	0	1	1	1	1	1	1	1	1	0	1	0	1	0	1	1	0
5197_8#2	UI 6717	K. pneumoniae	0,0,22,24,40,0,0,*,*,*	17	0	0	1	1	1	1	1	0	1	1	1	1	0	1	1	0	1	1	1	1	1	1	1	0	1	1	1	1	0	1	1	1	1	1	1	1	1	0	1	0	1	0	1	1	0
5193_8#4	DB11802/05	K. pneumoniae	0,0,22,24,0,0,1,0,*,*	17	0	0	1	1	1	1	1	0	1	1	1	1	0	1	1	0	1	1	1	1	1	1	1	0	1	1	1	1	0	1	1	1	1	1	1	1	1	0	1	0	1	0	1	1	0
ERR3416230	SB5706	K. pneumoniae	0,0,22,31,0,1,0,0,0,0	17	0	0	1	1	0	1	1	0	1	1	1	1	0	1	1	0	1	1	1	1	1	1	1	0	1	1	1	1	0	1	1	1	1	1	1	1	1	0	1	0	1	0	1	1	0
ERR3416187	SB5660	K. pneumoniae	0,0,22,19,3,0,0,0,0,0	17	0	0	1	1	1	1	1	0	0	1	1	1	0	1	1	0	1	1	1	1	0	1	1	0	1	1	1	1	0	1	1	1	1	1	1	1	1	0	1	0	1	0	1	1	0
ERR3416268	SB5753	K. pneumoniae	0,0,22,7,4,0,0,0,0,0	17	0	0	1	1	1	1	1	0	1	1	1	1	0	1	1	0	1	1	1	1	0	1	1	0	1	1	1	1	0	1	1	1	1	1	1	1	1	0	1	0	1	0	1	1	0
ERR3416017	SB5478	K. pneumoniae	0,0,22,66,0,0,1,0,0,0	17	0	0	1	1	1	1	1	0	1	1	1	1	0	1	1	0	1	1	1	1	0	1	1	0	1	1	1	1	0	1	1	1	1	1	1	1	1	0	1	0	1	0	1	1	0
ERR3416048	SB5513	K. pneumoniae	0,0,22,12,41,0,0,0,0,0	17	0	0	1	1	1	1	1	0	1	1	1	1	0	1	1	0	1	1	1	1	1	1	1	0	1	1	1	1	0	1	1	1	1	1	1	1	1	0	1	0	1	0	1	1	0
ERR3416178	SB5651	K. pneumoniae	0,0,22,12,48,0,0,0,1,0	17	0	0	1	1	1	1	1	0	1	1	1	1	0	1	1	0	1	1	1	1	0	1	1	0	1	1	1	1	0	1	1	1	1	1	1	1	1	0	1	0	1	0	1	1	0
ERR3416223	SB5698	K. pneumoniae	0,0,22,66,0,0,0,0,0,0	17	0	0	1	1	1	1	1	0	1	1	1	1	0	1	1	0	1	1	1	1	0	1	1	0	1	1	1	1	0	1	1	1	1	1	1	1	1	0	1	0	1	0	1	1	0
ERR3416229	SB5705	K. pneumoniae	0,0,22,19,4,0,0,0,0,0	17	0	0	1	1	1	1	1	0	0	1	1	1	0	1	1	0	1	1	1	1	0	1	1	0	1	1	1	1	0	1	1	1	1	1	1	1	1	0	1	0	1	0	1	1	0
ERR3416264	SB5749	K. pneumoniae	0,0,22,12,39,0,0,0,0,0	17	0	0	1	1	1	1	1	0	1	1	1	1	0	1	1	0	1	1	1	1	0	1	1	0	1	1	1	1	0	1	1	1	1	1	1	1	1	0	1	0	1	0	1	1	0
ERR3416004	SB5461	K. pneumoniae	0,0,22,2,80,0,0,0,0,0	17	0	0	1	1	1	1	1	0	1	1	1	1	0	1	1	0	1	1	1	1	0	1	1	0	1	1	1	1	0	1	1	1	1	1	1	1	1	0	1	0	1	0	1	1	0
ERR3415969	SB5421	K. pneumoniae	0,0,22,34,0,1,0,0,0,0	17	0	0	1	1	1	1	1	0	1	1	1	1	0	1	1	0	1	1	1	1	1	1	1	0	1	1	1	1	0	1	1	1	1	1	1	1	1	0	1	0	1	0	1	1	0
ERR3416112	SB5583	K. pneumoniae	0,0,22,52,6,0,0,0,1,0	17	0	0	1	1	1	1	1	0	1	1	1	1	0	1	1	0	1	1	1	1	1	0	1	0	1	1	1	1	0	1	1	1	1	1	1	1	1	0	1	0	1	0	1	1	0
ERR3416257	SB5736	K. pneumoniae	0,0,22,64,0,0,0,0,0,0	17	0	0	1	1	1	1	1	0	1	1	1	1	0	1	1	0	1	1	1	1	1	1	1	0	1	1	1	1	0	1	1	1	1	1	1	1	1	0	1	0	1	0	1	1	0
ERR4367622	80CP1	K. pneumoniae	0,0,22,57,0,1,0,0,0,0	17	0	0	1	1	1	1	1	0	1	1	1	1	0	1	1	0	1	1	1	1	1	1	1	0	1	1	1	1	0	1	1	1	1	1	1	1	1	0	1	0	1	0	1	1	0
ERR4367483	9PK	K. pneumoniae	0,0,22,8,7,0,1,0,0,0	17	0	0	1	1	1	1	1	0	1	1	1	1	0	1	1	0	1	1	1	1	1	1	1	0	1	1	1	1	0	1	1	1	1	1	1	1	1	0	1	0	1	0	1	1	0
ERR4367616	78CK	K. pneumoniae	0,0,22,25,7,0,2,0,0,0	17	0	0	1	1	1	1	1	0	1	1	1	1	0	1	1	0	1	1	1	1	1	1	1	0	1	1	1	1	0	1	1	1	1	1	1	1	1	0	1	0	1	0	1	1	0
ERR4367571	44PK	K. pneumoniae	0,0,22,8,21,0,0,0,0,0	17	0	0	1	1	1	1	1	0	1	1	1	1	0	1	1	0	1	1	1	1	1	1	1	0	1	1	1	1	0	1	1	1	1	1	1	1	1	0	1	0	1	0	1	1	0
ERR4367469	1UK	K. pneumoniae	0,0,22,49,1,0,0,0,0,0	17	0	0	1	1	1	1	1	0	1	1	1	1	0	1	1	0	1	1	1	1	1	1	1	0	1	1	1	1	0	1	1	1	1	1	1	1	1	0	1	0	1	0	1	1	0
ERR4367690	120PM2	K. pneumoniae	0,0,22,12,40,1,0,0,0,0	17	0	0	1	1	1	1	1	0	1	1	1	1	0	1	1	0	1	1	1	1	1	1	1	0	1	1	1	1	0	1	1	1	1	1	1	1	1	0	1	0	1	0	1	1	0
ERR4367650	90CM2	K. pneumoniae	0,0,22,24,51,0,0,0,0,0	17	0	0	1	1	1	1	1	0	1	1	1	1	0	1	1	0	1	1	1	1	1	1	1	0	1	1	1	1	0	1	1	1	1	1	1	1	1	0	1	0	1	0	1	1	0
NUH29_S18_L001	NUH29	K. pneumoniae	0,0,22,2,113,0,0,0,1,0	17	0	0	1	1	1	1	1	0	1	1	1	1	0	1	1	0	1	1	1	1	1	1	1	0	1	1	1	1	0	1	1	1	1	1	1	1	1	0	1	0	1	0	1	1	0
ERR6057911	DASSIM38743792	K. pneumoniae	0,0,22,24,24,0,0,0,*,*	17	0	0	1	1	1	1	1	0	1	1	1	1	0	1	1	0	1	1	1	1	1	1	1	0	1	1	1	1	0	1	1	1	1	1	1	1	1	0	1	0	1	0	1	1	0
ERR6057897	DASSIM38743691	K. pneumoniae	0,0,22,24,24,0,0,0,*,*	17	0	0	1	1	1	1	1	0	1	1	1	1	0	1	1	0	1	1	1	1	1	1	1	0	1	1	1	1	0	1	1	1	1	1	1	1	1	0	1	0	1	0	1	1	0
ERR6058116	DASSIM38743670	K. pneumoniae	0,0,22,63,*,*,*,*,*,*	17	0	0	1	1	1	1	1	0	1	1	1	1	0	1	1	0	1	1	1	1	1	1	1	0	1	1	1	1	0	1	1	1	1	1	1	1	1	0	1	0	1	0	1	1	0
ERR6057979	DASSIM38743718	K. pneumoniae	0,0,22,7,*,*,*,*,*,*	17	0	0	1	1	1	1	1	0	1	1	1	1	0	1	1	0	1	1	1	1	1	1	1	0	1	1	1	1	0	1	1	1	1	1	1	1	1	0	1	0	1	0	1	1	0
ERR1216266	ERR1216266	K. pneumoniae	0,0,22,2,6,0,0,0,0,0	17	0	0	1	1	1	1	1	0	1	1	1	1	0	1	1	0	1	1	1	1	1	1	1	0	1	1	1	1	0	1	1	1	1	1	1	1	1	0	1	0	1	0	1	1	0
ERR1795950	ERR1795950	K. pneumoniae	0,0,22,2,7,0,0,0,0,0	17	0	0	1	1	1	1	1	0	1	1	1	1	0	1	1	0	1	1	1	1	1	1	1	0	1	1	1	1	0	1	1	1	1	1	1	1	1	0	1	0	1	0	1	1	0
ERR971955	A44810	K. pneumoniae	0,0,22,68,0,*,*,*,*,*	17	0	0	1	1	1	1	1	0	1	1	1	1	0	1	1	0	1	1	1	1	1	1	1	0	1	1	1	1	0	1	1	1	1	1	1	1	1	0	1	0	1	0	1	1	0
ERR972028	D30074	K. pneumoniae	0,0,22,2,*,*,*,*,*,*	17	0	0	1	1	1	1	1	0	1	1	1	1	0	1	1	0	1	1	1	1	1	1	1	0	1	1	1	1	0	1	1	1	1	1	1	1	1	0	1	0	1	0	1	1	0
ERR926437	522B	K. pneumoniae	0,0,22,12,22,*,*,*,*,*	17	0	0	1	1	1	1	1	0	1	1	1	1	0	1	1	0	1	1	1	1	1	1	1	0	1	1	1	1	0	1	1	1	1	1	1	1	1	0	1	0	1	0	1	1	0
SRR15569566	WUSM_KP_104	K. pneumoniae	0,0,22,15,*,*,*,*,*,*	17	0	0	1	1	1	1	1	0	1	1	1	1	0	1	1	0	1	1	1	1	1	1	1	0	1	1	1	1	0	1	1	1	1	1	1	1	1	0	1	0	1	0	1	1	0
SRR15569580	WUSM_KP_98	K. pneumoniae	0,0,22,5,2,0,0,*,*,*	17	0	0	1	1	1	1	1	0	1	1	1	1	0	1	1	0	1	1	1	1	1	1	1	0	1	1	1	1	0	1	1	1	1	1	1	1	1	0	1	0	1	0	1	1	0
SRR15569578	WUSM_KP_83	K. pneumoniae	0,0,22,2,10,0,1,0,*,*	17	0	0	1	1	1	1	1	0	1	1	1	1	0	1	1	0	1	1	1	1	1	1	1	0	1	1	1	1	0	1	1	1	1	1	1	1	1	0	1	0	1	0	1	1	0
SRR15569570	WUSM_KP_95	K. pneumoniae	0,0,22,17,0,0,0,0,0,0	17	0	0	1	1	1	1	1	0	1	1	1	1	0	1	1	0	1	1	1	1	1	1	1	0	1	1	1	1	0	1	1	1	1	1	1	1	1	0	1	0	1	0	1	1	0
SRR15569573	WUSM_KP_70	K. pneumoniae	0,0,22,27,0,15,0,*,*,*	17	0	0	1	1	1	1	1	0	1	1	1	1	0	1	1	0	1	1	1	1	1	1	1	0	1	1	1	1	0	1	1	1	1	1	1	1	1	0	1	0	1	0	1	1	0
SRR15569564	WUSM_KP_103	K. pneumoniae	0,0,22,15,*,*,*,*,*,*	17	0	0	1	1	1	1	1	0	1	1	1	1	0	1	1	0	1	1	1	1	1	1	1	0	1	1	1	1	0	1	1	1	1	1	1	1	1	0	1	0	1	0	1	1	0
T7-039	T7-039	K. pneumoniae	0,0,22,57,0,0,0,0,0,0	17	0	0	1	1	1	1	1	0	1	1	1	1	0	1	1	0	1	1	1	1	1	1	1	0	1	1	1	1	0	1	1	1	1	1	1	1	1	0	1	0	1	0	1	1	0
T7-012	T7-012	K. pneumoniae	0,0,22,2,65,0,0,0,0,0	17	0	0	1	1	1	1	1	0	1	1	1	1	0	1	1	0	1	1	1	1	1	1	1	0	1	1	1	1	0	1	1	1	1	1	1	1	1	0	1	0	1	0	1	1	0
T7-201	T7-201	K. pneumoniae	0,0,22,46,2,1,0,0,0,0	17	0	0	1	1	1	1	1	0	1	1	1	1	0	1	1	0	1	1	1	1	1	1	1	0	1	1	1	1	0	1	1	1	1	1	1	1	1	0	1	0	1	0	1	1	0
T7-463	T7-463	K. pneumoniae	0,0,22,2,66,0,0,0,0,0	17	0	0	1	1	1	1	1	0	1	1	1	1	0	1	1	0	1	1	1	1	1	1	1	0	1	1	1	1	0	1	1	1	1	1	1	1	1	0	1	0	1	0	1	1	0
T7-016	T7-016	K. pneumoniae	0,0,22,46,4,0,0,0,0,0	17	0	0	1	1	1	1	1	0	1	1	1	1	0	1	1	0	1	1	1	1	1	1	1	0	1	1	1	1	0	1	1	1	1	1	1	1	1	0	1	0	1	0	1	1	0
T7-250	T7-250	K. pneumoniae	0,0,22,24,1,4,0,0,0,0	17	0	0	1	1	1	1	1	0	1	1	1	1	0	1	1	0	1	1	1	1	1	1	1	0	1	1	1	1	0	1	1	1	1	1	1	1	1	0	1	0	1	0	1	1	0
T7-059	T7-059	K. pneumoniae	0,0,22,0,7,0,0,0,0,0	17	0	0	1	1	1	1	1	0	1	1	1	1	0	1	1	0	1	1	1	1	1	1	1	0	1	1	1	1	0	1	1	1	1	1	1	1	1	0	1	0	1	0	1	1	0
T7-443	T7-443	K. pneumoniae	0,0,22,42,1,0,0,0,0,0	17	0	0	1	1	1	1	1	0	1	1	1	1	0	1	1	0	1	1	1	1	1	1	1	0	1	1	1	1	0	1	1	1	1	1	1	1	1	0	1	0	1	0	1	1	0
T7-020	T7-020	K. pneumoniae	0,0,22,12,33,0,0,0,0,0	17	0	0	1	1	1	1	1	0	1	1	1	1	0	1	1	0	1	1	1	1	1	1	1	0	1	1	1	1	0	1	1	1	1	1	1	1	1	0	1	0	1	0	1	1	0
T7-037	T7-037	K. pneumoniae	0,0,22,2,71,0,0,0,0,0	17	0	0	1	1	1	1	1	0	1	1	1	1	0	1	1	0	1	1	1	1	1	1	1	0	1	1	1	1	0	1	1	1	1	1	1	1	1	0	1	0	1	0	1	1	0
T7-377	T7-377	K. pneumoniae	0,0,22,0,6,0,0,0,0,0	17	0	0	1	1	1	1	1	0	1	1	1	1	0	1	1	0	1	1	1	1	1	1	1	0	1	1	1	1	0	1	1	1	1	1	1	1	1	0	1	0	1	0	1	1	0
T7-300	T7-300	K. pneumoniae	0,0,22,2,72,0,0,0,0,0	17	0	0	1	1	1	1	1	0	1	1	1	1	0	1	1	0	1	1	1	1	1	1	1	0	1	1	1	1	0	1	1	1	1	1	1	1	1	0	1	0	1	0	1	1	0
T7-341	T7-341	K. pneumoniae	0,0,22,2,70,0,0,0,0,0	17	0	0	1	1	1	1	1	0	1	1	1	1	0	1	1	0	1	1	1	1	1	1	1	0	1	1	1	1	0	1	1	1	1	1	1	1	1	0	1	0	1	0	1	1	0
T7-474	T7-474	K. pneumoniae	0,0,22,12,34,0,0,0,0,0	17	0	0	1	1	1	1	1	0	1	1	1	1	0	1	1	0	1	1	1	1	1	1	1	0	1	1	1	1	0	1	1	1	1	1	1	1	1	0	1	0	1	0	1	1	0
T7-227	T7-227	K. pneumoniae	0,0,22,2,0,0,1,0,0,0	17	0	0	1	1	1	1	1	0	1	1	1	1	0	1	1	0	1	1	1	1	1	1	1	0	1	1	1	1	0	1	1	1	1	1	1	1	1	0	1	0	1	0	1	1	0
T7-365	T7-365	K. pneumoniae	0,0,22,2,67,0,0,0,0,0	17	0	0	1	1	1	1	1	0	1	1	1	1	0	1	1	0	1	1	1	1	1	1	1	0	1	1	1	1	0	1	1	1	1	1	1	1	1	0	1	0	1	0	1	1	0
T7-115	T7-115	K. pneumoniae	0,0,22,45,3,0,0,0,0,0	17	0	0	1	1	1	1	1	0	1	1	1	1	0	1	1	0	1	1	1	1	1	1	1	0	1	1	1	1	0	1	1	1	1	1	1	1	1	0	1	0	1	0	1	1	0
T7-167	T7-167	K. pneumoniae	0,0,22,52,4,0,0,0,0,0	17	0	0	1	1	1	1	1	0	1	1	1	1	0	1	1	0	1	1	1	1	1	0	1	0	1	1	1	1	0	1	1	1	1	1	1	1	1	0	1	0	1	0	1	1	0
T7-251	T7-251	K. pneumoniae	0,0,22,2,69,0,0,0,0,0	17	0	0	1	1	1	1	1	0	1	1	1	1	0	1	1	0	1	1	1	1	1	1	1	0	1	1	1	1	0	1	1	1	1	1	1	1	1	0	1	0	1	0	1	1	0
T7-302	T7-302	K. pneumoniae	0,0,22,6,1,1,0,1,0,0	17	0	0	1	1	1	1	1	0	1	1	1	1	0	1	1	0	1	1	1	1	1	1	1	0	1	1	1	1	0	1	1	1	1	1	1	1	1	0	1	0	1	0	1	1	0
T7-386	T7-386	K. pneumoniae	0,0,22,2,68,0,0,0,0,0	17	0	0	1	1	1	1	1	0	1	1	1	1	0	1	1	0	1	1	1	1	1	1	1	0	1	1	1	1	0	1	1	1	1	1	1	1	1	0	1	0	1	0	1	1	0
ERR7598097	MVK-09F1081	K. pneumoniae	0,0,22,1,6,0,0,0,0,0	17	0	0	1	1	1	1	1	0	1	1	1	1	0	1	1	0	1	1	1	1	1	1	1	0	1	1	1	1	0	1	1	1	1	1	1	1	1	0	1	0	1	0	1	0	0
ERR7598114	MVK-04F004	K. pneumoniae	0,0,22,32,1,0,0,0,0,0	17	0	0	1	1	0	1	1	0	1	1	1	1	0	1	1	0	1	1	1	1	1	1	1	0	1	1	1	1	0	1	1	1	1	1	1	1	1	0	1	0	1	0	1	1	0
ERR7598153	MVK-04F047	K. pneumoniae	0,0,22,34,0,0,0,0,0,0	17	0	0	1	1	1	1	1	0	1	1	1	1	0	1	1	0	1	1	1	1	1	1	1	0	1	1	1	1	0	1	1	1	1	1	1	1	1	0	1	0	1	0	1	1	0
SRR5877502	1829_1	K. pneumoniae	0,0,22,12,78,1,0,0,0,0	17	0	0	1	1	1	1	1	0	1	1	1	1	0	1	1	0	1	1	1	1	1	1	1	0	1	1	1	1	0	1	1	1	1	1	1	1	1	0	1	0	1	0	1	1	0
SRR5877481	1796_1	K. pneumoniae	0,0,22,2,112,0,0,0,0,0	17	0	0	1	1	1	1	1	0	1	1	1	1	0	1	1	0	1	1	1	1	1	1	1	0	1	1	1	1	0	1	1	1	1	1	1	1	1	0	1	0	1	0	1	1	0
SRR5878377	1951_1	K. pneumoniae	0,0,22,2,112,0,0,0,0,0	17	0	0	1	1	1	1	1	0	1	1	1	1	0	1	1	0	1	1	1	1	1	1	1	0	1	1	1	1	0	1	1	1	1	1	1	1	1	0	1	0	1	0	1	1	0
SRR5877492	1646_2	K. pneumoniae	0,0,22,2,112,0,0,0,0,0	17	0	0	1	1	1	1	1	0	1	1	1	1	0	1	1	0	1	1	1	1	1	1	1	0	1	1	1	1	0	1	1	1	1	1	1	1	1	0	1	0	1	0	1	1	0
SRR5877496	1856_1	K. pneumoniae	0,0,22,67,1,0,0,0,0,0	17	0	0	1	1	1	1	1	0	1	1	1	1	0	1	1	0	1	1	1	1	1	0	1	0	1	1	1	1	0	1	1	1	1	1	1	1	1	0	1	0	1	0	1	1	0
SRR5877513	1874_2	K. pneumoniae	0,0,22,27,0,0,9,13,0,0	17	0	0	1	1	1	1	1	0	1	1	1	1	0	1	1	0	1	1	1	1	1	1	1	0	1	1	1	1	0	1	1	1	1	1	1	1	1	0	1	0	1	0	1	1	0
ERR4022857	SPARK_2066_C1	K. pneumoniae	0,0,22,8,6,0,0,0,0,0	17	0	0	1	1	1	1	1	0	1	1	1	1	0	1	1	0	1	1	1	1	1	1	1	0	1	1	1	1	0	1	1	1	1	1	1	1	1	0	1	0	1	0	1	1	0
ERR3931980	SPARK_2833_C1	K. pneumoniae	0,0,22,8,7,0,0,0,0,0	17	0	0	1	1	1	1	1	0	1	1	1	1	0	1	1	0	1	1	1	1	1	1	1	0	1	1	1	1	0	1	1	1	1	1	1	1	1	0	1	0	1	0	1	1	0
ERR4022842	SPARK_2054_C1	K. pneumoniae	0,0,22,56,0,0,0,0,0,0	17	0	0	1	1	1	1	1	0	1	1	1	1	0	1	1	0	1	1	1	1	1	1	1	0	1	1	1	1	0	1	1	1	1	1	1	1	1	0	1	0	1	0	1	1	0
ERR3449217	SPARK_543_C1	K. pneumoniae	0,0,22,53,0,0,0,0,0,0	17	0	0	1	1	1	1	1	0	1	1	1	1	0	1	1	0	1	1	1	1	1	0	1	0	1	1	1	1	0	1	1	1	1	1	1	1	1	0	1	0	1	0	1	1	0
ERR3844764	SPARK_1942_C1	K. pneumoniae	0,0,22,19,2,0,0,0,0,0	17	0	0	1	1	1	1	1	0	1	1	1	1	0	1	1	0	1	1	1	1	1	1	1	0	1	1	1	1	0	1	1	1	1	1	1	1	1	0	1	0	1	0	1	1	0
ERR3480069	SPARK_1348_C1	K. pneumoniae	0,0,22,53,1,0,0,0,0,0	17	0	0	1	1	1	1	1	0	1	1	1	1	0	1	1	0	1	1	1	1	1	0	1	0	1	1	1	1	0	1	1	1	1	1	1	1	1	0	1	0	1	0	1	1	0
ERR3449167	SPARK_510_C1	K. pneumoniae	0,0,22,8,10,0,0,0,0,0	17	0	0	1	1	1	1	1	0	1	1	1	1	0	1	1	0	1	1	1	1	1	1	1	0	1	1	1	1	0	1	1	1	1	1	1	1	1	0	1	0	1	0	1	1	0
ERR4022979	SPARK_2693_C1	K. pneumoniae	0,0,22,8,8,0,0,0,0,0	17	0	0	1	1	1	1	1	0	1	1	1	1	0	1	1	0	1	1	1	1	1	1	1	0	1	1	1	1	0	1	1	1	1	1	1	1	1	0	1	0	1	0	1	1	0
ERR3904512	SPARK_2288_C1	K. pneumoniae	0,0,22,37,3,0,0,0,0,0	17	0	0	1	1	1	1	1	0	1	1	1	1	0	1	1	0	1	1	1	1	1	1	1	0	1	1	1	1	0	1	1	1	1	1	1	1	1	0	1	0	1	0	1	1	0
ERR3931856	SPARK_2778_C1	K. pneumoniae	0,0,22,51,0,0,0,0,0,0	17	0	0	1	1	1	1	1	0	1	1	1	1	0	1	1	0	1	1	1	1	1	1	1	0	1	1	1	1	0	1	1	1	1	1	1	1	1	0	1	0	1	0	1	1	0
ERR3932128	SPARK_2914_C1	K. pneumoniae	0,0,22,51,0,0,1,0,0,0	17	0	0	1	1	1	1	1	0	1	1	1	1	0	1	1	0	1	1	1	1	1	1	1	0	1	1	1	1	0	1	1	1	1	1	1	1	1	0	1	0	1	0	1	1	0
ERR3844688	SPARK_2558_C1	K. pneumoniae	0,0,22,56,0,0,0,0,1,0	17	0	0	1	1	1	1	1	0	1	1	1	1	0	1	1	0	1	1	1	1	1	1	1	0	1	1	1	1	0	1	1	1	1	1	1	1	1	0	1	0	1	0	1	1	0
ERR3448920	SPARK_113_C1	K. pneumoniae	0,0,22,12,32,0,0,0,0,0	17	0	0	1	1	1	1	1	0	1	1	1	1	0	1	1	0	1	1	1	1	1	1	1	0	1	1	1	1	0	1	1	1	1	1	1	1	1	0	1	0	1	0	1	1	0
ERR4374797	SPARK_40_C1	K. pneumoniae	0,0,22,12,32,0,0,0,0,0	17	0	0	1	1	1	1	1	0	1	1	1	1	0	1	1	0	1	1	1	1	1	1	1	0	1	1	1	1	0	1	1	1	1	1	1	1	1	0	1	0	1	0	1	1	0
ERR3480428	SPARK_1168_C1	K. pneumoniae	0,0,22,48,0,0,0,0,0,0	17	0	0	1	1	1	1	1	0	1	1	1	1	0	1	1	0	1	1	1	1	1	1	1	0	1	1	1	1	0	1	1	1	1	1	1	1	1	0	1	0	1	0	1	1	0
ERR3480399	SPARK_1145_C1	K. pneumoniae	0,0,22,56,0,0,0,0,0,0	17	0	0	1	1	1	1	1	0	1	1	1	1	0	1	1	0	1	1	1	1	1	1	1	0	1	1	1	1	0	1	1	1	1	1	1	1	1	0	1	0	1	0	1	1	0
ERR3480451	SPARK_1189_C1	K. pneumoniae	0,0,22,56,0,0,0,0,0,0	17	0	0	1	1	1	1	1	0	1	1	1	1	0	1	1	0	1	1	1	1	1	1	1	0	1	1	1	1	0	1	1	1	1	1	1	1	1	0	1	0	1	0	1	1	0
ERR3931951	SPARK_1655_C1	K. pneumoniae	0,0,22,56,0,0,0,0,0,0	17	0	0	1	1	1	1	1	0	1	1	1	1	0	1	1	0	1	1	1	1	1	1	1	0	1	1	1	1	0	1	1	1	1	1	1	1	1	0	1	0	1	0	1	1	0
ERR3931841	SPARK_2873_C2	K. pneumoniae	0,0,22,2,59,0,0,0,0,0	17	0	0	1	1	1	1	1	0	1	1	1	1	0	1	1	0	1	1	1	1	1	1	1	0	1	1	1	1	0	1	1	1	1	1	1	1	1	0	1	0	1	0	1	1	0
ERR3904642	SPARK_2169_C2	K. pneumoniae	0,0,22,49,0,0,0,0,0,0	17	0	0	1	1	1	1	1	0	1	1	1	1	0	1	1	0	1	1	1	1	1	1	1	0	1	1	1	1	0	1	1	1	1	1	1	1	1	0	1	0	1	0	1	1	0
ERR4022892	SPARK_2103_C1	K. pneumoniae	0,0,22,2,52,0,0,0,0,0	17	0	0	1	1	1	1	1	0	1	1	1	1	0	1	1	0	1	1	1	1	1	1	1	0	1	1	1	1	0	1	1	1	1	1	1	1	1	0	1	0	1	0	1	1	0
ERR3449278	SPARK_585_C1	K. pneumoniae	0,0,22,12,18,1,0,0,0,0	17	0	0	1	1	1	1	1	0	1	1	1	1	0	1	1	0	1	1	1	1	1	1	1	0	1	1	1	1	0	1	1	1	1	1	1	1	1	0	1	0	1	0	1	1	0
ERR3967766	SPARK_2602_C1	K. pneumoniae	0,0,22,12,27,0,0,0,0,0	17	0	0	1	1	1	1	1	0	1	1	1	1	0	1	1	0	1	1	1	1	1	1	1	0	1	1	1	1	0	1	1	1	1	1	1	1	1	0	1	0	1	0	1	1	0
ERR4023061	SPARK_2623_C1	K. pneumoniae	0,0,22,56,0,0,0,0,1,0	17	0	0	1	1	1	1	1	0	1	1	1	1	0	1	1	0	1	1	1	1	1	1	1	0	1	1	1	1	0	1	1	1	1	1	1	1	1	0	1	0	1	0	1	1	0
ERR4023037	SPARK_2606_C1	K. pneumoniae	0,0,22,56,0,0,0,0,1,0	17	0	0	1	1	1	1	1	0	1	1	1	1	0	1	1	0	1	1	1	1	1	1	1	0	1	1	1	1	0	1	1	1	1	1	1	1	1	0	1	0	1	0	1	1	0
ERR3449000	SPARK_186_C1	K. pneumoniae	0,0,22,24,39,0,0,0,0,0	17	0	0	1	1	1	1	1	0	1	1	1	1	0	1	1	0	1	1	1	1	1	1	1	0	1	1	1	1	0	1	1	1	1	1	1	1	1	0	1	0	1	0	1	1	0
ERR4374824	SPARK_484_C1	K. pneumoniae	0,0,22,52,3,0,0,0,0,0	17	0	0	1	1	1	1	1	0	1	1	1	1	0	1	1	0	1	1	1	1	1	0	1	0	1	1	1	1	0	1	1	1	1	1	1	1	1	0	1	0	1	0	1	1	0
ERR3448910	SPARK_108_C2	K. pneumoniae	0,0,22,12,29,0,0,0,0,0	17	0	0	1	1	1	1	1	0	1	1	1	1	0	1	1	0	1	1	1	1	1	1	1	0	1	1	1	1	0	1	1	1	1	1	1	1	1	0	1	0	1	0	1	1	0
ERR3449361	SPARK_650_C1	K. pneumoniae	0,0,22,8,9,0,0,0,0,0	17	0	0	1	1	1	1	1	0	1	1	1	1	0	1	1	0	1	1	1	1	1	1	1	0	1	1	1	1	0	1	1	1	1	1	1	1	1	0	1	0	1	0	1	1	0
ERR3932137	SPARK_1722_C1	K. pneumoniae	0,0,22,37,0,0,1,0,0,0	17	0	0	1	1	1	1	1	0	1	1	1	1	0	1	1	0	1	1	1	1	1	1	1	0	1	1	1	1	0	1	1	1	1	1	1	1	1	0	1	0	1	0	1	1	0
ERR3449138	SPARK_487_C1	K. pneumoniae	0,0,22,24,37,0,0,0,0,0	17	0	0	1	1	1	1	1	0	1	1	1	1	0	1	1	0	1	1	1	1	1	1	1	0	1	1	1	1	0	1	1	1	1	1	1	1	1	0	1	0	1	0	1	1	0
ERR3480110	SPARK_1397_C1	K. pneumoniae	0,0,22,1,9,0,0,0,0,0	17	0	0	1	1	1	1	1	0	1	1	1	1	0	1	1	0	1	1	1	1	1	1	1	0	1	1	1	1	0	1	1	1	1	1	1	1	1	0	1	0	1	0	1	1	0
ERR3449517	SPARK_784_C1	K. pneumoniae	0,0,22,25,3,0,0,0,0,0	17	0	0	1	1	1	1	1	0	1	1	1	1	0	1	1	0	1	1	1	1	1	1	1	0	1	1	1	1	0	1	1	1	1	1	1	1	1	0	1	0	1	0	1	1	0
ERR3448909	SPARK_108_C1	K. pneumoniae	0,0,22,12,29,0,0,0,0,0	17	0	0	1	1	1	1	1	0	1	1	1	1	0	1	1	0	1	1	1	1	1	1	1	0	1	1	1	1	0	1	1	1	1	1	1	1	1	0	1	0	1	0	1	1	0
ERR3449569	SPARK_833_C1	K. pneumoniae	0,0,22,12,31,0,0,0,0,0	17	0	0	1	1	1	1	1	0	1	1	1	1	0	1	1	0	1	1	1	1	1	1	1	0	1	1	1	1	0	1	1	1	1	1	1	1	1	0	1	0	1	0	1	1	0
ERR3469780	SPARK_243_C1	K. pneumoniae	0,0,22,24,6,4,0,0,0,0	17	0	0	1	1	1	1	1	0	1	1	1	1	0	1	1	0	1	1	1	1	1	1	1	0	1	1	1	1	0	1	1	1	1	1	1	1	1	0	1	0	1	0	1	1	0
ERR3967781	SPARK_2488_C1	K. pneumoniae	0,0,22,24,1,0,1,0,3,0	17	0	0	1	1	1	1	1	0	1	1	1	1	0	1	1	0	1	1	1	1	1	1	1	0	1	1	1	1	0	1	1	1	1	1	1	1	1	0	1	0	1	0	1	1	0
ERR3449436	SPARK_701_C1	K. pneumoniae	0,0,22,2,1,1,0,0,0,0	17	0	0	1	1	1	1	1	0	1	1	1	1	0	1	1	0	1	1	1	1	1	1	1	0	1	1	1	1	0	1	1	1	1	1	1	1	1	0	1	0	1	0	1	1	0
ERR3931999	SPARK_1677_C1	K. pneumoniae	0,0,22,2,51,0,0,0,0,0	17	0	0	1	1	1	1	1	0	1	1	1	1	0	1	1	0	1	1	1	1	1	1	1	0	1	1	1	1	0	1	1	1	1	1	1	1	1	0	1	0	1	0	1	1	0
ERR3469838	SPARK_285_C1	K. pneumoniae	0,0,22,12,17,0,1,0,1,0	17	0	0	1	1	1	1	1	0	1	1	1	1	0	1	1	0	1	1	1	1	1	1	1	0	1	1	1	1	0	1	1	1	1	1	1	1	1	0	1	0	1	0	1	1	0
ERR3449043	SPARK_222_C1	K. pneumoniae	0,0,22,12,10,1,0,0,0,0	17	0	0	1	1	1	1	1	0	1	1	1	1	0	1	1	0	1	1	1	1	1	1	1	0	1	1	1	1	0	1	1	1	1	1	1	1	1	0	1	0	1	0	1	1	0
ERR4023007	SPARK_2586_C1	K. pneumoniae	0,0,22,0,1,0,1,0,0,0	17	0	0	1	1	1	1	1	0	1	1	1	1	0	1	1	0	1	1	1	1	1	1	1	0	1	1	1	1	0	1	1	1	1	1	1	1	1	0	1	0	1	0	1	1	0
ERR3480362	SPARK_1038_C1	K. pneumoniae	0,0,22,0,1,0,1,0,1,0	17	0	0	1	1	1	1	1	0	1	1	1	1	0	1	1	0	1	1	1	1	1	1	1	0	1	1	1	1	0	1	1	1	1	1	1	1	1	0	1	0	1	0	1	1	0
ERR3448951	SPARK_140_C1	K. pneumoniae	0,0,22,24,1,0,1,0,2,0	17	0	0	1	1	1	1	1	0	1	1	1	1	0	1	1	0	1	1	1	1	1	1	1	0	1	1	1	1	0	1	1	1	1	1	1	1	1	0	1	0	1	0	1	1	0
ERR4022921	SPARK_2121_C1	K. pneumoniae	0,0,22,24,1,0,1,0,1,0	17	0	0	1	1	1	1	1	0	1	1	1	1	0	1	1	0	1	1	1	1	1	1	1	0	1	1	1	1	0	1	1	1	1	1	1	1	1	0	1	0	1	0	1	1	0
ERR3480260	SPARK_933_C1	K. pneumoniae	0,0,22,1,8,0,0,1,0,0	17	0	0	1	1	1	1	1	0	1	1	1	1	0	1	1	0	1	1	1	1	1	1	1	0	1	1	1	1	0	1	1	1	1	1	1	1	1	0	1	0	1	0	1	1	0
ERR3844749	SPARK_1912_C1	K. pneumoniae	0,0,22,12,30,0,0,0,1,0	17	0	0	1	1	1	1	1	0	1	1	1	1	0	1	1	0	1	1	1	1	1	1	1	0	1	1	1	1	0	1	1	1	1	1	1	1	1	0	1	0	1	0	1	1	0
ERR3932217	SPARK_1777_C1	K. pneumoniae	0,0,22,1,8,0,0,0,0,0	17	0	0	1	1	1	1	1	0	1	1	1	1	0	1	1	0	1	1	1	1	1	1	1	0	1	1	1	1	0	1	1	1	1	1	1	1	1	0	1	0	1	0	1	1	0
ERR3469844	SPARK_291_C2	K. pneumoniae	0,0,22,52,1,0,0,0,0,0	17	0	0	1	1	1	1	1	0	1	1	1	1	0	1	1	0	1	1	1	1	1	0	1	0	1	1	1	1	0	1	1	1	1	1	1	1	1	0	1	0	1	0	1	1	0
ERR3449522	SPARK_788_C1	K. pneumoniae	0,0,22,24,38,0,0,0,0,0	17	0	0	1	1	1	1	1	0	1	1	1	1	0	1	1	0	1	1	1	1	1	1	1	0	1	1	1	1	0	1	1	1	1	1	1	1	1	0	1	0	1	0	1	1	0
ERR3480208	SPARK_1551_C1	K. pneumoniae	0,0,22,2,55,0,0,0,0,0	17	0	0	1	1	1	1	1	0	1	1	1	1	0	1	1	0	1	1	1	1	1	0	1	0	1	1	1	1	0	1	1	1	1	1	1	1	1	0	1	0	1	0	1	1	0
ERR3469843	SPARK_291_C1	K. pneumoniae	0,0,22,52,1,0,0,0,0,0	17	0	0	1	1	1	1	1	0	1	1	1	1	0	1	1	0	1	1	1	1	1	0	1	0	1	1	1	1	0	1	1	1	1	1	1	1	1	0	1	0	1	0	1	1	0
ERR3480209	SPARK_1552_C1	K. pneumoniae	0,0,22,2,1,3,0,0,0,0	17	0	0	1	1	1	1	1	0	1	1	1	1	0	1	1	0	1	1	1	1	1	1	1	0	1	1	1	1	0	1	1	1	1	1	1	1	1	0	1	0	1	0	1	1	0
ERR3844694	SPARK_2604_C1	K. pneumoniae	0,0,22,12,27,0,0,0,0,0	17	0	0	1	1	1	1	1	0	1	1	1	1	0	1	1	0	1	1	1	1	1	1	1	0	1	1	1	1	0	1	1	1	1	1	1	1	1	0	1	0	1	0	1	1	0
ERR3479963	SPARK_1327_C2	K. pneumoniae	0,0,22,2,58,0,0,0,0,0	17	0	0	1	1	1	1	1	0	1	1	1	1	0	1	1	0	1	1	1	1	1	1	1	0	1	1	1	1	0	1	1	1	1	1	1	1	1	0	1	0	1	0	1	1	0
ERR3448962	SPARK_149_C1	K. pneumoniae	0,0,22,2,42,1,0,0,0,0	17	0	0	1	1	1	1	1	0	1	1	1	1	0	1	1	0	1	1	1	1	1	1	1	0	1	1	1	1	0	1	1	1	1	1	1	1	1	0	1	0	1	0	1	1	0
ERR3480346	SPARK_1020_C1	K. pneumoniae	0,0,22,2,4,3,0,0,0,0	17	0	0	1	1	1	1	1	0	1	1	1	1	0	1	1	0	1	1	1	1	1	1	1	0	1	1	1	1	0	1	1	1	1	1	1	1	1	0	1	0	1	0	1	1	0
ERR3931922	SPARK_2810_C1	K. pneumoniae	0,0,22,2,53,0,0,0,0,0	17	0	0	1	1	1	1	1	0	1	1	1	1	0	1	1	0	1	1	1	1	1	1	1	0	1	1	1	1	0	1	1	1	1	1	1	1	1	0	1	0	1	0	1	1	0
ERR3440408	SPARK_51_C1	K. pneumoniae	0,0,22,2,63,0,0,0,0,0	17	0	0	1	1	1	1	1	0	1	1	1	1	0	1	1	0	1	1	1	1	1	1	1	0	1	1	1	1	0	1	1	1	1	1	1	1	1	0	1	0	1	0	1	1	0
ERR3440367	SPARK_18_C1	K. pneumoniae	0,0,22,12,28,0,0,0,0,0	17	0	0	1	1	1	1	1	0	1	1	1	1	0	1	1	0	1	1	1	1	1	1	1	0	1	1	1	1	0	1	1	1	1	1	1	1	1	0	1	0	1	0	1	1	0
ERR3440405	SPARK_48_C1	K. pneumoniae	0,0,22,2,43,0,1,0,0,0	17	0	0	1	1	1	1	1	0	1	1	1	1	0	1	1	0	1	1	1	1	1	1	1	0	1	1	1	1	0	1	1	1	1	1	1	1	1	0	1	0	1	0	1	1	0
ERR4023047	SPARK_2610_C1	K. pneumoniae	0,0,22,2,61,0,0,0,0,0	17	0	0	1	1	1	1	1	0	1	1	1	1	0	1	1	0	1	1	1	1	1	1	1	0	1	1	1	1	0	1	1	1	1	1	1	1	1	0	1	0	1	0	1	1	0
ERR3480065	SPARK_1344_C2	K. pneumoniae	0,0,22,24,1,0,9,0,0,0	17	0	0	1	1	1	1	1	0	1	1	1	1	0	1	1	0	1	1	1	1	1	1	1	0	1	1	1	1	0	1	1	1	1	1	1	1	1	0	1	0	1	0	1	1	0
ERR3480095	SPARK_1380_C1	K. pneumoniae	0,0,22,46,3,0,0,0,0,0	17	0	0	1	1	1	1	1	0	1	1	1	1	0	1	1	0	1	1	1	1	1	1	1	0	1	1	1	1	0	1	1	1	1	1	1	1	1	0	1	0	1	0	1	1	0
ERR3479983	SPARK_1341_C1	K. pneumoniae	0,0,22,24,1,0,9,0,0,0	17	0	0	1	1	1	1	1	0	1	1	1	1	0	1	1	0	1	1	1	1	1	1	1	0	1	1	1	1	0	1	1	1	1	1	1	1	1	0	1	0	1	0	1	1	0
ERR3469840	SPARK_287_C1	K. pneumoniae	0,0,22,24,1,1,0,1,0,0	17	0	0	1	1	1	1	1	0	1	1	1	1	0	1	1	0	1	1	1	1	1	1	1	0	1	1	1	1	0	1	1	1	1	1	1	1	1	0	1	0	1	0	1	1	0
ERR3479907	SPARK_1280_C3	K. pneumoniae	0,0,22,2,34,1,0,0,0,0	17	0	0	1	1	1	1	1	0	1	1	1	1	0	1	1	0	1	1	1	1	1	1	1	0	1	1	1	1	0	1	1	1	1	1	1	1	1	0	1	0	1	0	1	1	0
ERR3479984	SPARK_1342_C1	K. pneumoniae	0,0,22,24,1,0,9,0,0,0	17	0	0	1	1	1	1	1	0	1	1	1	1	0	1	1	0	1	1	1	1	1	1	1	0	1	1	1	1	0	1	1	1	1	1	1	1	1	0	1	0	1	0	1	1	0
ERR3448880	SPARK_85_C1	K. pneumoniae	0,0,22,24,1,0,1,5,1,0	17	0	0	1	1	1	1	1	0	1	1	1	1	0	1	1	0	1	1	1	1	1	1	1	0	1	1	1	1	0	1	1	1	1	1	1	1	1	0	1	0	1	0	1	1	0
ERR3449063	SPARK_322_C1	K. pneumoniae	0,0,22,3,1,0,0,0,0,0	17	0	0	1	1	1	1	1	0	1	1	1	1	0	1	1	0	1	1	1	1	1	1	1	0	1	1	1	1	0	1	1	1	1	1	1	1	1	0	1	0	1	0	1	1	0
ERR3480555	SPARK_1064_C1	K. pneumoniae	0,0,22,24,1,0,9,0,0,0	17	0	0	1	1	1	1	1	0	1	1	1	1	0	1	1	0	1	1	1	1	1	1	1	0	1	1	1	1	0	1	1	1	1	1	1	1	1	0	1	0	1	0	1	1	0
ERR3448922	SPARK_115_C1	K. pneumoniae	0,0,22,24,1,0,1,5,0,0	17	0	0	1	1	1	1	1	0	1	1	1	1	0	1	1	0	1	1	1	1	1	1	1	0	1	1	1	1	0	1	1	1	1	1	1	1	1	0	1	0	1	0	1	1	0
ERR3480431	SPARK_1170_C1	K. pneumoniae	0,0,22,24,1,0,9,0,0,0	17	0	0	1	1	1	1	1	0	1	1	1	1	0	1	1	0	1	1	1	1	1	1	1	0	1	1	1	1	0	1	1	1	1	1	1	1	1	0	1	0	1	0	1	1	0
ERR3480141	SPARK_1427_C1	K. pneumoniae	0,0,22,2,1,4,0,0,0,0	17	0	0	1	1	1	1	1	0	1	1	1	1	0	1	1	0	1	1	1	1	1	1	1	0	1	1	1	1	0	1	1	1	1	1	1	1	1	0	1	0	1	0	1	1	0
ERR3967813	SPARK_2506_C1	K. pneumoniae	0,0,22,24,1,0,1,0,1,0	17	0	0	1	1	1	1	1	0	1	1	1	1	0	1	1	0	1	1	1	1	1	1	1	0	1	1	1	1	0	1	1	1	1	1	1	1	1	0	1	0	1	0	1	1	0
ERR3480064	SPARK_1344_C1	K. pneumoniae	0,0,22,24,1,0,9,0,0,0	17	0	0	1	1	1	1	1	0	1	1	1	1	0	1	1	0	1	1	1	1	1	1	1	0	1	1	1	1	0	1	1	1	1	1	1	1	1	0	1	0	1	0	1	1	0
ERR3449445	SPARK_693_C1	K. pneumoniae	0,0,22,2,1,2,0,0,0,0	17	0	0	1	1	1	1	1	0	1	1	1	1	0	1	1	0	1	1	1	1	1	1	1	0	1	1	1	1	0	1	1	1	1	1	1	1	1	0	1	0	1	0	1	1	0
ERR3440389	SPARK_34_C1	K. pneumoniae	0,0,22,52,0,0,0,0,0,0	17	0	0	1	1	1	1	1	0	1	1	1	1	0	1	1	0	1	1	1	1	1	0	1	0	1	1	1	1	0	1	1	1	1	1	1	1	1	0	1	0	1	0	1	1	0
ERR3480067	SPARK_1346_C1	K. pneumoniae	0,0,22,24,1,0,9,0,0,0	17	0	0	1	1	1	1	1	0	1	1	1	1	0	1	1	0	1	1	1	1	1	1	1	0	1	1	1	1	0	1	1	1	1	1	1	1	1	0	1	0	1	0	1	1	0
ERR3479980	SPARK_1338_C2	K. pneumoniae	0,0,22,24,1,0,9,0,0,0	17	0	0	1	1	1	1	1	0	1	1	1	1	0	1	1	0	1	1	1	1	1	1	1	0	1	1	1	1	0	1	1	1	1	1	1	1	1	0	1	0	1	0	1	1	0
ERR3448921	SPARK_114_C1	K. pneumoniae	0,0,22,52,2,0,0,0,0,0	17	0	0	1	1	1	1	1	0	1	1	1	1	0	1	1	0	1	1	1	1	1	0	1	0	1	1	1	1	0	1	1	1	1	1	1	1	1	0	1	0	1	0	1	1	0
ERR3480384	SPARK_1057_C1	K. pneumoniae	0,0,22,2,5,0,1,0,0,0	17	0	0	1	1	1	1	1	0	1	1	1	1	0	1	1	0	1	1	1	1	1	1	1	0	1	1	1	1	0	1	1	1	1	1	1	1	1	0	1	0	1	0	1	1	0
ERR3449424	SPARK_713_C1	K. pneumoniae	0,0,22,2,14,1,0,0,0,0	17	0	0	1	1	1	1	1	0	1	1	1	1	0	1	1	0	1	1	1	1	1	1	1	0	1	1	1	1	0	1	1	1	1	1	1	1	1	0	1	0	1	0	1	1	0
ERR276981	ERR276981	K. pneumoniae	0,0,22,24,1,0,1,0,*,*	17	0	0	1	1	1	1	1	0	1	1	1	1	0	1	1	0	1	1	1	1	1	1	1	0	1	1	1	1	0	1	1	1	1	1	1	1	1	0	1	0	1	0	1	1	0
ERR276953	ERR276953	K. pneumoniae	0,0,22,27,0,*,*,*,*,*	17	0	0	1	1	1	1	1	0	1	1	1	1	0	1	1	0	1	1	1	1	1	1	1	0	1	1	1	1	0	1	1	1	1	1	1	1	1	0	1	0	1	0	1	1	0
ERR276987	ERR276987	K. pneumoniae	0,0,22,52,*,*,*,*,*,*	17	0	0	1	1	1	1	1	0	1	1	1	1	0	1	1	0	1	1	1	1	1	0	1	0	1	1	1	1	0	1	1	1	1	1	1	1	1	0	1	0	1	0	1	1	0
ERR276951	ERR276951	K. pneumoniae	0,0,22,24,15,0,0,*,*,*	17	0	0	1	1	1	1	1	0	1	1	1	1	0	1	1	0	1	1	1	1	1	1	1	0	1	1	1	1	0	1	1	1	1	1	1	1	1	0	1	0	1	0	1	1	0
SRR1508876	H1265	K. pneumoniae	0,0,22,24,3,0,0,*,*,*	17	0	0	1	1	1	1	1	0	1	1	1	1	0	1	1	0	1	1	1	1	1	1	1	0	1	1	1	1	0	1	1	1	1	1	1	1	1	0	1	0	1	0	1	1	0
SRR1508859	H1361	K. pneumoniae	0,0,22,24,3,0,1,*,*,*	17	0	0	1	1	1	1	1	0	1	1	1	1	0	1	1	0	1	1	1	1	1	1	1	0	1	1	1	1	0	1	1	1	1	1	1	1	1	0	1	0	1	0	1	0	0
SRR1508873	H1271	K. pneumoniae	0,0,22,24,3,0,0,*,*,*	17	0	0	1	1	1	1	1	0	1	1	1	1	0	1	1	0	1	1	1	1	1	1	1	0	1	1	1	1	0	1	1	1	1	1	1	1	1	0	1	0	1	0	1	1	0
SRR1508860	H1360	K. pneumoniae	0,0,22,24,3,*,*,*,*,*	17	0	0	1	1	1	1	1	0	1	1	1	1	0	1	1	0	1	1	1	1	1	1	1	0	1	1	1	1	0	1	1	1	1	1	1	1	1	0	1	0	1	0	1	1	0
Klebsiella_pneumoniae_FF1010	FF1010	K. pneumoniae	0,0,22,*,*,*,*,*,*,*	17	0	0	1	1	1	1	1	0	1	1	1	1	0	1	1	0	1	1	1	1	1	1	1	0	1	1	1	1	0	1	1	1	1	1	1	1	1	0	1	0	1	0	1	1	0
24042_7#343	V16	K. pneumoniae	0,0,22,63,*,*,*,*,*,*	17	0	0	1	1	1	1	1	0	1	1	1	1	0	1	1	0	1	1	1	1	1	1	1	0	1	1	1	1	0	1	1	1	1	1	1	1	1	0	1	0	1	0	1	1	0
256	221214-63697	K. pneumoniae	0,0,22,85,*,*,*,*,*,*	17	0	0	1	1	1	1	1	0	1	1	1	1	0	1	1	0	1	1	1	1	1	0	1	0	1	1	1	1	0	1	1	1	1	1	1	1	1	0	1	0	1	0	1	1	0
18	030911-40006	K. pneumoniae	0,0,22,12,72,0,0,0,0,0	17	0	0	1	1	1	1	1	0	1	1	1	1	0	1	1	0	1	1	1	1	1	1	1	0	1	1	1	1	0	1	1	1	1	1	1	1	1	0	1	0	1	0	1	1	0
1306	1306	K. pneumoniae	0,0,22,8,18,0,0,0,0,0	17	0	0	1	1	1	1	1	0	1	1	1	1	0	1	1	0	1	1	1	1	1	1	1	0	1	1	1	1	1	1	1	1	1	1	1	1	1	0	1	0	1	0	1	1	0
79	120613-40584	K. pneumoniae	0,0,22,12,62,0,0,*,*,*	17	0	0	1	1	1	1	1	0	1	1	1	1	0	1	1	0	1	1	1	1	1	1	1	0	1	1	1	1	0	1	1	1	1	1	1	1	1	0	1	0	1	0	1	1	0
24042_7#216	COMRU-KPN-BC-2014-5	K. pneumoniae	0,0,22,2,*,*,*,*,*,*	17	0	0	1	1	1	1	1	0	1	1	1	1	0	1	1	0	1	1	1	1	1	1	1	0	1	1	1	1	0	1	1	1	1	1	1	1	1	0	1	0	1	0	1	1	0
24042_7#220	COMRU-KPN-BC-2014-9	K. pneumoniae	0,0,22,12,66,*,*,*,*,*	17	0	0	1	1	1	1	1	0	1	1	1	1	0	1	1	0	1	1	1	1	1	1	1	0	1	1	1	1	0	1	1	1	1	1	1	1	1	0	1	0	1	0	1	1	0
24042_7#222	COMRU-KPN-BC-2014-11	K. pneumoniae	0,0,22,12,66,0,0,0,*,*	17	0	0	1	1	1	1	1	0	1	1	1	1	0	1	1	0	1	1	1	1	1	1	1	0	1	1	1	1	0	1	1	1	1	1	1	1	1	0	1	0	1	0	1	1	0
BA14001	BA14001	K. pneumoniae	0,0,22,27,0,12,0,*,*,*	17	0	0	1	1	1	1	1	0	0	1	1	1	0	1	1	0	1	1	1	1	0	1	1	0	1	1	1	1	0	1	1	1	1	1	1	1	1	0	1	0	1	0	1	1	0
KPN236	KPN236	K. pneumoniae	0,0,22,2,112,0,0,0,0,0	17	0	0	1	1	1	1	1	0	1	1	1	1	0	1	1	0	1	1	1	1	1	1	1	0	1	1	1	1	0	1	1	1	1	1	1	1	1	0	1	0	1	0	1	1	0
24042_7#210	V29	K. pneumoniae	0,0,22,*,*,*,*,*,*,*	17	0	0	1	1	1	1	1	0	1	1	1	1	0	1	1	0	1	1	1	1	1	1	1	0	1	1	1	1	0	1	1	1	1	1	1	1	1	0	1	0	1	0	1	1	0
BA7971	BA7971	K. pneumoniae	0,0,22,27,0,0,18,*,*,*	17	0	0	1	1	1	1	1	0	1	1	1	1	0	1	1	0	1	1	1	1	1	1	1	0	1	1	1	1	0	1	1	1	1	1	1	1	1	0	1	0	1	0	1	1	0
24042_7#223	COMRU-KPN-BC-2014-12	K. pneumoniae	0,0,22,2,*,*,*,*,*,*	17	0	0	1	1	1	1	1	0	1	1	1	1	0	1	1	0	1	1	1	1	1	1	1	0	1	1	1	1	0	1	1	1	1	1	1	1	1	0	1	0	1	0	1	1	0
24042_7#324	1675473	K. pneumoniae	0,0,22,27,0,0,0,5,0,0	17	0	0	1	1	1	1	1	0	1	1	1	1	0	1	1	0	1	1	1	1	1	1	1	0	1	1	1	1	0	1	1	1	1	1	1	1	1	0	1	0	1	0	1	1	0
24042_7#226	COMRU-KPN-BC-2014-15	K. pneumoniae	0,0,22,2,112,*,*,*,*,*	17	0	0	1	1	1	1	1	0	1	1	1	1	0	1	1	0	1	1	1	1	1	1	1	0	1	1	1	1	0	1	1	1	1	1	1	1	1	0	1	0	1	0	1	1	0
87	130411-38618	K. pneumoniae	0,0,22,19,4,1,0,0,0,0	17	0	0	1	1	1	1	1	0	1	1	1	1	0	1	1	0	1	1	1	1	1	1	1	0	1	1	1	1	0	1	1	1	1	1	1	1	1	0	1	0	1	0	1	1	0
KPN238	KPN238	K. pneumoniae	0,0,22,12,66,0,0,0,0,0	17	0	0	1	1	1	1	1	0	1	1	1	1	0	1	1	0	1	1	1	1	1	1	1	0	1	1	1	1	0	1	1	1	1	1	1	1	1	0	1	0	1	0	1	1	0
24042_7#232	COMRU-KPN-BC-2014-21	K. pneumoniae	0,0,22,24,77,0,0,*,*,*	17	0	0	1	1	1	1	1	0	1	1	1	1	0	1	1	0	1	1	1	1	1	1	1	0	1	1	1	1	0	1	1	1	1	1	1	1	1	0	1	0	1	0	1	1	0
2	010212-15595	K. pneumoniae	0,0,22,8,13,0,0,1,0,0	17	0	0	1	1	1	1	1	0	1	1	1	1	0	1	1	0	1	1	1	1	1	1	1	0	1	1	1	1	0	1	1	1	1	1	1	1	1	0	1	0	1	0	1	1	0
CM3425	CM3425	K. pneumoniae	0,0,22,24,77,0,0,0,0,0	17	0	0	1	1	1	1	1	0	1	1	1	1	0	1	1	0	1	1	1	1	1	0	1	0	1	1	1	1	0	1	1	1	1	1	1	1	1	0	1	0	1	0	1	1	0
KPN240	KPN240	K. pneumoniae	0,0,22,24,20,1,0,0,0,0	17	0	0	1	1	1	1	1	0	1	1	1	1	0	1	1	0	1	1	1	1	1	1	1	0	1	1	1	1	0	1	1	1	1	1	1	1	1	0	1	0	1	0	1	1	0
24042_7#228	COMRU-KPN-BC-2014-17	K. pneumoniae	0,0,22,2,112,*,*,*,*,*	17	0	0	1	1	1	1	1	0	1	1	1	1	0	1	1	0	1	1	1	1	1	1	1	0	1	1	1	1	0	1	1	1	1	1	1	1	1	0	1	0	1	0	1	1	0
134	201213-58969	K. pneumoniae	0,0,22,27,0,0,9,0,0,0	17	0	0	1	1	1	1	1	0	1	1	1	1	0	1	1	0	1	1	1	1	1	1	1	0	1	1	1	1	0	1	1	1	1	1	1	1	1	0	1	0	1	0	1	1	0
225	160514-16019	K. pneumoniae	0,0,22,27,0,0,9,14,0,0	17	0	0	1	1	1	1	1	0	1	1	1	1	0	1	1	0	1	1	1	1	1	1	1	0	1	1	1	1	0	1	1	1	1	1	1	1	1	0	1	0	1	0	1	1	0
BA22538	BA22538	K. pneumoniae	0,0,22,27,0,*,*,*,*,*	17	0	0	1	1	1	1	1	0	1	1	1	1	0	1	1	0	1	1	1	1	1	1	1	0	1	1	1	1	0	1	1	1	1	1	1	1	1	0	1	0	1	0	1	1	0
SRR14449695	ARLG-7364	K. pneumoniae	0,0,23,0,0,0,0,6,*,*	22	0	0	1	1	0	1	1	0	1	1	1	1	0	1	1	0	1	1	1	1	1	0	1	0	1	1	1	1	0	1	1	1	1	1	1	1	1	0	1	0	1	0	1	1	0
ERR1415632	EuSCAPE_RO094	K. pneumoniae	0,0,23,1,2,0,0,0,0,0	22	0	0	1	1	0	1	1	0	1	1	1	1	0	1	1	0	1	1	1	1	1	0	1	0	1	1	1	1	0	1	1	1	1	1	1	1	1	0	1	0	1	0	1	1	0
16703_5#33	INF100	K. pneumoniae	0,0,23,1,*,*,*,*,*,*	22	0	0	1	1	0	1	1	0	1	1	1	1	0	1	1	0	1	1	1	1	1	0	1	0	1	1	1	1	0	1	1	1	1	1	1	1	1	0	1	0	1	0	1	1	0
ERR319525	9870_4_28	K. pneumoniae	0,0,23,1,*,*,*,*,*,*	22	0	0	1	1	0	1	1	0	1	1	1	1	0	1	1	0	1	1	1	1	1	0	1	0	1	1	1	1	0	1	1	1	1	1	1	1	1	0	1	0	1	0	1	1	0
ERR3416018	SB5479	K. pneumoniae	0,0,23,1,12,0,0,1,1,0	22	0	0	1	1	0	1	1	0	1	1	1	1	0	1	1	0	1	1	1	1	1	0	1	0	1	1	1	1	0	1	1	1	1	1	1	1	1	0	1	0	1	0	1	1	0
ERR3417382	SB5499	K. pneumoniae	0,0,23,1,12,0,0,1,1,0	22	0	0	1	1	0	1	1	0	1	1	1	1	0	1	1	0	1	1	1	1	1	0	1	0	1	1	1	1	0	1	1	1	1	1	1	1	1	0	1	0	1	0	1	1	0
ERR3416381	SB5964	K. pneumoniae	0,0,23,1,12,0,0,0,1,0	22	0	0	1	1	0	1	1	0	1	1	1	1	0	1	1	0	1	1	1	1	1	0	1	0	1	1	1	1	0	1	1	1	1	1	1	1	1	0	1	0	1	0	1	1	0
ERR4367575	48CK	K. pneumoniae	0,0,23,1,14,0,0,0,0,0	22	0	0	1	1	0	1	1	0	1	1	1	1	0	1	1	0	1	1	1	1	1	0	1	0	1	1	1	1	0	1	1	1	1	1	1	1	1	0	1	0	1	0	1	1	0
ERR972011	D30014	K. pneumoniae	0,0,23,0,*,*,*,*,*,*	22	0	0	1	1	0	1	1	0	1	1	1	1	0	1	1	0	1	1	1	1	1	0	1	0	1	1	1	1	0	1	1	1	1	1	1	1	1	0	1	0	1	0	1	1	0
SRR5878376	1657_1	K. pneumoniae	0,0,23,1,13,0,0,*,*,*	22	0	0	1	1	0	1	1	0	1	1	1	1	0	1	1	0	1	1	1	1	1	0	1	0	1	1	1	1	0	1	1	1	1	1	1	1	1	0	1	0	1	0	1	1	0
SRR5877530	1569_1	K. pneumoniae	0,0,23,1,13,0,0,0,0,0	22	0	0	1	1	0	1	1	0	1	1	1	1	0	1	1	0	1	1	1	1	1	0	1	0	1	1	1	1	0	1	1	1	1	1	1	1	1	0	1	0	1	0	1	1	0
SRR5877491	1824_1	K. pneumoniae	0,0,23,1,13,0,0,0,0,0	22	0	0	1	1	0	1	1	0	1	1	1	1	0	1	1	0	1	1	1	1	1	0	1	0	1	1	1	1	0	1	1	1	1	1	1	1	1	0	1	0	1	0	1	1	0
SRR5877451	1804_3	K. pneumoniae	0,0,23,1,13,0,1,0,0,0	22	0	0	1	1	0	1	1	0	1	1	1	1	0	1	1	0	1	1	1	1	1	0	1	0	1	1	1	1	0	1	1	1	1	1	1	1	1	0	1	0	1	0	1	1	0
ERR3449181	SPARK_522_C1	K. pneumoniae	0,0,23,2,0,0,0,0,0,0	22	0	0	1	1	0	1	1	0	1	1	1	1	0	1	1	0	1	1	1	1	1	0	1	0	1	1	1	1	0	1	1	1	1	1	1	1	1	0	1	0	1	0	1	1	0
24042_7#212	COMRU-KPN-BC-2014-1	K. pneumoniae	0,0,23,1,13,*,*,*,*,*	22	0	0	1	1	0	1	1	0	1	1	1	1	0	1	1	0	1	1	1	1	1	0	1	0	1	1	1	1	0	1	1	1	1	1	1	1	1	0	1	0	1	0	1	1	0
SB14	SB14/02A029	K. pneumoniae	0,0,429,0,42,0,1,0,0,0	23	0	0	1	1	0	1	1	0	1	1	1	1	0	1	1	0	1	1	1	1	1	1	1	0	1	1	1	1	0	1	1	1	1	1	1	1	1	0	1	0	1	1	1	1	0
ERR562354	SB3927	K. pneumoniae	0,0,429,0,57,0,0,0,0,0	23	0	0	1	1	0	1	1	0	1	1	1	1	0	1	1	0	1	1	1	1	1	1	1	0	1	1	1	1	0	1	1	1	1	1	1	1	1	0	1	0	1	1	1	1	0
ERR560510	SB4448	K. pneumoniae	0,0,429,0,55,0,0,0,0,0	23	0	0	1	1	0	1	1	0	1	1	1	1	0	1	1	0	1	1	1	1	1	1	1	0	1	1	1	1	0	1	1	1	1	1	1	1	1	0	1	0	1	1	1	1	0
ERR562360	SB4698	K. pneumoniae	0,0,429,0,5,1,0,0,0,0	23	0	0	1	1	0	1	1	0	1	1	1	1	0	1	1	0	1	1	1	1	1	1	1	0	1	1	1	1	0	1	1	1	1	1	1	1	1	0	1	0	1	1	1	1	0
ERR562353	SB3926	K. pneumoniae	0,0,429,0,*,*,*,*,*,*	23	0	0	1	1	0	1	1	0	1	1	1	1	0	1	1	0	1	1	1	1	1	1	1	0	1	1	1	1	0	1	1	1	1	1	1	1	1	0	1	0	1	1	1	1	0
SB53	SB53/16A151	K. pneumoniae	0,0,429,0,42,1,0,0,0,0	23	0	0	1	1	0	1	1	0	1	1	1	1	0	1	1	0	1	1	1	1	1	1	1	0	1	1	1	1	0	1	1	1	1	1	1	1	1	0	1	0	1	1	1	1	0
ERR562350	SB3309	K. pneumoniae	0,0,429,0,44,1,1,0,0,0	23	0	0	1	1	0	1	1	0	1	1	1	1	0	1	1	0	1	1	1	1	1	1	1	0	1	1	1	1	0	1	1	1	1	1	1	1	1	0	1	0	1	1	1	1	0
ERR562357	SB4467	K. pneumoniae	0,0,429,0,62,0,0,0,0,0	23	0	0	1	1	0	1	1	0	1	1	1	1	0	1	1	0	1	1	1	1	1	1	1	0	1	1	1	1	0	1	1	1	1	1	1	1	1	0	1	0	1	1	1	1	0
ERR562359	SB4565	K. pneumoniae	0,0,429,0,63,*,*,*,*,*	23	0	0	1	1	0	1	1	0	1	1	1	1	0	1	1	0	1	1	1	1	1	1	1	0	1	1	1	1	0	1	1	1	1	1	1	1	1	0	1	0	1	1	1	1	0
ERR560523	SB4722	K. pneumoniae	0,0,429,0,62,1,0,0,0,0	23	0	0	1	1	0	1	1	0	1	1	1	1	0	1	1	0	1	1	1	1	1	1	1	0	1	1	1	1	0	1	1	1	1	1	1	1	1	0	1	0	1	1	1	1	0
ERR562352	SB3380	K. pneumoniae	0,0,429,0,44,1,1,0,1,0	23	0	0	1	1	0	1	1	0	1	1	1	1	0	1	1	0	1	1	1	1	1	1	1	0	1	1	1	1	0	1	1	1	1	1	1	1	1	0	1	0	1	1	1	1	0
SB3308	SB3308/IPEUC-1037	K. pneumoniae	0,0,429,0,44,1,1,0,1,0	23	0	0	1	1	0	1	1	0	1	1	1	1	0	1	1	0	1	1	1	1	1	1	1	0	1	1	1	1	0	1	1	1	1	1	1	1	1	0	1	0	1	1	1	1	0
ERR560521	SB4720	K. pneumoniae	0,0,429,0,62,1,0,0,0,1	23	0	0	1	1	0	1	1	0	1	1	1	1	0	1	1	0	1	1	1	1	1	1	1	0	1	1	1	1	0	1	1	1	1	1	1	1	1	0	1	0	1	1	1	1	0
SB42	SB42	K. pneumoniae	0,0,429,0,61,0,0,0,0,0	23	0	0	1	1	0	1	1	0	1	1	1	1	0	1	1	0	1	1	1	1	1	1	1	0	1	1	1	1	0	1	1	1	1	1	1	1	1	0	1	0	1	1	1	1	0
ERR560505	SB4384	K. pneumoniae	0,0,429,0,58,0,0,0,0,0	23	0	0	1	1	0	1	1	0	1	1	1	1	0	1	1	0	1	1	1	1	1	1	1	0	1	1	1	1	0	1	1	1	1	1	1	1	1	0	1	0	1	1	1	1	0
ERR560522	SB4721	K. pneumoniae	0,0,429,0,4,12,0,0,0,0	23	0	0	1	1	0	1	1	0	1	1	1	1	0	1	1	0	1	1	1	1	1	1	1	0	1	1	1	1	0	1	1	1	1	1	1	1	1	0	1	0	1	1	1	1	0
SRR14537205	ARLG-4622	K. pneumoniae	0,0,429,0,6,0,0,1,0,0	23	0	0	1	1	0	1	1	0	1	1	1	1	0	1	1	0	1	1	1	1	1	1	1	0	1	1	1	1	0	1	1	1	1	1	1	1	1	0	1	0	1	1	1	1	0
SRR14450210	ARLG-6511	K. pneumoniae	0,0,429,0,4,36,0,0,0,0	23	0	0	1	1	0	1	1	0	1	1	1	1	0	1	1	0	1	1	1	1	1	1	1	0	1	1	1	1	0	1	1	1	1	1	1	1	1	0	1	0	1	1	1	1	0
SRR14450098	ARLG-6634	K. pneumoniae	0,0,429,0,4,0,15,0,0,0	23	0	0	1	1	0	1	1	0	1	1	1	1	0	1	1	0	1	1	1	1	1	1	1	0	1	1	1	1	0	1	1	1	1	1	1	1	1	0	1	0	1	1	1	1	0
SRR14449395	ARLG-7144	K. pneumoniae	0,0,429,0,4,34,0,0,0,0	23	0	0	1	1	0	1	1	0	1	1	1	1	0	1	1	0	1	1	1	1	1	1	1	0	1	1	1	1	0	1	1	1	1	1	1	1	1	0	1	0	1	1	1	1	0
SRR14537206	ARLG-3254	K. pneumoniae	0,0,429,0,113,0,0,0,0,0	23	0	0	1	1	0	1	1	0	1	1	1	1	0	1	1	0	1	1	1	1	1	1	1	0	1	1	1	1	0	1	1	1	1	1	1	1	1	0	1	0	1	1	1	1	0
SRR14450206	ARLG-6922	K. pneumoniae	0,0,429,0,85,0,0,0,0,0	23	0	0	1	1	0	1	1	0	1	1	1	1	0	1	1	0	1	1	1	1	1	1	1	0	1	1	1	1	0	1	1	1	1	1	1	1	1	0	1	0	1	1	1	1	0
SRR2098776	Kpn0077	K. pneumoniae	0,0,429,0,4,37,0,*,*,*	23	0	0	1	1	0	1	1	0	1	1	1	1	0	1	1	0	1	1	1	1	1	1	1	0	1	1	1	1	0	1	1	1	1	1	1	1	1	0	1	0	1	1	1	1	0
ERR257665	ERR257665	K. pneumoniae	0,0,429,0,121,0,0,0,0,0	23	0	0	1	1	0	1	1	0	1	1	1	1	0	1	1	0	1	1	1	1	1	1	1	0	1	1	1	1	0	1	1	1	1	1	1	1	1	0	1	0	1	1	1	1	0
ERR1205002	EuSCAPE_EE007	K. pneumoniae	0,0,429,0,23,0,0,0,0,0	23	0	0	1	1	0	1	1	0	1	1	1	1	0	1	1	0	1	1	1	1	1	1	1	0	1	1	1	1	0	1	1	1	1	1	1	1	1	0	1	0	1	1	1	1	0
ERR1204976	EuSCAPE_AT028	K. pneumoniae	0,0,429,0,16,0,0,0,0,0	23	0	0	1	1	0	1	1	0	1	1	1	1	0	1	1	0	1	1	1	1	1	1	1	0	1	1	1	1	0	1	1	1	1	1	1	1	1	0	1	0	1	1	1	1	0
ERR1334736	EuSCAPE_PT098	K. pneumoniae	0,0,429,0,21,0,0,0,0,0	23	0	0	1	1	0	1	1	0	1	1	1	1	0	1	1	0	1	1	1	1	1	1	1	0	1	1	1	1	0	1	1	1	1	1	1	1	1	0	1	0	1	1	1	1	0
ERR1217325	EuSCAPE_IT149	K. pneumoniae	0,0,429,0,25,0,0,0,0,0	23	0	0	1	1	0	1	1	0	1	1	1	1	0	1	1	0	1	1	1	1	1	1	1	0	1	1	1	1	0	1	1	1	1	1	1	1	1	0	1	0	1	1	1	1	0
ERR1541472	EuSCAPE_TR231	K. pneumoniae	0,0,429,0,14,0,0,0,0,0	23	0	0	1	1	0	1	1	0	1	1	1	1	0	1	1	0	1	1	1	1	1	1	1	0	1	1	1	1	0	1	1	1	1	1	1	1	1	0	1	0	1	1	1	1	0
ERR1541470	EuSCAPE_TR229	K. pneumoniae	0,0,429,0,14,0,0,0,0,0	23	0	0	1	1	0	1	1	0	1	1	1	1	0	1	1	0	1	1	1	1	1	1	1	0	1	1	1	1	0	1	1	1	1	1	1	1	1	0	1	0	1	1	1	1	0
16780_6#22	KSB1_10A	K. pneumoniae	0,0,429,0,*,*,*,*,*,*	23	0	0	1	1	0	1	1	0	1	1	1	1	0	1	1	0	1	1	1	1	1	1	1	0	1	1	1	1	0	1	1	1	1	1	1	1	1	0	1	0	1	1	1	1	0
Klebsiella_pneumoniae_INF079	INF079	K. pneumoniae	0,0,429,0,117,0,0,0,0,0	23	0	0	1	1	0	1	1	0	1	1	1	1	0	1	1	0	1	1	1	1	1	1	1	0	1	1	1	1	0	1	1	1	1	1	1	1	1	0	1	0	1	1	1	1	0
16852_1#77	KSB2_3D	K. pneumoniae	0,0,429,0,*,*,*,*,*,*	23	0	0	1	1	0	1	1	0	1	1	1	1	0	1	1	0	1	1	1	1	1	1	1	0	1	1	1	1	0	1	1	1	1	1	1	1	1	0	1	0	1	1	1	1	0
K_pneumoniae_NTUH_K2044	NTUH_K2044	K. pneumoniae	0,0,429,0,24,0,0,0,0,0	23	0	0	1	1	0	1	1	0	1	1	1	1	0	1	1	0	1	1	1	1	1	1	1	0	1	1	1	1	0	1	1	1	1	1	1	1	1	0	1	0	1	1	1	1	0
K_pneumoniae_SA12	SA12	K. pneumoniae	0,0,429,0,60,0,0,0,0,0	23	0	0	1	1	0	1	1	0	1	1	1	1	0	1	1	0	1	1	1	1	1	1	1	0	1	1	1	1	0	1	1	1	1	1	1	1	1	0	1	0	1	1	1	1	0
5193_1#4	07-0003m	K. pneumoniae	0,0,429,0,70,0,0,0,0,0	23	0	0	1	1	0	1	1	0	1	1	1	1	0	1	1	0	1	1	1	1	1	1	1	0	1	1	1	1	0	1	1	1	1	1	1	1	1	0	1	0	1	1	1	0	0
5197_7#8	Pus 15987	K. pneumoniae	0,0,429,0,24,2,0,0,*,*	23	0	0	1	1	0	1	1	0	1	1	1	1	0	1	1	0	1	1	1	1	1	1	1	0	1	1	1	1	0	1	1	1	1	1	1	1	1	0	1	0	1	1	1	1	0
5151_2#1	DM16912/02	K. pneumoniae	0,0,429,0,44,1,3,0,0,0	23	0	0	1	1	0	1	1	0	1	1	1	1	0	1	1	0	1	1	1	1	1	1	1	0	1	1	1	1	0	1	1	1	1	1	1	1	1	0	1	0	1	1	1	1	0
5150_3#1	AJ155	K. pneumoniae	0,0,429,0,5,0,1,1,*,*	23	0	0	1	1	0	1	1	0	1	1	1	1	0	1	1	0	1	1	1	1	1	1	1	0	1	1	1	1	0	1	1	1	1	1	1	1	1	0	1	0	1	1	1	0	0
5151_2#4	DM11825/05	K. pneumoniae	0,0,429,0,44,4,0,0,*,*	23	0	0	1	1	0	1	1	0	1	1	1	1	0	1	1	0	1	1	1	1	1	1	1	0	1	1	1	1	0	1	1	1	1	1	1	1	1	0	1	0	1	1	1	1	0
5197_7#3	Pus 9314/2	K. pneumoniae	0,0,429,0,4,6,2,0,0,0	23	0	0	1	1	0	1	1	0	1	1	1	1	0	1	1	0	1	1	1	1	1	1	1	0	1	1	1	1	0	1	1	1	1	1	1	1	1	0	1	0	1	1	1	1	0
5151_2#2	DM17138/03	K. pneumoniae	0,0,429,0,44,8,0,0,0,0	23	0	0	1	1	0	1	1	0	1	1	1	1	0	1	1	0	1	1	1	1	1	1	1	0	1	1	1	1	0	1	1	1	1	1	1	1	1	0	1	0	1	1	1	1	0
5193_1#8	08-475T	K. pneumoniae	0,0,429,0,4,13,0,0,*,*	23	0	0	1	1	0	1	1	0	1	1	1	1	0	1	1	0	1	1	1	1	1	1	1	0	1	1	1	1	0	1	1	1	1	1	1	1	1	0	1	0	1	1	1	1	0
ERR4367531	26CK	K. pneumoniae	0,0,429,0,131,0,0,0,0,0	23	0	0	1	1	0	1	1	0	1	1	1	1	0	1	1	0	1	1	1	1	1	1	1	0	1	1	1	1	0	1	1	1	1	1	1	1	1	0	1	0	1	1	1	1	0
NUH19_S12_L001	NUH19	K. pneumoniae	0,0,429,0,33,0,1,0,*,*	23	0	0	1	1	0	1	1	0	1	1	1	1	0	1	1	0	1	1	1	1	1	1	1	0	1	1	1	1	0	1	1	1	1	1	1	1	1	0	1	0	1	1	1	1	0
NUH23_S13_L001	NUH23	K. pneumoniae	0,0,429,0,72,0,0,0,1,0	23	0	0	1	1	0	1	1	0	1	1	1	1	0	1	1	0	1	1	1	1	1	1	1	0	1	1	1	1	0	1	1	1	1	1	1	1	1	0	1	0	1	1	1	1	0
NUH02_S2_L001	NUH02	K. pneumoniae	0,0,429,0,68,0,0,0,*,*	23	0	0	1	1	0	1	1	0	1	1	1	1	0	1	1	0	1	1	1	1	1	1	1	0	1	1	1	1	0	1	1	1	1	1	1	1	1	0	1	0	1	1	1	1	0
NUH15_S9_L001	NUH15	K. pneumoniae	0,0,429,0,44,5,0,0,0,0	23	0	0	1	1	0	1	1	0	1	1	1	1	0	1	1	0	1	1	1	1	1	1	1	0	1	1	1	1	0	1	1	1	1	1	1	1	1	0	1	0	1	1	1	1	0
NUH16_S10_L001	NUH16	K. pneumoniae	0,0,429,0,44,5,0,0,0,0	23	0	0	1	1	0	1	1	0	1	1	1	1	0	1	1	0	1	1	1	1	1	1	1	0	1	1	1	1	0	1	1	1	1	1	1	1	1	0	1	0	1	1	1	1	0
SGH04_S20_L001	SGH04	K. pneumoniae	0,0,429,0,67,0,0,1,*,*	23	0	0	1	1	0	1	1	0	1	1	1	1	0	1	1	0	1	1	1	1	1	1	1	0	1	1	1	1	0	1	1	1	1	1	1	1	1	0	1	0	1	1	1	1	0
NUH01_S1_L001	NUH01	K. pneumoniae	0,0,429,0,69,0,0,1,*,*	23	0	0	1	1	0	1	1	0	1	1	1	1	0	1	1	0	1	1	1	1	1	1	1	0	1	1	1	1	0	1	1	1	1	1	1	1	1	0	1	0	1	1	1	1	0
NUH08_S5_L001	NUH08	K. pneumoniae	0,0,429,0,4,0,0,1,*,*	23	0	0	1	1	0	1	1	0	1	1	1	1	0	1	1	0	1	1	1	1	1	1	1	0	1	1	1	1	0	1	1	1	1	1	1	1	1	0	1	0	1	1	1	1	0
NUH17_S11_L001	NUH17	K. pneumoniae	0,0,429,0,4,16,0,0,1,0	23	0	0	1	1	0	1	1	0	1	1	1	1	0	1	1	0	1	1	1	1	1	1	1	0	1	1	1	1	0	1	1	1	1	1	1	1	1	0	1	0	1	1	1	1	0
NUH24_S14_L001	NUH24	K. pneumoniae	0,0,429,0,73,0,0,0,*,*	23	0	0	1	1	0	1	1	0	1	1	1	1	0	1	1	0	1	1	1	1	1	1	1	0	1	1	1	1	0	1	1	1	1	1	1	1	1	0	1	0	1	1	1	1	0
SGH05_S21_L001	SGH05	K. pneumoniae	0,0,429,0,44,6,1,0,0,0	23	0	0	1	1	0	1	1	0	1	1	1	1	0	1	1	0	1	1	1	1	1	1	1	0	1	1	1	1	0	1	1	1	1	1	1	1	1	0	1	0	1	1	1	1	0
ERR1796032	ERR1796032	K. pneumoniae	0,0,429,0,6,1,0,0,0,0	23	0	0	1	1	0	1	1	0	1	1	1	1	0	1	1	0	1	1	1	1	1	1	1	0	1	1	1	1	0	1	1	1	1	1	1	1	1	0	1	0	1	1	1	1	0
ERR1796033	ERR1796033	K. pneumoniae	0,0,429,0,6,1,0,0,0,0	23	0	0	1	1	0	1	1	0	1	1	1	1	0	1	1	0	1	1	1	1	1	1	1	0	1	1	1	1	0	1	1	1	1	1	1	1	1	0	1	0	1	1	1	1	0
ERR1796026	ERR1796026	K. pneumoniae	0,0,429,0,6,1,0,2,0,0	23	0	0	1	1	0	1	1	0	1	1	1	1	0	1	1	0	1	1	1	1	1	1	1	0	1	1	1	1	0	1	1	1	1	1	1	1	1	0	1	0	1	1	1	1	0
T7-442	T7-442	K. pneumoniae	0,0,429,0,42,2,0,0,0,0	23	0	0	1	1	0	1	1	0	1	1	1	1	0	1	1	0	1	1	1	1	1	1	1	0	1	1	1	1	0	1	1	1	1	1	1	1	1	0	1	0	1	1	1	1	0
ERR3449006	SPARK_192_C1	K. pneumoniae	0,0,429,0,6,2,0,1,0,0	23	0	0	1	1	0	1	1	0	1	1	1	1	0	1	1	0	1	1	1	1	1	1	1	0	1	1	1	1	0	1	1	1	1	1	1	1	1	0	1	0	1	1	1	1	0
ERR4374805	SPARK_164_C1	K. pneumoniae	0,0,429,0,6,2,0,1,0,0	23	0	0	1	1	0	1	1	0	1	1	1	1	0	1	1	0	1	1	1	1	1	1	1	0	1	1	1	1	0	1	1	1	1	1	1	1	1	0	1	0	1	1	1	1	0
ERR3480414	SPARK_1158_C1	K. pneumoniae	0,0,429,0,6,3,0,1,0,0	23	0	0	1	1	0	1	1	0	1	1	1	1	0	1	1	0	1	1	1	1	1	1	1	0	1	1	1	1	0	1	1	1	1	1	1	1	1	0	1	0	1	1	1	1	0
ERR3932288	SPARK_1818_C1	K. pneumoniae	0,0,429,0,47,0,0,2,0,0	23	0	0	1	1	0	1	1	0	1	1	1	1	0	1	1	0	1	1	1	1	1	1	1	0	1	1	1	1	0	1	1	1	1	1	1	1	1	0	1	0	1	1	1	1	0
ERR276927	ERR276927	K. pneumoniae	0,0,429,0,44,*,*,*,*,*	23	0	0	1	1	0	1	1	0	1	1	1	1	0	1	1	0	1	1	1	1	1	1	1	0	1	1	1	1	0	1	1	1	1	1	1	1	1	0	1	0	1	1	1	1	0
ERR230425	M109	K. pneumoniae	0,0,429,0,12,0,0,0,0,0	23	0	0	1	1	0	1	1	0	1	1	1	1	0	1	1	0	1	1	1	1	1	1	1	0	1	1	1	1	0	1	1	1	1	1	1	1	1	0	1	0	1	1	1	1	0
BA779	BA779	K. pneumoniae	0,0,429,0,128,0,0,0,0,0	23	0	0	1	1	0	1	1	0	1	1	1	1	0	1	1	0	1	1	1	1	1	1	1	0	1	1	1	1	0	1	1	1	1	1	1	1	1	0	1	0	1	1	1	1	0
214	100314-15669	K. pneumoniae	0,0,429,0,72,0,0,0,2,0	23	0	0	1	1	0	1	1	0	1	1	1	1	0	1	1	0	1	1	1	1	1	1	1	0	1	1	1	1	0	1	1	1	1	1	1	1	1	0	1	0	1	1	1	1	0
24042_7#302	1675496	K. pneumoniae	0,0,429,0,44,*,*,*,*,*	23	0	0	1	1	0	1	1	0	1	1	1	1	0	1	1	0	1	1	1	1	1	1	1	0	1	1	1	1	0	1	1	1	1	1	1	1	1	0	1	0	1	1	1	1	0
24936_1#117	V8	K. pneumoniae	0,0,429,0,4,*,*,*,*,*	23	0	0	1	1	0	1	1	0	1	1	1	1	0	1	1	0	1	1	1	1	1	1	1	0	1	1	1	1	0	1	1	1	1	1	1	1	1	0	1	0	1	1	1	1	0
204	311213-59673	K. pneumoniae	0,0,429,0,96,0,0,0,0,0	23	0	0	1	1	0	1	1	0	1	1	1	1	0	1	1	0	1	1	1	1	1	1	1	0	1	1	1	1	0	1	1	1	1	1	1	1	1	0	1	0	1	1	1	1	0
156	240512-16460	K. pneumoniae	0,0,429,0,37,2,0,0,0,0	23	0	0	1	1	0	1	1	0	1	1	1	1	0	1	1	0	1	1	1	1	1	1	1	0	1	1	1	1	0	1	1	1	1	1	1	1	1	0	1	0	1	1	1	1	0
24042_7#271	16112935	K. pneumoniae	0,0,429,0,*,*,*,*,*,*	23	0	0	1	1	0	1	1	0	1	1	1	1	0	1	1	0	1	1	1	1	1	1	1	0	1	1	1	1	0	1	1	1	1	1	1	1	1	0	1	0	1	1	1	1	0
24042_7#293	16114343	K. pneumoniae	0,0,429,0,44,*,*,*,*,*	23	0	0	1	1	0	1	1	0	1	1	1	1	0	1	1	0	1	1	1	1	1	1	1	0	1	1	1	1	0	1	1	1	1	1	1	1	1	0	1	0	1	1	1	1	0
24042_7#295	16114664	K. pneumoniae	0,0,429,0,44,*,*,*,*,*	23	0	0	1	1	0	1	1	0	1	1	1	1	0	1	1	0	1	1	1	1	1	1	1	0	1	1	1	1	0	1	1	1	1	1	1	1	1	0	1	0	1	1	1	1	0
24042_7#285	1675486	K. pneumoniae	0,0,429,0,44,1,0,*,*,*	23	0	0	1	1	0	1	1	0	1	1	1	1	0	1	1	0	1	1	1	1	1	1	1	0	1	1	1	1	0	1	1	1	1	1	1	1	1	0	1	0	1	1	1	1	0
20	040513-14721	K. pneumoniae	0,0,429,0,5,0,2,1,0,0	23	0	0	1	1	0	1	1	0	1	1	1	1	0	1	1	0	1	1	1	1	1	1	1	0	1	1	1	1	0	1	1	1	1	1	1	1	1	0	1	0	1	1	1	1	0
24042_7#310	16114661	K. pneumoniae	0,0,429,0,11,*,*,*,*,*	23	0	0	1	1	0	1	1	0	1	1	1	1	0	1	1	0	1	1	1	1	1	1	1	0	1	1	1	1	0	1	1	1	1	1	1	1	1	0	1	0	1	1	1	1	0
112	171011-17937	K. pneumoniae	0,0,429,0,37,1,0,0,0,0	23	0	0	1	1	0	1	1	0	1	1	1	1	0	1	1	0	1	1	1	1	1	1	1	0	1	1	1	1	0	1	1	1	1	1	1	1	1	0	1	0	1	1	1	1	0
155	240411-14788	K. pneumoniae	0,0,429,0,102,0,0,0,0,0	23	0	0	1	1	0	1	1	0	1	1	1	1	0	1	1	0	1	1	0	1	1	1	1	0	1	1	1	1	0	1	1	1	1	1	1	1	1	0	1	0	1	1	1	1	0
224	090514-35970	K. pneumoniae	0,0,429,0,93,0,0,*,*,*	23	0	0	1	1	0	1	1	0	1	1	1	1	0	1	1	0	1	1	1	1	1	1	1	0	1	1	1	1	0	1	1	1	1	1	1	1	1	0	1	0	1	1	1	1	0
8	020212-29662	K. pneumoniae	0,0,429,0,109,0,0,0,0,0	23	0	0	1	1	0	1	1	0	1	1	1	1	0	1	1	0	1	1	1	1	1	1	1	0	1	1	1	1	0	1	1	1	1	1	1	1	1	0	1	0	1	1	1	1	0
24042_7#294	A1617166	K. pneumoniae	0,0,429,0,44,*,*,*,*,*	23	0	0	1	1	0	1	1	0	1	1	1	1	0	1	1	0	1	1	1	1	1	1	1	0	1	1	1	1	0	1	1	1	1	1	1	1	1	0	1	0	1	1	1	1	0
46	071110-18900	K. pneumoniae	0,0,429,0,44,18,0,0,*,*	23	0	0	1	1	0	1	1	0	1	1	1	1	0	1	1	0	1	1	1	1	1	1	1	0	1	1	1	1	0	1	1	1	1	1	1	1	1	0	1	0	1	1	1	1	0
250	061114-17647	K. pneumoniae	0,0,429,0,44,16,0,0,0,0	23	0	0	1	1	0	1	1	0	1	1	1	1	0	1	1	0	1	1	1	1	1	1	1	0	1	1	1	1	0	1	1	1	1	1	1	1	1	0	1	0	1	1	1	1	0
24042_7#333	V4	K. pneumoniae	0,0,429,0,1,*,*,*,*,*	23	0	0	1	1	0	1	1	0	1	1	1	1	0	1	1	0	1	1	1	1	1	1	1	0	1	1	1	1	0	1	1	1	1	1	1	1	1	0	1	0	1	1	1	1	0
24042_7#252	COMRU-KPN-BC-2016-20	K. pneumoniae	0,0,429,0,*,*,*,*,*,*	23	0	0	1	1	0	1	1	0	1	1	1	1	0	1	1	0	1	1	1	1	1	1	1	0	1	1	1	1	0	1	1	1	1	1	1	1	1	0	1	0	1	1	1	1	0
24042_7#307	1623449	K. pneumoniae	0,0,429,0,44,1,0,*,*,*	23	0	0	1	1	0	1	1	0	1	1	1	1	0	1	1	0	1	1	1	1	1	1	1	0	1	1	1	1	0	1	1	1	1	1	1	1	1	0	1	0	1	1	1	1	0
243	130914-37043	K. pneumoniae	0,0,429,0,5,0,4,0,0,0	23	0	0	1	1	0	1	1	0	1	1	1	1	0	1	1	0	1	1	1	1	1	1	1	0	1	1	1	1	0	1	1	1	1	1	1	1	1	0	1	0	1	1	1	1	0
24042_7#264	1675481	K. pneumoniae	0,0,429,0,44,*,*,*,*,*	23	0	0	1	1	0	1	1	0	1	1	1	1	0	1	1	0	1	1	1	1	1	1	1	0	1	1	1	1	0	1	1	1	1	1	1	1	1	0	1	0	1	1	1	1	0
CM3204	CM3204	K. pneumoniae	0,0,429,0,5,0,3,0,0,0	23	0	0	1	1	0	1	1	0	1	1	1	1	0	1	1	0	1	1	1	1	1	1	1	0	1	1	1	1	0	1	1	1	1	1	1	1	1	0	1	0	1	1	1	1	0
CM3660	CM3660	K. pneumoniae	0,0,429,0,5,0,2,2,0,0	23	0	0	1	1	0	1	1	0	1	1	1	1	0	1	1	0	1	1	1	1	1	1	1	0	1	1	1	1	0	1	1	1	1	1	1	1	1	0	1	0	1	1	1	1	0
24042_7#312	1690101	K. pneumoniae	0,0,429,0,44,1,0,*,*,*	23	0	0	1	1	0	1	1	0	1	1	1	1	0	1	1	0	1	1	1	1	1	1	1	0	1	1	1	1	0	1	1	1	1	1	1	1	1	0	1	0	1	1	1	1	0
ERR1334723	EuSCAPE_PT083	K. pneumoniae	0,0,310,0,0,0,0,0,0,0	24	0	0	1	1	0	1	1	0	1	1	1	1	0	1	1	0	1	1	1	1	1	1	1	0	1	1	1	1	0	1	1	1	1	1	1	1	1	0	1	0	1	0	1	1	0
ERR3480225	SPARK_1566_C1	K. pneumoniae	0,0,310,0,4,0,0,0,0,0	24	0	0	1	1	0	1	1	0	1	1	1	1	0	1	1	0	1	1	1	1	1	1	1	0	1	1	1	1	0	1	1	1	1	1	1	1	1	0	1	0	1	0	1	1	0
SRR14449809	ARLG-7344	K. pneumoniae	0,0,388,0,1,0,9,9,0,0	25	0	0	1	1	0	1	1	0	1	1	1	1	0	1	1	0	1	1	1	1	1	1	1	0	1	1	1	1	0	1	1	1	0	1	1	1	1	0	1	0	1	0	1	1	0
SRR14449832	ARLG-7319	K. pneumoniae	0,0,388,0,1,0,13,0,0,0	25	0	0	1	1	0	1	1	0	1	1	1	1	0	1	1	0	1	1	1	1	1	1	1	0	1	1	1	1	0	1	1	1	1	1	1	1	1	0	1	0	1	0	1	1	0
SRR14449983	ARLG-7815	K. pneumoniae	0,0,388,0,1,*,*,*,*,*	25	0	0	1	1	0	1	1	0	1	1	1	1	0	1	1	0	1	1	1	1	1	1	1	0	1	1	1	1	0	1	1	1	1	1	1	1	1	0	1	0	1	0	1	1	0
SRR14449704	ARLG-7353	K. pneumoniae	0,0,388,0,1,0,9,6,0,0	25	0	0	1	1	0	1	1	0	1	1	1	1	0	1	1	0	1	1	1	1	1	1	1	0	1	1	1	1	0	1	1	1	1	1	1	1	1	0	1	0	1	0	1	1	0
SRR14449982	ARLG-7818	K. pneumoniae	0,0,388,0,1,0,9,0,1,0	25	0	0	1	1	0	1	1	0	1	1	1	1	0	1	1	0	1	1	1	1	1	1	1	0	1	1	1	1	0	1	1	1	1	1	1	1	1	0	1	0	1	0	1	1	0
SRR14449808	ARLG-7345	K. pneumoniae	0,0,388,0,1,0,9,3,0,0	25	0	0	1	1	0	1	1	0	1	1	1	1	0	1	1	0	1	1	1	1	1	1	1	0	1	1	1	1	0	1	1	1	1	1	1	1	1	0	1	0	1	0	1	1	0
SRR14449666	ARLG-7987	K. pneumoniae	0,0,388,0,1,0,9,0,2,0	25	0	0	1	1	0	1	1	0	1	1	1	1	0	1	1	0	1	1	1	1	1	1	1	0	1	1	1	1	0	1	1	1	1	1	1	1	1	0	1	0	1	0	1	1	0
SRR14449816	ARLG-7338	K. pneumoniae	0,0,388,0,1,0,9,3,*,*	25	0	0	1	1	0	1	1	0	1	1	1	1	0	1	1	0	1	1	1	1	1	1	1	0	1	1	1	1	0	1	1	1	1	1	1	1	1	0	1	0	1	0	1	1	0
SRR14449828	ARLG-7325	K. pneumoniae	0,0,388,0,1,0,9,3,*,*	25	0	0	1	1	0	1	1	0	1	1	1	1	0	1	1	0	1	1	1	1	1	1	1	0	1	1	1	1	0	1	1	1	1	1	1	1	1	0	1	0	1	0	1	1	0
SRR14449836	ARLG-7314	K. pneumoniae	0,0,388,0,1,0,9,3,3,0	25	0	0	1	1	0	1	1	0	1	1	1	1	0	1	1	0	1	1	1	1	1	1	1	0	1	1	1	1	0	1	1	1	1	1	1	1	1	0	1	0	1	0	1	1	0
SRR14449839	ARLG-7309	K. pneumoniae	0,0,388,0,1,0,9,3,0,0	25	0	0	1	1	0	1	1	0	1	1	1	1	0	1	1	0	1	1	1	1	1	1	1	0	1	1	1	1	0	1	1	1	1	1	1	1	1	0	1	0	1	0	1	1	0
SRR14449833	ARLG-7318	K. pneumoniae	0,0,388,0,1,0,9,3,*,*	25	0	0	1	1	0	1	1	0	1	1	1	1	0	1	1	0	1	1	1	1	1	1	1	0	1	1	1	1	0	1	1	1	1	1	1	1	1	0	1	0	1	0	1	1	0
SRR14449706	ARLG-7350	K. pneumoniae	0,0,388,0,1,0,9,*,*,*	25	0	0	1	1	0	1	1	0	1	1	1	1	0	1	1	0	1	1	1	1	1	1	1	0	1	1	1	1	0	1	1	1	1	1	1	1	1	0	1	0	1	0	1	1	0
SRR14449824	ARLG-7327	K. pneumoniae	0,0,388,0,1,0,9,*,*,*	25	0	0	1	1	0	1	1	0	1	1	1	1	0	1	1	0	1	1	1	1	1	1	1	0	1	1	1	1	0	1	1	1	1	1	1	1	1	0	1	0	1	0	1	1	0
SRR14449818	ARLG-7336	K. pneumoniae	0,0,388,0,1,0,9,1,*,*	25	0	0	1	1	0	1	1	0	1	1	1	1	0	1	1	0	1	1	1	1	1	1	1	0	1	1	1	1	0	1	1	1	1	1	1	1	1	0	1	0	1	0	1	1	0
SRR14449813	ARLG-7340	K. pneumoniae	0,0,388,0,1,0,9,1,2,0	25	0	0	1	1	0	1	1	0	1	1	1	1	0	1	1	0	1	1	1	1	1	1	1	0	1	1	1	1	0	1	1	1	1	1	1	1	1	0	1	0	1	0	1	1	0
SRR14449814	ARLG-7339	K. pneumoniae	0,0,388,0,1,0,9,11,*,*	25	0	0	1	1	0	1	1	0	1	1	1	1	0	1	1	0	1	1	1	1	1	1	1	0	1	1	1	1	0	1	1	1	1	1	1	1	1	0	1	0	1	0	1	1	0
SRR14449805	ARLG-7348	K. pneumoniae	0,0,388,0,1,0,9,8,0,0	25	0	0	1	1	0	1	1	0	1	1	1	1	0	1	1	0	1	1	1	1	1	1	1	0	1	1	1	1	0	1	1	1	1	1	1	1	1	0	1	0	1	0	1	1	0
SRR14449837	ARLG-7312	K. pneumoniae	0,0,388,0,1,0,9,3,1,0	25	0	0	1	1	0	1	1	0	1	1	1	1	0	1	1	0	1	1	1	1	1	1	1	0	1	1	1	1	0	1	1	1	1	1	1	1	1	0	1	0	1	0	1	1	0
SRR14449834	ARLG-7317	K. pneumoniae	0,0,388,0,1,0,9,1,0,0	25	0	0	1	1	0	1	1	0	1	1	1	1	0	1	1	0	1	1	1	1	1	1	1	0	1	1	1	1	0	1	1	1	1	1	1	1	1	0	1	0	1	0	1	1	0
SRR14450226	ARLG-6892	K. pneumoniae	0,0,388,1,20,1,0,0,0,0	25	0	0	1	1	0	1	1	0	1	1	1	1	0	1	1	0	1	1	1	1	1	1	1	0	1	1	1	1	0	1	1	1	1	1	1	1	1	0	1	0	1	0	1	1	0
SRR14449707	ARLG-7349	K. pneumoniae	0,0,388,0,1,0,9,8,0,0	25	0	0	1	1	0	1	1	0	1	1	1	1	0	1	1	0	1	1	1	1	1	1	1	0	1	1	1	1	0	1	1	1	1	1	1	1	1	0	1	0	1	0	1	1	0
SRR14449705	ARLG-7352	K. pneumoniae	0,0,388,0,1,0,9,8,0,0	25	0	0	1	1	0	1	1	0	1	1	1	1	0	1	1	0	1	1	1	1	1	1	1	0	1	1	1	1	0	1	1	1	1	1	1	1	1	0	1	0	1	0	1	1	0
SRR14450037	ARLG-7438	K. pneumoniae	0,0,388,0,5,0,0,0,0,0	25	0	0	1	1	0	1	1	0	1	1	1	1	0	1	1	0	1	1	1	1	1	1	1	0	1	1	1	1	0	1	1	1	1	1	1	1	1	0	1	0	1	0	1	1	0
SRR2098774	Kpn0009	K. pneumoniae	0,0,388,1,16,1,0,0,0,0	25	0	0	1	1	0	1	1	0	1	1	1	1	0	1	1	0	1	1	1	1	1	1	1	0	1	1	1	1	0	1	1	1	1	1	1	1	1	0	1	0	1	0	1	1	0
ERR314556	ERR314556	K. pneumoniae	0,0,388,0,0,0,0,4,1,0	25	0	0	1	1	0	1	1	0	1	1	1	1	0	1	1	0	1	1	1	1	1	1	1	0	1	1	1	1	0	1	1	1	1	1	1	1	1	0	1	0	1	0	1	1	0
ERR314412	ERR314412	K. pneumoniae	0,0,388,0,0,0,0,4,0,0	25	0	0	1	1	0	1	1	0	1	1	1	1	0	1	1	0	1	1	1	1	1	1	1	0	1	1	1	1	0	1	1	1	1	1	1	1	1	0	1	0	1	0	1	1	0
ERR314400	ERR314400	K. pneumoniae	0,0,388,1,16,0,2,0,0,0	25	0	0	1	1	0	1	1	0	1	1	1	1	0	1	1	0	1	1	1	1	1	1	1	0	1	1	1	1	0	1	1	1	1	1	1	1	1	0	1	0	1	0	1	1	0
ERR1415625	EuSCAPE_RO087	K. pneumoniae	0,0,388,0,2,1,0,0,0,0	25	0	0	1	1	0	1	1	0	1	1	1	1	0	1	1	0	1	1	1	1	1	1	1	0	1	1	1	1	0	1	1	1	1	1	1	1	1	0	1	0	1	0	1	1	0
ERR1415529	EuSCAPE_UK019	K. pneumoniae	0,0,388,1,5,0,0,0,0,0	25	0	0	1	1	0	1	1	0	1	1	1	1	0	1	1	0	1	1	1	1	1	1	1	0	1	1	1	1	0	1	1	1	1	1	1	1	1	0	1	0	1	0	1	1	0
ERR1334641	EuSCAPE_DK010	K. pneumoniae	0,0,388,1,3,0,0,1,0,0	25	0	0	1	1	0	1	1	0	1	1	1	1	0	1	1	0	1	1	1	1	1	1	1	0	1	1	1	1	0	1	1	1	1	1	1	1	1	0	1	0	1	0	1	1	0
ERR1217000	EuSCAPE_DE054	K. pneumoniae	0,0,388,1,3,0,0,0,0,0	25	0	0	1	1	0	1	1	0	1	1	1	1	0	1	1	0	1	1	1	1	1	1	1	0	1	1	1	1	0	1	1	1	1	1	1	1	1	0	1	0	1	0	1	1	0
ERR1415459	EuSCAPE_UK137	K. pneumoniae	0,0,388,0,0,0,0,0,1,0	25	0	0	1	1	0	1	1	0	1	1	1	1	0	1	1	0	1	1	1	1	1	1	1	0	1	1	1	1	0	1	1	1	1	1	1	1	1	0	1	0	1	0	1	1	0
ERR1375043	EuSCAPE_UK127	K. pneumoniae	0,0,388,0,2,0,0,0,0,0	25	0	0	1	1	0	1	1	0	1	1	1	1	0	1	1	0	1	1	1	1	1	1	1	0	1	1	1	1	0	1	1	1	1	1	1	1	1	0	1	0	1	0	1	1	0
ERR1217367	EuSCAPE_IT193	K. pneumoniae	0,0,388,0,2,0,0,1,0,0	25	0	0	1	1	0	1	1	0	1	1	1	1	0	1	1	0	1	1	1	1	1	1	1	0	1	1	1	1	0	1	1	1	1	1	1	1	1	0	1	0	1	0	1	1	0
ERR1204844	EuSCAPE_PL005	K. pneumoniae	0,0,388,1,2,1,0,0,0,0	25	0	0	1	1	0	1	1	0	1	1	1	1	0	1	1	0	1	1	1	1	1	1	1	0	1	1	1	1	0	1	1	1	1	1	1	1	1	0	1	0	1	0	1	1	0
ERR1415682	EuSCAPE_HR026	K. pneumoniae	0,0,388,1,2,2,0,0,0,0	25	0	0	1	1	0	1	1	0	1	1	1	1	0	1	1	0	1	1	1	1	1	1	1	0	1	1	1	1	0	1	1	1	1	1	1	1	1	0	1	0	1	0	1	1	0
ERR1217216	EuSCAPE_IT029	K. pneumoniae	0,0,388,0,1,0,1,0,0,0	25	0	0	1	1	0	1	1	0	1	1	1	1	0	1	1	0	1	1	1	1	1	1	1	0	1	1	1	1	0	1	1	1	1	1	1	1	1	0	1	0	1	0	1	1	0
ERR1217001	EuSCAPE_DE055	K. pneumoniae	0,0,388,0,1,1,0,0,0,0	25	0	0	1	1	0	1	1	0	1	1	1	1	0	1	1	0	1	1	1	1	1	1	1	0	1	1	1	1	0	1	1	1	1	1	1	1	1	0	1	0	1	0	1	1	0
ERR1514876	EuSCAPE_BE052	K. pneumoniae	0,0,388,0,1,0,0,0,0,0	25	0	0	1	1	0	1	1	0	1	1	1	1	0	1	1	0	1	1	1	1	1	1	1	0	1	1	1	1	0	1	1	1	1	1	1	1	1	0	1	0	1	0	1	1	0
ERR1541521	EuSCAPE_TR286	K. pneumoniae	0,0,388,1,10,0,0,0,0,0	25	0	0	1	1	0	1	1	0	1	1	1	1	0	1	1	0	1	1	1	1	1	1	1	0	1	1	1	1	0	1	1	1	1	1	1	1	1	0	1	0	1	0	1	1	0
ERR1415623	EuSCAPE_RO085	K. pneumoniae	0,0,388,1,7,0,0,0,0,0	25	0	0	1	1	0	1	1	0	1	1	1	1	0	1	1	0	1	1	1	1	1	1	1	0	1	1	1	1	0	1	1	1	1	1	1	1	1	0	1	0	1	0	1	1	0
Klebsiella_pneumoniae_KSB2_9B	KSB2_9B	K. pneumoniae	0,0,388,1,6,0,9,0,0,0	25	0	0	1	1	0	1	1	0	1	1	1	1	0	1	1	0	1	1	1	1	1	1	1	0	1	1	1	1	0	1	1	1	1	1	1	1	1	0	1	0	1	0	1	1	0
ERR315123	9776_6_21	K. pneumoniae	0,0,388,1,2,*,*,*,*,*	25	0	0	1	1	0	1	1	0	1	1	1	1	0	1	1	0	1	1	1	1	1	1	1	0	1	1	1	1	0	1	1	1	1	1	1	1	1	0	1	0	1	0	1	1	0
ERR319591	9870_4_94	K. pneumoniae	0,0,388,1,2,*,*,*,*,*	25	0	0	1	1	0	1	1	0	1	1	1	1	0	1	1	0	1	1	1	1	1	1	1	0	1	1	1	1	0	1	1	1	1	1	1	1	1	0	1	0	1	0	1	1	0
ERR315184	9776_6_82	K. pneumoniae	0,0,388,0,0,0,0,*,*,*	25	0	0	1	1	0	1	1	0	1	1	1	1	0	1	1	0	1	1	1	1	1	1	1	0	1	1	1	1	0	1	1	1	1	1	1	1	1	0	1	0	1	0	1	1	0
ERR3415987	SB5440	K. pneumoniae	0,0,388,1,4,2,0,0,0,0	25	0	0	1	1	0	1	1	0	1	1	1	1	0	1	1	0	1	1	0	1	1	1	1	0	1	1	1	1	0	1	1	1	1	1	1	1	1	0	1	0	1	0	1	1	0
ERR6058004	DASSIM38743631	K. pneumoniae	0,0,388,1,15,0,0,1,*,*	25	0	0	1	1	0	1	1	0	1	1	1	1	0	1	1	0	1	1	1	1	1	1	1	0	1	1	1	1	0	1	1	1	1	1	1	1	1	0	1	0	1	0	1	1	0
ERR6057982	DASSIM38743623	K. pneumoniae	0,0,388,1,15,0,0,1,*,*	25	0	0	1	1	0	1	1	0	1	1	1	1	0	1	1	0	1	1	1	1	1	1	1	0	1	1	1	1	0	1	1	1	1	1	1	1	1	0	1	0	1	0	1	1	0
ERR6058099	DASSIM38743662	K. pneumoniae	0,0,388,1,15,0,0,*,*,*	25	0	0	1	1	0	1	1	0	1	1	1	1	0	1	1	0	1	1	1	1	1	1	1	0	1	1	1	1	0	1	1	1	1	1	1	1	1	0	1	0	1	0	1	1	0
ERR6058104	DASSIM38743664	K. pneumoniae	0,0,388,1,15,0,0,1,*,*	25	0	0	1	1	0	1	1	0	1	1	1	1	0	1	1	0	1	1	1	1	1	1	1	0	1	1	1	1	0	1	1	1	1	1	1	1	1	0	1	0	1	0	1	1	0
ERR972004	D4888	K. pneumoniae	0,0,388,1,*,*,*,*,*,*	25	0	0	1	1	0	1	1	0	1	1	1	1	0	1	1	0	1	1	1	1	1	1	1	0	1	1	1	1	0	1	1	1	1	1	1	1	1	0	1	0	1	0	1	1	0
SRR15569569	WUSM_KP_99	K. pneumoniae	0,0,388,1,*,*,*,*,*,*	25	0	0	1	1	0	1	1	0	1	1	1	1	0	1	1	0	1	1	1	1	1	1	1	0	1	1	1	1	0	1	1	1	1	1	1	1	1	0	1	0	1	0	1	0	0
SRR15569582	WUSM_KP_73	K. pneumoniae	0,0,388,0,1,0,9,*,*,*	25	0	0	1	1	0	1	1	0	1	1	1	1	0	1	1	0	1	1	1	1	1	1	1	0	1	1	1	1	0	1	1	1	1	1	1	1	1	0	1	0	1	0	1	1	0
T7-161	T7-161	K. pneumoniae	0,0,388,0,1,0,9,0,0,0	25	0	0	1	1	0	1	1	0	1	1	1	1	0	1	1	0	1	1	1	1	1	1	1	0	1	1	1	1	0	1	1	1	1	1	1	1	1	0	1	0	1	0	1	1	0
T7-127	T7-127	K. pneumoniae	0,0,388,1,3,0,0,0,1,0	25	0	0	1	1	0	1	1	0	1	1	1	1	0	1	1	0	1	1	1	1	1	1	1	0	1	1	1	1	0	1	1	1	1	1	1	1	1	0	1	0	1	0	1	1	0
T7-067	T7-067	K. pneumoniae	0,0,388,1,3,0,0,2,0,0	25	0	0	1	1	0	1	1	0	1	1	1	1	0	1	1	0	1	1	1	1	1	1	1	0	1	1	1	1	0	1	1	1	1	1	1	1	1	0	1	0	1	0	1	1	0
SRR5877493	1946_1	K. pneumoniae	0,0,388,1,6,7,0,0,0,0	25	0	0	1	1	0	1	1	0	1	1	1	1	0	1	1	0	1	1	1	1	1	1	1	0	1	1	1	1	0	1	1	1	1	1	1	1	1	0	1	0	1	0	1	1	0
ERR4022969	SPARK_2687_C1	K. pneumoniae	0,0,388,1,14,0,0,0,0,0	25	0	0	1	1	0	1	1	0	1	1	1	1	0	1	1	0	1	1	1	1	1	1	1	0	1	1	1	1	0	1	1	1	1	1	1	1	1	0	1	0	1	0	1	1	0
ERR3449577	SPARK_838_C1	K. pneumoniae	0,0,388,1,6,3,1,0,0,0	25	0	0	1	1	0	1	1	0	1	1	1	1	0	1	1	0	1	1	1	1	1	1	1	0	1	1	1	1	0	1	1	1	1	1	1	1	1	0	1	0	1	0	1	1	0
ERR3440399	SPARK_41_C1	K. pneumoniae	0,0,388,1,16,0,0,0,0,0	25	0	0	1	1	0	1	1	0	1	1	1	1	0	1	1	0	1	1	1	1	1	1	1	0	1	1	1	1	0	1	1	1	1	1	1	1	1	0	1	0	1	0	1	1	0
ERR4022929	SPARK_2111_C1	K. pneumoniae	0,0,388,0,0,0,0,0,2,0	25	0	0	1	1	0	1	1	0	1	1	1	1	0	1	1	0	1	1	1	1	1	1	1	0	1	1	1	1	0	1	1	1	1	1	1	1	1	0	1	0	1	0	1	1	0
2483	2483	K. pneumoniae	0,0,388,1,6,6,0,0,0,0	25	0	0	1	1	0	1	1	0	1	1	1	1	0	1	1	0	1	1	1	1	1	1	1	0	1	1	1	1	0	1	1	1	1	1	1	1	1	0	1	0	1	0	1	1	0
24042_7#229	COMRU-KPN-BC-2014-18	K. pneumoniae	0,0,388,1,20,0,0,*,*,*	25	0	0	1	1	0	1	1	0	1	1	1	1	0	1	1	0	1	1	1	1	1	1	1	0	1	1	1	1	0	1	1	1	1	1	1	1	1	0	1	0	1	0	1	1	0
206	030114-15490	K. pneumoniae	0,0,388,1,4,3,0,0,*,*	25	0	0	1	1	0	1	1	0	1	1	1	1	0	1	1	0	1	1	1	1	1	1	1	0	1	1	1	1	0	1	1	1	1	1	1	1	1	0	1	0	1	0	1	1	0
146	220413-39441	K. pneumoniae	0,0,388,1,4,1,0,2,0,0	25	0	0	1	1	0	1	1	0	1	1	1	1	0	1	1	0	1	1	1	1	1	1	1	0	1	1	1	1	0	1	1	1	1	1	1	1	1	0	1	0	1	0	1	1	0
16703_7#48	INF301	K. pneumoniae	0,0,35,*,*,*,*,*,*,*	27	0	0	1	1	0	1	1	0	1	1	1	1	0	1	1	0	1	1	1	1	1	0	1	0	1	1	1	1	0	1	1	1	1	1	1	1	1	0	1	0	1	0	1	1	0
18090_3#1	INF016	K. pneumoniae	0,0,35,1,*,*,*,*,*,*	27	0	0	1	1	0	1	1	0	1	1	1	1	0	1	1	0	1	1	1	1	1	0	1	0	1	1	1	1	0	1	1	1	1	1	1	1	1	0	1	0	1	0	1	1	0
16703_7#78	INF337	K. pneumoniae	0,0,35,1,*,*,*,*,*,*	27	0	0	1	1	0	1	1	0	1	1	1	1	0	1	1	0	1	1	1	1	1	0	1	0	1	1	1	1	0	1	1	1	1	1	1	1	1	0	1	0	1	0	1	1	0
18090_3#6	INF228	K. pneumoniae	0,0,35,*,*,*,*,*,*,*	27	0	0	1	1	0	1	1	0	1	1	1	1	0	1	1	0	1	1	1	1	1	0	1	0	1	1	1	1	0	1	1	1	1	1	1	1	1	0	1	0	1	0	1	1	0
16780_6#32	KSB1_5C	K. pneumoniae	0,0,35,*,*,*,*,*,*,*	27	0	0	1	1	0	1	1	0	1	1	1	1	0	1	1	0	1	1	1	1	1	0	1	0	1	1	1	1	0	1	1	1	1	1	1	1	1	0	1	0	1	0	1	1	0
16703_5#61	INF128	K. pneumoniae	0,0,35,3,*,*,*,*,*,*	27	0	0	1	1	0	1	1	0	1	1	1	1	0	1	1	0	1	1	1	1	1	0	1	0	1	1	1	1	0	1	1	1	1	1	1	1	1	0	1	0	1	0	1	1	0
16870_7#54	INF033	K. pneumoniae	0,0,35,4,*,*,*,*,*,*	27	0	0	1	1	0	1	1	0	1	1	1	1	0	1	1	0	1	1	1	1	1	0	1	0	1	1	1	1	0	1	1	1	1	1	1	1	1	0	1	0	1	0	1	1	0
16870_8#39	INF197	K. pneumoniae	0,0,35,3,4,*,*,*,*,*	27	0	0	1	1	0	1	1	0	1	1	1	1	0	1	1	0	1	1	1	1	1	0	1	0	1	1	1	1	0	1	1	1	1	1	1	1	1	0	1	0	1	0	1	1	0
Klebsiella_pneumoniae_INF102	INF102	K. pneumoniae	0,0,35,3,3,*,*,*,*,*	27	0	0	1	1	0	1	1	0	1	1	1	1	0	1	1	0	1	1	1	1	1	0	1	0	1	1	1	1	0	1	1	1	1	1	1	1	1	0	1	0	1	0	1	1	0
16870_7#78	INF057	K. pneumoniae	0,0,35,*,*,*,*,*,*,*	27	0	0	1	1	0	1	1	0	1	1	1	1	0	1	1	0	1	1	1	1	1	0	1	0	1	1	1	1	0	1	1	1	1	1	1	1	1	0	1	0	1	0	1	1	0
SRR15569596	WUSM_KP_20	K. pneumoniae	0,0,35,2,0,0,0,0,0,0	27	0	0	1	1	0	1	1	0	1	1	1	1	0	1	1	0	1	1	1	1	1	0	1	0	1	1	1	1	0	1	1	1	1	1	1	1	1	0	1	0	1	0	1	1	0
T7-426	T7-426	K. pneumoniae	0,0,35,1,3,0,0,0,0,0	27	0	0	1	1	0	1	1	0	1	1	1	1	0	1	1	0	1	1	1	1	1	0	1	0	1	1	1	1	0	1	1	1	1	1	1	1	1	0	1	0	1	0	1	1	0
T7-343	T7-343	K. pneumoniae	0,0,35,4,0,0,0,0,0,0	27	0	0	1	1	0	1	1	0	1	1	1	1	0	1	1	0	1	1	1	1	1	0	1	0	1	1	1	1	0	1	1	1	1	1	1	1	1	0	1	0	1	0	1	1	0
SRR14450272	ARLG-8068	K. pneumoniae	0,0,137,6,3,0,0,0,1,0	29	0	0	1	1	0	1	1	0	1	1	1	1	0	1	1	0	1	1	1	1	1	0	1	0	1	1	1	1	0	1	1	1	1	1	1	1	1	0	1	0	1	0	1	1	0
SRR14449907	ARLG-7938	K. pneumoniae	0,0,137,6,0,0,0,2,1,0	29	0	0	1	1	0	1	1	0	1	1	1	1	0	1	1	0	1	1	1	1	1	0	1	0	1	1	1	1	0	1	1	1	1	1	1	1	1	0	1	0	1	0	1	1	0
SRR14449618	ARLG-7552	K. pneumoniae	0,0,137,17,0,1,0,0,0,0	29	0	0	1	1	0	1	1	0	1	1	1	1	0	1	1	0	1	1	1	1	1	0	1	0	1	1	1	1	0	1	1	1	1	1	1	1	1	0	1	0	1	0	1	1	0
SRR14450253	ARLG-8107	K. pneumoniae	0,0,137,11,42,0,0,0,0,0	29	0	0	1	1	0	1	1	0	1	1	1	1	0	1	1	0	1	1	1	1	1	0	1	0	1	1	1	1	0	1	1	1	1	1	1	1	1	0	1	0	1	0	1	1	0
ERR314402	ERR314402	K. pneumoniae	0,0,137,6,0,0,0,0,5,0	29	0	0	1	1	0	1	1	0	1	1	1	1	0	1	1	0	1	1	1	1	1	0	1	0	1	1	1	1	0	1	1	1	1	1	1	1	1	0	1	0	1	0	1	1	0
ERR257640	ERR257640	K. pneumoniae	0,0,137,11,15,3,0,0,0,0	29	0	0	1	1	0	1	1	0	1	1	1	1	0	1	1	0	1	1	1	1	1	0	1	0	1	1	1	1	0	1	1	1	1	1	1	1	1	0	1	0	1	0	1	1	0
ERR1514999	EuSCAPE_BE017	K. pneumoniae	0,0,137,6,0,0,0,2,0,0	29	0	0	1	1	0	1	1	0	1	1	1	1	0	1	1	0	1	1	1	1	1	0	1	0	1	1	1	1	0	1	1	1	1	1	1	1	1	0	1	0	1	0	1	1	0
ERR1415562	EuSCAPE_UK055	K. pneumoniae	0,0,137,6,1,0,0,0,0,0	29	0	0	1	1	0	1	1	0	1	1	1	1	0	1	1	0	1	1	1	1	1	0	1	0	1	1	1	1	0	1	1	1	1	1	1	1	1	0	1	0	1	0	1	1	0
ERR1541396	EuSCAPE_TR143	K. pneumoniae	0,0,137,13,0,0,0,0,0,0	29	0	0	1	1	0	1	1	0	1	1	1	1	0	1	1	0	1	1	1	1	1	0	1	0	1	1	1	1	0	1	1	1	1	1	1	1	1	0	1	0	1	0	1	1	0
ERR1216987	EuSCAPE_DE041	K. pneumoniae	0,0,137,5,1,0,0,0,0,0	29	0	0	1	1	0	1	1	0	1	1	1	1	0	1	1	0	1	1	1	1	1	0	1	0	1	1	1	1	0	1	1	1	1	1	1	1	1	0	1	0	1	0	1	1	0
ERR1334591	EuSCAPE_GR099	K. pneumoniae	0,0,137,12,3,0,0,0,0,0	29	0	0	1	1	0	1	1	0	1	1	1	1	0	1	1	0	1	1	1	1	1	0	1	0	1	1	1	1	0	1	1	1	1	1	1	1	1	0	1	0	1	0	1	1	0
ERR1217311	EuSCAPE_IT133	K. pneumoniae	0,0,137,9,0,0,0,0,0,0	29	0	0	1	1	0	1	1	0	1	1	1	1	0	1	1	0	1	1	1	1	1	0	1	0	1	1	1	1	0	1	1	1	1	1	1	1	1	0	1	0	1	0	1	1	0
ERR1541520	EuSCAPE_TR285	K. pneumoniae	0,0,137,9,3,0,0,2,0,0	29	0	0	1	1	0	1	1	0	1	1	1	1	0	1	1	0	1	1	1	1	1	0	1	0	1	1	1	1	0	1	1	1	1	1	1	1	1	0	1	0	1	0	1	1	0
ERR1334722	EuSCAPE_PT082	K. pneumoniae	0,0,137,12,1,0,0,0,0,0	29	0	0	1	1	0	1	1	0	1	1	1	1	0	1	1	0	1	1	1	1	1	0	1	0	1	1	1	1	0	1	1	1	1	1	1	1	1	0	1	0	1	0	1	1	0
ERR1541403	EuSCAPE_TR151	K. pneumoniae	0,0,137,9,3,0,0,1,0,0	29	0	0	1	1	0	1	1	0	1	1	1	1	0	1	1	0	1	1	1	1	1	0	1	0	1	1	1	1	0	1	1	1	1	1	1	1	1	0	1	0	1	0	1	1	0
ERR1541442	EuSCAPE_TR196	K. pneumoniae	0,0,137,11,1,0,0,0,0,0	29	0	0	1	1	0	1	1	0	1	1	1	1	0	1	1	0	1	1	1	1	1	0	1	0	1	1	1	1	0	1	1	1	1	1	1	1	1	0	1	0	1	0	1	1	0
ERR1514990	EuSCAPE_BE008	K. pneumoniae	0,0,137,6,2,0,0,0,0,0	29	0	0	1	1	0	1	1	0	1	1	1	1	0	1	1	0	1	1	1	1	1	0	1	0	1	1	1	1	0	1	1	1	1	1	1	1	1	0	1	0	1	0	1	1	0
ERR1541506	EuSCAPE_TR270	K. pneumoniae	0,0,137,9,3,0,0,0,0,0	29	0	0	1	1	0	1	1	0	1	1	1	1	0	1	1	0	1	1	1	1	1	0	1	0	1	1	1	1	0	1	1	1	1	1	1	1	1	0	1	0	1	0	1	1	0
ERR1334510	EuSCAPE_ES108	K. pneumoniae	0,0,137,1,11,0,1,0,0,0	29	0	0	1	1	0	1	1	0	1	1	1	1	0	1	1	0	1	1	1	1	1	0	1	0	1	1	1	1	0	1	1	1	1	1	1	1	1	0	1	0	1	0	1	1	0
ERR1334503	EuSCAPE_RS001	K. pneumoniae	0,0,137,1,5,0,0,1,0,0	29	0	0	1	1	0	1	1	0	1	1	1	1	0	1	1	0	1	1	1	1	1	0	1	0	1	1	1	1	0	1	1	1	1	1	1	1	1	0	1	0	1	0	1	1	0
ERR1217174	EuSCAPE_ME006	K. pneumoniae	0,0,137,1,5,0,1,0,0,0	29	0	0	1	1	0	1	1	0	1	1	1	1	0	1	1	0	1	1	1	1	1	0	1	0	1	1	1	1	0	1	1	1	1	1	1	1	1	0	1	0	1	0	1	1	0
ERR1217177	EuSCAPE_ME009	K. pneumoniae	0,0,137,1,5,0,0,2,0,0	29	0	0	1	1	0	1	1	0	1	1	1	1	0	1	1	0	1	1	1	1	1	0	1	0	1	1	1	1	0	1	1	1	1	1	1	1	1	0	1	0	1	0	1	1	0
Klebsiella_pneumoniae_INF122	INF122	K. pneumoniae	0,0,137,1,4,0,0,*,*,*	29	0	0	1	1	0	1	1	0	1	1	1	1	0	1	1	0	1	1	1	1	1	0	1	0	1	1	1	1	0	1	1	1	1	1	1	1	1	0	1	0	1	0	1	1	0
Klebsiella_pneumoniae_INF171	INF171	K. pneumoniae	0,0,137,11,9,0,0,10,0,0	29	0	0	1	1	0	1	1	0	1	1	1	1	0	1	1	0	1	1	1	1	1	0	1	0	1	1	1	1	0	1	1	1	1	1	1	1	1	0	1	0	1	0	1	1	0
16870_8#86	INF246	K. pneumoniae	0,0,137,1,4,0,0,0,*,*	29	0	0	1	1	0	1	1	0	1	1	1	1	0	1	1	0	1	1	1	1	1	0	1	0	1	1	1	1	0	1	1	1	1	1	1	1	1	0	1	0	1	0	1	1	0
Klebsiella_pneumoniae_INF354	INF354	K. pneumoniae	0,0,137,1,4,0,0,0,*,*	29	0	0	1	1	0	1	1	0	1	1	1	1	0	1	1	0	1	1	1	1	1	0	1	0	1	1	1	1	0	1	1	1	1	1	1	1	1	0	1	0	1	0	1	1	0
Klebsiella_pneumoniae_INF250	INF250	K. pneumoniae	0,0,137,1,4,0,0,0,*,*	29	0	0	1	1	0	1	1	0	1	1	1	1	0	1	1	0	1	1	1	1	1	0	1	0	1	1	1	1	0	1	1	1	1	1	1	1	1	0	1	0	1	0	1	1	0
Klebsiella_pneumoniae_INF313	INF313	K. pneumoniae	0,0,137,1,4,0,0,0,*,*	29	0	0	1	1	0	1	1	0	1	1	1	1	0	1	1	0	1	1	1	1	1	0	1	0	1	1	1	1	0	1	1	1	1	1	1	1	1	0	1	0	1	0	1	1	0
ERR319533	9870_4_36	K. pneumoniae	0,0,137,6,5,*,*,*,*,*	29	0	0	1	1	0	1	1	0	1	1	1	1	0	1	1	0	1	1	1	1	1	0	1	0	1	1	1	1	0	1	1	1	1	1	1	1	1	0	1	0	1	0	1	1	0
ERR319549	9870_4_52	K. pneumoniae	0,0,137,11,*,*,*,*,*,*	29	0	0	1	1	0	1	1	0	1	1	1	1	0	1	1	0	1	1	1	1	1	0	1	0	1	1	1	1	0	1	1	1	1	1	1	1	1	0	1	0	1	0	1	1	0
ERR3416076	SB5546	K. pneumoniae	0,0,137,6,0,0,5,0,0,0	29	0	0	1	1	0	1	1	0	1	1	1	1	0	1	1	0	1	1	1	1	0	0	1	0	1	1	1	1	0	1	1	1	1	1	1	1	1	0	1	0	1	0	1	1	0
ERR3416349	SB5849	K. pneumoniae	0,0,137,11,30,0,0,0,*,*	29	0	0	1	1	0	1	1	0	1	1	1	1	0	1	1	0	1	1	1	1	1	0	1	0	1	1	1	1	0	1	1	1	1	1	1	1	1	0	1	0	1	0	1	1	0
ERR4367563	41CK	K. pneumoniae	0,0,137,12,12,0,0,0,0,0	29	0	0	1	1	0	1	1	0	1	1	1	1	0	1	1	0	1	1	1	1	1	0	1	0	1	1	1	1	0	1	1	1	1	1	1	1	1	0	1	0	1	0	1	1	0
ERR4367518	21CK	K. pneumoniae	0,0,137,11,47,0,0,0,0,0	29	0	0	1	1	0	1	1	0	1	1	1	1	0	1	1	0	1	1	1	1	1	0	1	0	1	1	1	1	0	1	1	1	1	1	1	1	1	0	1	0	1	0	1	1	0
ERR4367581	50PK	K. pneumoniae	0,0,137,11,32,1,0,0,0,0	29	0	0	1	1	0	1	1	0	1	1	1	1	0	1	1	0	1	1	1	1	1	0	1	0	1	1	1	1	0	1	1	1	1	1	1	1	1	0	1	0	1	0	1	1	0
ERR4367582	50UK	K. pneumoniae	0,0,137,11,32,1,0,0,0,0	29	0	0	1	1	0	1	1	0	1	1	1	1	0	1	1	0	1	1	1	1	1	0	1	0	1	1	1	1	0	1	1	1	1	1	1	1	1	0	1	0	1	0	1	1	0
ERR6058102	DASSIM38743663	K. pneumoniae	0,0,137,11,9,0,0,*,*,*	29	0	0	1	1	0	1	1	0	1	1	1	1	0	1	1	0	1	1	1	1	1	0	1	0	1	1	1	1	0	1	1	1	1	1	1	1	1	0	1	0	1	0	1	1	0
ERR6058022	DASSIM38743733	K. pneumoniae	0,0,137,6,0,0,0,2,*,*	29	0	0	1	1	0	1	1	0	1	1	1	1	0	1	1	0	1	1	1	1	1	0	1	0	1	1	1	1	0	1	1	1	1	1	1	1	1	0	1	0	1	0	1	1	0
ERR6058065	DASSIM38743747	K. pneumoniae	0,0,137,9,3,0,0,*,*,*	29	0	0	1	1	0	1	1	0	1	1	1	1	0	1	1	0	1	1	1	1	1	0	1	0	1	1	1	1	0	1	1	1	1	1	1	1	1	0	1	0	1	0	1	1	0
ERR1795984	ERR1795984	K. pneumoniae	0,0,137,1,1,0,1,0,0,0	29	0	0	1	1	0	1	1	0	1	1	1	1	0	1	1	0	1	1	1	1	1	0	1	0	1	1	1	1	0	1	1	1	1	1	1	1	1	0	1	0	1	0	1	1	0
ERR1795981	ERR1795981	K. pneumoniae	0,0,137,1,1,0,1,0,0,0	29	0	0	1	1	0	1	1	0	1	1	1	1	0	1	1	0	1	1	1	1	1	0	1	0	1	1	1	1	0	1	1	1	1	1	1	1	1	0	1	0	1	0	1	1	0
ERR1795980	ERR1795980	K. pneumoniae	0,0,137,1,1,0,1,0,0,0	29	0	0	1	1	0	1	1	0	1	1	1	1	0	1	1	0	1	1	1	1	1	0	1	0	1	1	1	1	0	1	1	1	1	1	1	1	1	0	1	0	1	0	1	1	0
T7-211	T7-211	K. pneumoniae	0,0,137,11,22,0,0,0,0,0	29	0	0	1	1	0	1	1	0	1	1	1	1	0	1	1	0	1	1	1	1	1	0	1	0	1	1	1	1	0	1	1	1	1	1	1	1	1	0	1	0	1	0	1	1	0
T7-492	T7-492	K. pneumoniae	0,0,137,9,7,0,0,0,0,0	29	0	0	1	1	0	1	1	0	1	1	1	1	0	1	1	0	1	1	1	1	1	0	1	0	1	1	1	1	0	1	1	1	1	1	1	1	1	0	1	0	1	0	1	1	0
T7-064	T7-064	K. pneumoniae	0,0,137,1,11,0,0,0,0,0	29	0	0	1	1	0	1	1	0	1	1	1	1	0	1	1	0	1	1	1	1	1	0	1	0	1	1	1	1	0	1	1	1	1	1	1	1	1	0	1	0	1	0	1	1	0
SRR5877528	1985_2	K. pneumoniae	0,0,137,11,28,0,0,0,0,0	29	0	0	1	1	0	1	1	0	1	1	1	1	0	1	1	0	1	1	1	1	1	0	1	0	1	1	1	1	0	1	1	1	1	1	1	1	1	0	1	0	1	0	1	1	0
SRR5877473	1896_2	K. pneumoniae	0,0,137,11,28,0,0,0,0,0	29	0	0	1	1	0	1	1	0	1	1	1	1	0	1	1	0	1	1	1	1	1	0	1	0	1	1	1	1	0	1	1	1	1	1	1	1	1	0	1	0	1	0	1	1	0
ERR3967787	SPARK_2492_C1	K. pneumoniae	0,0,137,0,5,0,0,0,0,0	29	0	0	1	1	0	1	1	0	1	1	1	1	0	1	1	0	1	1	1	1	1	0	1	0	1	1	1	1	0	1	1	1	1	1	1	1	1	0	1	0	1	0	1	1	0
ERR3449150	SPARK_496_C2	K. pneumoniae	0,0,137,0,4,0,0,1,0,0	29	0	0	1	1	0	1	1	0	1	1	1	1	0	1	1	0	1	1	1	1	1	0	1	0	1	1	1	1	0	1	1	1	1	1	1	1	1	0	1	0	1	0	1	1	0
ERR3449148	SPARK_495_C1	K. pneumoniae	0,0,137,0,4,0,0,1,0,0	29	0	0	1	1	0	1	1	0	1	1	1	1	0	1	1	0	1	1	1	1	1	0	1	0	1	1	1	1	0	1	1	1	1	1	1	1	1	0	1	0	1	0	1	1	0
ERR3449149	SPARK_496_C1	K. pneumoniae	0,0,137,0,4,0,0,1,0,0	29	0	0	1	1	0	1	1	0	1	1	1	1	0	1	1	0	1	1	1	1	1	0	1	0	1	1	1	1	0	1	1	1	1	1	1	1	1	0	1	0	1	0	1	1	0
ERR3449534	SPARK_801_C1	K. pneumoniae	0,0,137,1,1,0,0,5,0,0	29	0	0	1	1	0	1	1	0	1	1	1	1	0	1	1	0	1	1	1	1	1	0	1	0	1	1	1	1	0	1	1	1	1	1	1	1	1	0	1	0	1	0	1	1	0
ERR3449582	SPARK_843_C1	K. pneumoniae	0,0,137,1,1,4,0,0,0,0	29	0	0	1	1	0	1	1	0	1	1	1	1	0	1	1	0	1	1	1	1	1	0	1	0	1	1	1	1	0	1	1	1	1	1	1	1	1	0	1	0	1	0	1	1	0
ERR3932158	SPARK_1745_C1	K. pneumoniae	0,0,137,11,9,0,0,3,0,0	29	0	0	1	1	0	1	1	0	1	1	1	1	0	1	1	0	1	1	1	1	1	0	1	0	1	1	1	1	0	1	1	1	1	1	1	1	1	0	1	0	1	0	1	1	0
ERR3449439	SPARK_698_C2	K. pneumoniae	0,0,137,9,6,0,0,0,0,0	29	0	0	1	1	0	1	1	0	1	1	1	1	0	1	1	0	1	1	1	1	1	0	1	0	1	1	1	1	0	1	1	1	1	1	1	1	1	0	1	0	1	0	1	1	0
ERR3449544	SPARK_810_C1	K. pneumoniae	0,0,137,1,7,0,0,0,0,0	29	0	0	1	1	0	1	1	0	1	1	1	1	0	1	1	0	1	1	1	1	1	0	1	0	1	1	1	1	0	1	1	1	1	1	1	1	1	0	1	0	1	0	1	1	0
ERR3931990	SPARK_2840_C1	K. pneumoniae	0,0,137,18,0,0,0,0,0,0	29	0	0	1	1	0	1	1	0	1	1	1	1	0	1	1	0	1	1	1	1	1	0	1	0	1	1	1	1	0	1	1	1	1	1	1	1	1	0	1	0	1	0	1	1	0
ERR3469837	SPARK_284_C2	K. pneumoniae	0,0,137,3,2,0,0,0,0,0	29	0	0	1	0	0	1	1	0	1	1	1	1	0	1	1	0	1	1	1	1	1	0	1	0	0	1	1	1	0	1	1	1	1	1	1	1	1	0	1	0	1	0	1	1	0
ERR3469885	SPARK_870_C1	K. pneumoniae	0,0,137,1,3,0,3,0,0,0	29	0	0	1	1	0	1	1	0	1	1	1	1	0	1	1	0	1	1	1	1	1	0	1	0	1	1	1	1	0	1	1	1	1	1	1	1	1	0	1	0	1	0	1	1	0
ERR3449291	SPARK_596_C1	K. pneumoniae	0,0,137,1,7,0,0,0,0,0	29	0	0	1	1	0	1	1	0	1	1	1	1	0	1	1	0	1	1	1	1	1	0	1	0	1	1	1	1	0	1	1	1	1	1	1	1	1	0	1	0	1	0	1	1	0
ERR3480587	SPARK_1096_C1	K. pneumoniae	0,0,137,17,0,0,1,0,0,0	29	0	0	1	1	0	1	1	0	1	1	1	1	0	1	1	0	1	1	1	1	1	0	1	0	1	1	1	1	0	1	1	1	1	1	1	1	1	0	1	0	1	0	1	1	0
ERR4022923	SPARK_2095_C1	K. pneumoniae	0,0,137,1,9,0,0,0,0,0	29	0	0	1	1	0	1	1	0	1	1	1	1	0	1	1	0	1	1	1	1	1	0	1	0	1	1	1	1	0	1	1	1	1	1	1	1	1	0	1	0	1	0	1	1	0
ERR3480299	SPARK_978_C1	K. pneumoniae	0,0,137,11,20,0,0,1,0,0	29	0	0	1	1	0	1	1	0	1	1	1	1	0	1	1	0	1	1	1	1	1	0	1	0	1	1	1	1	0	1	1	1	1	1	1	1	1	0	1	0	1	0	1	1	0
ERR3449440	SPARK_698_C1	K. pneumoniae	0,0,137,9,6,0,0,0,0,0	29	0	0	1	1	0	1	1	0	1	1	1	1	0	1	1	0	1	1	1	1	1	0	1	0	1	1	1	1	0	1	1	1	1	1	1	1	1	0	1	0	1	0	1	1	0
ERR3448981	SPARK_166_C1	K. pneumoniae	0,0,137,11,15,2,0,0,0,0	29	0	0	1	1	0	1	1	0	1	1	1	1	0	1	1	0	1	1	1	1	1	0	1	0	1	1	1	1	0	1	1	1	1	1	1	1	1	0	1	0	1	0	1	1	0
ERR3449499	SPARK_766_C2	K. pneumoniae	0,0,137,12,7,0,0,1,0,0	29	0	0	1	1	0	1	1	0	1	1	1	1	0	1	1	0	1	1	1	1	1	0	1	0	1	1	1	1	0	1	1	1	1	1	1	1	1	0	1	0	1	0	1	1	0
ERR3844680	SPARK_2301_C1	K. pneumoniae	0,0,137,11,15,1,0,0,0,0	29	0	0	1	1	0	1	1	0	1	1	1	1	0	1	1	0	1	1	1	1	1	0	1	0	1	1	1	1	0	1	1	1	1	1	1	1	1	0	1	0	1	0	1	1	0
ERR3480165	SPARK_1511_C1	K. pneumoniae	0,0,137,1,1,3,0,1,0,0	29	0	0	1	1	0	1	1	0	1	1	1	1	0	1	1	0	1	1	1	1	1	0	1	0	1	1	1	1	0	1	1	1	1	1	1	1	1	0	1	0	1	0	1	1	0
ERR3967798	SPARK_2641_C1	K. pneumoniae	0,0,137,1,1,0,0,6,0,0	29	0	0	1	1	0	1	1	0	1	1	1	1	0	1	1	0	1	1	1	1	1	0	1	0	1	1	1	1	0	1	1	1	1	1	1	1	1	0	1	0	1	0	1	1	0
ERR204292	M19	K. pneumoniae	0,0,137,11,*,*,*,*,*,*	29	0	0	1	1	0	1	1	0	1	1	1	1	0	1	1	0	1	1	1	1	1	0	1	0	1	1	1	1	0	1	1	1	1	1	1	1	1	0	1	0	1	0	1	0	0
24042_7#236	COMRU-KPN-BC-2015-4	K. pneumoniae	0,0,137,20,*,*,*,*,*,*	29	0	0	1	1	0	1	1	0	1	1	1	1	0	1	1	0	1	1	1	1	1	0	1	0	1	1	1	1	0	1	1	1	1	1	1	1	1	0	1	0	1	0	1	1	0
24042_7#215	COMRU-KPN-BC-2014-4	K. pneumoniae	0,0,137,11,*,*,*,*,*,*	29	0	0	1	1	0	1	1	0	1	1	1	1	0	1	1	0	1	1	1	1	1	0	1	0	1	1	1	1	0	1	1	1	1	1	1	1	1	0	1	0	1	0	1	1	0
151	230411-40332	K. pneumoniae	0,0,137,11,35,0,0,*,*,*	29	0	0	1	1	0	1	1	0	1	1	1	1	0	1	1	0	1	1	1	1	1	0	1	0	1	1	1	1	0	1	1	1	1	1	1	1	1	0	1	0	1	0	1	1	0
BA468	BA468	K. pneumoniae	0,0,137,9,3,0,0,13,*,*	29	0	0	1	1	0	1	1	0	1	1	1	1	0	1	1	0	1	1	1	1	1	0	1	0	1	1	1	1	0	1	1	1	1	1	1	1	1	0	1	0	1	0	1	1	0
BA1335	BA1335	K. pneumoniae	0,0,137,9,3,0,0,3,2,0	29	0	0	1	1	0	1	1	0	1	1	1	1	0	1	1	0	1	1	1	1	1	0	1	0	1	1	1	1	0	1	1	1	1	1	1	1	1	0	1	0	1	0	1	1	0
24042_7#344	V17	K. pneumoniae	0,0,137,11,*,*,*,*,*,*	29	0	0	1	1	0	1	1	0	1	1	1	1	0	1	1	0	1	1	1	1	1	0	1	0	1	1	1	1	0	1	1	1	1	1	1	1	1	0	1	0	1	0	1	1	0
BA16575	BA16575	K. pneumoniae	0,0,137,6,0,0,9,0,*,*	29	0	0	1	1	0	1	1	0	1	1	1	1	0	1	1	0	1	1	1	1	1	0	1	0	1	1	1	1	0	1	1	1	1	1	1	1	1	0	1	0	1	0	1	1	0
24042_7#277	1690093	K. pneumoniae	0,0,137,1,*,*,*,*,*,*	29	0	0	1	1	0	1	1	0	1	1	1	1	0	1	1	0	1	1	1	1	1	0	1	0	1	1	1	1	0	1	1	1	1	1	1	1	1	0	1	0	1	0	1	1	0
SRR10694662	VT-01	K. pneumoniae	0,0,137,20,1,0,0,0,*,*	29	0	0	1	1	0	1	1	0	1	1	1	1	0	1	1	0	1	1	1	1	1	0	1	0	1	1	1	1	0	1	1	1	1	1	1	1	1	0	1	0	1	0	1	1	0
SRR14449639	ARLG-7522	K. pneumoniae	0,0,237,1,0,0,3,0,0,0	30	0	0	1	1	0	1	1	0	1	1	1	1	0	1	1	0	1	1	1	1	1	0	1	0	1	1	1	1	0	1	1	1	1	1	1	1	1	0	1	0	1	0	1	1	0
ERR1334426	EuSCAPE_GR011	K. pneumoniae	0,0,237,1,0,0,0,0,0,0	30	0	0	1	1	0	1	1	0	1	1	1	1	0	1	1	0	1	1	1	1	1	0	1	0	1	1	1	1	0	1	1	1	1	1	1	1	1	0	1	0	1	0	1	1	0
Klebsiella_pneumoniae_INF357	INF357	K. pneumoniae	0,0,237,1,0,0,5,*,*,*	30	0	0	1	1	0	1	1	0	1	1	1	1	0	1	1	0	1	1	1	1	1	0	1	0	1	1	1	1	0	1	1	1	1	1	1	1	1	0	1	0	1	0	1	1	0
5150_1#3	AJ049	K. pneumoniae	0,0,237,1,0,0,1,0,0,0	30	0	1	1	1	0	1	1	0	1	1	1	1	0	1	1	0	1	1	1	1	1	0	1	0	1	1	1	1	1	1	1	1	1	1	1	1	1	0	1	0	1	0	1	1	0
ERR3480129	SPARK_1417_C1	K. pneumoniae	0,0,237,1,0,3,0,0,0,0	30	0	0	1	1	0	1	1	0	1	1	1	1	0	1	1	0	1	1	1	1	1	0	1	0	1	1	1	1	0	1	1	1	1	1	1	1	1	0	1	0	1	0	1	1	0
ERR1289839	EuSCAPE_ES241	K. pneumoniae	0,0,422,1,0,0,0,0,0,0	33	0	0	1	1	0	1	1	0	1	1	1	1	0	1	1	0	1	1	1	1	1	1	1	0	1	1	1	1	0	1	1	1	1	1	1	1	1	0	1	0	1	0	1	1	0
ERR3469845	SPARK_292_C1	K. pneumoniae	0,0,422,1,0,0,0,1,0,0	33	0	0	1	1	0	1	1	0	1	1	1	1	0	1	1	0	1	1	1	1	1	1	1	0	1	1	1	1	0	1	1	1	1	1	1	1	1	0	1	0	1	0	1	1	0
SRR14449491	ARLG-6540	K. pneumoniae	0,0,13,40,1,0,0,0,0,0	34	0	0	1	1	0	1	1	0	1	1	1	1	0	1	1	0	1	1	1	1	1	0	1	0	1	1	1	1	0	1	1	1	1	1	1	1	1	0	1	0	1	0	1	1	0
SRR14450233	ARLG-6880	K. pneumoniae	0,0,13,56,0,0,0,0,0,0	34	0	0	1	1	0	1	1	0	1	1	1	1	0	1	1	0	1	1	1	1	1	0	1	0	1	1	1	1	0	1	1	1	1	1	1	1	1	0	1	0	1	0	1	1	0
SRR14449842	ARLG-7290	K. pneumoniae	0,0,13,21,2,0,0,0,0,0	34	0	0	1	1	0	1	1	0	1	1	1	1	0	1	1	0	1	1	1	1	1	0	1	0	1	1	1	1	0	1	1	1	1	1	1	1	1	0	1	0	1	0	1	1	0
SRR12509533	ARLG-4157	K. pneumoniae	0,0,13,54,0,0,0,0,0,0	34	0	0	1	1	0	1	1	0	1	1	1	1	0	1	1	0	1	1	1	1	1	0	1	0	1	1	1	1	0	1	1	1	1	1	1	1	1	0	1	0	1	0	1	1	0
SRR12508877	ARLG-4814	K. pneumoniae	0,0,13,71,0,0,0,0,0,0	34	0	0	1	1	0	1	1	0	1	1	1	1	0	1	1	0	1	1	1	1	1	1	1	0	1	1	1	1	0	1	1	1	1	1	1	1	1	0	1	0	1	0	1	1	0
SRR14449865	ARLG-7240	K. pneumoniae	0,0,13,70,0,0,0,*,*,*	34	0	0	1	1	0	1	1	0	1	1	1	1	0	1	1	0	1	1	1	1	1	0	1	0	1	1	1	1	0	1	1	1	1	1	1	1	1	0	1	0	1	0	1	1	0
SRR14449614	ARLG-7557	K. pneumoniae	0,0,13,76,0,0,0,0,0,0	34	0	0	1	1	0	1	1	0	1	1	1	1	0	1	1	0	1	1	1	1	1	0	1	0	1	1	1	1	0	1	1	1	1	1	1	1	1	0	1	0	1	0	1	1	0
SRR2098783	Kpn0003	K. pneumoniae	0,0,13,15,4,0,0,0,0,0	34	0	0	1	1	0	1	1	0	1	1	1	1	0	1	1	0	1	1	1	1	1	0	1	0	1	1	1	1	0	1	1	1	1	1	1	1	1	0	1	0	1	0	1	1	0
SRR2098785	Kpn0070	K. pneumoniae	0,0,13,42,0,1,0,0,0,0	34	0	0	1	1	0	1	1	0	1	1	1	1	0	1	1	0	1	1	1	1	1	0	1	0	1	1	1	1	0	1	1	1	1	1	1	1	1	0	1	0	1	0	1	1	0
ERR314560	ERR314560	K. pneumoniae	0,0,13,5,1,3,0,0,0,0	34	0	0	1	1	0	1	1	0	1	1	1	1	0	1	1	0	1	1	1	1	1	0	1	0	1	1	1	1	0	1	1	1	1	1	1	1	1	0	1	0	1	0	1	1	0
ERR1289830	EuSCAPE_ES232	K. pneumoniae	0,0,13,13,2,0,0,0,0,0	34	0	0	1	1	0	1	1	0	1	1	1	1	0	1	1	0	1	1	1	1	1	0	1	0	1	1	1	1	0	1	1	1	1	1	1	1	1	0	1	0	1	0	1	1	0
ERR1217450	EuSCAPE_IT379	K. pneumoniae	0,0,13,13,1,0,0,0,0,0	34	0	0	1	1	0	1	1	0	1	1	1	1	0	1	1	0	1	1	1	1	1	0	1	0	1	1	1	1	0	1	1	1	1	1	1	1	1	0	1	0	1	0	1	1	0
ERR1334686	EuSCAPE_PT044	K. pneumoniae	0,0,13,6,0,0,0,0,0,0	34	0	0	1	1	0	1	1	0	1	1	1	1	0	1	1	0	1	1	1	1	1	0	1	0	1	1	1	1	0	1	1	1	1	1	1	1	1	0	1	0	1	0	1	1	0
ERR1514955	EuSCAPE_IE013	K. pneumoniae	0,0,13,9,0,0,0,0,0,0	34	0	0	1	1	0	1	1	0	1	1	1	1	0	1	1	0	1	1	1	1	1	0	1	0	1	1	1	1	0	1	1	1	1	1	1	1	1	0	1	0	1	0	1	1	0
ERR1205043	EuSCAPE_FR022	K. pneumoniae	0,0,13,16,0,0,0,0,0,0	34	0	0	1	1	0	1	1	0	1	1	1	1	0	1	1	0	1	1	1	1	1	0	1	0	1	1	1	1	0	1	1	1	1	1	1	1	1	0	1	0	1	0	1	1	0
Klebsiella_pneumoniae_INF348	INF348	K. pneumoniae	0,0,13,13,19,0,0,0,0,0	34	0	0	1	1	0	1	1	0	1	1	1	1	0	1	1	0	1	1	1	1	1	0	1	0	1	1	1	1	0	1	1	1	1	1	1	1	1	0	1	0	1	0	1	1	0
16852_1#40	KSB1_9I	K. pneumoniae	0,0,13,48,0,0,0,0,0,0	34	0	0	1	1	0	1	1	0	1	1	1	1	0	1	1	0	1	1	1	1	1	0	1	0	1	1	1	1	0	1	1	1	1	1	1	1	1	0	1	0	1	0	1	1	0
16703_7#79	INF338	K. pneumoniae	0,0,13,15,1,*,*,*,*,*	34	0	0	1	1	0	1	1	0	1	1	1	1	0	1	1	0	1	1	1	1	1	0	1	0	1	1	1	1	0	1	1	1	1	1	1	1	1	0	1	0	1	0	1	1	0
16870_8#44	INF202	K. pneumoniae	0,0,13,*,*,*,*,*,*,*	34	0	0	1	1	0	1	1	0	1	1	1	1	0	1	1	0	1	1	1	1	1	0	1	0	1	1	1	1	0	1	1	1	1	1	1	1	1	0	1	0	1	0	1	1	0
18090_3#27	KSB2_8D	K. pneumoniae	0,0,13,*,*,*,*,*,*,*	34	0	0	1	1	0	1	1	0	1	1	1	1	0	1	1	0	1	1	1	1	1	0	1	0	1	1	1	1	0	1	1	1	1	1	1	1	1	0	1	0	1	0	1	1	0
AH0360_C4PNMANXX_GTAGAGGA-AAGGAGTA_L006	KSB1_7I	K. pneumoniae	0,0,13,48,0,0,0,0,0,0	34	0	0	1	1	0	1	1	0	1	1	1	1	0	1	1	0	1	1	1	1	1	0	1	0	1	1	1	1	0	1	1	1	1	1	1	1	1	0	1	0	1	0	1	1	0
16852_1#32	KSB1_9H	K. pneumoniae	0,0,13,56,*,*,*,*,*,*	34	0	0	1	1	0	1	1	0	1	1	1	1	0	1	1	0	1	1	1	1	1	0	1	0	1	1	1	1	0	1	1	1	1	1	1	1	1	0	1	0	1	0	1	1	0
5151_5#12	QMP M1-771	K. pneumoniae	0,0,13,41,0,0,0,0,0,0	34	0	0	1	1	0	1	1	0	1	1	1	1	0	1	1	0	1	1	1	1	1	0	1	0	1	1	1	1	0	1	1	1	1	1	1	1	1	0	1	0	1	0	1	1	0
5193_3#4	K280N	K. pneumoniae	0,0,13,27,0,0,0,0,0,0	34	0	0	1	1	0	1	1	0	1	1	1	1	0	1	1	0	1	1	1	1	1	0	1	0	1	1	1	1	0	1	1	1	1	1	1	1	1	0	1	0	1	0	1	1	0
5150_3#5	AJ156	K. pneumoniae	0,0,13,6,1,0,0,2,*,*	34	0	0	1	1	0	1	1	0	1	1	1	1	0	1	1	0	1	1	1	1	1	0	1	0	1	1	1	1	0	1	1	1	1	1	1	1	1	0	1	0	1	0	1	1	0
ERR3416011	SB5468	K. pneumoniae	0,0,13,39,0,0,0,0,0,0	34	0	0	1	1	0	1	1	0	0	1	1	1	0	1	1	0	1	1	1	1	0	0	1	0	1	1	1	1	0	1	1	1	1	1	1	1	1	0	1	0	1	0	1	1	0
ERR3415943	SB5395	K. pneumoniae	0,0,13,39,0,0,0,0,0,0	34	0	0	1	1	0	1	1	0	0	1	1	1	0	1	1	0	1	1	1	1	0	0	1	0	1	1	1	1	0	1	1	1	1	1	1	1	1	0	1	0	1	0	1	1	0
ERR3416135	SB5606	K. pneumoniae	0,0,13,35,0,0,0,0,0,0	34	0	0	1	1	0	1	1	0	1	1	1	1	0	1	1	0	1	1	1	1	0	0	1	0	1	1	1	1	0	1	1	1	1	1	1	1	1	0	1	0	1	0	1	1	0
ERR3416220	SB5695	K. pneumoniae	0,0,13,33,0,0,0,0,1,0	34	0	0	1	1	0	1	1	0	1	1	1	1	0	1	1	0	1	1	1	1	1	0	1	0	1	1	1	1	0	1	1	1	1	1	1	1	1	0	1	0	1	0	1	1	0
ERR3416309	SB5800	K. pneumoniae	0,0,13,41,1,0,0,0,*,*	34	0	0	1	1	0	1	1	0	1	1	1	1	0	1	1	0	1	1	1	1	1	0	1	0	1	1	1	1	0	1	1	1	1	1	1	1	1	0	1	0	1	0	1	1	0
ERR4367504	17CK	K. pneumoniae	0,0,13,24,0,0,0,0,0,0	34	0	0	1	1	0	1	1	0	1	1	1	1	0	1	1	0	1	1	1	1	1	0	1	0	1	1	1	1	0	1	1	1	1	1	1	1	1	0	1	0	1	0	1	1	0
NUH28_S17_L001	NUH28	K. pneumoniae	0,0,13,12,4,0,0,1,0,0	34	0	0	1	1	0	1	1	0	1	1	1	1	0	1	1	0	1	1	1	1	0	0	1	0	1	1	1	1	0	1	1	1	1	1	1	1	1	0	1	0	1	0	1	1	0
ERR6057953	DASSIM38743710	K. pneumoniae	0,0,13,*,*,*,*,*,*,*	34	0	0	1	1	0	1	1	0	1	1	1	1	0	1	1	0	1	1	1	1	1	0	1	0	1	1	1	1	0	1	1	1	1	1	1	1	1	0	1	0	1	0	1	1	0
ERR6058011	DASSIM38743729	K. pneumoniae	0,0,13,61,0,0,0,*,*,*	34	0	0	1	1	0	1	1	0	1	1	1	1	0	1	1	0	1	1	1	1	1	0	1	0	1	1	1	1	0	1	1	1	1	1	1	1	1	0	1	0	1	0	1	1	0
ERR6057932	DASSIM38743799	K. pneumoniae	0,0,13,37,1,*,*,*,*,*	34	0	0	1	1	0	1	1	0	1	1	1	1	0	1	1	0	1	1	1	1	1	0	1	0	1	1	1	1	0	1	1	1	1	1	1	1	1	0	1	0	1	0	1	1	0
ERR6057940	DASSIM38743705	K. pneumoniae	0,0,13,37,1,*,*,*,*,*	34	0	0	1	1	0	1	1	0	1	1	1	1	0	1	1	0	1	1	1	1	1	0	1	0	1	1	1	1	0	1	1	1	1	1	1	1	1	0	1	0	1	0	1	1	0
ERR972015	D40180	K. pneumoniae	0,0,13,*,*,*,*,*,*,*	34	0	0	1	1	0	1	1	0	1	1	1	1	0	1	1	0	1	1	1	1	1	0	1	0	1	1	1	1	0	1	1	1	1	1	1	1	1	0	1	0	1	0	1	1	0
T7-414	T7-414	K. pneumoniae	0,0,13,32,0,0,0,0,0,0	34	0	0	1	1	0	1	1	0	1	1	1	1	0	1	1	0	1	1	1	1	1	0	1	0	1	1	1	1	0	1	1	1	1	1	1	1	1	0	1	0	1	0	1	1	0
T7-198	T7-198	K. pneumoniae	0,0,13,8,3,0,0,0,0,0	34	0	0	1	1	0	1	1	0	0	1	1	1	0	1	1	0	1	1	1	1	1	0	1	0	1	1	1	1	0	1	1	1	1	1	1	1	1	0	1	0	1	0	1	1	0
T7-378	T7-378	K. pneumoniae	0,0,13,8,2,1,0,0,0,0	34	0	0	1	1	0	1	1	0	1	1	1	1	0	1	1	0	1	1	1	1	1	0	1	0	1	1	1	1	0	1	1	1	1	1	1	1	1	0	1	0	1	0	1	1	0
T7-093	T7-093	K. pneumoniae	0,0,13,8,2,1,2,0,0,0	34	0	0	1	1	0	1	1	0	0	1	1	1	0	1	1	0	1	1	1	1	1	0	1	0	1	1	1	1	0	1	1	1	1	1	1	1	1	0	1	0	1	0	1	1	0
T7-194	T7-194	K. pneumoniae	0,0,13,8,2,1,1,0,0,0	34	0	0	1	1	0	1	1	0	1	1	1	1	0	1	1	0	1	1	1	1	1	0	1	0	1	1	1	1	0	1	1	1	1	1	1	1	1	0	1	0	1	0	1	1	0
T7-295	T7-295	K. pneumoniae	0,0,13,8,3,1,0,0,0,0	34	0	0	1	1	0	1	1	0	1	1	1	1	0	1	1	0	1	1	1	1	1	0	1	0	1	1	1	1	0	1	1	1	1	1	1	1	1	0	1	0	1	0	1	1	0
T7-085	T7-085	K. pneumoniae	0,0,13,16,1,0,0,0,0,0	34	0	0	1	1	0	1	1	0	1	1	1	1	0	1	1	0	1	1	1	1	1	0	1	0	1	1	1	1	0	1	1	1	1	1	1	1	1	0	1	0	1	0	1	1	0
ERR3448978	SPARK_163_C1	K. pneumoniae	0,0,13,28,0,0,0,0,0,0	34	0	0	1	1	0	1	1	0	1	1	1	1	0	1	1	0	1	1	1	1	1	0	1	0	1	1	1	1	0	1	1	1	1	1	1	1	1	0	1	0	1	0	1	1	0
ERR3844682	SPARK_2410_C1	K. pneumoniae	0,0,13,23,0,0,0,0,0,0	34	0	0	1	1	0	1	1	0	1	1	1	1	0	1	1	0	1	1	1	1	1	0	1	0	1	1	1	1	0	1	1	1	1	1	1	1	1	0	1	0	1	0	1	1	0
ERR3480031	SPARK_1473_C2	K. pneumoniae	0,0,13,21,1,0,0,0,0,0	34	0	0	1	1	0	1	1	0	1	1	1	1	0	1	1	0	1	1	1	1	1	0	1	0	1	1	1	1	0	1	1	1	1	1	1	1	1	0	1	0	1	0	1	1	0
ERR3932012	SPARK_1683_C1	K. pneumoniae	0,0,13,25,0,0,0,0,1,0	34	0	0	1	1	0	1	1	0	1	1	1	1	0	1	1	0	1	1	1	1	1	0	1	0	1	1	1	1	0	1	1	1	1	1	1	1	1	0	1	0	1	0	1	1	0
ERR4374816	SPARK_290_C1	K. pneumoniae	0,0,13,26,0,0,0,0,0,0	34	0	0	1	1	0	1	1	0	1	1	1	1	0	1	1	0	1	1	1	1	1	0	1	0	1	1	1	1	0	1	1	1	1	1	1	1	1	0	1	0	1	0	1	1	0
ERR3469848	SPARK_295_C1	K. pneumoniae	0,0,13,25,0,0,0,0,0,0	34	0	0	1	1	0	1	1	0	1	1	1	1	0	1	1	0	1	1	1	1	1	0	1	0	1	1	1	1	0	1	1	1	1	1	1	1	1	0	1	0	1	0	1	1	0
ERR4374820	SPARK_305_C1	K. pneumoniae	0,0,13,5,1,2,0,0,0,0	34	0	0	1	1	0	1	1	0	1	1	1	1	0	1	1	0	1	1	1	1	1	0	1	0	1	1	1	1	0	1	1	1	1	1	1	1	1	0	1	0	1	0	1	1	0
ERR3449313	SPARK_610_C1	K. pneumoniae	0,0,13,13,3,0,1,1,1,0	34	0	0	1	0	0	1	1	0	1	1	1	1	0	1	1	0	1	1	1	1	1	0	1	0	0	1	1	1	0	1	1	1	1	1	1	1	1	0	1	0	1	0	1	1	0
ERR4023103	SPARK_2649_C1	K. pneumoniae	0,0,13,13,3,0,1,1,0,0	34	0	0	1	0	0	1	1	0	1	1	1	1	0	1	1	0	1	1	1	1	1	0	1	0	0	1	1	1	0	1	1	1	1	1	1	1	1	0	1	0	1	0	1	1	0
ERR3480103	SPARK_1389_C1	K. pneumoniae	0,0,13,13,7,0,0,0,0,0	34	0	0	1	0	0	1	1	0	1	1	1	1	0	1	1	0	1	1	1	1	1	0	1	0	0	1	1	1	0	1	1	1	1	1	1	1	1	0	1	0	1	0	1	1	0
SRR1508864	H1183	K. pneumoniae	0,0,13,*,*,*,*,*,*,*	34	0	0	1	1	0	1	1	0	1	1	1	1	0	1	1	0	1	1	1	1	1	0	1	0	1	1	1	1	0	1	1	1	1	1	1	1	1	0	1	0	1	0	1	1	0
24042_7#291	1675478	K. pneumoniae	0,0,13,12,3,0,0,*,*,*	34	0	0	1	1	0	1	1	0	1	1	1	1	0	1	1	0	1	1	1	1	1	0	1	0	1	1	1	1	0	1	1	1	1	1	1	1	1	0	1	0	1	0	1	1	0
CM3560	CM3560	K. pneumoniae	0,0,13,12,3,0,0,1,0,0	34	0	0	1	1	0	1	1	0	1	1	1	1	0	1	1	0	1	1	1	1	0	0	1	0	1	1	1	1	0	1	1	1	1	1	1	1	1	0	1	0	1	0	1	0	0
24042_7#268	1675487	K. pneumoniae	0,0,13,12,3,0,0,*,*,*	34	0	0	1	1	0	1	1	0	1	1	1	1	0	1	1	0	1	1	1	1	1	0	1	0	1	1	1	1	0	1	1	1	1	1	1	1	1	0	1	0	1	0	1	1	0
24042_7#326	1623483	K. pneumoniae	0,0,13,12,4,*,*,*,*,*	34	0	0	1	1	0	1	1	0	1	1	1	1	0	1	1	0	1	1	1	1	1	0	1	0	1	1	1	1	0	1	1	1	1	1	1	1	1	0	1	0	1	0	1	1	0
205	010114-15345	K. pneumoniae	0,0,13,13,20,0,0,*,*,*	34	0	0	1	1	0	1	1	0	1	1	1	1	0	1	1	0	1	1	1	1	1	0	1	0	1	1	1	1	0	1	1	1	1	1	1	1	1	0	1	0	1	0	1	1	0
24042_7#349	V22	K. pneumoniae	0,0,13,12,*,*,*,*,*,*	34	0	0	1	1	0	1	1	0	1	1	1	1	0	1	1	0	1	1	1	1	1	0	1	0	1	1	1	1	0	1	1	1	1	1	1	1	1	0	1	0	1	0	1	1	0
21	040812-14943	K. pneumoniae	0,0,13,12,10,0,0,0,*,*	34	0	0	1	1	0	1	1	0	1	1	1	1	0	1	1	0	1	1	1	1	1	0	1	0	1	1	1	1	0	1	1	1	1	1	1	1	1	0	1	0	1	0	1	1	0
BA30084	BA30084	K. pneumoniae	0,0,13,46,0,0,0,0,0,0	34	0	0	1	1	0	1	1	0	0	1	1	1	0	1	1	0	1	1	1	1	0	0	1	0	1	1	1	1	0	1	1	1	1	1	1	1	1	0	1	0	1	0	1	1	0
SRR10694651	FL-03	K. pneumoniae	0,0,13,31,0,0,0,0,0,0	34	0	0	1	1	0	1	1	0	1	1	1	1	0	1	1	0	1	1	1	1	1	0	1	0	1	1	1	1	0	1	1	1	1	1	1	1	1	0	1	0	1	0	1	1	0
ERR560525	SB4763	K. pneumoniae	0,0,131,1,69,0,0,0,*,*	35	0	0	1	1	0	1	1	0	1	1	1	1	0	1	1	0	1	1	1	1	1	1	1	0	1	1	1	1	0	1	1	1	1	1	1	1	1	1	1	0	1	0	1	1	0
SRR12508938	ARLG-4172	K. pneumoniae	0,0,131,1,16,0,0,3,0,0	35	0	0	1	1	0	1	1	0	1	1	1	1	0	1	1	0	1	1	1	1	1	1	1	0	1	1	1	1	0	1	1	1	1	1	1	1	1	1	1	0	1	0	1	1	0
ERR257656	ERR257656	K. pneumoniae	0,0,131,1,100,0,0,0,0,0	35	0	0	1	1	0	1	1	0	1	1	1	1	0	1	1	0	1	1	1	1	1	1	1	0	1	1	1	1	0	1	1	1	1	1	1	1	1	1	1	0	1	0	1	1	0
ERR314415	ERR314415	K. pneumoniae	0,0,131,1,88,1,0,0,0,0	35	0	0	1	1	0	1	1	0	1	1	1	1	0	1	1	0	1	1	1	1	1	1	1	0	1	1	1	1	0	1	1	1	1	1	1	1	1	1	1	0	1	0	1	1	0
ERR314435	ERR314435	K. pneumoniae	0,0,131,1,40,0,2,0,0,0	35	0	0	1	1	0	1	1	0	1	1	1	1	0	1	1	0	1	1	1	1	1	1	1	0	1	1	1	1	0	1	1	1	1	1	1	1	1	1	1	0	1	0	1	1	0
ERR257646	ERR257646	K. pneumoniae	0,0,131,1,40,0,0,0,0,0	35	0	0	1	1	0	1	1	0	1	1	1	1	0	1	1	0	1	1	1	1	1	1	1	0	1	1	1	1	0	1	1	1	1	1	1	1	1	1	1	0	1	0	1	1	0
ERR257638	ERR257638	K. pneumoniae	0,0,131,1,40,0,0,0,0,0	35	0	0	1	1	0	1	1	0	1	1	1	1	0	1	1	0	1	1	1	1	1	1	1	0	1	1	1	1	0	1	1	1	1	1	1	1	1	1	1	0	1	0	1	1	0
ERR1289803	EuSCAPE_ES205	K. pneumoniae	0,0,131,1,17,0,0,0,0,0	35	0	0	1	1	0	1	1	0	1	1	1	1	0	1	1	0	1	1	1	1	1	1	1	0	1	1	1	1	0	1	1	1	1	1	1	1	1	1	1	0	1	0	1	1	0
ERR1289810	EuSCAPE_ES212	K. pneumoniae	0,0,131,1,15,0,0,0,0,0	35	0	0	1	1	0	1	1	0	1	1	1	1	0	1	1	0	1	1	1	1	1	1	1	0	1	1	1	1	0	1	1	1	1	1	1	1	1	1	1	0	1	0	1	1	0
ERR1541427	EuSCAPE_TR178	K. pneumoniae	0,0,131,1,19,0,0,0,0,0	35	0	0	1	1	0	1	1	0	1	1	1	1	0	1	1	0	1	1	1	1	1	1	1	0	1	1	1	1	0	1	1	1	1	1	1	1	1	1	1	0	1	0	1	1	0
ERR1541420	EuSCAPE_TR170	K. pneumoniae	0,0,131,1,19,0,0,0,0,0	35	0	0	1	1	0	1	1	0	1	1	1	1	0	1	1	0	1	1	1	1	1	1	1	0	1	1	1	1	0	1	1	1	1	1	1	1	1	1	1	0	1	0	1	1	0
ERR1541411	EuSCAPE_TR160	K. pneumoniae	0,0,131,1,19,0,0,0,0,0	35	0	0	1	1	0	1	1	0	1	1	1	1	0	1	1	0	1	1	1	1	1	1	1	0	1	1	1	1	0	1	1	1	1	1	1	1	1	1	1	0	1	0	1	1	0
ERR1374924	EuSCAPE_LU015	K. pneumoniae	0,0,131,1,24,0,0,0,0,0	35	0	0	1	1	0	1	1	0	1	1	1	1	0	1	1	0	1	1	1	1	1	1	1	0	1	1	1	1	0	1	1	1	1	1	1	1	1	1	1	0	1	0	1	1	0
ERR1217342	EuSCAPE_IT167	K. pneumoniae	0,0,131,1,33,0,0,0,0,0	35	0	0	1	1	0	1	1	0	1	1	1	1	0	1	1	0	1	1	1	1	1	1	1	0	1	1	1	1	0	1	1	1	1	1	1	1	1	1	1	0	1	0	1	1	0
ERR1289740	EuSCAPE_GR015	K. pneumoniae	0,0,131,1,13,0,0,0,0,0	35	0	0	1	1	0	1	1	0	1	1	1	1	0	1	1	0	1	1	1	1	1	1	1	0	1	1	1	1	0	1	1	1	1	1	1	1	1	1	1	0	1	0	1	1	0
ERR1217340	EuSCAPE_IT165	K. pneumoniae	0,0,131,1,15,0,0,0,0,0	35	0	0	1	1	0	1	1	0	1	1	1	1	0	1	1	0	1	1	1	1	1	1	1	0	1	1	1	1	0	1	1	1	1	1	1	1	1	1	1	0	1	0	1	1	0
ERR1334730	EuSCAPE_PT090	K. pneumoniae	0,0,131,1,8,0,0,0,0,0	35	0	0	1	1	0	1	1	0	1	1	1	1	0	1	1	0	1	1	1	1	1	1	1	0	1	1	1	1	0	1	1	1	1	1	1	1	1	1	1	0	1	0	1	1	0
ERR1217151	EuSCAPE_IL067	K. pneumoniae	0,0,131,1,5,1,0,0,0,0	35	0	0	1	1	0	1	1	0	1	1	1	1	0	1	1	0	1	1	1	1	1	1	1	0	1	1	1	1	0	1	1	1	1	1	1	1	1	1	1	0	1	0	1	1	0
ERR1289726	EuSCAPE_ES292	K. pneumoniae	0,0,131,1,8,0,2,0,0,0	35	0	0	1	1	0	1	1	0	1	1	1	1	0	1	1	0	1	1	1	1	1	1	1	0	1	1	1	1	0	1	1	1	1	1	1	1	1	1	1	0	1	0	1	1	0
ERR1541292	EuSCAPE_TR013	K. pneumoniae	0,0,131,1,21,0,0,0,0,0	35	0	0	1	1	0	1	1	0	1	1	1	1	0	1	1	0	1	1	1	1	1	1	1	0	1	1	1	1	0	1	1	1	1	1	1	1	1	1	1	0	1	0	1	1	0
ERR1289833	EuSCAPE_ES235	K. pneumoniae	0,0,131,1,8,0,0,1,0,0	35	0	0	1	1	0	1	1	0	1	1	1	1	0	1	1	0	1	1	1	1	1	1	1	0	1	1	1	1	0	1	1	1	1	1	1	1	1	1	1	0	1	0	1	1	0
ERR1204952	EuSCAPE_CZ018	K. pneumoniae	0,0,131,1,26,0,1,0,0,0	35	0	0	1	1	0	1	1	0	1	1	1	1	0	1	1	0	1	1	1	1	1	1	1	0	1	1	1	1	0	1	1	1	1	1	1	1	1	1	1	0	1	0	1	1	0
ERR1415556	EuSCAPE_UK049	K. pneumoniae	0,0,131,1,10,0,0,0,0,0	35	0	0	1	1	0	1	1	0	1	1	1	1	0	1	1	0	1	1	1	1	1	1	1	0	1	1	1	1	0	1	1	1	1	1	1	1	1	1	1	0	1	0	1	1	0
ERR1415673	EuSCAPE_HR015	K. pneumoniae	0,0,131,1,4,0,0,0,0,0	35	0	0	1	1	0	1	1	0	1	1	1	1	0	1	1	0	1	1	1	1	1	1	1	0	1	1	1	1	0	1	1	1	1	1	1	1	1	1	1	0	1	0	1	1	0
ERR1204950	EuSCAPE_CZ015	K. pneumoniae	0,0,131,1,26,0,0,0,0,0	35	0	0	1	1	0	1	1	0	1	1	1	1	0	1	1	0	1	1	1	1	1	1	1	0	1	1	1	1	0	1	1	1	1	1	1	1	1	1	1	0	1	0	1	1	0
ERR1514973	EuSCAPE_IE031	K. pneumoniae	0,0,131,1,8,0,0,0,0,3	35	0	0	1	1	0	1	1	0	1	1	1	1	0	1	1	0	1	1	1	1	1	1	1	0	1	1	1	1	0	1	1	1	1	1	1	1	1	1	1	0	1	0	1	1	0
ERR1289854	EuSCAPE_ES256	K. pneumoniae	0,0,131,1,8,0,1,0,0,0	35	0	0	1	1	0	1	1	0	1	1	1	1	0	1	1	0	1	1	1	1	1	1	1	0	1	1	1	1	0	1	1	1	1	1	1	1	1	1	1	0	1	0	1	1	0
ERR1228179	EuSCAPE_IT315	K. pneumoniae	0,0,131,1,16,0,2,0,0,0	35	0	0	1	1	0	1	1	0	1	1	1	1	0	1	1	0	1	1	1	1	1	1	1	0	1	1	1	1	0	1	1	1	1	1	1	1	1	1	1	0	1	0	1	1	0
ERR1334482	EuSCAPE_GR129	K. pneumoniae	0,0,131,1,9,0,0,0,0,0	35	0	0	1	1	0	1	1	0	1	1	1	1	0	1	1	0	1	1	1	1	1	1	1	0	1	1	1	1	0	1	1	1	1	1	1	1	1	1	1	0	1	0	1	1	0
ERR1415574	EuSCAPE_UK069	K. pneumoniae	0,0,131,1,18,0,0,0,0,0	35	0	0	1	1	0	1	1	0	1	1	1	1	0	1	1	0	1	1	1	1	1	1	1	0	1	1	1	1	0	1	1	1	1	1	1	1	1	1	1	0	1	0	1	1	0
ERR1204932	EuSCAPE_SK037	K. pneumoniae	0,0,131,1,12,0,0,0,0,0	35	0	0	1	1	0	1	1	0	1	1	1	1	0	1	1	0	1	1	1	1	1	1	1	0	1	1	1	1	0	1	1	1	1	1	1	1	1	1	1	0	1	0	1	1	0
ERR1541571	EuSCAPE_IT115	K. pneumoniae	0,0,131,1,5,0,1,0,0,0	35	0	0	1	1	0	1	1	0	1	1	1	1	0	1	1	0	1	1	1	1	1	1	1	0	1	1	1	1	0	1	1	1	1	1	1	1	1	1	1	0	1	0	1	1	0
ERR1289804	EuSCAPE_ES206	K. pneumoniae	0,0,131,1,8,0,0,0,0,2	35	0	0	1	1	0	1	1	0	1	1	1	1	0	1	1	0	1	1	1	1	1	1	1	0	1	1	1	1	0	1	1	1	1	1	1	1	1	1	1	0	1	0	1	1	0
ERR1204872	EuSCAPE_PL058	K. pneumoniae	0,0,131,2,0,0,0,0,0,0	35	0	0	1	1	0	1	1	0	1	1	1	1	0	1	1	0	1	1	1	1	1	1	1	0	1	1	1	1	0	1	1	1	1	1	1	1	1	1	1	0	1	0	1	1	0
ERR1374994	EuSCAPE_SI021	K. pneumoniae	0,0,131,1,28,0,0,0,0,0	35	0	0	1	1	0	1	1	0	1	1	1	1	0	1	1	0	1	1	1	1	1	1	1	0	1	1	1	1	0	1	1	1	1	1	1	1	1	1	1	0	1	0	1	1	0
ERR1217476	EuSCAPE_IT405	K. pneumoniae	0,0,131,1,11,0,0,0,0,0	35	0	0	1	1	0	1	1	0	1	1	1	1	0	1	1	0	1	1	1	1	1	1	1	0	1	1	1	1	0	1	1	1	1	1	1	1	1	1	1	0	1	0	1	1	0
ERR1415492	EuSCAPE_RO034	K. pneumoniae	0,0,131,0,0,0,0,0,0,0	35	0	0	1	1	0	1	1	0	1	1	1	1	0	1	1	0	1	1	1	1	1	1	1	0	1	1	1	1	0	1	1	1	1	1	1	1	1	1	1	0	1	0	1	1	0
ERR1541342	EuSCAPE_TR070	K. pneumoniae	0,0,131,1,35,0,0,0,0,0	35	0	0	1	1	0	1	1	0	1	1	1	1	0	1	1	0	1	1	1	1	1	1	1	0	1	1	1	1	0	1	1	1	1	1	1	1	1	1	1	0	1	0	1	1	0
ERR1217038	EuSCAPE_DE091	K. pneumoniae	0,0,131,1,40,0,0,1,0,0	35	0	0	1	1	0	1	1	0	1	1	1	1	0	1	1	0	1	1	1	1	1	1	1	0	1	1	1	1	0	1	1	1	1	1	1	1	1	1	1	0	1	0	1	1	0
ERR1541431	EuSCAPE_TR183	K. pneumoniae	0,0,131,1,40,0,1,0,0,0	35	0	0	1	1	0	1	1	0	1	1	1	1	0	1	1	0	1	1	1	1	1	1	1	0	1	1	1	1	0	1	1	1	1	1	1	1	1	1	1	0	1	0	1	1	0
ERR5530364	ERR5530364	K. pneumoniae	0,0,131,1,55,0,1,0,0,2	35	0	0	1	1	0	1	1	0	1	1	1	1	0	1	1	0	1	1	1	1	0	1	1	0	1	1	1	1	0	1	1	1	1	1	1	1	1	1	1	0	1	0	1	1	0
ERR5530385	ERR5530385	K. pneumoniae	0,0,131,1,55,0,1,0,0,2	35	0	0	1	1	0	1	1	0	1	1	1	1	0	1	1	0	1	1	1	1	1	1	1	0	1	1	1	1	0	1	1	1	1	1	1	1	1	1	1	0	1	0	1	1	0
ERR5530473	ERR5530473	K. pneumoniae	0,0,131,1,55,0,1,1,0,0	35	0	0	1	1	0	1	1	0	1	1	1	1	0	1	1	0	1	1	1	1	1	1	1	0	1	1	1	1	0	1	1	1	1	1	1	1	1	1	1	0	1	0	1	1	0
ERR5530348	ERR5530348	K. pneumoniae	0,0,131,1,55,0,1,0,0,2	35	0	0	1	1	0	1	1	0	1	1	1	1	0	1	1	0	1	1	1	1	1	1	1	0	1	1	1	1	0	1	1	1	1	1	1	1	1	1	1	0	1	0	1	1	0
ERR5530396	ERR5530396	K. pneumoniae	0,0,131,1,129,0,1,*,*,*	35	0	0	1	1	0	1	1	0	1	1	1	1	0	1	1	0	1	1	1	1	1	1	1	0	1	1	1	1	0	1	1	1	1	1	1	1	1	1	1	0	1	0	1	1	0
ERR5530520	ERR5530520	K. pneumoniae	0,0,131,1,55,0,1,0,0,*	35	0	0	1	1	0	1	1	0	1	1	1	1	0	1	1	0	1	1	1	1	1	1	1	0	1	1	1	1	0	1	1	1	1	1	1	1	1	1	1	0	1	0	1	1	0
ERR5530478	ERR5530478	K. pneumoniae	0,0,131,1,55,1,2,0,0,*	35	0	0	1	1	0	1	1	0	1	1	1	1	0	1	1	0	1	1	1	1	1	1	1	0	1	1	1	1	0	1	1	1	1	1	1	1	1	1	1	0	1	0	1	1	0
ERR5530504	ERR5530504	K. pneumoniae	0,0,131,1,55,0,1,0,0,0	35	0	0	1	1	0	1	1	0	1	1	1	1	0	1	1	0	1	1	1	1	1	1	1	0	1	1	1	1	0	1	1	1	1	1	1	1	1	1	1	0	1	0	1	1	0
ERR5530318	ERR5530318	K. pneumoniae	0,0,131,1,55,1,2,0,1,0	35	0	0	1	1	0	1	1	0	1	1	1	1	0	1	1	0	1	1	1	1	1	1	1	0	1	1	1	1	0	1	1	1	1	1	1	1	1	1	1	0	1	0	1	1	0
ERR5530480	ERR5530480	K. pneumoniae	0,0,131,1,55,1,2,0,1,0	35	0	0	1	1	0	1	1	0	1	1	1	1	0	1	1	0	1	1	1	1	1	1	1	0	1	1	1	1	0	1	1	1	1	1	1	1	1	1	1	0	1	0	1	1	0
ERR5530378	ERR5530378	K. pneumoniae	0,0,131,1,55,0,1,0,1,0	35	0	0	1	1	0	1	1	0	1	1	1	1	0	1	1	0	1	1	1	1	1	1	1	0	1	1	1	1	0	1	1	1	1	1	1	1	1	1	1	0	1	0	1	1	0
ERR5530445	ERR5530445	K. pneumoniae	0,0,131,1,130,0,0,*,*,*	35	0	0	1	1	0	1	1	0	1	1	1	1	0	1	1	0	1	1	1	1	1	1	1	0	1	1	1	1	0	1	1	1	1	1	1	1	1	1	1	0	1	0	1	1	0
ERR5530519	ERR5530519	K. pneumoniae	0,0,131,1,130,0,0,*,*,*	35	0	0	1	1	0	1	1	0	1	1	1	1	0	1	1	0	1	1	1	1	1	1	1	0	1	1	1	1	0	1	1	1	1	1	1	1	1	1	1	0	1	0	1	1	0
ERR5530405	ERR5530405	K. pneumoniae	0,0,131,1,55,0,2,0,*,*	35	0	0	1	1	0	1	1	0	1	1	1	1	0	1	1	0	1	1	1	1	1	1	1	0	1	1	1	1	0	1	1	1	1	1	1	1	1	1	1	0	1	0	1	1	0
ERR5530383	ERR5530383	K. pneumoniae	0,0,131,1,55,0,3,0,0,0	35	0	0	1	1	0	1	1	0	1	1	1	1	0	1	1	0	1	1	1	1	1	1	1	0	1	1	1	1	0	1	1	1	1	1	1	1	1	1	1	0	1	0	1	1	0
ERR5530490	ERR5530490	K. pneumoniae	0,0,131,1,130,*,*,*,*,*	35	0	0	1	1	0	1	1	0	1	1	1	1	0	1	1	0	1	1	1	1	1	1	1	0	1	1	1	1	0	1	1	1	1	1	1	1	1	1	1	0	1	0	1	1	0
ERR5530332	ERR5530332	K. pneumoniae	0,0,131,1,55,1,2,1,0,0	35	0	0	1	1	0	1	1	0	1	1	1	1	0	1	1	0	1	1	1	1	1	1	1	0	1	1	1	1	0	1	1	1	1	1	1	1	1	1	1	0	1	0	1	1	0
ERR5530344	ERR5530344	K. pneumoniae	0,0,131,1,55,1,2,0,1,*	35	0	0	1	1	0	1	1	0	1	1	1	1	0	1	1	0	1	1	1	1	1	1	1	0	1	1	1	1	0	1	1	1	1	1	1	1	1	1	1	0	1	0	1	1	0
ERR5530345	ERR5530345	K. pneumoniae	0,0,131,1,55,1,2,0,0,*	35	0	0	1	1	0	1	1	0	1	1	1	1	0	1	1	0	1	1	1	1	1	1	1	0	1	1	1	1	0	1	1	1	1	1	1	1	1	1	1	0	1	0	1	1	0
ERR5530361	ERR5530361	K. pneumoniae	0,0,131,1,55,0,1,0,0,0	35	0	0	1	1	0	1	1	0	1	1	1	1	0	1	1	0	1	1	1	1	1	1	1	0	1	1	1	1	0	1	1	1	1	1	1	1	1	1	1	0	1	0	1	1	0
ERR5530452	ERR5530452	K. pneumoniae	0,0,131,1,55,1,1,0,0,0	35	0	0	1	1	0	1	1	0	1	1	1	1	0	1	1	0	1	1	1	1	1	1	1	0	1	1	1	1	0	1	1	1	1	1	1	1	1	1	1	0	1	0	1	1	0
16780_6#15	KSB1_1A	K. pneumoniae	0,0,131,1,50,*,*,*,*,*	35	0	0	1	1	0	1	1	0	1	1	1	1	0	1	1	0	1	1	1	1	1	1	1	0	1	1	1	1	0	1	1	1	1	1	1	1	1	1	1	0	1	0	1	1	0
16852_1#23	KSB1_8G	K. pneumoniae	0,0,131,1,*,*,*,*,*,*	35	0	0	1	1	0	1	1	0	1	1	1	1	0	1	1	0	1	1	1	1	1	1	1	0	1	1	1	1	0	1	1	1	1	1	1	1	1	1	1	0	1	0	1	1	0
16870_7#38	INF017	K. pneumoniae	0,0,131,1,*,*,*,*,*,*	35	0	0	1	1	0	1	1	0	1	1	1	1	0	1	1	0	1	1	1	1	1	1	1	0	1	1	1	1	0	1	1	1	1	1	1	1	1	1	1	0	1	0	1	1	0
16852_1#81	KSB2_7D	K. pneumoniae	0,0,131,1,*,*,*,*,*,*	35	0	0	1	1	0	1	1	0	1	1	1	1	0	1	1	0	1	1	1	1	1	1	1	0	1	1	1	1	0	1	1	1	1	1	1	1	1	1	1	0	1	0	1	1	0
Klebsiella_pneumoniae_INF145	INF145	K. pneumoniae	0,0,131,1,*,*,*,*,*,*	35	0	0	1	1	0	1	1	0	1	1	1	1	0	1	1	0	1	1	1	1	1	1	1	0	1	1	1	1	0	1	1	1	1	1	1	1	1	1	1	0	1	0	1	1	0
16870_7#28	INF006	K. pneumoniae	0,0,131,1,*,*,*,*,*,*	35	0	0	1	1	0	1	1	0	1	1	1	1	0	1	1	0	1	1	1	1	1	1	1	0	1	1	1	1	0	1	1	1	1	1	1	1	1	1	1	0	1	0	1	1	0
Klebsiella_pneumoniae_INF168	INF168	K. pneumoniae	0,0,131,1,*,*,*,*,*,*	35	0	0	1	1	0	1	1	0	1	1	1	1	0	1	1	0	1	1	1	1	1	1	1	0	1	1	1	1	0	1	1	1	1	1	1	1	1	1	1	0	1	0	1	1	0
Klebsiella_pneumoniae_INF231	INF231	K. pneumoniae	0,0,131,1,80,0,1,*,*,*	35	0	0	1	1	0	1	1	0	1	1	1	1	0	1	1	0	1	1	1	1	1	1	1	0	1	1	1	1	0	1	1	1	1	1	1	1	1	1	1	0	1	0	1	1	0
ERR319547	9870_4_50	K. pneumoniae	0,0,131,1,18,0,0,0,0,0	35	0	0	1	1	0	1	1	0	1	1	1	1	0	1	1	0	1	1	1	1	1	1	1	0	1	1	1	1	0	1	1	1	1	1	1	1	1	1	1	0	1	0	1	1	0
5193_7#6	UI 2213	K. pneumoniae	0,0,131,5,5,*,*,*,*,*	35	0	0	1	1	0	1	1	0	1	1	1	1	0	1	1	0	1	1	1	0	1	1	1	0	1	1	1	1	0	1	1	1	1	1	1	1	1	1	1	0	1	0	1	0	0
5197_7#1	AF 3927	K. pneumoniae	0,0,131,1,68,0,0,0,*,*	35	0	0	1	1	0	1	1	0	1	1	1	1	0	1	1	0	1	1	1	1	1	1	1	0	1	1	1	1	0	1	1	1	1	1	1	1	1	1	1	0	1	0	1	1	0
ERR3416227	SB5702	K. pneumoniae	0,0,131,1,37,0,0,0,1,0	35	0	0	1	1	0	1	1	0	1	1	1	1	0	1	1	0	1	1	1	1	1	1	1	0	1	1	1	1	0	1	1	1	1	1	1	1	1	1	1	0	1	0	1	1	0
ERR3416228	SB5703	K. pneumoniae	0,0,131,1,37,0,0,0,1,0	35	0	0	1	1	0	1	1	0	1	1	1	1	0	1	1	0	1	1	1	1	1	1	1	0	1	1	1	1	0	1	1	1	1	1	1	1	1	1	1	0	1	0	1	1	0
ERR3416185	SB5658	K. pneumoniae	0,0,131,1,87,0,0,0,0,0	35	0	0	1	1	0	1	1	0	1	1	1	1	0	1	1	0	1	1	1	1	1	1	1	0	1	1	1	1	0	1	1	1	1	1	1	1	1	1	1	0	1	0	1	1	0
ERR3416124	SB5595	K. pneumoniae	0,0,131,1,91,0,0,0,0,0	35	0	0	1	1	0	1	1	0	1	1	1	1	0	1	1	0	1	1	1	1	0	1	1	0	1	1	1	1	0	1	1	1	1	1	1	1	1	1	1	0	1	0	1	1	0
ERR3416210	SB5684	K. pneumoniae	0,0,131,1,87,0,0,0,0,0	35	0	0	1	1	0	1	1	0	1	1	1	1	0	1	1	0	1	1	1	1	1	1	1	0	1	1	1	1	0	1	1	1	1	1	1	1	1	1	1	0	1	0	1	1	0
ERR3416123	SB5594	K. pneumoniae	0,0,131,1,91,0,0,0,0,0	35	0	0	1	1	0	1	1	0	1	1	1	1	0	1	1	0	1	1	1	1	0	1	1	0	1	1	1	1	0	1	1	1	1	1	1	1	1	1	1	0	1	0	1	1	0
ERR3416218	SB5693	K. pneumoniae	0,0,131,1,87,0,0,0,0,0	35	0	0	1	1	0	1	1	0	1	1	1	1	0	1	1	0	1	1	1	1	1	1	1	0	1	1	1	1	0	1	1	1	1	1	1	1	1	1	1	0	1	0	1	1	0
ERR3416208	SB5682	K. pneumoniae	0,0,131,1,87,0,0,0,0,0	35	0	0	1	1	0	1	1	0	1	1	1	1	0	1	1	0	1	1	1	1	1	1	1	0	1	1	1	1	0	1	1	1	1	1	1	1	1	1	1	0	1	0	1	1	0
ERR3416209	SB5683	K. pneumoniae	0,0,131,1,87,0,0,0,0,0	35	0	0	1	1	0	1	1	0	1	1	1	1	0	1	1	0	1	1	1	1	1	1	1	0	1	1	1	1	0	1	1	1	1	1	1	1	1	1	1	0	1	0	1	1	0
ERR3416217	SB5692	K. pneumoniae	0,0,131,1,87,0,0,0,0,0	35	0	0	1	1	0	1	1	0	1	1	1	1	0	1	1	0	1	1	1	1	1	1	1	0	1	1	1	1	0	1	1	1	1	1	1	1	1	1	1	0	1	0	1	1	0
ERR4367476	6CK	K. pneumoniae	0,0,131,1,71,0,0,0,0,0	35	0	0	1	1	0	1	1	0	1	1	1	1	0	1	1	0	1	1	1	1	1	1	1	0	1	1	1	1	0	1	1	1	1	1	1	1	1	1	1	0	1	0	1	1	0
ERR4367678	106CM1	K. pneumoniae	0,0,131,3,1,0,0,4,0,0	35	0	0	1	1	0	1	1	0	1	1	1	1	0	1	1	0	1	1	1	1	1	1	1	0	1	1	1	1	0	1	1	1	1	1	1	1	1	1	1	0	1	0	1	1	0
ERR4367634	86CK	K. pneumoniae	0,0,131,1,151,0,0,0,0,0	35	0	0	1	1	0	1	1	0	1	1	1	1	0	1	1	0	1	1	1	1	1	1	1	0	1	1	1	1	0	1	1	1	1	1	1	1	1	1	1	0	1	0	1	1	0
ERR4367516	20UM1	K. pneumoniae	0,0,131,1,105,0,0,0,0,0	35	0	0	1	1	0	1	1	0	1	1	1	1	0	1	1	0	1	1	1	1	1	1	1	0	1	1	1	1	0	1	1	1	1	1	1	1	1	1	1	0	1	0	1	1	0
ERR4367481	8UK	K. pneumoniae	0,0,131,1,25,1,0,0,0,0	35	0	0	1	1	0	1	1	0	1	1	1	1	0	1	1	0	1	1	1	1	1	1	1	0	1	1	1	1	0	1	1	1	1	1	1	1	1	1	1	0	1	0	1	1	0
ERR4367637	86UP1	K. pneumoniae	0,0,131,1,127,0,0,0,0,0	35	0	0	1	1	0	1	1	0	1	1	1	1	0	1	1	0	1	1	1	1	1	1	1	0	1	1	1	1	0	1	1	1	1	1	1	1	1	1	1	0	1	0	1	1	0
ERR6058125	DASSIM38743675	K. pneumoniae	0,0,131,1,*,*,*,*,*,*	35	0	0	1	1	0	1	1	0	1	1	1	1	0	1	1	0	1	1	1	1	1	1	1	0	1	1	1	1	0	1	1	1	1	1	1	1	1	1	1	0	1	0	1	1	0
ERR6057882	DASSIM38743782	K. pneumoniae	0,0,131,1,*,*,*,*,*,*	35	0	0	1	1	0	1	1	0	1	1	1	1	0	1	1	0	1	1	1	1	1	1	1	0	1	1	1	1	0	1	1	1	1	1	1	1	1	1	1	0	1	0	1	1	0
ERR6057921	DASSIM38743795	K. pneumoniae	0,0,131,1,*,*,*,*,*,*	35	0	0	1	1	0	1	1	0	1	1	1	1	0	1	1	0	1	1	1	1	1	1	1	0	1	1	1	1	0	1	1	1	1	1	1	1	1	1	1	0	1	0	1	1	0
ERR6058135	DASSIM38743776	K. pneumoniae	0,0,131,1,*,*,*,*,*,*	35	0	0	1	1	0	1	1	0	1	1	1	1	0	1	1	0	1	1	1	1	1	1	1	0	1	1	1	1	0	1	1	1	1	1	1	1	1	1	1	0	1	0	1	1	0
SRR15569571	WUSM_KP_90	K. pneumoniae	0,0,131,1,2,0,0,0,0,0	35	0	0	1	1	0	1	1	0	1	1	1	1	0	1	1	0	1	1	1	1	1	1	1	0	1	1	1	1	0	1	1	1	1	1	1	1	1	1	1	0	1	0	1	1	0
T7-292	T7-292	K. pneumoniae	0,0,131,1,16,0,4,0,0,0	35	0	0	1	1	0	1	1	0	1	1	1	1	0	1	1	0	1	1	1	1	1	1	1	0	1	1	1	1	0	1	1	1	1	1	1	1	1	1	1	0	1	0	1	1	0
T7-208	T7-208	K. pneumoniae	0,0,131,1,74,0,0,0,0,0	35	0	0	1	1	0	1	1	0	1	1	1	1	0	1	1	0	1	1	1	1	1	1	1	0	1	1	1	1	0	1	1	1	1	1	1	1	1	1	1	0	1	0	1	1	0
T7-290	T7-290	K. pneumoniae	0,0,131,1,73,0,0,0,0,0	35	0	0	1	1	0	1	1	0	1	1	1	1	0	1	1	0	1	1	1	1	1	1	1	0	1	1	1	1	0	1	1	1	1	1	1	1	1	1	1	0	1	0	1	1	0
T7-360	T7-360	K. pneumoniae	0,0,131,1,73,0,0,0,0,0	35	0	0	1	1	0	1	1	0	1	1	1	1	0	1	1	0	1	1	1	1	1	1	1	0	1	1	1	1	0	1	1	1	1	1	1	1	1	1	1	0	1	0	1	1	0
T7-479	T7-479	K. pneumoniae	0,0,131,1,8,0,0,8,0,0	35	0	0	1	1	0	1	1	0	1	1	1	1	0	1	1	0	1	1	1	1	1	1	1	0	1	1	1	1	0	1	1	1	1	1	1	1	1	1	1	0	1	0	1	1	0
T7-486	T7-486	K. pneumoniae	0,0,131,1,15,0,0,0,0,3	35	0	0	1	1	0	1	1	0	1	1	1	1	0	1	1	0	1	1	1	1	1	1	1	0	1	1	1	1	0	1	1	1	1	1	1	1	1	1	1	0	1	0	1	1	0
ERR7598085	MVK-11F268	K. pneumoniae	0,0,131,1,41,0,0,0,0,0	35	0	0	1	1	0	1	1	0	1	1	1	1	0	1	1	0	1	1	1	1	1	1	1	0	1	1	1	1	0	1	1	1	1	1	1	1	1	1	1	0	1	0	1	1	0
ERR3904558	SPARK_2418_C1	K. pneumoniae	0,0,131,5,1,1,0,0,0,0	35	0	0	1	1	0	1	1	0	1	1	1	1	0	1	1	0	1	1	1	1	1	1	1	0	1	1	1	1	0	1	1	1	1	1	1	1	1	1	1	0	1	0	1	1	0
ERR3932081	SPARK_2416_C2	K. pneumoniae	0,0,131,5,1,1,0,0,0,0	35	0	0	1	1	0	1	1	0	1	1	1	1	0	1	1	0	1	1	1	1	1	1	1	0	1	1	1	1	0	1	1	1	1	1	1	1	1	1	1	0	1	0	1	1	0
ERR3449559	SPARK_825_C1	K. pneumoniae	0,0,131,1,22,2,0,0,0,0	35	0	0	1	1	0	1	1	0	1	1	1	1	0	1	1	0	1	1	1	1	1	1	1	0	1	1	1	1	0	1	1	1	1	1	1	1	1	1	1	0	1	0	1	1	0
ERR3480421	SPARK_1164_C2	K. pneumoniae	0,0,131,1,11,0,1,0,0,0	35	0	0	1	1	0	1	1	0	1	1	1	1	0	1	1	0	1	1	1	1	1	1	1	0	1	1	1	1	0	1	1	1	1	1	1	1	1	1	1	0	1	0	1	1	0
ERR3449403	SPARK_732_C2	K. pneumoniae	0,0,131,1,15,0,0,2,0,0	35	0	0	1	1	0	1	1	0	1	1	1	1	0	1	1	0	1	1	1	1	1	1	1	0	1	1	1	1	0	1	1	1	1	1	1	1	1	1	1	0	1	0	1	1	0
ERR3469905	SPARK_890_C1	K. pneumoniae	0,0,131,1,5,0,0,0,0,1	35	0	0	1	1	0	1	1	0	1	1	1	1	0	1	1	0	1	1	1	1	1	1	1	0	1	1	1	1	0	1	1	1	1	1	1	1	1	1	1	0	1	0	1	1	0
ERR3931843	SPARK_2875_C1	K. pneumoniae	0,0,131,1,5,0,2,0,1,0	35	0	0	1	1	0	1	1	0	1	1	1	1	0	1	1	0	1	1	1	1	1	1	1	0	1	1	1	1	0	1	1	1	1	1	1	1	1	1	1	0	1	0	1	1	0
ERR3904553	SPARK_2313_C1	K. pneumoniae	0,0,131,1,8,0,0,0,0,5	35	0	0	1	1	0	1	1	0	1	1	1	1	0	1	1	0	1	1	1	1	1	1	1	0	1	1	1	1	0	1	1	1	1	1	1	1	1	1	1	0	1	0	1	1	0
ERR3844691	SPARK_1863_C1	K. pneumoniae	0,0,131,1,70,0,0,0,0,0	35	0	0	1	1	0	1	1	0	1	1	1	1	0	1	1	0	1	1	1	1	1	1	1	0	1	1	1	1	0	1	1	1	1	1	1	1	1	1	1	0	1	0	1	1	0
ERR3469815	SPARK_269_C1	K. pneumoniae	0,0,131,1,8,0,0,7,0,0	35	0	0	1	1	0	1	1	0	1	1	1	1	0	1	1	0	1	1	1	1	1	1	1	0	1	1	1	1	0	1	1	1	1	1	1	1	1	1	1	0	1	0	1	1	0
ERR3449410	SPARK_728_C1	K. pneumoniae	0,0,131,1,8,0,0,0,4,0	35	0	0	1	1	0	1	1	0	1	1	1	1	0	1	1	0	1	1	1	1	1	1	1	0	1	1	1	1	0	1	1	1	1	1	1	1	1	1	1	0	1	0	1	1	0
ERR3844697	SPARK_1866_C1	K. pneumoniae	0,0,131,1,70,0,0,0,0,0	35	0	0	1	1	0	1	1	0	1	1	1	1	0	1	1	0	1	1	1	1	1	1	1	0	1	1	1	1	0	1	1	1	1	1	1	1	1	1	1	0	1	0	1	1	0
ERR3844693	SPARK_1864_C1	K. pneumoniae	0,0,131,1,70,0,0,0,0,0	35	0	0	1	1	0	1	1	0	1	1	1	1	0	1	1	0	1	1	1	1	1	1	1	0	1	1	1	1	0	1	1	1	1	1	1	1	1	1	1	0	1	0	1	1	0
ERR276979	ERR276979	K. pneumoniae	0,0,131,1,*,*,*,*,*,*	35	0	0	1	1	0	1	1	0	1	1	1	1	0	1	1	0	1	1	1	1	1	1	1	0	1	1	1	1	0	1	1	1	1	1	1	1	1	1	1	0	1	0	1	1	0
ERR276949	ERR276949	K. pneumoniae	0,0,131,1,8,0,0,9,0,0	35	0	0	1	1	0	1	1	0	1	1	1	1	0	1	1	0	1	1	1	1	1	1	1	0	1	1	1	1	0	1	1	1	1	1	1	1	1	1	1	0	1	0	1	1	0
ERR204293	M295	K. pneumoniae	0,0,131,1,*,*,*,*,*,*	35	0	0	1	1	0	1	1	0	1	1	1	1	0	1	1	0	1	1	1	1	1	1	1	0	1	1	1	1	0	1	1	1	1	1	1	1	1	1	1	0	1	0	1	1	0
24042_7#346	V19	K. pneumoniae	0,0,131,1,93,*,*,*,*,*	35	0	0	1	1	0	1	1	0	1	1	1	1	0	1	1	0	1	1	1	1	1	1	1	0	1	1	1	1	0	1	1	1	1	1	1	1	1	1	1	0	1	0	1	1	0
118	180511-16668	K. pneumoniae	0,0,131,1,122,0,0,0,0,0	35	0	0	1	1	0	1	1	0	1	1	1	1	0	1	1	0	1	1	1	1	1	1	1	0	1	1	1	1	0	1	1	1	1	1	1	1	1	1	1	0	1	0	1	1	0
24042_7#235	COMRU-KPN-BC-2015-3	K. pneumoniae	0,0,131,1,*,*,*,*,*,*	35	0	0	1	1	0	1	1	0	1	1	1	1	0	1	1	0	1	1	1	1	1	1	1	0	1	1	1	1	0	1	1	1	1	1	1	1	1	1	1	0	1	0	1	1	0
SRR10694561	MN-03	K. pneumoniae	0,0,131,1,48,1,0,0,0,*	35	0	0	1	1	0	1	1	0	0	1	1	1	0	1	1	0	1	1	1	1	1	1	1	0	1	1	1	1	0	1	1	1	1	1	1	1	1	1	1	0	1	0	1	1	0
ERR3416267	SB5752	K. pneumoniae	0,0,28,0,3,0,0,0,0,0	36	0	0	1	1	0	1	1	0	0	1	1	1	0	1	1	0	1	1	1	1	0	1	1	0	1	1	1	1	0	1	1	1	1	1	1	1	1	0	1	0	1	0	1	1	0
T7-225	T7-225	K. pneumoniae	0,0,28,1,0,1,0,0,0,0	36	0	0	1	1	0	1	1	0	1	1	1	1	0	1	1	0	1	1	1	1	1	1	1	0	1	1	1	1	0	1	1	1	1	1	1	1	1	0	1	0	1	0	1	1	0
ERR3449416	SPARK_721_C1	K. pneumoniae	0,0,28,1,1,0,0,0,0,0	36	0	0	1	1	0	1	1	0	1	1	1	1	0	1	1	0	1	1	1	1	1	1	1	0	1	1	1	1	0	1	1	1	1	1	1	1	1	0	1	0	1	0	1	1	0
ERR3480034	SPARK_1477_C1	K. pneumoniae	0,0,28,1,0,1,1,0,0,0	36	0	0	1	1	0	1	1	0	1	1	1	1	0	1	1	0	1	1	1	1	1	1	1	0	1	1	1	1	0	1	1	1	1	1	1	1	1	0	1	0	1	0	1	1	0
ERR3932198	SPARK_1735_C1	K. pneumoniae	0,0,28,0,0,1,0,0,0,0	36	0	0	1	1	0	1	1	0	1	1	1	1	0	1	1	0	1	1	1	1	1	1	1	0	1	1	1	1	0	1	1	1	1	1	1	1	1	0	1	0	1	0	1	1	0
SRR14450224	ARLG-6895	K. pneumoniae	0,0,109,14,9,0,0,0,0,0	37	0	0	1	1	1	1	1	0	1	1	1	1	0	1	1	0	1	1	1	1	1	0	1	0	1	1	1	1	0	1	1	1	1	1	1	1	1	0	1	0	1	0	1	1	0
SRR14450231	ARLG-6881	K. pneumoniae	0,0,109,1,55,1,0,0,0,0	37	0	0	1	1	0	1	1	0	1	1	1	1	0	1	1	0	1	1	1	1	1	0	1	0	1	1	1	1	0	1	1	1	1	1	1	1	1	0	1	0	1	0	1	1	0
SRR14449357	ARLG-7705	K. pneumoniae	0,0,109,1,7,1,5,0,0,0	37	0	0	1	1	0	1	1	0	1	1	1	1	0	1	1	0	1	1	1	1	1	0	1	0	1	1	1	1	0	1	1	1	1	1	1	1	1	0	1	0	1	0	1	1	0
SRR12509333	ARLG-4833	K. pneumoniae	0,0,109,8,0,1,0,0,1,0	37	0	0	1	1	1	1	1	0	1	1	1	1	0	1	1	0	1	1	1	1	1	0	1	0	1	1	1	1	0	1	1	1	1	1	1	1	1	0	1	0	1	0	1	1	0
SRR14449826	ARLG-6567	K. pneumoniae	0,0,109,1,95,0,0,0,0,0	37	0	0	1	1	0	1	1	0	1	1	1	1	0	1	1	0	1	1	1	1	1	0	1	0	1	1	1	1	0	1	1	1	1	1	1	1	1	0	1	0	1	0	1	1	0
SRR14449313	ARLG-7810	K. pneumoniae	0,0,109,1,25,1,0,0,0,0	37	0	0	1	1	0	1	1	0	1	1	1	1	0	1	1	0	1	1	1	1	1	0	1	0	1	1	1	1	0	1	1	1	1	1	1	1	1	0	1	0	1	0	1	1	0
SRR12509335	ARLG-4832	K. pneumoniae	0,0,109,8,0,1,0,0,1,0	37	0	0	1	1	1	1	1	0	1	1	1	1	0	1	1	0	1	1	1	1	1	0	1	0	1	1	1	1	0	1	1	1	1	1	1	1	1	0	1	0	1	0	1	1	0
SRR14449394	ARLG-6438	K. pneumoniae	0,0,109,36,1,*,*,*,*,*	37	0	0	1	1	1	1	1	0	1	1	1	1	0	1	1	0	1	1	1	1	1	0	1	0	1	1	1	1	0	1	1	1	1	1	1	1	1	0	1	0	1	0	1	1	0
SRR14449603	ARLG-7578	K. pneumoniae	0,0,109,1,89,0,0,0,0,0	37	0	0	1	1	0	0	1	0	1	1	1	1	0	1	1	0	1	1	1	1	1	0	1	0	1	1	1	1	0	1	1	1	1	1	1	1	1	0	1	0	1	0	1	1	0
SRR12508893	ARLG-4798	K. pneumoniae	0,0,109,30,6,0,0,0,0,0	37	0	0	1	1	1	1	1	0	0	1	1	1	0	1	1	0	1	1	1	1	0	0	1	0	1	1	1	1	0	1	1	1	1	1	1	1	1	0	1	0	1	0	1	1	0
SRR12509557	ARLG-4753	K. pneumoniae	0,0,109,1,8,8,0,0,0,0	37	0	0	1	1	0	1	1	0	1	1	1	1	0	1	1	0	1	1	1	1	1	0	1	0	1	1	1	1	0	1	1	1	1	1	1	1	1	0	1	0	1	0	1	1	0
SRR12509297	ARLG-4879	K. pneumoniae	0,0,109,8,0,1,0,0,1,0	37	0	0	1	1	1	1	1	0	1	1	1	1	0	1	1	0	1	1	1	1	1	0	1	0	1	1	1	1	0	1	0	1	1	1	1	1	1	0	1	0	1	0	1	1	0
SRR12509058	ARLG-4666	K. pneumoniae	0,0,109,8,0,1,0,0,1,0	37	0	0	1	1	1	1	1	0	1	1	1	1	0	1	1	0	1	1	1	1	1	0	1	0	1	1	1	1	0	1	1	1	1	1	1	1	1	0	1	0	1	0	1	1	0
SRR14449645	ARLG-7510	K. pneumoniae	0,0,109,1,8,10,0,0,*,*	37	0	0	1	1	0	1	1	0	1	1	1	1	0	1	1	0	1	1	1	1	1	0	1	0	1	1	1	1	0	1	1	1	1	1	1	1	1	0	1	0	1	0	1	1	0
SRR13320512	ARLG-8050	K. pneumoniae	0,0,109,4,2,0,0,2,0,0	37	0	0	1	1	0	1	1	0	1	1	1	1	0	1	1	0	1	1	1	1	1	0	1	0	1	1	1	1	0	1	1	1	1	1	1	1	1	0	1	0	1	0	1	1	0
SRR2098753	Kpn0076	K. pneumoniae	0,0,109,1,8,0,3,0,0,0	37	0	0	1	1	0	1	1	0	1	1	1	1	0	1	1	0	1	1	1	1	1	0	1	0	1	1	1	1	0	1	1	1	1	1	1	1	1	0	1	0	1	0	1	0	0
SRR2098755	Kpn0080	K. pneumoniae	0,0,109,35,4,0,0,0,0,0	37	0	0	1	1	1	1	1	0	1	1	1	1	0	1	1	0	1	1	1	1	1	0	1	0	1	1	1	1	0	1	1	1	1	1	1	1	1	0	1	0	1	0	1	1	0
ERR257604	ERR257604	K. pneumoniae	0,0,109,25,5,1,1,0,0,0	37	0	0	1	1	0	1	1	0	1	1	1	1	0	1	1	0	1	1	1	1	1	1	1	0	1	1	1	1	0	1	1	1	1	1	1	1	1	0	1	0	1	0	1	1	0
ERR257686	ERR257686	K. pneumoniae	0,0,109,24,0,0,0,0,0,0	37	0	0	1	1	1	1	1	0	1	1	1	1	0	1	1	0	1	1	1	1	1	0	1	0	1	1	1	1	0	1	1	1	1	1	1	1	1	0	1	0	1	0	1	1	0
ERR1541418	EuSCAPE_TR168	K. pneumoniae	0,0,109,1,2,0,0,0,0,0	37	0	0	1	1	0	1	1	0	1	1	1	1	0	1	1	0	1	1	1	1	1	0	1	0	1	1	1	1	0	1	1	1	1	1	1	1	1	0	1	0	1	0	1	1	0
ERR1204828	EuSCAPE_AT024	K. pneumoniae	0,0,109,8,7,0,0,0,0,0	37	0	0	1	1	1	1	1	0	1	1	1	1	0	1	1	0	1	1	1	1	1	0	1	0	1	1	1	1	0	1	1	1	1	1	1	1	1	0	1	0	1	0	1	1	0
ERR1204894	EuSCAPE_FR051	K. pneumoniae	0,0,109,8,8,0,0,0,0,0	37	0	0	1	1	1	1	1	0	1	1	1	1	0	1	1	0	1	1	1	1	1	0	1	0	1	1	1	1	0	1	1	1	1	1	1	1	1	0	1	0	1	0	1	1	0
ERR1228172	EuSCAPE_IT307	K. pneumoniae	0,0,109,1,8,0,1,0,0,0	37	0	0	1	1	0	1	1	0	1	1	1	1	0	1	1	0	1	1	1	1	1	0	1	0	1	1	1	1	0	1	1	1	1	1	1	1	1	0	1	0	1	0	1	1	0
ERR1217026	EuSCAPE_DE079	K. pneumoniae	0,0,109,1,9,0,0,0,0,0	37	0	0	1	1	0	1	1	0	1	1	1	1	0	1	1	0	1	1	1	1	1	0	1	0	1	1	1	1	0	1	1	1	1	1	1	1	1	0	1	0	1	0	1	1	0
ERR1217031	EuSCAPE_DE084	K. pneumoniae	0,0,109,8,5,0,0,0,0,0	37	0	0	1	1	1	1	1	0	1	1	1	1	0	1	1	0	1	1	1	1	1	0	1	0	1	1	1	1	0	1	1	1	1	1	1	1	1	0	1	0	1	0	1	1	0
ERR1205076	EuSCAPE_FR078	K. pneumoniae	0,0,109,32,2,0,0,0,0,0	37	0	0	1	1	0	1	1	0	1	1	1	1	0	1	1	0	1	1	1	1	1	0	1	0	1	1	1	1	0	1	1	1	1	1	1	1	1	0	1	0	1	0	1	1	0
ERR1334522	EuSCAPE_ES120	K. pneumoniae	0,0,109,20,1,0,0,0,0,0	37	0	0	1	1	1	1	1	0	1	1	1	1	0	1	1	0	1	1	1	1	1	0	1	0	1	1	1	1	0	1	1	1	1	1	1	1	1	0	1	0	1	0	1	1	0
ERR1541569	EuSCAPE_IT095	K. pneumoniae	0,0,109,35,0,0,0,0,0,0	37	0	0	1	1	1	1	1	0	1	1	1	1	0	1	1	0	1	1	1	1	1	0	1	0	1	1	1	1	0	1	1	1	1	1	1	1	1	0	1	0	1	0	1	1	0
ERR1541444	EuSCAPE_TR199	K. pneumoniae	0,0,109,7,0,0,0,0,0,0	37	0	0	1	1	1	1	1	0	1	1	1	1	0	1	1	0	1	1	1	1	1	0	1	0	1	1	1	1	0	1	1	1	1	1	1	1	1	0	1	0	1	0	1	1	0
ERR1415707	EuSCAPE_HR055	K. pneumoniae	0,0,109,27,0,0,0,0,0,0	37	0	0	1	1	1	1	1	0	1	1	1	1	0	1	1	0	1	1	1	1	1	0	1	0	1	1	1	1	0	1	1	1	1	1	1	1	1	0	1	0	1	0	1	1	0
ERR1541362	EuSCAPE_TR099	K. pneumoniae	0,0,109,33,0,0,0,0,0,0	37	0	0	1	1	0	1	1	0	1	1	1	1	0	1	1	0	1	1	1	1	1	0	1	0	1	1	1	1	0	1	1	1	1	1	1	1	1	0	1	0	1	0	1	1	0
ERR1334422	EuSCAPE_GR005	K. pneumoniae	0,0,109,33,0,1,0,0,0,0	37	0	0	1	1	0	1	1	0	1	1	1	1	0	1	1	0	1	1	1	1	1	0	1	0	1	1	1	1	0	1	1	1	1	1	1	1	1	0	1	0	1	0	1	1	0
ERR1217282	EuSCAPE_IT103	K. pneumoniae	0,0,109,1,8,1,0,0,0,0	37	0	0	1	1	0	1	1	0	1	1	1	1	0	1	1	0	1	1	1	1	1	0	1	0	1	1	1	1	0	1	1	1	1	1	1	1	1	0	1	0	1	0	1	1	0
ERR1204989	EuSCAPE_CZ001	K. pneumoniae	0,0,109,25,5,0,0,0,0,0	37	0	0	1	1	0	1	1	0	1	1	1	1	0	1	1	0	1	1	1	1	1	1	1	0	1	1	1	1	0	1	1	1	1	1	1	1	1	0	1	0	1	0	1	1	0
ERR1204883	EuSCAPE_FR020	K. pneumoniae	0,0,109,10,0,0,0,0,0,0	37	0	0	1	1	1	1	1	0	1	1	1	1	0	1	1	0	1	1	1	1	1	0	1	0	1	1	1	1	0	1	1	1	1	1	1	1	1	0	1	0	1	0	1	1	0
ERR1228210	EuSCAPE_IT348	K. pneumoniae	0,0,109,23,2,0,0,0,0,0	37	0	0	1	1	1	1	1	0	1	1	1	1	0	1	1	0	1	1	1	1	1	0	1	0	1	1	1	1	0	1	1	1	1	1	1	1	1	0	1	0	1	0	1	1	0
ERR1217133	EuSCAPE_IL050	K. pneumoniae	0,0,109,33,1,0,0,0,0,0	37	0	0	1	1	0	1	1	0	1	1	1	1	0	1	1	0	1	1	1	1	1	0	1	0	1	1	1	1	0	1	1	1	1	1	1	1	1	0	1	0	1	0	1	1	0
ERR1375037	EuSCAPE_UK121	K. pneumoniae	0,0,109,23,2,0,4,0,0,0	37	0	0	1	1	1	1	1	0	1	1	1	1	0	1	1	0	1	1	1	1	1	0	1	0	1	1	1	1	0	1	1	1	1	1	1	1	1	0	1	0	1	0	1	1	0
ERR1415582	EuSCAPE_RO043	K. pneumoniae	0,0,109,22,0,0,0,0,0,0	37	0	0	1	1	0	1	1	0	1	1	1	1	0	1	1	0	1	1	1	1	1	1	1	0	1	1	1	1	0	1	1	1	1	1	1	1	1	0	1	0	1	0	1	1	0
ERR1334596	EuSCAPE_GR111	K. pneumoniae	0,0,109,1,1,0,0,0,0,0	37	0	0	1	1	0	1	1	0	1	1	1	1	0	1	1	0	1	1	1	1	1	0	1	0	1	1	1	1	0	1	1	1	1	1	1	1	1	0	1	0	1	0	1	1	0
ERR1217141	EuSCAPE_IL057	K. pneumoniae	0,0,109,36,1,0,0,0,0,0	37	0	0	1	1	1	1	1	0	1	1	1	1	0	1	1	0	1	1	1	1	1	0	1	0	1	1	1	1	0	1	1	1	1	1	1	1	1	0	1	0	1	0	1	1	0
ERR1415475	EuSCAPE_RO017	K. pneumoniae	0,0,109,32,0,0,0,0,0,0	37	0	0	1	1	0	1	1	0	1	1	1	1	0	1	1	0	1	1	1	1	1	0	1	0	1	1	1	1	0	1	1	1	1	1	1	1	1	0	1	0	1	0	1	1	0
ERR1541315	EuSCAPE_TR038	K. pneumoniae	0,0,109,29,0,0,0,0,0,0	37	0	0	1	1	0	1	1	0	1	1	1	1	0	1	1	0	1	1	1	1	1	1	1	0	1	1	1	1	0	1	1	1	1	1	1	1	1	0	1	0	1	0	1	1	0
ERR1415750	EuSCAPE_HR102	K. pneumoniae	0,0,109,23,6,0,0,0,0,0	37	0	0	1	1	1	1	1	0	1	1	1	1	0	1	1	0	1	1	1	1	1	0	1	0	1	1	1	1	0	1	1	1	1	1	1	1	1	0	1	0	1	0	1	1	0
ERR1217058	EuSCAPE_MT001	K. pneumoniae	0,0,109,1,15,0,0,0,0,0	37	0	0	1	1	0	1	1	0	1	1	1	1	0	1	1	0	1	1	1	1	1	0	1	0	1	1	1	1	0	1	1	1	1	1	1	1	1	0	1	0	1	0	1	1	0
ERR1415687	EuSCAPE_HR032	K. pneumoniae	0,0,109,32,5,0,0,0,0,0	37	0	0	1	1	0	1	1	0	1	1	1	1	0	1	1	0	1	1	1	1	1	0	1	0	1	1	1	1	0	1	1	1	1	1	1	1	1	0	1	0	1	0	1	1	0
ERR1374866	EuSCAPE_UK100	K. pneumoniae	0,0,109,8,6,0,0,0,0,0	37	0	0	1	1	1	1	1	0	1	1	1	1	0	1	1	0	1	1	1	1	1	0	1	0	1	1	1	1	0	1	1	1	1	1	1	1	1	0	1	0	1	0	1	1	0
ERR1217198	EuSCAPE_IT011	K. pneumoniae	0,0,109,1,7,1,1,0,0,0	37	0	0	1	1	0	1	1	0	1	1	1	1	0	1	1	0	1	1	1	1	1	0	1	0	1	1	1	1	0	1	1	1	1	1	1	1	1	0	1	0	1	0	1	1	0
ERR1204877	EuSCAPE_FR011	K. pneumoniae	0,0,109,23,4,0,0,0,0,0	37	0	0	1	1	1	1	1	0	1	1	1	1	0	1	1	0	1	1	1	1	1	0	1	0	1	1	1	1	0	1	1	1	1	1	1	1	1	0	1	0	1	0	1	1	0
ERR1415716	EuSCAPE_HR064	K. pneumoniae	0,0,109,27,0,0,0,0,0,0	37	0	0	1	1	1	1	1	0	1	1	1	1	0	1	1	0	1	1	1	1	1	0	1	0	1	1	1	1	0	1	1	1	1	1	1	1	1	0	1	0	1	0	1	1	0
ERR1415479	EuSCAPE_RO021	K. pneumoniae	0,0,109,23,2,0,1,0,0,0	37	0	0	1	1	1	1	1	0	1	1	1	1	0	1	1	0	1	1	1	1	1	0	1	0	1	1	1	1	0	1	1	1	1	1	1	1	1	0	1	0	1	0	1	1	0
ERR1541414	EuSCAPE_TR163	K. pneumoniae	0,0,109,23,2,0,3,0,0,0	37	0	0	1	1	1	1	1	0	1	1	1	1	0	1	1	0	1	1	1	1	1	0	1	0	1	1	1	1	0	1	1	1	1	1	1	1	1	0	1	0	1	0	1	1	0
ERR1541286	EuSCAPE_TR007	K. pneumoniae	0,0,109,23,2,0,2,0,0,0	37	0	0	1	1	1	1	1	0	1	1	1	1	0	1	1	0	1	1	1	1	1	0	1	0	1	1	1	1	0	1	1	1	1	1	1	1	1	0	1	0	1	0	1	1	0
ERR1204903	EuSCAPE_FR073	K. pneumoniae	0,0,109,14,0,0,0,0,0,0	37	0	0	1	1	1	1	1	0	1	1	1	1	0	1	1	0	1	1	1	1	1	0	1	0	1	1	1	1	0	1	1	1	1	1	1	1	1	0	1	0	1	0	1	1	0
ERR1289841	EuSCAPE_ES243	K. pneumoniae	0,0,109,23,7,0,0,0,0,0	37	0	0	1	1	1	1	1	0	1	1	1	1	0	1	1	0	1	1	1	1	1	0	1	0	1	1	1	1	0	1	1	1	1	1	1	1	1	0	1	0	1	0	1	1	0
ERR1374928	EuSCAPE_LU019	K. pneumoniae	0,0,109,33,2,0,0,0,0,0	37	0	0	1	1	0	1	1	0	1	1	1	1	0	1	1	0	1	1	1	1	1	0	1	0	1	1	1	1	0	1	1	1	1	1	1	1	1	0	1	0	1	0	1	1	0
ERR1374919	EuSCAPE_LU009	K. pneumoniae	0,0,109,33,2,0,0,0,0,0	37	0	0	1	1	0	1	1	0	1	1	1	1	0	1	1	0	1	1	1	1	1	0	1	0	1	1	1	1	0	1	1	1	1	1	1	1	1	0	1	0	1	0	1	1	0
ERR1374916	EuSCAPE_LU006	K. pneumoniae	0,0,109,33,2,0,0,0,0,0	37	0	0	1	1	0	1	1	0	1	1	1	1	0	1	1	0	1	1	1	1	1	0	1	0	1	1	1	1	0	1	1	1	1	1	1	1	1	0	1	0	1	0	1	1	0
ERR1204843	EuSCAPE_PL003	K. pneumoniae	0,0,109,4,0,0,0,0,0,0	37	0	0	1	1	1	1	1	0	1	1	1	1	0	1	1	0	1	1	1	1	1	0	1	0	0	1	1	1	0	1	1	1	1	1	1	1	1	0	1	0	1	0	1	1	0
ERR5530382	ERR5530382	K. pneumoniae	0,0,109,44,2,0,0,0,0,0	37	0	0	1	1	0	1	1	0	1	1	1	1	0	1	1	0	1	1	1	1	1	0	1	0	1	1	1	1	0	1	1	1	1	1	1	1	1	0	1	0	1	0	1	1	0
ERR5530477	ERR5530477	K. pneumoniae	0,0,109,8,*,*,*,*,*,*	37	0	0	1	1	1	1	1	0	1	1	1	1	0	1	1	0	1	1	1	1	1	0	1	0	1	1	1	1	0	1	1	1	1	1	1	1	1	0	1	0	1	0	1	1	0
ERR5530469	ERR5530469	K. pneumoniae	0,0,109,8,34,0,0,0,1,0	37	0	0	1	1	1	1	1	0	1	1	1	1	0	1	1	0	1	1	1	1	1	0	1	0	1	1	1	1	0	1	1	1	1	1	1	1	1	0	1	0	1	0	1	1	0
ERR5530337	ERR5530337	K. pneumoniae	0,0,109,1,51,0,0,2,0,0	37	0	0	1	1	0	1	1	0	1	1	1	1	0	1	1	0	1	1	1	1	1	0	1	0	1	1	1	1	0	1	1	1	1	1	1	1	1	0	1	0	1	0	1	1	0
ERR5530453	ERR5530453	K. pneumoniae	0,0,109,8,*,*,*,*,*,*	37	0	0	1	1	1	1	1	0	1	1	1	1	0	1	1	0	1	1	1	1	1	0	1	0	1	1	1	1	0	1	1	1	1	1	1	1	1	0	1	0	1	0	1	1	0
ERR5530418	ERR5530418	K. pneumoniae	0,0,109,1,51,0,0,2,0,0	37	0	0	1	1	0	1	1	0	1	1	1	1	0	1	1	0	1	1	1	1	1	0	1	0	1	1	1	1	0	1	1	1	1	1	1	1	1	0	1	0	1	0	1	1	0
ERR5530483	ERR5530483	K. pneumoniae	0,0,109,1,51,0,0,2,0,0	37	0	0	1	1	0	1	1	0	1	1	1	1	0	1	1	0	1	1	1	1	1	0	1	0	1	1	1	1	0	1	1	1	1	1	1	1	1	0	1	0	1	0	1	1	0
ERR5530482	ERR5530482	K. pneumoniae	0,0,109,1,51,0,0,1,0,0	37	0	0	1	1	0	1	1	0	1	1	1	1	0	1	1	0	1	1	1	1	1	0	1	0	1	1	1	1	0	1	1	1	1	1	1	1	1	0	1	0	1	0	1	1	0
ERR5530400	ERR5530400	K. pneumoniae	0,0,109,1,72,0,0,0,0,0	37	0	0	1	1	0	1	1	0	1	1	1	1	0	1	1	0	1	1	1	1	1	0	1	0	1	1	1	1	0	1	1	1	1	1	1	1	1	0	1	0	1	0	1	1	0
ERR5530366	ERR5530366	K. pneumoniae	0,0,109,1,51,0,0,0,1,0	37	0	0	1	1	0	1	1	0	1	1	1	1	0	1	1	0	1	1	1	1	1	0	1	0	1	1	1	1	0	1	1	1	1	1	1	1	1	0	1	0	1	0	1	1	0
ERR5530375	ERR5530375	K. pneumoniae	0,0,109,8,34,0,0,1,0,0	37	0	0	1	1	1	1	1	0	1	1	1	1	0	1	1	0	1	1	1	1	1	0	1	0	1	1	1	1	0	1	1	1	1	1	1	1	1	0	1	0	1	0	1	1	0
ERR5530349	ERR5530349	K. pneumoniae	0,0,109,1,8,3,0,2,*,*	37	0	0	1	1	0	1	1	0	1	1	1	1	0	1	1	0	1	1	1	1	1	0	1	0	1	1	1	1	0	1	1	1	1	1	1	1	1	0	1	0	1	0	1	1	0
ERR5530455	ERR5530455	K. pneumoniae	0,0,109,1,8,3,0,2,*,*	37	0	0	1	1	0	1	1	0	1	1	1	1	0	1	1	0	1	1	1	1	1	0	1	0	1	1	1	1	0	1	1	1	1	1	1	1	1	0	1	0	1	0	1	1	0
ERR5530404	ERR5530404	K. pneumoniae	0,0,109,1,8,3,0,2,0,0	37	0	0	1	1	0	1	1	0	1	1	1	1	0	1	1	0	1	1	1	1	1	0	1	0	1	1	1	1	0	1	1	1	1	1	1	1	1	0	1	0	1	0	1	1	0
ERR5530518	ERR5530518	K. pneumoniae	0,0,109,1,8,3,0,2,*,*	37	0	0	1	1	0	1	1	0	1	1	1	1	0	1	1	0	1	1	1	1	1	0	1	0	1	1	1	1	0	1	1	1	1	1	1	1	1	0	1	0	1	0	1	1	0
16852_1#17	KSB1_1G	K. pneumoniae	0,0,109,32,*,*,*,*,*,*	37	0	0	1	1	0	1	1	0	1	1	1	1	0	1	1	0	1	1	1	1	1	0	1	0	1	1	1	1	0	1	1	1	1	1	1	1	1	0	1	0	1	0	1	1	0
16870_8#16	INF173	K. pneumoniae	0,0,109,8,*,*,*,*,*,*	37	0	0	1	1	1	1	1	0	1	1	1	1	0	1	1	0	1	1	1	1	1	0	1	0	1	1	1	1	0	1	1	1	1	1	1	1	1	0	1	0	1	0	1	1	0
16852_1#70	KSB2_6C	K. pneumoniae	0,0,109,1,21,1,2,0,0,0	37	0	0	1	1	0	1	1	0	1	1	1	1	0	1	1	0	1	1	1	1	1	0	1	0	1	1	1	1	0	1	1	1	1	1	1	1	1	0	1	0	1	0	1	1	0
16703_5#10	INF077	K. pneumoniae	0,0,109,8,*,*,*,*,*,*	37	0	0	1	1	1	1	1	0	1	1	1	1	0	1	1	0	1	1	1	1	1	0	1	0	1	1	1	1	0	1	1	1	1	1	1	1	1	0	1	0	1	0	1	1	0
Klebsiella_pneumoniae_INF346	INF346	K. pneumoniae	0,0,109,1,21,1,2,0,0,0	37	0	0	1	1	0	1	1	0	1	1	1	1	0	1	1	0	1	1	1	1	1	0	1	0	1	1	1	1	0	1	1	1	1	1	1	1	1	0	1	0	1	0	1	1	0
16703_7#42	INF294	K. pneumoniae	0,0,109,33,*,*,*,*,*,*	37	0	0	1	1	0	1	1	0	1	1	1	1	0	1	1	0	1	1	1	1	1	0	1	0	1	1	1	1	0	1	1	1	1	1	1	1	1	0	1	0	1	0	1	1	0
16870_8#11	INF167	K. pneumoniae	0,0,109,52,*,*,*,*,*,*	37	0	0	1	1	1	1	1	0	1	1	1	1	0	1	1	0	1	1	1	1	1	0	1	0	1	1	1	1	0	1	1	1	1	1	1	1	1	0	1	0	1	0	1	1	0
16703_7#22	INF271	K. pneumoniae	0,0,109,33,*,*,*,*,*,*	37	0	0	1	1	0	1	1	0	1	1	1	1	0	1	1	0	1	1	1	1	1	0	1	0	1	1	1	1	0	1	1	1	1	1	1	1	1	0	1	0	1	0	1	1	0
16703_5#53	INF120	K. pneumoniae	0,0,109,25,0,*,*,*,*,*	37	0	0	1	1	0	1	1	0	1	1	1	1	0	1	1	0	1	1	1	1	1	1	1	0	1	1	1	1	0	1	1	1	1	1	1	1	1	0	1	0	1	0	1	1	0
16703_7#17	INF265	K. pneumoniae	0,0,109,13,*,*,*,*,*,*	37	0	0	1	1	1	1	1	0	1	1	1	1	0	1	1	0	1	1	1	1	1	0	1	0	1	1	1	1	0	1	1	1	1	1	1	1	1	0	1	0	1	0	1	1	0
16703_7#71	INF328	K. pneumoniae	0,0,109,8,33,*,*,*,*,*	37	0	0	1	1	1	1	1	0	1	1	1	1	0	1	1	0	1	1	1	1	1	0	1	0	1	1	1	1	0	1	1	1	1	1	1	1	1	0	1	0	1	0	1	1	0
16870_8#19	INF176	K. pneumoniae	0,0,109,8,11,0,1,*,*,*	37	0	0	1	1	1	1	1	0	1	1	1	1	0	1	1	0	1	1	1	1	1	0	1	0	1	1	1	1	0	1	1	1	1	1	1	1	1	0	1	0	1	0	1	1	0
Klebsiella_pneumoniae_KSB1_7G	KSB1_7G	K. pneumoniae	0,0,109,33,*,*,*,*,*,*	37	0	0	1	1	0	1	1	0	1	1	1	1	0	1	1	0	1	1	1	1	1	0	1	0	1	1	1	1	0	1	1	1	1	1	1	1	1	0	1	0	1	0	1	1	0
Klebsiella_pneumoniae_KSB1_6G	KSB1_6G	K. pneumoniae	0,0,109,30,4,0,0,*,*,*	37	0	0	1	0	1	1	1	0	1	1	1	1	0	1	1	0	1	1	1	1	1	0	1	0	0	1	1	1	0	1	1	1	1	1	1	1	1	0	1	0	1	0	1	1	0
K_pneumoniae_SB1139	SB1139	K. pneumoniae	0,0,109,17,0,0,0,0,0,0	37	0	0	1	1	1	1	1	0	1	1	1	1	0	1	1	0	1	1	1	1	1	0	1	0	1	1	1	1	0	1	1	1	1	1	1	1	1	0	1	0	1	0	1	1	0
ERR319499	9870_4_2	K. pneumoniae	0,0,109,8,19,0,0,*,*,*	37	0	0	1	1	1	1	1	0	1	1	1	1	0	1	1	0	1	1	1	1	1	0	1	0	1	1	1	1	0	1	1	1	1	1	1	1	1	0	1	0	1	0	1	1	0
ERR315122	9776_6_20	K. pneumoniae	0,0,109,1,*,*,*,*,*,*	37	0	0	1	1	0	1	1	0	1	1	1	1	0	1	1	0	1	1	1	1	1	0	1	0	1	1	1	1	0	1	1	1	1	1	1	1	1	0	1	0	1	0	1	1	0
ERR319542	9870_4_45	K. pneumoniae	0,0,109,33,*,*,*,*,*,*	37	0	0	1	1	0	1	1	0	1	1	1	1	0	1	1	0	1	1	1	1	1	0	1	0	1	1	1	1	0	1	1	1	1	1	1	1	1	0	1	0	1	0	1	1	0
ERR315154	9776_6_52	K. pneumoniae	0,0,109,26,16,0,0,0,0,0	37	0	0	1	1	1	1	1	0	1	1	1	1	0	1	1	0	1	1	1	1	1	0	1	0	1	1	1	1	0	1	1	1	1	1	1	1	1	0	1	0	1	0	1	1	0
ERR315121	9776_6_19	K. pneumoniae	0,0,109,8,19,0,0,*,*,*	37	0	0	1	1	1	1	1	0	1	1	1	1	0	1	1	0	1	1	1	1	1	0	1	0	1	1	1	1	0	1	1	1	1	1	1	1	1	0	1	0	1	0	1	1	0
ERR319517	9870_4_20	K. pneumoniae	0,0,109,25,*,*,*,*,*,*	37	0	0	1	1	0	1	1	0	1	1	1	1	0	1	1	0	1	1	1	1	1	1	1	0	1	1	1	1	0	1	1	1	1	1	1	1	1	0	1	0	1	0	1	1	0
5197_2#7	QMP B2-211	K. pneumoniae	0,0,109,25,13,1,0,0,0,0	37	0	0	1	1	0	1	1	0	1	1	1	1	0	1	1	0	1	1	1	1	1	1	1	0	1	1	1	1	0	1	1	1	1	1	1	1	1	0	1	0	1	0	1	1	0
5197_7#7	QMP B2-248	K. pneumoniae	0,0,109,1,41,0,0,*,*,*	37	0	0	1	1	0	1	1	0	1	1	1	1	1	1	1	0	1	1	1	1	1	0	1	0	1	1	1	1	0	1	1	1	1	1	1	1	1	0	1	0	1	0	1	1	0
5150_3#7	AJ170	K. pneumoniae	0,0,109,1,8,0,2,0,*,*	37	0	0	1	1	0	1	1	0	1	1	1	1	0	1	1	0	1	1	1	1	1	0	1	0	1	1	1	1	0	1	1	1	1	1	1	1	1	0	1	0	1	0	1	1	0
ERR3415986	SB5438	K. pneumoniae	0,0,109,56,0,0,0,0,0,0	37	0	0	1	1	1	1	0	0	1	1	1	1	0	1	1	0	1	1	1	1	1	0	1	0	1	1	1	1	0	1	1	1	1	1	1	1	1	0	1	0	1	0	1	1	0
ERR3416382	SB5965	K. pneumoniae	0,0,109,1,10,2,0,0,0,0	37	0	0	1	1	0	1	1	0	1	1	1	1	0	1	1	0	1	1	1	1	1	0	1	0	1	1	1	1	0	1	1	1	1	1	1	1	1	0	1	0	1	0	1	1	0
ERR3416142	SB5614	K. pneumoniae	0,0,109,56,0,0,0,0,0,0	37	0	0	1	1	1	1	1	0	1	1	1	1	0	1	1	0	1	1	1	1	1	0	1	0	1	1	1	1	0	1	1	1	1	1	1	1	1	0	1	0	1	0	1	1	0
ERR3416363	SB5866	K. pneumoniae	0,0,109,1,52,0,0,0,0,0	37	0	0	1	1	0	1	1	0	1	1	1	1	0	1	1	0	1	1	1	1	1	0	1	0	1	1	1	1	0	1	1	1	1	1	1	1	1	0	1	0	1	0	1	1	0
ERR3416339	SB5837	K. pneumoniae	0,0,109,1,59,0,0,0,0,0	37	0	0	1	1	0	1	1	0	1	1	1	1	0	1	1	0	1	1	1	1	1	0	1	0	1	1	1	1	0	1	1	1	1	1	1	1	1	0	1	0	1	0	1	1	0
ERR3416189	SB5662	K. pneumoniae	0,0,109,36,1,0,4,0,0,0	37	0	0	1	1	1	1	1	0	1	1	1	1	0	1	1	0	1	1	1	1	1	0	1	0	1	1	1	1	0	1	1	1	1	1	1	1	1	0	1	0	1	0	1	1	0
ERR3416340	SB5838	K. pneumoniae	0,0,109,1,59,0,0,0,0,0	37	0	0	1	1	0	1	1	0	1	1	1	1	0	1	1	0	1	1	1	1	1	0	1	0	1	1	1	1	0	1	1	1	1	1	1	1	1	0	1	0	1	0	1	1	0
ERR3415960	SB5412	K. pneumoniae	0,0,109,42,2,0,0,0,*,*	37	0	0	1	1	1	1	1	0	1	1	1	1	0	1	1	0	1	1	1	1	0	0	1	0	1	1	1	1	0	1	1	1	1	1	1	1	1	0	1	0	1	0	1	1	0
ERR3415946	SB5398	K. pneumoniae	0,0,109,1,57,0,0,0,1,0	37	0	1	1	1	0	1	1	0	1	1	1	1	0	1	1	0	1	1	1	1	1	0	1	0	1	1	1	1	1	1	1	1	1	1	1	1	1	0	1	0	1	0	1	1	0
ERR3415959	SB5411	K. pneumoniae	0,0,109,42,2,0,0,0,0,0	37	0	0	1	1	1	1	1	0	1	1	1	1	0	1	1	0	1	1	1	1	0	0	1	0	1	1	1	1	0	1	1	1	1	1	1	1	1	0	1	0	1	0	1	1	0
ERR3416170	SB5643	K. pneumoniae	0,0,109,26,8,0,0,0,1,0	37	0	0	1	1	1	1	1	0	1	1	1	1	0	1	1	0	1	1	1	1	1	0	1	0	1	1	1	1	0	1	1	1	1	1	1	1	1	0	1	0	1	0	1	1	0
ERR3416125	SB5596	K. pneumoniae	0,0,109,36,1,3,0,0,0,0	37	0	0	1	1	1	1	1	0	1	1	1	1	0	1	1	0	1	1	1	1	1	0	1	0	1	1	1	1	0	1	1	1	1	1	1	1	1	0	1	0	1	0	1	1	0
ERR3416003	SB5460	K. pneumoniae	0,0,109,68,0,0,0,0,0,0	37	0	0	1	1	1	1	1	0	1	1	1	1	0	1	1	0	1	1	1	1	1	0	1	0	1	1	1	1	0	1	1	1	1	1	1	1	1	0	1	0	1	0	1	1	0
ERR3416321	SB5815	K. pneumoniae	0,0,109,26,0,2,0,0,0,0	37	0	0	1	1	1	1	1	0	1	1	1	1	0	1	1	0	1	1	1	1	1	0	1	0	1	1	1	1	0	1	1	1	1	1	1	1	1	0	1	0	1	0	1	1	0
ERR3416130	SB5601	K. pneumoniae	0,0,109,36,1,2,0,0,0,0	37	0	0	1	1	1	1	1	0	1	1	1	1	0	1	1	0	1	1	1	1	1	0	1	0	1	1	1	1	0	1	1	1	1	1	1	1	1	0	1	0	1	0	1	1	0
ERR4367541	31UK	K. pneumoniae	0,0,109,15,16,0,0,0,0,0	37	0	0	1	1	1	1	1	0	1	1	1	1	0	1	1	0	1	1	1	1	1	0	1	0	1	1	1	1	0	1	1	1	1	1	1	1	1	0	1	0	1	0	1	1	0
ERR4367496	13UM3	K. pneumoniae	0,0,109,1,14,1,0,0,0,0	37	0	0	1	1	0	1	1	0	1	1	1	1	0	1	1	0	1	1	1	1	1	0	1	0	1	1	1	1	0	1	1	1	1	1	1	1	1	0	1	0	1	0	1	1	0
ERR4367588	53CK	K. pneumoniae	0,0,109,15,9,1,0,0,0,0	37	0	0	1	1	1	1	1	0	1	1	1	1	0	1	1	0	1	1	1	1	1	0	1	0	1	1	1	1	0	1	1	1	1	1	1	1	1	0	1	0	1	0	1	1	0
ERR4367535	28PK	K. pneumoniae	0,0,109,15,18,0,0,0,0,0	37	0	0	1	1	1	1	1	0	1	1	1	1	0	1	1	0	1	1	1	1	1	0	1	0	1	1	1	1	0	1	1	1	1	1	1	1	1	0	1	0	1	0	1	1	0
ERR4367590	54PK	K. pneumoniae	0,0,109,16,4,0,0,0,0,0	37	0	0	1	1	1	1	1	0	1	1	1	1	0	1	1	0	1	1	1	1	1	0	1	0	1	1	1	1	0	1	1	1	1	1	1	1	1	0	1	0	1	0	1	1	0
ERR4367528	25CK	K. pneumoniae	0,0,109,49,0,0,0,0,0,0	37	0	0	1	1	0	1	1	0	1	1	1	1	0	1	1	0	1	1	1	1	1	0	1	0	1	1	1	1	0	1	1	1	1	1	1	1	1	0	1	0	1	0	1	1	0
ERR6057941	DASSIM38743610	K. pneumoniae	0,0,109,1,*,*,*,*,*,*	37	0	0	1	1	0	1	1	0	1	1	1	1	0	1	1	0	1	1	1	1	1	0	1	0	1	1	1	1	0	1	1	1	1	1	1	1	1	0	1	0	1	0	1	1	0
ERR6057898	DASSIM38743787	K. pneumoniae	0,0,109,33,0,*,*,*,*,*	37	0	0	1	1	0	1	1	0	1	1	1	1	0	1	1	0	1	1	1	1	1	0	1	0	1	1	1	1	0	1	1	1	1	1	1	1	1	0	1	0	1	0	1	1	0
ERR6057901	DASSIM38743596	K. pneumoniae	0,0,109,33,0,*,*,*,*,*	37	0	0	1	1	0	1	1	0	1	1	1	1	0	1	1	0	1	1	1	1	1	0	1	0	1	1	1	1	0	1	1	1	1	1	1	1	1	0	1	0	1	0	1	1	0
ERR1795968	ERR1795968	K. pneumoniae	0,0,109,1,20,0,0,0,0,0	37	0	0	1	1	0	1	1	0	1	1	1	1	0	1	1	0	1	1	1	1	1	0	1	0	1	1	1	1	0	1	1	1	1	1	1	1	1	0	1	0	1	0	1	1	0
ERR1795967	ERR1795967	K. pneumoniae	0,0,109,1,20,0,0,0,0,0	37	0	0	1	1	0	1	1	0	1	1	1	1	0	1	1	0	1	1	1	1	1	0	1	0	1	1	1	1	0	1	1	1	1	1	1	1	1	0	1	0	1	0	1	1	0
ERR1796007	ERR1796007	K. pneumoniae	0,0,109,1,20,0,0,0,0,0	37	0	0	1	1	0	1	1	0	1	1	1	1	0	1	1	0	1	1	1	1	1	0	1	0	1	1	1	1	0	1	1	1	1	1	1	1	1	0	1	0	1	0	1	1	0
ERR1795966	ERR1795966	K. pneumoniae	0,0,109,1,20,0,0,0,0,0	37	0	0	1	1	0	1	1	0	1	1	1	1	0	1	1	0	1	1	1	1	1	0	1	0	1	1	1	1	0	1	1	1	1	1	1	1	1	0	1	0	1	0	1	1	0
ERR1796008	ERR1796008	K. pneumoniae	0,0,109,1,20,0,0,0,0,0	37	0	0	1	1	0	1	1	0	1	1	1	1	0	1	1	0	1	1	1	1	1	0	1	0	1	1	1	1	0	1	1	1	1	1	1	1	1	0	1	0	1	0	1	1	0
ERR926436	BKQ2ZY	K. pneumoniae	0,0,109,8,11,*,*,*,*,*	37	0	0	1	1	1	1	1	0	1	1	1	1	0	1	1	0	1	1	1	1	1	0	1	0	1	1	1	1	0	1	1	1	1	1	1	1	1	0	1	0	1	0	1	1	0
ERR972031	1027734	K. pneumoniae	0,0,109,36,9,*,*,*,*,*	37	0	0	1	1	1	1	1	0	1	1	1	1	0	1	1	0	1	1	1	1	1	0	1	0	1	1	1	1	0	1	1	1	1	1	1	1	1	0	1	0	1	0	1	1	0
SRR15569574	WUSM_KP_85	K. pneumoniae	0,0,109,33,3,0,0,0,1,0	37	0	0	1	1	0	1	1	0	1	1	1	0	0	1	1	0	1	1	1	1	1	0	1	0	1	1	0	1	0	1	1	1	1	1	1	1	1	0	1	0	1	0	1	1	0
SRR15569601	WUSM_KP_106	K. pneumoniae	0,0,109,30,*,*,*,*,*,*	37	0	0	1	1	1	1	1	0	1	1	1	1	0	1	1	0	1	1	1	1	1	0	1	0	1	1	1	1	0	1	1	1	1	1	1	1	1	0	1	0	1	0	1	1	0
T7-366	T7-366	K. pneumoniae	0,0,109,26,0,1,1,1,0,0	37	0	0	1	1	1	1	1	0	1	1	1	1	0	1	1	0	1	1	1	1	1	0	1	0	1	1	0	1	0	1	1	1	1	1	1	1	1	0	1	0	1	0	1	1	0
T7-453	T7-453	K. pneumoniae	0,0,109,11,1,0,0,0,0,0	37	0	0	1	1	1	1	1	0	1	1	1	1	0	1	1	0	1	1	1	1	1	0	1	0	1	1	1	1	0	1	1	1	1	1	1	1	1	0	1	0	1	0	1	1	0
T7-465	T7-465	K. pneumoniae	0,0,109,35,1,0,0,0,0,0	37	0	0	1	1	1	1	1	0	1	1	1	1	0	1	1	0	1	1	1	1	1	0	1	0	1	1	1	1	0	1	1	1	1	1	1	1	1	0	1	0	1	0	1	1	0
T7-235	T7-235	K. pneumoniae	0,0,109,1,29,0,1,0,0,0	37	0	0	1	1	0	1	1	0	1	1	1	1	0	1	1	0	1	1	1	1	1	0	1	0	1	1	1	1	0	1	1	1	1	1	1	1	1	0	1	0	1	0	1	1	0
T7-046	T7-046	K. pneumoniae	0,0,109,32,18,0,0,0,0,0	37	0	0	1	1	0	1	1	0	1	1	1	1	0	1	1	0	1	1	1	1	1	0	1	0	1	1	1	1	0	1	1	1	1	1	1	1	1	0	1	0	1	0	1	1	0
T7-318	T7-318	K. pneumoniae	0,0,109,14,4,0,0,0,0,0	37	0	0	1	1	1	1	1	0	1	1	1	1	0	1	1	0	1	1	1	1	1	0	1	0	1	1	1	1	0	1	1	1	1	1	1	1	1	0	1	0	1	0	1	1	0
T7-468	T7-468	K. pneumoniae	0,0,109,10,1,0,0,0,0,0	37	0	0	1	1	1	1	1	0	1	1	1	1	0	1	1	0	1	1	1	1	1	0	1	0	1	1	1	1	0	1	1	1	1	1	1	1	1	0	1	0	1	0	1	1	0
T7-154	T7-154	K. pneumoniae	0,0,109,8,28,0,0,0,0,0	37	0	0	1	1	1	1	1	0	1	1	1	1	0	1	1	0	1	1	1	1	1	0	1	0	1	1	1	1	0	1	1	1	1	1	1	1	1	0	1	0	1	0	1	1	0
T7-141	T7-141	K. pneumoniae	0,0,109,33,10,0,0,0,0,0	37	0	0	1	1	0	1	1	0	1	1	1	1	0	1	1	0	1	1	1	1	1	0	1	0	1	1	1	1	0	1	1	1	1	1	1	1	1	0	1	0	1	0	1	1	0
T7-449	T7-449	K. pneumoniae	0,0,109,1,1,0,0,1,0,0	37	0	0	1	1	0	1	1	0	1	1	1	1	0	1	1	0	1	1	1	1	1	0	1	0	1	1	1	1	0	1	1	1	1	1	1	1	1	0	1	0	1	0	1	1	0
T7-065	T7-065	K. pneumoniae	0,0,109,1,50,0,0,0,0,0	37	0	0	1	1	0	1	1	0	1	1	1	1	0	1	1	0	1	1	1	1	1	0	1	0	1	1	1	1	0	1	1	1	1	1	1	1	1	0	1	0	1	0	1	1	0
ERR7598104	MVK-09F1171	K. pneumoniae	0,0,109,19,1,0,0,0,0,0	37	0	0	1	1	1	1	1	0	0	1	1	1	0	1	1	0	1	1	1	1	1	0	1	0	1	1	1	1	0	1	1	1	1	1	1	1	1	0	1	0	1	0	1	0	0
ERR7598140	MVK-04F031	K. pneumoniae	0,0,109,8,6,1,0,0,0,0	37	1	0	1	1	1	1	1	0	1	1	1	1	0	1	1	0	1	1	1	1	1	0	1	0	1	1	1	1	1	1	1	1	1	1	1	1	1	0	1	0	1	0	1	1	0
ERR7975707	MVK-05F575	K. pneumoniae	0,0,109,8,15,0,0,0,0,0	37	0	0	1	1	1	1	1	0	1	1	1	1	0	1	1	0	1	1	1	1	1	0	1	0	1	1	1	1	0	1	1	1	1	1	1	1	1	0	1	0	1	0	1	1	0
ERR7975709	MVK-05F579	K. pneumoniae	0,0,109,37,0,0,0,0,0,0	37	0	0	1	1	1	1	1	0	1	1	1	1	0	1	1	0	1	1	1	1	1	0	1	0	1	1	1	1	0	1	1	1	1	1	1	1	1	0	1	0	1	0	1	1	0
ERR7975714	MVK-05F593	K. pneumoniae	0,0,109,8,15,1,0,0,0,0	37	0	0	1	1	1	1	1	0	1	1	1	1	0	1	1	0	1	1	1	1	1	0	1	0	1	1	1	1	0	1	1	1	1	1	1	1	1	0	1	0	1	0	1	1	0
SRR5878375	1864_2	K. pneumoniae	0,0,109,50,2,0,1,0,0,0	37	0	0	1	1	0	1	1	0	1	1	1	1	0	1	1	0	1	1	1	1	1	1	1	0	1	1	1	1	0	1	1	1	1	1	1	1	1	0	1	0	1	0	1	1	0
ERR3480417	SPARK_1161_C1	K. pneumoniae	0,0,109,1,21,2,0,0,0,0	37	0	0	1	1	0	1	1	0	1	1	1	1	0	1	1	0	1	1	1	1	1	0	1	0	1	1	1	1	0	1	1	1	1	1	1	1	1	0	1	0	1	0	1	1	0
ERR3480014	SPARK_1459_C2	K. pneumoniae	0,0,109,43,0,0,0,2,0,0	37	0	0	1	1	0	1	1	0	1	1	1	1	0	1	1	0	1	1	1	1	1	0	1	0	1	1	1	1	0	1	1	1	1	1	1	1	1	0	1	0	1	0	1	1	0
ERR3469802	SPARK_258_C1	K. pneumoniae	0,0,109,8,6,0,0,0,0,0	37	0	0	1	1	1	1	1	0	1	1	1	1	0	1	1	0	1	1	1	1	1	0	1	0	1	1	1	1	0	1	1	1	1	1	1	1	1	0	1	0	1	0	1	1	0
ERR3449179	SPARK_519_C1	K. pneumoniae	0,0,109,15,3,0,0,0,0,0	37	0	0	1	1	1	1	1	0	1	1	1	1	0	1	1	0	1	1	1	1	1	0	1	0	1	1	1	1	0	1	1	1	1	1	1	1	1	0	1	0	1	0	1	1	0
ERR3931970	SPARK_2829_C1	K. pneumoniae	0,0,109,18,6,0,0,0,0,0	37	0	0	1	1	0	1	1	0	1	1	1	1	0	1	1	0	1	1	1	1	1	0	1	0	1	1	1	1	0	1	1	1	1	1	1	1	1	0	1	0	1	0	1	1	0
ERR3449175	SPARK_515_C3	K. pneumoniae	0,0,109,25,14,0,0,0,0,0	37	0	0	1	1	0	1	1	0	1	1	1	1	0	1	1	0	1	1	1	1	1	1	1	0	1	1	1	1	0	1	1	1	1	1	1	1	1	0	1	0	1	0	1	1	0
ERR4023032	SPARK_2716_C1	K. pneumoniae	0,0,109,8,24,0,0,0,0,0	37	0	0	1	1	1	1	1	0	1	1	1	1	0	1	1	0	1	1	1	1	1	0	1	0	1	1	1	1	0	1	1	1	1	1	1	1	1	0	1	0	1	0	1	1	0
ERR3449080	SPARK_337_C2	K. pneumoniae	0,0,109,12,2,0,0,0,0,0	37	0	0	1	1	1	1	1	0	1	1	1	1	0	1	1	0	1	1	1	1	1	0	1	0	1	1	1	1	0	1	1	1	1	1	1	1	1	0	1	1	1	0	1	1	0
ERR3967796	SPARK_2640_C1	K. pneumoniae	0,0,109,32,13,0,0,0,0,0	37	0	0	1	1	0	1	1	0	1	1	1	1	0	1	1	0	1	1	1	1	1	0	1	0	1	1	1	1	0	1	1	1	1	1	1	1	1	0	1	0	1	0	1	1	0
ERR3469791	SPARK_251_C3	K. pneumoniae	0,0,109,15,4,0,0,0,0,0	37	0	0	1	1	1	1	1	0	1	1	1	1	0	1	1	0	1	1	1	1	1	0	1	0	1	1	1	1	0	1	1	1	1	1	1	1	1	0	1	0	1	0	1	1	0
ERR3449537	SPARK_804_C1	K. pneumoniae	0,0,109,36,3,0,1,0,0,0	37	0	0	1	1	1	1	1	0	1	1	1	1	0	1	1	0	1	1	1	1	1	0	1	0	1	1	1	1	0	1	1	1	1	1	1	1	1	0	1	0	1	0	1	1	0
ERR3932146	SPARK_1738_C1	K. pneumoniae	0,0,109,1,45,0,0,0,0,0	37	0	0	1	1	0	1	1	0	1	1	1	1	0	1	1	0	1	1	1	1	1	0	1	0	1	1	1	1	0	1	1	1	1	1	1	1	1	0	1	0	1	0	1	1	0
ERR3469783	SPARK_246_C1	K. pneumoniae	0,0,109,1,46,0,0,0,0,0	37	0	0	1	1	0	1	1	0	1	1	1	1	0	1	1	0	1	1	1	1	1	0	1	0	1	1	1	1	0	1	1	1	1	1	1	1	1	0	1	0	1	0	1	1	0
ERR4022971	SPARK_2688_C1	K. pneumoniae	0,0,109,1,9,1,2,0,0,0	37	0	0	1	1	0	1	1	0	1	1	1	1	0	1	1	0	1	1	1	1	1	0	1	0	1	1	1	1	0	1	1	1	1	1	1	1	1	0	1	0	1	0	1	1	0
ERR3479911	SPARK_1284_C1	K. pneumoniae	0,0,109,33,8,0,0,0,0,0	37	0	0	1	1	0	1	1	0	1	1	1	1	0	1	1	0	1	1	1	1	1	0	1	0	1	1	1	1	0	1	1	1	1	1	1	1	1	0	1	0	1	0	1	1	0
ERR3932078	SPARK_2236_C1	K. pneumoniae	0,0,109,37,0,1,0,0,0,0	37	0	0	1	1	1	1	1	0	1	1	1	1	0	1	1	0	1	1	1	1	1	0	1	0	1	1	1	1	0	1	1	1	1	1	1	1	1	0	1	0	1	0	1	1	0
ERR3480143	SPARK_1429_C1	K. pneumoniae	0,0,109,25,15,0,0,0,0,0	37	0	0	1	1	0	1	1	0	1	1	1	1	0	1	1	0	1	1	1	1	1	1	1	0	1	1	1	1	0	1	1	1	1	1	1	1	1	0	1	0	1	0	1	1	0
ERR3931806	SPARK_2359_C1	K. pneumoniae	0,0,109,8,27,0,0,0,0,0	37	1	0	1	1	1	1	1	0	1	1	1	1	0	1	1	0	1	1	1	1	1	0	1	0	1	1	1	1	1	1	1	1	1	1	1	1	1	0	1	0	1	0	1	1	0
ERR3449400	SPARK_734_C2	K. pneumoniae	0,0,109,32,12,0,0,0,0,0	37	0	0	1	1	0	1	1	0	1	1	1	1	0	1	1	0	1	1	1	1	1	0	1	0	1	1	1	1	0	1	1	1	1	1	1	1	1	0	1	0	1	0	1	1	0
ERR3931862	SPARK_2881_C1	K. pneumoniae	0,0,109,26,6,0,0,0,0,0	37	0	0	1	1	1	1	1	0	1	1	1	1	0	1	1	0	1	1	1	1	1	0	1	0	1	1	1	1	0	1	1	1	1	1	1	1	1	0	1	0	1	0	1	1	0
ERR3844679	SPARK_1855_C1	K. pneumoniae	0,0,109,46,0,0,0,0,0,0	37	0	0	1	1	0	1	1	0	1	1	1	1	0	1	1	0	1	1	1	1	1	0	1	0	1	1	1	1	0	1	1	1	1	1	1	1	1	0	1	0	1	0	1	1	0
ERR3844622	SPARK_1832_C2	K. pneumoniae	0,0,109,46,0,0,0,0,0,0	37	0	0	1	1	0	1	1	0	1	1	1	1	0	1	1	0	1	1	1	1	1	0	1	0	1	1	1	1	0	1	1	1	1	1	1	1	1	0	1	0	1	0	1	1	0
ERR3904640	SPARK_2169_C1	K. pneumoniae	0,0,109,51,0,0,0,0,0,0	37	0	0	1	1	0	1	1	0	1	1	1	1	0	1	1	0	1	1	1	1	1	0	1	0	1	1	1	1	0	1	1	1	1	1	1	1	1	0	1	0	1	0	1	1	0
ERR3967885	SPARK_2536_C1	K. pneumoniae	0,0,109,51,0,0,0,1,0,0	37	0	0	1	1	0	1	1	0	1	1	1	1	0	1	1	0	1	1	1	1	1	0	1	0	1	1	1	1	0	1	1	1	1	1	1	1	1	0	1	0	1	0	1	1	0
ERR3449101	SPARK_349_C2	K. pneumoniae	0,0,109,8,26,0,0,0,0,0	37	0	0	1	1	1	1	1	0	1	1	1	1	0	1	1	0	1	1	1	1	1	0	1	0	1	1	1	1	0	1	1	1	1	1	1	1	1	0	1	0	1	0	1	1	0
ERR3449092	SPARK_345_C1	K. pneumoniae	0,0,109,8,26,0,0,0,0,0	37	0	0	1	1	1	1	1	0	1	1	1	1	0	1	1	0	1	1	1	1	1	0	1	0	1	1	1	1	0	1	1	1	1	1	1	1	1	0	1	0	1	0	1	1	0
ERR3449595	SPARK_853_C2	K. pneumoniae	0,0,109,1,30,0,0,2,1,0	37	0	0	1	1	0	1	1	0	1	1	1	1	0	1	1	0	1	1	1	1	1	0	1	0	1	1	1	1	0	1	1	1	1	1	1	1	1	0	1	0	1	0	1	1	0
ERR3449336	SPARK_630_C1	K. pneumoniae	0,0,109,1,48,0,0,0,0,0	37	0	0	1	1	0	1	1	0	1	1	1	1	0	1	1	0	1	1	1	1	1	0	1	0	1	1	1	1	0	1	1	1	1	1	1	1	1	0	1	0	1	0	1	1	0
ERR3844750	SPARK_1919_C1	K. pneumoniae	0,0,109,33,9,0,0,0,0,0	37	0	0	1	1	0	1	1	0	1	1	1	1	0	1	1	0	1	1	1	1	1	0	1	0	1	1	1	1	0	1	1	1	1	1	1	1	1	0	1	0	1	0	1	1	0
ERR3479912	SPARK_1284_C2	K. pneumoniae	0,0,109,33,8,0,0,0,0,0	37	0	0	1	1	0	1	1	0	1	1	1	1	0	1	1	0	1	1	1	1	1	0	1	0	1	1	1	1	0	1	1	1	1	1	1	1	1	0	1	0	1	0	1	1	0
ERR3469875	SPARK_859_C1	K. pneumoniae	0,0,109,33,7,0,1,0,0,0	37	0	0	1	1	0	1	1	0	1	1	1	1	0	1	1	0	1	1	1	1	1	0	1	0	1	1	1	1	0	1	1	1	1	1	1	1	1	0	1	0	1	0	1	1	0
ERR3480637	SPARK_1567_C1	K. pneumoniae	0,0,109,4,5,0,0,0,0,0	37	1	0	1	1	1	1	1	0	1	1	1	1	0	1	1	0	1	1	1	1	1	0	1	0	1	1	1	1	1	1	1	1	1	1	1	1	1	0	1	0	1	0	1	1	0
ERR3449068	SPARK_325_C1	K. pneumoniae	0,0,109,1,43,0,0,0,0,0	37	1	0	1	1	0	1	1	0	1	1	1	1	0	1	1	0	1	1	1	1	1	0	1	0	1	1	1	1	1	1	1	1	1	1	1	1	1	0	1	0	1	0	1	1	0
ERR3449237	SPARK_559_C1	K. pneumoniae	0,0,109,8,18,1,0,0,0,0	37	0	0	1	1	1	1	1	0	1	1	1	1	0	1	1	0	1	1	1	1	1	0	1	0	1	1	1	1	0	1	1	1	1	1	1	1	1	0	1	0	1	0	1	1	0
ERR3469865	SPARK_312_C2	K. pneumoniae	0,0,109,18,3,1,0,0,0,0	37	0	0	1	1	0	1	1	0	1	1	1	1	0	1	1	0	1	1	1	1	1	0	1	0	1	1	1	1	0	1	1	1	1	1	1	1	1	0	1	0	1	0	1	1	0
ERR4022900	SPARK_2105_C2	K. pneumoniae	0,0,109,50,0,0,0,0,0,0	37	0	0	1	1	0	1	1	0	1	1	1	1	0	1	1	0	1	1	1	1	1	1	1	0	1	1	1	1	0	1	1	1	1	1	1	1	1	0	1	0	1	0	1	1	0
ERR3904702	SPARK_2341_C2	K. pneumoniae	0,0,109,8,27,0,0,0,0,0	37	1	0	1	1	1	1	1	0	1	1	1	1	0	1	1	0	1	1	1	1	1	0	1	0	1	1	1	1	1	1	1	1	1	1	1	1	1	0	1	0	1	0	1	1	0
ERR3479956	SPARK_1321_C1	K. pneumoniae	0,0,109,8,17,1,0,0,0,0	37	0	0	1	1	1	1	1	0	1	1	1	1	0	1	1	0	1	1	1	1	1	0	1	0	1	1	1	1	0	1	1	1	1	1	1	1	1	0	1	0	1	0	1	1	0
ERR3440365	SPARK_17_C1	K. pneumoniae	0,0,109,1,1,1,0,0,0,0	37	0	0	1	1	0	1	1	0	1	1	1	1	0	1	1	0	1	1	1	1	1	0	1	0	1	1	1	1	0	1	1	1	1	1	1	1	1	0	1	0	1	0	1	1	0
ERR3480082	SPARK_1363_C1	K. pneumoniae	0,0,109,1,44,0,0,0,0,0	37	0	0	1	1	0	1	1	0	1	1	1	1	1	1	1	0	1	1	1	1	1	0	1	0	1	1	1	1	0	1	1	1	1	1	1	1	1	0	1	0	1	0	1	1	0
ERR3480334	SPARK_1011_C1	K. pneumoniae	0,0,109,18,3,1,0,0,0,0	37	0	0	1	1	0	1	1	0	1	1	1	1	0	1	1	0	1	1	1	1	1	0	1	0	1	1	1	1	0	1	1	1	1	1	1	1	1	0	1	0	1	0	1	1	0
ERR276974	ERR276974	K. pneumoniae	0,0,109,1,8,0,2,*,*,*	37	0	0	1	1	0	1	1	0	1	1	1	1	0	1	1	0	1	1	1	1	1	0	1	0	1	1	1	1	0	1	1	1	1	1	1	1	1	0	1	0	1	0	1	1	0
ERR276989	ERR276989	K. pneumoniae	0,0,109,25,*,*,*,*,*,*	37	0	0	1	1	0	1	1	0	1	1	1	1	0	1	1	0	1	1	1	1	1	1	1	0	1	1	1	1	0	1	1	1	1	1	1	1	1	0	1	0	1	0	1	1	0
132	201112-39229	K. pneumoniae	0,0,109,1,*,*,*,*,*,*	37	0	0	1	1	0	1	1	0	1	1	1	1	0	1	1	0	1	1	1	1	1	0	1	0	1	1	1	1	0	1	1	1	1	1	1	1	1	0	1	0	1	0	1	1	0
24042_7#337	V9	K. pneumoniae	0,0,109,36,0,0,0,1,*,*	37	0	0	1	1	1	1	1	0	1	1	1	1	0	1	1	0	1	1	1	1	1	0	1	0	1	1	1	1	0	1	1	1	1	1	1	1	1	0	1	0	1	0	1	1	0
24042_7#299	1623618	K. pneumoniae	0,0,109,33,14,0,0,0,0,*	37	0	0	1	1	0	1	1	0	1	1	1	1	0	1	1	0	1	1	1	1	1	0	1	0	1	1	1	1	0	1	1	1	1	1	1	1	1	0	1	0	1	0	1	1	0
95	141013-65180	K. pneumoniae	0,0,109,75,0,1,0,0,0,0	37	0	0	1	1	0	1	1	0	1	1	1	1	0	1	1	0	1	1	1	1	1	0	1	0	1	1	1	1	0	1	1	1	1	1	1	1	1	0	1	0	1	0	1	1	0
2481	2481	K. pneumoniae	0,0,109,36,1,0,0,3,0,0	37	0	0	1	1	1	1	1	0	1	1	1	1	0	1	1	0	1	1	1	1	1	0	1	0	1	1	1	1	0	1	1	1	1	1	1	1	1	0	1	0	1	0	1	1	0
24042_7#257	15B03097	K. pneumoniae	0,0,109,30,3,*,*,*,*,*	37	0	0	1	1	1	1	1	0	1	1	1	1	0	1	1	0	1	1	1	1	1	0	1	0	1	1	1	1	0	1	1	1	1	1	1	1	1	0	1	0	1	0	1	1	0
41	061012-38375	K. pneumoniae	0,0,109,36,1,0,8,0,0,0	37	0	0	1	1	1	1	1	0	1	1	1	1	0	1	1	0	1	1	1	1	1	0	1	0	1	1	1	1	0	1	1	1	1	1	1	1	1	0	1	0	1	0	1	1	0
R619	R619	K. pneumoniae	0,0,109,1,21,*,*,*,*,*	37	0	0	1	1	0	1	1	0	1	1	1	1	0	1	1	0	1	1	1	1	1	0	1	0	1	1	1	1	0	1	1	1	1	1	1	1	1	0	1	0	1	0	1	1	0
MISC021	MISC021	K. pneumoniae	0,0,109,7,0,0,1,0,0,0	37	0	0	1	1	1	1	1	0	1	1	1	1	0	1	1	0	1	1	1	1	1	0	1	0	1	1	1	1	0	1	1	1	1	1	1	1	1	0	1	0	1	0	1	1	0
MISC043	MISC043	K. pneumoniae	0,0,109,8,44,0,0,0,*,*	37	0	0	1	1	1	1	1	0	1	1	1	1	0	1	1	0	1	1	1	1	0	0	1	0	1	1	1	1	0	1	1	1	1	1	1	1	1	0	1	0	1	0	1	1	0
MISC020	MISC020	K. pneumoniae	0,0,109,8,44,0,0,0,0,0	37	0	0	1	1	1	1	1	0	1	1	1	1	0	1	1	0	1	1	1	1	1	0	1	0	1	1	1	1	0	1	1	1	1	1	1	1	1	0	1	0	1	0	1	1	0
SRR10694586	IA-101	K. pneumoniae	0,0,109,25,20,0,0,0,*,*	37	0	0	1	1	0	1	1	0	0	1	1	1	0	1	1	0	1	1	1	1	1	1	1	0	1	1	1	1	0	1	1	1	1	1	1	1	1	0	1	0	1	0	1	1	0
SRR10694496	IA-021	K. pneumoniae	0,0,109,1,21,3,0,0,*,*	37	0	0	1	1	0	1	1	0	1	1	1	1	0	1	1	0	1	1	1	1	1	0	1	0	1	1	1	1	0	1	1	1	1	1	1	1	1	0	1	0	1	0	1	1	0
SRR10694538	CT-02	K. pneumoniae	0,0,109,75,0,0,0,0,0,0	37	0	0	1	1	0	1	1	0	1	1	1	1	0	1	1	0	1	1	1	1	1	0	1	0	1	1	1	1	0	1	1	1	1	1	1	1	1	0	1	0	1	0	1	1	0
SRR10694504	IA-013	K. pneumoniae	0,0,109,12,3,0,0,0,0,0	37	0	0	1	1	1	1	1	0	1	1	1	1	0	1	1	0	1	1	1	1	1	0	1	0	1	1	1	1	0	1	1	1	1	1	1	1	1	0	1	1	1	0	1	1	0
SRR10694657	IA-036	K. pneumoniae	0,0,109,13,2,0,0,0,0,0	37	0	0	1	1	1	1	1	0	1	1	1	1	0	1	1	0	1	1	1	1	1	0	1	0	1	1	1	1	0	1	1	1	1	1	1	1	1	0	1	0	1	0	1	1	0
SRR12509524	ARLG-4783	K. pneumoniae	0,0,184,0,4,0,1,0,0,0	38	0	0	1	1	0	1	1	0	1	1	1	1	0	1	1	0	1	1	1	1	1	0	1	0	1	1	1	1	0	1	1	1	1	1	1	1	1	0	1	0	1	0	1	1	0
ERR1217158	EuSCAPE_IL075	K. pneumoniae	0,0,184,0,1,0,0,0,0,0	38	0	0	1	1	0	1	1	0	1	1	1	1	0	1	1	0	1	1	1	1	1	0	1	0	1	1	1	1	0	1	1	1	1	1	1	1	1	0	1	1	1	0	1	1	0
K_pneumoniae_MGH78578	MGH78578	K. pneumoniae	0,0,184,0,2,0,0,0,0,0	38	0	0	1	1	0	1	1	0	1	1	1	1	0	1	1	0	1	1	1	1	1	0	1	0	1	1	1	1	0	1	1	1	1	1	1	1	1	0	1	0	1	0	1	1	0
ERR319562	9870_4_65	K. pneumoniae	0,0,184,0,4,*,*,*,*,*	38	0	0	1	1	0	1	1	0	1	1	1	1	0	1	1	0	1	1	1	1	1	0	1	0	1	1	1	1	0	1	1	1	1	1	1	1	1	0	1	0	1	0	1	1	0
ERR3449078	SPARK_336_C1	K. pneumoniae	0,0,184,4,0,0,0,0,0,0	38	0	0	1	1	0	1	1	0	1	1	1	1	0	1	1	0	1	1	1	1	1	0	1	0	1	1	1	1	0	1	1	1	1	1	1	1	1	0	1	0	1	0	1	1	0
SRR14449350	ARLG-7716	K. pneumoniae	0,0,107,0,6,0,1,0,0,0	39	0	0	1	1	1	1	1	0	1	1	1	1	0	1	1	0	1	1	1	1	1	0	1	0	1	1	1	1	0	1	1	1	1	1	1	1	1	0	1	0	1	0	1	1	0
SRR2098761	Kpn0022	K. pneumoniae	0,0,107,1,0,2,1,0,0,0	39	0	0	1	1	1	1	1	0	1	1	1	1	0	1	1	0	1	1	1	1	1	0	1	0	1	1	1	1	0	1	1	1	1	1	1	1	1	0	1	0	1	0	1	1	0
ERR1334649	EuSCAPE_DK018	K. pneumoniae	0,0,107,0,7,0,0,0,0,0	39	0	0	1	1	1	1	1	0	1	1	1	1	0	1	1	0	1	1	1	1	1	0	1	0	1	1	1	1	0	1	1	1	1	1	1	1	1	0	1	0	1	0	1	1	0
ERR1217053	EuSCAPE_NO016	K. pneumoniae	0,0,107,0,1,5,0,0,0,0	39	0	0	1	1	1	1	1	0	1	1	1	1	0	1	1	0	1	1	1	1	1	0	1	0	1	1	1	1	0	1	1	1	1	1	1	1	1	0	1	0	1	0	1	1	0
ERR1334724	EuSCAPE_PT084	K. pneumoniae	0,0,107,0,1,6,0,0,0,0	39	0	0	1	1	1	1	1	0	1	1	1	1	0	1	1	0	1	1	1	1	1	0	1	0	1	1	1	1	0	1	1	1	1	1	1	1	1	0	1	0	1	0	1	1	0
ERR1217231	EuSCAPE_IT045	K. pneumoniae	0,0,107,1,0,0,0,0,0,0	39	0	0	1	1	1	1	1	0	1	1	1	1	0	1	1	0	1	1	1	1	1	0	1	0	1	1	1	1	0	1	1	1	1	1	1	1	1	0	1	0	1	0	1	1	0
ERR1217128	EuSCAPE_IL045	K. pneumoniae	0,0,107,0,1,0,0,0,0,0	39	0	0	1	1	1	1	1	0	1	1	1	1	0	1	1	0	1	1	1	1	1	0	1	0	1	1	1	1	0	1	1	1	1	1	1	1	1	0	1	0	1	0	1	1	0
ERR1334507	EuSCAPE_DK004	K. pneumoniae	0,0,107,0,1,1,0,0,0,0	39	0	0	1	1	1	1	1	0	1	1	1	1	0	1	1	0	1	1	1	1	1	0	1	0	1	1	1	1	0	1	1	1	1	1	1	1	1	0	1	0	1	0	1	1	0
ERR1334442	EuSCAPE_GR050	K. pneumoniae	0,0,107,0,0,0,0,0,0,0	39	0	0	1	1	1	1	1	0	1	1	1	1	0	1	1	0	1	1	1	1	1	0	1	0	1	1	1	1	0	1	1	1	1	1	1	1	1	0	1	0	1	0	1	1	0
ERR1514886	EuSCAPE_BE063	K. pneumoniae	0,0,107,1,1,0,0,0,0,0	39	0	0	1	1	1	1	1	0	1	1	1	1	0	1	1	0	1	1	1	1	1	0	1	0	1	1	1	1	0	1	1	1	1	1	1	1	1	0	1	0	1	0	1	1	0
ERR5530496	ERR5530496	K. pneumoniae	0,0,107,0,1,9,4,0,0,0	39	0	0	1	1	1	1	1	0	1	1	1	1	0	1	1	0	1	1	1	1	1	0	1	0	1	1	1	1	0	1	1	1	1	1	1	1	1	0	1	0	1	0	1	1	0
16852_1#19	KSB1_3G	K. pneumoniae	0,0,107,0,*,*,*,*,*,*	39	0	0	1	1	1	1	1	0	1	1	1	1	0	1	1	0	1	1	1	1	1	0	1	0	1	1	1	1	0	1	1	1	1	1	1	1	1	0	1	0	1	0	1	1	0
ERR319585	9870_4_88	K. pneumoniae	0,0,107,2,1,*,*,*,*,*	39	0	0	1	1	1	1	1	0	1	1	1	1	0	1	1	0	1	1	1	1	1	0	1	0	1	1	1	1	0	1	1	1	1	1	1	1	1	0	1	0	1	0	1	1	0
ERR319581	9870_4_84	K. pneumoniae	0,0,107,2,1,*,*,*,*,*	39	0	0	1	1	1	1	1	0	1	1	1	1	0	1	1	0	1	1	1	1	1	0	1	0	1	1	1	1	0	1	1	1	1	1	1	1	1	0	1	0	1	0	1	1	0
ERR3416114	SB5585	K. pneumoniae	0,0,107,1,0,0,4,1,0,0	39	0	0	1	1	1	1	1	0	1	1	1	1	0	1	1	0	1	1	1	1	1	0	1	0	1	1	1	1	0	1	1	1	1	1	1	1	1	0	1	0	1	0	1	1	0
ERR3416146	SB5618	K. pneumoniae	0,0,107,0,1,3,1,0,*,*	39	0	0	1	1	1	1	1	0	1	1	1	1	0	1	1	0	1	1	1	1	1	0	1	0	1	1	1	1	1	1	1	1	1	1	1	1	1	0	1	0	1	0	1	1	0
ERR3416407	SB6091	K. pneumoniae	0,0,107,0,4,0,1,4,0,0	39	0	0	1	1	1	1	1	0	1	1	1	1	0	1	1	0	1	1	1	1	1	0	1	0	1	1	1	1	0	1	1	1	1	1	1	1	1	0	1	0	1	0	1	1	0
ERR3416126	SB5597	K. pneumoniae	0,0,107,1,0,0,4,0,0,0	39	0	0	1	1	1	1	1	0	1	1	1	1	0	1	1	0	1	1	1	1	1	0	1	0	1	1	1	1	0	1	1	1	1	1	1	1	1	0	1	0	1	0	1	1	0
ERR6058031	DASSIM38743736	K. pneumoniae	0,0,107,0,4,0,1,*,*,*	39	0	0	1	1	1	1	1	0	1	1	1	1	0	1	1	0	1	1	1	1	1	0	1	0	1	1	1	1	0	1	1	1	1	1	1	1	1	0	1	0	1	0	1	1	0
ERR6057887	DASSIM38743592	K. pneumoniae	0,0,107,0,4,0,1,*,*,*	39	0	0	1	1	1	1	1	0	1	1	1	1	0	1	1	0	1	1	1	1	1	0	1	0	1	1	1	1	0	1	1	1	1	1	1	1	1	0	1	0	1	0	1	1	0
ERR6058122	DASSIM38743769	K. pneumoniae	0,0,107,0,4,0,1,*,*,*	39	0	0	1	1	1	1	1	0	1	1	1	1	0	1	1	0	1	1	1	1	1	0	1	0	1	1	1	1	0	1	1	1	1	1	1	1	1	0	1	0	1	0	1	1	0
ERR6058123	DASSIM38743770	K. pneumoniae	0,0,107,0,4,0,1,*,*,*	39	0	0	1	1	1	1	1	0	1	1	1	1	0	1	1	0	1	1	1	1	1	0	1	0	1	1	1	1	0	1	1	1	1	1	1	1	1	0	1	0	1	0	1	1	0
ERR971977	C18	K. pneumoniae	0,0,107,0,1,*,*,*,*,*	39	0	0	1	1	1	1	1	0	1	1	1	1	0	1	1	0	1	1	1	1	1	0	1	0	1	1	1	1	1	1	1	1	1	1	1	1	1	0	1	0	1	0	1	1	0
T7-275	T7-275	K. pneumoniae	0,0,107,0,4,1,0,0,0,0	39	0	0	1	1	1	1	1	0	1	1	1	1	0	1	1	0	1	1	1	1	1	0	1	0	1	1	1	1	0	1	1	1	1	1	1	1	1	0	1	0	1	0	1	1	0
T7-306	T7-306	K. pneumoniae	0,0,107,0,1,10,0,0,0,0	39	0	0	1	1	1	1	1	0	1	1	1	1	0	1	1	0	1	1	1	1	1	0	1	0	1	1	1	1	0	1	1	1	1	1	1	1	1	0	1	0	1	0	1	1	0
ERR3449348	SPARK_640_C1	K. pneumoniae	0,0,107,1,0,2,0,0,0,0	39	0	0	1	1	1	1	1	0	1	1	1	1	0	1	1	0	1	1	1	1	1	0	1	0	1	1	1	1	0	1	1	1	1	1	1	1	1	0	1	0	1	0	1	1	0
ERR3967898	SPARK_2860_C1	K. pneumoniae	0,0,107,0,1,9,1,0,0,0	39	0	0	1	1	1	1	1	0	1	1	1	1	0	1	1	0	1	1	1	1	1	0	1	0	1	1	1	1	0	1	1	1	1	1	1	1	1	0	1	0	1	0	1	1	0
126	190611-13201	K. pneumoniae	0,0,107,0,1,9,3,0,*,*	39	0	0	1	1	1	1	1	0	1	1	1	1	0	1	1	0	1	1	1	1	1	0	1	0	1	1	1	1	0	1	1	1	1	1	1	1	1	0	1	0	1	0	1	1	0
SRR12508675	ARLG-3226	K. pneumoniae	0,0,83,5,2,0,0,0,0,0	43	0	0	1	1	0	1	1	0	1	1	1	1	0	1	1	0	1	1	1	1	1	0	1	0	1	1	1	1	0	1	1	1	1	1	1	1	1	1	1	0	1	0	1	1	0
5150_3#3	AJ211	K. pneumoniae	0,0,83,0,2,0,1,0,*,*	43	0	0	1	1	0	1	1	0	1	1	1	1	0	1	1	0	1	1	1	1	1	0	1	0	1	1	1	1	0	1	1	1	1	1	1	1	1	1	1	0	1	0	1	1	0
5150_3#11	AJ205	K. pneumoniae	0,0,83,0,2,0,1,1,0,0	43	0	0	1	1	0	1	1	0	1	1	1	1	0	1	1	0	1	1	1	1	1	0	1	0	1	1	1	1	0	1	1	1	1	1	1	1	1	1	1	0	1	0	1	1	0
ERR3416060	SB5526	K. pneumoniae	0,0,83,3,5,1,0,0,0,0	43	0	0	1	1	0	1	1	0	1	1	1	1	0	1	1	0	1	1	1	1	1	0	1	0	1	1	1	1	0	1	1	1	1	1	1	1	1	1	1	0	1	0	1	1	0
ERR3449405	SPARK_731_C1	K. pneumoniae	0,0,83,3,4,0,0,0,0,0	43	0	0	1	1	0	1	1	0	1	1	1	1	0	1	1	0	1	1	1	1	1	0	1	0	1	1	1	1	0	1	1	1	1	1	1	1	1	1	1	0	1	0	1	1	0
SRR2098698	Kpn0016	K. pneumoniae	0,0,79,0,1,0,1,1,0,0	44	0	0	1	1	0	1	1	0	1	1	1	1	0	1	1	0	1	1	1	1	1	1	1	0	1	1	1	1	0	1	1	1	1	1	1	1	1	1	1	0	1	0	1	0	0
SRR10694619	IA-071	K. pneumoniae	0,0,79,0,1,0,2,0,*,*	44	0	0	1	1	0	1	1	0	1	1	1	1	0	1	1	0	1	1	1	1	1	1	1	0	1	1	1	1	0	1	1	1	1	1	1	1	1	1	1	0	1	0	1	1	0
SRR10694620	IA-070	K. pneumoniae	0,0,79,0,1,0,2,*,*,*	44	0	0	1	1	0	1	1	0	1	1	1	1	0	1	1	0	1	1	1	1	1	1	1	0	1	1	1	1	0	1	1	1	1	1	1	1	1	1	1	0	1	0	1	1	0
SRR10694591	IA-096	K. pneumoniae	0,0,79,0,1,0,2,0,*,*	44	0	0	1	1	0	1	1	0	1	1	1	1	0	1	1	0	1	1	1	1	1	1	1	0	1	1	1	1	0	1	1	1	1	1	1	1	1	1	1	0	1	0	1	1	0
ERR562348	SB2803/VI9C3	K. pneumoniae	0,0,158,22,0,0,0,0,0,0	45	0	0	1	1	0	1	1	0	1	1	1	1	0	1	1	0	1	1	1	1	1	1	1	0	1	1	1	1	0	1	1	1	1	1	1	1	1	0	1	0	1	0	1	1	0
SRR12508640	ARLG-4176	K. pneumoniae	0,0,158,8,13,0,0,1,0,0	45	0	0	1	1	0	1	1	0	1	1	1	1	0	1	1	0	1	1	1	1	1	1	1	0	1	1	1	1	0	1	1	1	1	1	1	1	1	0	1	0	1	0	1	1	0
SRR14450279	ARLG-8034	K. pneumoniae	0,0,158,8,0,0,74,*,*,*	45	0	0	1	1	0	1	1	0	1	1	1	1	0	1	1	0	1	1	1	1	1	1	1	0	1	1	1	1	0	1	1	1	1	1	1	1	1	0	1	0	1	0	1	1	0
SRR14449920	ARLG-7905	K. pneumoniae	0,0,158,8,53,0,0,0,0,0	45	0	0	1	1	0	1	1	0	1	1	1	1	0	1	1	0	1	1	1	1	1	1	1	0	1	1	1	1	0	1	1	1	1	1	1	1	1	0	1	0	1	0	1	1	0
SRR12509212	ARLG-3381	K. pneumoniae	0,0,158,8,0,0,8,10,0,0	45	0	0	1	1	0	1	1	0	1	1	1	1	0	1	1	0	1	1	1	1	1	1	1	0	1	1	1	1	0	1	1	1	1	1	1	1	1	0	1	0	1	0	1	1	0
SRR12508977	ARLG-4445	K. pneumoniae	0,0,158,8,0,0,8,7,0,0	45	0	0	1	1	0	1	1	0	1	1	1	1	0	1	1	0	1	1	1	1	1	1	1	0	1	1	1	1	0	1	1	1	1	1	1	1	1	0	1	0	1	0	1	1	0
SRR14449908	ARLG-7929	K. pneumoniae	0,0,158,13,3,0,0,1,0,0	45	0	0	1	1	0	1	1	0	1	1	1	1	0	1	1	0	1	1	1	1	1	1	1	0	1	1	1	1	0	1	1	1	1	1	1	1	1	0	1	0	1	0	1	1	0
SRR12509388	ARLG-3355	K. pneumoniae	0,0,158,8,0,0,8,0,9,0	45	0	0	1	1	0	1	1	0	1	1	1	1	0	1	1	0	1	1	1	1	1	1	1	0	1	1	1	1	0	1	1	1	1	1	1	1	1	0	1	0	1	0	1	1	0
SRR12508694	ARLG-4642	K. pneumoniae	0,0,158,8,13,0,9,0,0,0	45	0	0	1	1	0	1	1	0	1	1	1	1	0	1	1	0	1	1	1	1	1	1	1	0	1	1	1	1	0	1	1	1	1	1	1	1	1	0	1	0	1	0	1	1	0
SRR12509053	ARLG-4669	K. pneumoniae	0,0,158,8,0,0,50,4,0,0	45	0	0	1	1	0	1	1	0	1	1	1	1	0	1	1	0	1	1	1	1	1	1	1	0	1	1	1	1	0	1	1	1	1	1	1	1	1	0	1	0	1	0	1	1	0
SRR12509172	ARLG-4729	K. pneumoniae	0,0,158,8,0,0,53,0,*,*	45	0	0	1	1	0	1	1	0	1	1	1	1	0	1	1	0	1	1	1	1	1	1	1	0	1	1	1	1	0	1	1	1	1	1	1	1	1	0	1	0	1	0	1	1	0
SRR13320506	ARLG-4837	K. pneumoniae	0,0,158,7,3,0,0,0,0,0	45	0	0	1	1	0	1	1	0	1	1	1	1	0	1	1	0	1	1	1	1	1	1	1	0	1	1	1	1	0	1	1	1	1	1	1	1	1	0	1	0	1	0	1	1	0
SRR12509530	ARLG-4777	K. pneumoniae	0,0,158,8,0,0,84,0,0,0	45	0	0	1	1	0	1	1	0	1	1	1	1	0	1	1	0	1	1	1	1	1	1	1	0	1	1	1	1	0	1	1	1	1	1	1	1	1	0	1	0	1	0	1	1	0
SRR14449929	ARLG-7888	K. pneumoniae	0,0,158,8,6,0,0,6,0,0	45	0	0	1	1	0	1	1	0	1	1	1	1	0	1	1	0	1	1	1	1	1	1	1	0	1	1	1	1	0	1	1	1	1	1	1	1	1	0	1	0	1	0	1	1	0
SRR12508788	ARLG-4419	K. pneumoniae	0,0,158,8,0,0,13,0,0,0	45	0	0	1	1	0	1	1	0	1	1	1	1	0	1	1	0	1	1	1	1	0	1	1	0	1	1	1	1	0	1	1	1	1	1	1	1	1	0	1	0	1	0	1	1	0
SRR14449858	ARLG-7254	K. pneumoniae	0,0,158,8,11,4,0,*,*,*	45	0	0	1	1	0	1	1	0	1	1	1	1	0	1	1	0	1	1	1	1	1	1	1	0	1	1	1	1	0	1	1	1	1	1	1	1	1	0	1	0	1	0	1	1	0
SRR14449360	ARLG-7700	K. pneumoniae	0,0,158,8,0,0,53,0,2,0	45	0	0	1	1	0	1	1	0	1	1	1	1	0	1	1	0	1	1	1	1	1	1	1	0	1	1	1	1	0	1	1	1	1	1	1	1	1	0	1	0	1	0	1	1	0
SRR2098683	Kpn0013	K. pneumoniae	0,0,158,8,6,8,0,0,*,*	45	0	0	1	1	0	1	1	0	1	1	1	1	0	1	1	0	1	1	1	1	1	1	1	0	1	1	1	1	0	1	1	1	1	1	1	1	1	0	1	0	1	0	1	1	0
SRR2098685	Kpn_0015	K. pneumoniae	0,0,158,8,6,8,0,0,*,*	45	0	0	1	1	0	1	1	0	1	1	1	1	0	1	1	0	1	1	1	1	1	1	1	0	1	1	1	1	0	1	1	1	1	1	1	1	1	0	1	0	1	0	1	1	0
ERR304793	ERR304793	K. pneumoniae	0,0,158,8,25,1,1,0,0,0	45	0	0	1	1	0	1	1	0	1	1	1	1	0	1	1	0	1	1	1	1	1	1	1	0	1	1	1	1	0	1	1	1	1	1	1	1	1	0	1	0	1	0	1	1	0
ERR257611	ERR257611	K. pneumoniae	0,0,158,13,5,0,0,0,0,0	45	0	0	1	1	0	1	1	0	1	1	1	1	0	1	1	0	1	1	1	1	1	1	1	0	1	1	1	1	0	1	1	1	1	1	1	1	1	0	1	0	1	0	1	1	0
ERR1334576	EuSCAPE_ES174	K. pneumoniae	0,0,158,8,16,0,0,0,0,0	45	0	0	1	1	0	1	1	0	1	1	1	1	0	1	1	0	1	1	1	1	1	1	1	0	1	1	1	1	0	1	1	1	1	1	1	1	1	0	1	0	1	0	1	1	0
ERR1217190	EuSCAPE_IT002	K. pneumoniae	0,0,158,8,9,0,1,0,0,0	45	0	0	1	1	0	1	1	0	1	1	1	1	0	1	1	0	1	1	1	1	1	1	1	0	1	1	1	1	0	1	1	1	1	1	1	1	1	0	1	0	1	0	1	1	0
ERR1415683	EuSCAPE_HR027	K. pneumoniae	0,0,158,3,0,0,0,0,0,0	45	0	0	1	1	0	1	1	0	1	1	1	1	0	1	1	0	1	1	1	1	1	0	1	0	1	1	1	1	0	1	1	1	1	1	1	1	1	0	1	0	1	0	1	1	0
ERR1415710	EuSCAPE_HR058	K. pneumoniae	0,0,158,8,12,0,1,0,0,0	45	0	0	1	1	0	1	1	0	1	1	1	1	0	1	1	0	1	1	1	1	1	1	1	0	1	1	1	1	0	1	1	1	1	1	1	1	1	0	1	0	1	0	1	1	0
ERR1217316	EuSCAPE_IT139	K. pneumoniae	0,0,158,8,0,0,1,3,0,0	45	0	0	1	1	0	1	1	0	1	1	1	1	0	1	1	0	1	1	1	1	1	1	1	0	1	1	1	1	0	1	1	1	1	1	1	1	1	0	1	0	1	0	1	1	0
ERR1228191	EuSCAPE_IT329	K. pneumoniae	0,0,158,8,0,0,23,0,0,0	45	0	0	1	1	0	1	1	0	1	1	1	1	0	1	1	0	1	1	1	1	1	1	1	0	1	1	1	1	0	1	1	1	1	1	1	1	1	0	1	0	1	0	1	1	0
ERR1217225	EuSCAPE_IT039	K. pneumoniae	0,0,158,8,4,0,0,0,0,0	45	0	0	1	1	0	1	1	0	1	1	1	1	0	1	1	0	1	1	1	1	1	1	1	0	1	1	1	1	0	1	1	1	1	1	1	1	1	0	1	0	1	0	1	1	0
ERR1514982	EuSCAPE_IE040	K. pneumoniae	0,0,158,1,0,0,0,0,0,0	45	0	0	1	1	0	1	1	0	1	1	1	1	0	1	1	0	1	1	1	1	1	1	1	0	1	1	1	1	0	1	1	1	1	1	1	1	1	0	1	0	1	0	1	1	0
ERR1205036	EuSCAPE_FR007	K. pneumoniae	0,0,158,8,0,5,0,0,0,0	45	0	0	1	1	0	1	1	0	1	1	1	1	0	1	1	0	1	1	1	1	1	1	1	0	1	1	1	1	0	1	1	1	1	1	1	1	1	0	1	0	1	0	1	1	0
ERR1541493	EuSCAPE_TR254	K. pneumoniae	0,0,158,11,0,0,0,0,0,0	45	0	0	1	1	0	1	1	0	1	1	1	1	0	1	1	0	1	1	1	1	1	1	1	0	1	1	1	1	0	1	1	1	1	1	1	1	1	0	1	0	1	0	1	1	0
ERR1374876	EuSCAPE_UK076	K. pneumoniae	0,0,158,8,10,0,0,0,0,0	45	0	0	1	1	0	1	1	0	1	1	1	1	0	1	1	0	1	1	1	1	1	1	1	0	1	1	1	1	0	1	1	1	1	1	1	1	1	0	1	0	1	0	1	1	0
ERR1228185	EuSCAPE_IT323	K. pneumoniae	0,0,158,8,0,0,1,2,0,1	45	0	0	1	1	0	1	1	0	1	1	1	1	0	1	1	0	1	1	1	1	1	1	1	0	1	1	1	1	0	1	1	1	1	1	1	1	1	0	1	0	1	0	1	1	0
ERR1374923	EuSCAPE_LU014	K. pneumoniae	0,0,158,8,6,0,2,0,0,0	45	0	0	1	1	0	1	1	0	1	1	1	1	0	1	1	0	1	1	1	1	1	1	1	0	1	1	1	1	0	1	1	1	1	1	1	1	1	0	1	0	1	0	1	1	0
ERR1415548	EuSCAPE_UK040	K. pneumoniae	0,0,158,2,0,0,0,0,0,0	45	0	0	1	1	0	1	1	0	1	1	1	1	0	1	1	0	1	1	1	1	1	1	1	0	1	1	1	1	0	1	1	1	1	1	1	1	1	0	1	0	1	0	1	1	0
ERR1289728	EuSCAPE_LU001	K. pneumoniae	0,0,158,8,6,0,2,0,0,0	45	0	0	1	1	0	1	1	0	1	1	1	1	0	1	1	0	1	1	1	1	1	1	1	0	1	1	1	1	0	1	1	1	1	1	1	1	1	0	1	0	1	0	1	1	0
ERR1374861	EuSCAPE_LU012	K. pneumoniae	0,0,158,8,6,0,2,0,0,0	45	0	0	1	1	0	1	1	0	1	1	1	1	0	1	1	0	1	1	1	1	1	1	1	0	1	1	1	1	0	1	1	1	1	1	1	1	1	0	1	0	1	0	1	1	0
ERR1289729	EuSCAPE_LU002	K. pneumoniae	0,0,158,8,6,0,2,0,0,0	45	0	0	1	1	0	1	1	0	1	1	1	1	0	1	1	0	1	1	1	1	1	1	1	0	1	1	1	1	0	1	1	1	1	1	1	1	1	0	1	0	1	0	1	1	0
ERR1374921	EuSCAPE_LU011	K. pneumoniae	0,0,158,8,6,0,2,0,0,0	45	0	0	1	1	0	1	1	0	1	1	1	1	0	1	1	0	1	1	1	1	1	1	1	0	1	1	1	1	0	1	1	1	1	1	1	1	1	0	1	0	1	0	1	1	0
ERR1204895	EuSCAPE_FR052	K. pneumoniae	0,0,158,8,0,2,0,0,0,0	45	0	0	1	1	0	1	1	0	1	1	1	1	0	1	1	0	1	1	1	1	1	1	1	0	1	1	1	1	0	1	1	1	1	1	1	1	1	0	1	0	1	0	1	1	0
ERR1541503	EuSCAPE_TR266	K. pneumoniae	0,0,158,8,0,0,15,0,0,0	45	0	0	1	1	0	1	1	0	1	1	1	1	0	1	1	0	1	1	1	1	1	1	1	0	1	1	1	1	0	1	1	1	1	1	1	1	1	0	1	0	1	0	1	1	0
ERR1217380	EuSCAPE_IT206	K. pneumoniae	0,0,158,8,0,0,8,0,0,0	45	0	0	1	1	0	1	1	0	1	1	1	1	0	1	1	0	1	1	1	1	1	1	1	0	1	1	1	1	0	1	1	1	1	1	1	1	1	0	1	0	1	0	1	1	0
ERR1334710	EuSCAPE_PT069	K. pneumoniae	0,0,158,8,0,0,19,0,0,0	45	0	0	1	1	0	1	1	0	1	1	1	1	0	1	1	0	1	1	1	1	1	1	1	0	1	1	1	1	0	1	1	1	1	1	1	1	1	0	1	0	1	0	1	1	0
ERR1415738	EuSCAPE_HR088	K. pneumoniae	0,0,158,8,0,0,3,0,0,0	45	0	0	1	1	0	1	1	0	1	1	1	1	0	1	1	0	1	1	1	1	1	1	1	0	1	1	1	1	0	1	1	1	1	1	1	1	1	0	1	0	1	0	1	1	0
ERR1217406	EuSCAPE_IT233	K. pneumoniae	0,0,158,10,0,0,0,0,0,0	45	0	0	1	1	0	1	1	0	1	1	1	1	0	1	1	0	1	1	1	1	1	1	1	0	1	1	1	1	0	1	1	1	1	1	1	1	1	0	1	0	1	0	1	1	0
ERR1334679	EuSCAPE_PT036	K. pneumoniae	0,0,158,8,0,0,21,1,0,0	45	0	0	1	1	0	1	1	0	1	1	1	1	0	1	1	0	1	1	1	1	1	1	1	0	1	1	1	1	0	1	1	1	1	1	1	1	1	0	1	0	1	0	1	1	0
ERR1541545	EuSCAPE_PL011	K. pneumoniae	0,0,158,8,0,0,18,0,0,0	45	0	0	1	1	0	1	1	0	1	1	1	1	0	1	1	0	1	1	1	1	1	1	1	0	1	1	1	1	0	1	1	1	1	1	1	1	1	0	1	0	1	0	1	1	0
ERR1334548	EuSCAPE_ES146	K. pneumoniae	0,0,158,10,0,1,0,0,0,0	45	0	0	1	1	0	1	1	0	1	1	1	1	0	1	1	0	1	1	1	1	1	1	1	0	1	1	1	1	0	1	1	1	1	1	1	1	1	0	1	0	1	0	1	1	0
ERR1204878	EuSCAPE_FR013	K. pneumoniae	0,0,158,4,0,0,0,0,0,0	45	0	0	1	1	0	1	1	0	1	1	1	1	0	1	1	0	1	1	1	1	1	1	1	0	1	1	1	1	0	1	1	1	1	1	1	1	1	0	1	0	1	0	1	1	0
ERR1334656	EuSCAPE_PT007	K. pneumoniae	0,0,158,8,0,0,14,0,0,1	45	0	0	1	1	0	1	1	0	1	1	1	1	0	1	1	0	1	1	1	1	1	1	1	0	1	1	1	1	0	1	1	1	1	1	1	1	1	0	1	0	1	0	1	1	0
ERR1334712	EuSCAPE_PT071	K. pneumoniae	0,0,158,8,0,0,21,0,0,1	45	0	0	1	1	0	1	1	0	1	1	1	1	0	1	1	0	1	1	1	1	1	1	1	0	1	1	1	1	0	1	1	1	1	1	1	1	1	0	1	0	1	0	1	1	0
ERR1541519	EuSCAPE_TR283	K. pneumoniae	0,0,158,8,0,0,4,0,0,0	45	0	0	1	1	0	1	1	0	1	1	1	1	0	1	1	0	1	1	1	1	1	1	1	0	1	1	1	1	0	1	1	1	1	1	1	1	1	0	1	0	1	0	1	1	0
ERR1541502	EuSCAPE_TR265	K. pneumoniae	0,0,158,8,0,0,24,0,0,0	45	0	0	1	1	0	1	1	0	1	1	1	1	0	1	1	0	1	1	1	1	1	1	1	0	1	1	1	1	0	1	1	1	1	1	1	1	1	0	1	0	1	0	1	1	0
ERR1217110	EuSCAPE_IL025	K. pneumoniae	0,0,158,5,0,0,0,0,0,0	45	0	0	1	1	0	1	1	0	1	1	1	1	0	1	1	0	1	1	1	1	1	1	1	0	1	1	1	1	0	1	1	1	1	1	1	1	1	0	1	0	1	0	1	1	0
ERR1289821	EuSCAPE_ES223	K. pneumoniae	0,0,158,8,0,0,14,1,0,0	45	0	0	1	1	0	1	1	0	1	1	1	1	0	1	1	0	1	1	1	1	1	1	1	0	1	1	1	1	0	1	1	1	1	1	1	1	1	0	1	0	1	0	1	1	0
ERR1375035	EuSCAPE_UK119	K. pneumoniae	0,0,158,8,0,0,20,0,0,0	45	0	0	1	1	0	1	1	0	1	1	1	1	0	1	1	0	1	1	1	1	1	1	1	0	1	1	1	1	0	1	1	1	1	1	1	1	1	0	1	0	1	0	1	1	0
ERR1217243	EuSCAPE_IT057	K. pneumoniae	0,0,158,12,0,0,1,0,0,0	45	0	0	1	1	0	1	1	0	1	1	1	1	0	1	1	0	1	1	1	1	1	1	1	0	1	1	1	1	0	1	1	1	1	1	1	1	1	0	1	0	1	0	1	1	0
ERR1217132	EuSCAPE_IL049	K. pneumoniae	0,0,158,8,6,0,2,1,0,0	45	0	0	1	1	0	1	1	0	1	1	1	1	0	1	1	0	1	1	1	1	1	1	1	0	1	1	1	1	0	1	1	1	1	1	1	1	1	0	1	0	1	0	1	1	0
ERR1334474	EuSCAPE_GR117	K. pneumoniae	0,0,158,8,0,0,17,0,0,0	45	0	0	1	1	0	1	1	0	1	1	1	1	0	1	1	0	1	1	1	1	1	1	1	0	1	1	1	1	0	1	1	1	1	1	1	1	1	0	1	0	1	0	1	1	0
ERR1228374	EuSCAPE_ES076	K. pneumoniae	0,0,158,8,0,0,1,1,0,0	45	0	0	1	1	0	1	1	0	1	1	1	1	0	1	1	0	1	1	1	1	1	1	1	0	1	1	1	1	0	1	1	1	1	1	1	1	1	0	1	0	1	0	1	1	0
ERR1334691	EuSCAPE_PT050	K. pneumoniae	0,0,158,8,0,0,14,0,0,0	45	0	0	1	1	0	1	1	0	1	1	1	1	0	1	1	0	1	1	1	1	1	1	1	0	1	1	1	1	0	1	1	1	1	1	1	1	1	0	1	0	1	0	1	1	0
ERR1216978	EuSCAPE_DE032	K. pneumoniae	0,0,158,8,9,0,0,2,0,0	45	0	0	1	1	0	1	1	0	1	1	1	1	0	1	1	0	1	1	1	1	1	1	1	0	1	1	1	1	0	1	1	1	1	1	1	1	1	0	1	0	1	0	1	1	0
ERR1334589	EuSCAPE_GR096	K. pneumoniae	0,0,158,8,1,0,0,0,0,0	45	0	0	1	1	0	1	1	0	1	1	1	1	0	1	1	0	1	1	1	1	1	1	1	0	1	1	1	1	0	1	1	1	1	1	1	1	1	0	1	0	1	0	1	1	0
ERR1514864	EuSCAPE_BE040	K. pneumoniae	0,0,158,8,11,0,0,0,0,0	45	0	0	1	1	0	1	1	0	1	1	1	1	0	1	1	0	1	1	1	1	1	1	1	0	1	1	1	1	0	1	1	1	1	1	1	1	1	0	1	0	1	0	1	1	0
ERR1217395	EuSCAPE_IT221	K. pneumoniae	0,0,158,8,8,0,0,0,0,0	45	0	0	1	1	0	1	1	0	1	1	1	1	0	1	1	0	1	1	1	1	1	1	1	0	1	1	1	1	0	1	1	1	1	1	1	1	1	0	1	0	1	0	1	1	0
ERR1204951	EuSCAPE_CZ017	K. pneumoniae	0,0,158,8,0,0,2,1,0,0	45	0	0	1	1	0	1	1	0	1	1	1	1	0	1	1	0	1	1	1	1	1	1	1	0	1	1	1	1	0	1	1	1	1	1	1	1	1	0	1	0	1	0	1	1	0
ERR1334734	EuSCAPE_PT096	K. pneumoniae	0,0,158,8,0,0,14,0,0,2	45	0	0	1	1	0	1	1	0	1	1	1	1	0	1	1	0	1	1	1	1	1	1	1	0	1	1	1	1	0	1	1	1	1	1	1	1	1	0	1	0	1	0	1	1	0
ERR1334698	EuSCAPE_PT057	K. pneumoniae	0,0,158,8,0,0,21,2,2,0	45	0	0	1	1	0	1	1	0	1	1	1	1	0	1	1	0	1	1	1	1	1	1	1	0	1	1	1	1	0	1	1	1	1	1	1	1	1	0	1	0	1	0	1	1	0
ERR1334696	EuSCAPE_PT055	K. pneumoniae	0,0,158,8,0,0,21,2,0,0	45	0	0	1	1	0	1	1	0	1	1	1	1	0	1	1	0	1	1	1	1	1	1	1	0	1	1	1	1	0	1	1	1	1	1	1	1	1	0	1	0	1	0	1	1	0
ERR1334701	EuSCAPE_PT060	K. pneumoniae	0,0,158,8,0,0,21,2,2,0	45	0	0	1	1	0	1	1	0	1	1	1	1	0	1	1	0	1	1	1	1	1	1	1	0	1	1	1	1	0	1	1	1	1	1	1	1	1	0	1	0	1	0	1	1	0
ERR1334673	EuSCAPE_PT028	K. pneumoniae	0,0,158,8,0,0,21,2,1,0	45	0	0	1	1	0	1	1	0	1	1	1	1	0	1	1	0	1	1	1	1	1	1	1	0	1	1	1	1	0	1	1	1	1	1	1	1	1	0	1	0	1	0	1	1	0
ERR1334697	EuSCAPE_PT056	K. pneumoniae	0,0,158,8,0,0,21,2,0,0	45	0	0	1	1	0	1	1	0	1	1	1	1	0	1	1	0	1	1	1	1	1	1	1	0	1	1	1	1	0	1	1	1	1	1	1	1	1	0	1	0	1	0	1	1	0
ERR1334705	EuSCAPE_PT064	K. pneumoniae	0,0,158,8,0,0,21,1,1,0	45	0	0	1	1	0	1	1	0	1	1	1	1	0	1	1	0	1	1	1	1	1	1	1	0	1	1	1	1	0	1	1	1	1	1	1	1	1	0	1	0	1	0	1	1	0
ERR1228379	EuSCAPE_ES081	K. pneumoniae	0,0,158,8,0,6,0,0,0,0	45	0	0	1	1	0	1	1	0	1	1	1	1	0	1	1	0	1	1	1	1	1	1	1	0	1	1	1	1	0	1	1	1	1	1	1	1	1	0	1	0	1	0	1	1	0
ERR1541478	EuSCAPE_TR237	K. pneumoniae	0,0,158,8,0,0,2,2,0,0	45	0	0	1	1	0	1	1	0	1	1	1	1	0	1	1	0	1	1	1	1	1	1	1	0	1	1	1	1	0	1	1	1	1	1	1	1	1	0	1	0	1	0	1	1	0
ERR1514885	EuSCAPE_BE062	K. pneumoniae	0,0,158,8,0,0,2,0,0,0	45	0	0	1	1	0	1	1	0	1	1	1	1	0	1	1	0	1	1	1	1	1	1	1	0	1	1	1	1	0	1	1	1	1	1	1	1	1	0	1	0	1	0	1	1	0
ERR1541380	EuSCAPE_TR121	K. pneumoniae	0,0,158,8,11,1,0,0,0,0	45	0	0	1	1	0	1	1	0	1	1	1	1	0	1	1	0	1	1	1	1	1	1	1	0	1	1	1	1	0	1	1	1	1	1	1	1	1	0	1	0	1	0	1	1	0
ERR1334476	EuSCAPE_GR119	K. pneumoniae	0,0,158,8,0,*,*,*,*,*	45	0	0	1	1	0	1	1	0	1	1	1	1	0	1	1	0	1	1	1	1	1	1	1	0	1	1	1	1	0	1	1	1	1	1	1	1	1	0	1	0	1	0	1	1	0
ERR5530466	ERR5530466	K. pneumoniae	0,0,158,8,0,0,62,0,0,0	45	0	0	1	1	0	1	1	0	1	1	1	1	0	1	1	0	1	1	1	1	1	1	1	0	1	1	1	1	0	1	1	1	1	1	1	1	1	0	1	0	1	0	1	1	0
ERR5530499	ERR5530499	K. pneumoniae	0,0,158,10,0,0,5,0,0,0	45	0	0	1	1	0	1	1	0	1	1	1	1	0	1	1	0	1	1	1	1	1	1	1	0	1	1	1	1	0	1	1	1	1	1	1	1	1	0	1	0	1	0	1	1	0
16870_7#49	INF028	K. pneumoniae	0,0,158,8,0,4,0,0,*,*	45	0	0	1	1	0	1	1	0	1	1	1	1	0	1	1	0	1	1	1	1	1	1	1	0	1	1	1	1	0	1	1	1	1	1	1	1	1	0	1	0	1	0	1	1	0
16870_7#86	INF067	K. pneumoniae	0,0,158,8,0,*,*,*,*,*	45	0	0	1	1	0	1	1	0	1	1	1	1	0	1	1	0	1	1	1	1	1	1	1	0	1	1	1	1	0	1	1	1	1	1	1	1	1	0	1	0	1	0	1	1	0
16703_5#85	INF153	K. pneumoniae	0,0,158,6,1,*,*,*,*,*	45	0	0	1	1	0	1	1	0	1	1	1	1	0	1	1	0	1	1	1	1	1	1	1	0	1	1	1	1	0	1	1	1	1	1	1	1	1	0	1	0	1	0	1	1	0
Klebsiella_pneumoniae_INF201	INF201	K. pneumoniae	0,0,158,8,0,4,0,*,*,*	45	0	0	1	1	0	1	1	0	1	1	1	1	0	1	1	0	1	1	1	1	1	1	1	0	1	1	1	1	0	1	1	1	1	1	1	1	1	0	1	0	1	0	1	1	0
16703_5#37	INF104	K. pneumoniae	0,0,158,8,0,0,8,0,0,1	45	0	0	1	1	0	1	1	0	1	1	1	1	0	1	1	0	1	1	1	1	1	1	1	0	1	1	1	1	0	1	1	1	1	1	1	1	1	0	1	0	1	0	1	1	0
Klebsiella_pneumoniae_INF350	INF350	K. pneumoniae	0,0,158,8,11,*,*,*,*,*	45	0	0	1	1	0	1	1	0	1	1	1	1	0	1	1	0	1	1	1	1	1	1	1	0	1	1	1	1	0	1	1	1	1	1	1	1	1	0	1	0	1	0	1	1	0
16703_7#80	INF340	K. pneumoniae	0,0,158,8,0,4,0,*,*,*	45	0	0	1	1	0	1	1	0	1	1	1	1	0	1	1	0	1	1	1	1	1	1	1	0	1	1	1	1	0	1	1	1	1	1	1	1	1	0	1	0	1	0	1	1	0
Klebsiella_pneumoniae_INF174	INF174	K. pneumoniae	0,0,158,8,0,0,64,0,0,0	45	0	0	1	1	0	1	1	0	1	1	1	1	0	1	1	0	1	1	1	1	1	1	1	0	1	1	1	1	0	1	1	1	1	1	1	1	1	0	1	0	1	0	1	1	0
16780_6#38	KSB1_1D	K. pneumoniae	0,0,158,8,9,0,0,0,*,*	45	0	0	1	1	0	1	1	0	1	1	1	1	0	1	1	0	1	1	1	1	1	1	1	0	1	1	1	1	0	1	1	1	1	1	1	1	1	0	1	0	1	0	1	1	0
K_pneumoniae_SB1170	SB1170	K. pneumoniae	0,0,158,8,18,0,1,0,0,0	45	0	0	1	1	0	1	1	0	1	1	1	1	0	1	1	0	1	1	1	1	1	1	1	0	1	1	1	1	0	1	1	1	1	1	1	1	1	0	1	0	1	0	1	1	0
ERR319544	9870_4_47	K. pneumoniae	0,0,158,8,2,*,*,*,*,*	45	0	0	1	1	0	1	1	0	1	1	1	1	0	1	1	0	1	1	1	1	1	1	1	0	1	1	1	1	0	1	1	1	1	1	1	1	1	0	1	0	1	0	1	1	0
ERR319518	9870_4_21	K. pneumoniae	0,0,158,8,3,0,0,*,*,*	45	0	0	1	1	0	1	1	0	1	1	1	1	0	1	1	0	1	1	1	1	1	1	1	0	1	1	1	1	0	1	1	1	1	1	1	1	1	0	1	0	1	0	1	1	0
ERR315103	9776_6_1	K. pneumoniae	0,0,158,8,0,*,*,*,*,*	45	0	0	1	1	0	1	1	0	1	1	1	1	0	1	1	0	1	1	1	1	1	1	1	0	1	1	1	1	0	1	1	1	1	1	1	1	1	0	1	0	1	0	1	1	0
ERR3415984	SB5436	K. pneumoniae	0,0,158,26,0,0,0,0,0,0	45	0	0	1	1	0	1	1	0	1	1	1	1	0	1	1	0	1	1	1	1	0	0	1	0	1	1	1	1	0	1	1	1	1	1	1	1	1	0	1	0	1	0	1	1	0
ERR3416037	SB5501	K. pneumoniae	0,0,158,8,6,0,6,0,0,1	45	0	0	1	1	0	1	1	0	1	1	1	1	0	1	1	0	1	1	1	1	1	1	1	0	1	1	1	1	0	1	1	1	1	1	1	1	1	0	1	0	1	0	1	1	0
ERR3416005	SB5462	K. pneumoniae	0,0,158,8,0,0,47,0,0,0	45	0	0	1	1	0	1	1	0	1	1	1	1	0	1	1	0	1	1	1	1	1	1	1	0	1	1	1	1	0	1	1	1	1	1	1	1	1	0	1	0	1	0	1	1	0
ERR3416387	SB5970	K. pneumoniae	0,0,158,8,9,0,2,0,1,0	45	0	0	1	1	0	1	1	0	1	1	1	1	0	1	1	0	1	1	1	1	1	1	1	0	1	1	1	1	0	1	1	1	1	1	1	1	1	0	1	0	1	0	1	1	0
ERR3416325	SB5819	K. pneumoniae	0,0,158,8,16,2,0,0,1,0	45	0	0	1	1	0	1	1	0	1	1	1	1	0	1	1	0	1	1	1	1	1	1	1	0	1	1	1	1	0	1	1	1	1	1	1	1	1	0	1	0	1	0	1	1	0
ERR4367559	39UK	K. pneumoniae	0,0,158,8,6,0,0,2,0,1	45	0	0	1	1	0	1	1	0	1	1	1	1	0	1	1	0	1	1	1	1	1	1	1	0	1	1	1	1	0	1	1	1	1	1	1	1	1	0	1	0	1	0	1	1	0
ERR6057914	DASSIM38743601	K. pneumoniae	0,0,158,12,0,0,2,0,0,*	45	0	0	1	1	0	1	1	0	1	1	1	1	0	1	1	0	1	1	1	1	1	1	1	0	1	1	1	1	0	1	1	1	1	1	1	1	1	0	1	0	1	0	1	1	0
ERR6057912	DASSIM38743696	K. pneumoniae	0,0,158,12,0,0,2,0,0,*	45	0	0	1	1	0	1	1	0	1	1	1	1	0	1	1	0	1	1	1	1	1	1	1	0	1	1	1	1	0	1	1	1	1	1	1	1	1	0	1	0	1	0	1	1	0
ERR6057981	DASSIM38743719	K. pneumoniae	0,0,158,8,18,0,0,*,*,*	45	0	0	1	1	0	1	1	0	1	1	1	1	0	1	1	0	1	1	1	1	1	1	1	0	1	1	1	1	0	1	1	1	1	1	1	1	1	0	1	0	1	0	1	1	0
ERR6058006	DASSIM38743727	K. pneumoniae	0,0,158,8,18,0,0,*,*,*	45	0	0	1	1	0	1	1	0	1	1	1	1	0	1	1	0	1	1	1	1	1	1	1	0	1	1	1	1	0	1	1	1	1	1	1	1	1	0	1	0	1	0	1	1	0
ERR6057930	DASSIM38743798	K. pneumoniae	0,0,158,8,18,0,0,*,*,*	45	0	0	1	1	0	1	1	0	1	1	1	1	0	1	1	0	1	1	1	1	1	1	1	0	1	1	1	1	0	1	1	1	1	1	1	1	1	0	1	0	1	0	1	1	0
ERR6058140	DASSIM38743778	K. pneumoniae	0,0,158,8,18,0,0,*,*,*	45	0	0	1	1	0	1	1	0	1	1	1	1	0	1	1	0	1	1	1	1	1	1	1	0	1	1	1	1	0	1	1	1	1	1	1	1	1	0	1	0	1	0	1	1	0
ERR6057949	DASSIM38743612	K. pneumoniae	0,0,158,8,18,0,0,*,*,*	45	0	0	1	1	0	1	1	0	1	1	1	1	0	1	1	0	1	1	1	1	1	1	1	0	1	1	1	1	0	1	1	1	1	1	1	1	1	0	1	0	1	0	1	1	0
ERR6058072	DASSIM38743653	K. pneumoniae	0,0,158,8,11,0,0,*,*,*	45	0	0	1	1	0	1	1	0	1	1	1	1	0	1	1	0	1	1	1	1	1	1	1	0	1	1	1	1	0	1	1	1	1	1	1	1	1	0	1	0	1	0	1	1	0
ERR985160	ERR985160	K. pneumoniae	0,0,158,8,6,0,2,0,1,0	45	0	0	1	1	0	1	1	0	1	1	1	1	0	1	1	0	1	1	1	1	1	1	1	0	1	1	1	1	0	1	1	1	1	1	1	1	1	0	1	0	1	0	1	1	0
ERR971965	D32265	K. pneumoniae	0,0,158,8,34,*,*,*,*,*	45	0	0	1	1	0	1	1	0	1	1	1	1	0	1	1	0	1	1	1	1	1	1	1	0	1	1	1	1	0	1	1	1	1	1	1	1	1	0	1	0	1	0	1	1	0
T7-376	T7-376	K. pneumoniae	0,0,158,8,28,0,0,0,0,0	45	0	0	1	1	0	1	1	0	1	1	1	1	0	1	1	0	1	1	1	1	1	1	1	0	1	1	1	1	0	1	1	1	1	1	1	1	1	0	1	0	1	0	1	1	0
T7-029	T7-029	K. pneumoniae	0,0,158,8,34,0,0,0,0,0	45	0	0	1	1	0	1	1	0	1	1	1	1	0	1	1	0	1	1	1	1	1	1	1	0	1	1	1	1	0	1	1	1	1	1	1	1	1	0	1	0	1	0	1	1	0
T7-431	T7-431	K. pneumoniae	0,0,158,0,0,1,0,0,0,0	45	0	0	1	1	0	1	1	0	1	1	1	1	0	1	1	0	1	1	1	1	1	1	1	0	1	1	1	1	0	1	1	1	1	1	1	1	1	0	1	0	1	0	1	1	0
T7-102	T7-102	K. pneumoniae	0,0,158,10,0,0,3,0,0,0	45	0	0	1	1	0	1	1	0	1	1	1	1	0	1	1	0	1	1	1	1	1	1	1	0	1	1	1	1	0	1	1	1	1	1	1	1	1	0	1	0	1	0	1	1	0
T7-013	T7-013	K. pneumoniae	0,0,158,8,0,0,43,0,0,0	45	0	0	1	1	0	1	1	0	1	1	1	1	0	1	1	0	1	1	1	1	1	1	1	0	1	1	1	1	0	1	1	1	1	1	1	1	1	0	1	0	1	0	1	1	0
T7-362	T7-362	K. pneumoniae	0,0,158,8,0,0,8,0,5,0	45	0	0	1	1	0	1	1	0	1	1	1	1	0	1	1	0	1	1	1	1	1	1	1	0	1	1	1	1	0	1	1	1	1	1	1	1	1	0	1	0	1	0	1	1	0
T7-024	T7-024	K. pneumoniae	0,0,158,8,0,0,1,12,0,0	45	0	0	1	1	0	1	1	0	1	1	1	1	0	1	1	0	1	1	1	1	1	1	1	0	1	1	1	1	0	1	1	1	1	1	1	1	1	0	1	0	1	0	1	1	0
T7-204	T7-204	K. pneumoniae	0,0,158,8,16,0,1,0,0,0	45	0	0	1	1	0	1	1	0	1	1	1	1	0	1	1	0	1	1	1	1	1	1	1	0	1	1	1	1	0	1	1	1	1	1	1	1	1	0	1	0	1	0	1	1	0
T7-217	T7-217	K. pneumoniae	0,0,158,13,3,0,0,0,0,0	45	0	0	1	1	0	1	1	0	1	1	1	1	0	1	1	0	1	1	1	1	1	1	1	0	1	1	1	1	0	1	1	1	1	1	1	1	1	0	1	0	1	0	1	1	0
T7-283	T7-283	K. pneumoniae	0,0,158,10,0,0,4,0,0,0	45	0	0	1	1	0	1	1	0	1	1	1	1	0	1	1	0	1	1	1	1	1	1	1	0	1	1	1	1	0	1	1	1	1	1	1	1	1	0	1	0	1	0	1	1	0
T7-254	T7-254	K. pneumoniae	0,0,158,8,37,0,0,0,0,0	45	0	0	1	1	0	1	1	0	1	1	1	1	0	1	1	0	1	1	1	1	1	1	1	0	1	1	1	1	0	1	1	1	1	1	1	1	1	0	1	0	1	0	1	1	0
ERR7598052	MVK-06F115	K. pneumoniae	0,0,158,8,13,0,0,2,1,0	45	0	0	1	1	0	1	1	0	1	1	1	1	0	1	1	0	1	1	1	1	0	1	1	0	1	1	1	1	0	1	1	1	1	1	1	1	1	0	1	0	1	0	1	1	0
ERR7598069	MVK-06F155	K. pneumoniae	0,0,158,8,13,0,0,2,0,0	45	0	0	1	1	0	1	1	0	1	1	1	1	0	1	1	0	1	1	1	1	1	1	1	0	1	1	1	1	0	1	1	1	1	1	1	1	1	0	1	0	1	0	1	1	0
ERR7598150	MVK-04F046	K. pneumoniae	0,0,158,8,0,0,26,0,0,0	45	0	0	1	1	0	1	1	0	1	1	1	1	0	1	1	0	1	1	1	1	1	1	1	0	1	1	1	1	0	1	1	1	1	1	1	1	1	0	1	0	1	0	1	1	0
ERR7598102	MVK-09F1138	K. pneumoniae	0,0,158,8,0,0,25,0,1,0	45	0	0	1	1	0	1	1	0	1	1	1	1	0	1	1	0	1	1	1	1	1	1	1	0	1	1	1	1	0	1	1	1	1	1	1	1	1	0	1	0	1	0	1	1	0
ERR7598137	MVK-04F028	K. pneumoniae	0,0,158,7,2,0,0,0,0,0	45	0	0	1	1	0	1	1	0	1	1	1	1	0	1	1	0	1	1	1	1	1	1	1	0	1	1	1	1	0	1	1	1	1	1	1	1	1	0	1	0	1	0	1	1	0
ERR3904532	SPARK_2302_C1	K. pneumoniae	0,0,158,8,30,0,0,0,0,0	45	0	0	1	1	0	1	1	0	1	1	1	0	0	1	1	0	1	1	1	1	1	1	1	0	1	1	0	1	0	1	1	1	1	1	1	1	1	0	1	0	1	0	1	1	0
ERR3932072	SPARK_2231_C2	K. pneumoniae	0,0,158,17,0,0,0,1,0,0	45	0	0	1	1	0	1	1	0	1	1	1	1	0	1	1	0	1	1	1	1	1	1	1	0	1	1	1	1	0	1	1	1	1	1	1	1	1	0	1	0	1	0	1	1	0
ERR3904551	SPARK_2312_C1	K. pneumoniae	0,0,158,8,6,5,0,0,0,0	45	0	0	1	1	0	1	1	0	1	1	1	1	0	1	1	0	1	1	1	1	1	1	1	0	1	1	1	1	0	1	1	1	1	1	1	1	1	0	1	0	1	0	1	1	0
ERR3932000	SPARK_2845_C1	K. pneumoniae	0,0,158,3,1,1,0,0,0,0	45	0	0	1	1	0	1	1	0	1	1	1	1	0	1	1	0	1	1	1	1	1	0	1	0	1	1	1	1	0	1	1	1	1	1	1	1	1	0	1	0	1	0	1	1	0
ERR3480402	SPARK_1147_C2	K. pneumoniae	0,0,158,8,0,0,25,0,1,1	45	0	0	1	1	0	1	1	0	1	1	1	1	0	1	1	0	1	1	1	1	1	1	1	0	1	1	1	1	0	1	1	1	1	1	1	1	1	0	1	0	1	0	1	1	0
ERR3469879	SPARK_864_C1	K. pneumoniae	0,0,158,8,33,0,0,0,0,0	45	0	0	1	1	0	1	1	0	1	1	1	1	0	1	1	0	1	1	1	1	1	1	1	0	1	1	1	1	0	1	1	1	1	1	1	1	1	0	1	1	1	0	1	1	0
ERR3480305	SPARK_983_C1	K. pneumoniae	0,0,158,6,1,0,0,0,1,0	45	0	0	1	1	0	1	1	0	1	1	1	1	0	1	1	0	1	1	1	1	1	1	1	0	1	1	1	1	0	1	1	1	1	1	1	1	1	0	1	0	1	0	1	1	0
ERR3932132	SPARK_2918_C1	K. pneumoniae	0,0,158,5,0,1,0,0,0,0	45	0	0	1	1	0	1	1	0	1	1	1	1	0	1	1	0	1	1	1	1	1	1	1	0	1	1	1	1	0	1	1	1	1	1	1	1	1	0	1	0	1	0	1	1	0
ERR3480619	SPARK_1121_C1	K. pneumoniae	0,0,158,0,2,0,0,1,0,0	45	0	0	1	1	0	1	1	0	1	1	1	1	0	1	1	0	1	1	1	1	1	1	1	0	1	1	1	1	0	1	1	1	1	1	1	1	1	0	1	0	1	0	1	1	0
ERR3469873	SPARK_857_C1	K. pneumoniae	0,0,158,8,31,0,0,0,0,0	45	0	0	1	1	0	1	1	0	1	1	1	1	0	1	1	0	1	1	1	1	1	1	1	0	1	1	1	1	0	1	1	1	1	1	1	1	1	0	1	0	1	0	1	1	0
ERR3449070	SPARK_328_C1	K. pneumoniae	0,0,158,13,2,0,0,0,0,0	45	0	0	1	1	0	1	1	0	1	1	1	1	0	1	1	0	1	1	1	1	1	1	1	0	1	1	1	1	0	1	1	1	1	1	1	1	1	0	1	0	1	0	1	1	0
ERR3480645	SPARK_1577_C1	K. pneumoniae	0,0,158,8,6,0,5,1,0,0	45	0	0	1	1	0	1	1	0	1	1	1	1	0	1	1	0	1	1	1	1	1	1	1	0	1	1	1	1	0	1	1	1	1	1	1	1	1	0	1	0	1	0	1	1	0
ERR3480479	SPARK_1212_C1	K. pneumoniae	0,0,158,12,0,0,2,0,0,0	45	0	0	1	1	0	1	1	0	1	1	1	1	0	1	1	0	1	1	1	1	1	1	1	0	1	1	1	1	0	1	1	1	1	1	1	1	1	0	1	0	1	0	1	1	0
ERR3449102	SPARK_350_C2	K. pneumoniae	0,0,158,3,2,0,0,0,0,0	45	0	0	1	1	0	1	1	0	1	1	1	1	0	1	1	0	1	1	1	1	1	0	1	0	1	1	1	1	0	1	1	1	1	1	1	1	1	0	1	0	1	0	1	1	0
ERR3967824	SPARK_2512_C1	K. pneumoniae	0,0,158,8,0,0,52,0,0,0	45	0	0	1	1	0	1	1	0	1	1	1	1	0	1	1	0	1	1	1	1	1	1	1	0	1	1	1	1	0	1	1	1	1	1	1	1	1	0	1	0	1	0	1	1	0
ERR3480401	SPARK_1147_C1	K. pneumoniae	0,0,158,8,0,0,25,0,1,1	45	0	0	1	1	0	1	1	0	1	1	1	1	0	1	1	0	1	1	1	1	1	1	1	0	1	1	1	1	0	1	1	1	1	1	1	1	1	0	1	0	1	0	1	1	0
ERR3480178	SPARK_1523_C1	K. pneumoniae	0,0,158,8,6,0,4,2,0,0	45	0	0	1	1	0	1	1	0	1	1	1	1	0	1	1	0	1	1	1	1	1	1	1	0	1	1	1	1	0	1	1	1	1	1	1	1	1	0	1	0	1	0	1	1	0
ERR3931859	SPARK_2879_C1	K. pneumoniae	0,0,158,8,15,1,0,0,1,0	45	0	0	1	1	0	1	1	0	1	1	1	1	0	1	1	0	1	1	1	1	1	1	1	0	1	1	1	1	0	1	1	1	1	1	1	1	1	0	1	0	1	0	1	1	0
ERR3932301	SPARK_1946_C1	K. pneumoniae	0,0,158,8,13,0,0,3,0,0	45	0	0	1	1	0	1	1	0	1	1	1	1	0	1	1	0	1	1	1	1	1	1	1	0	1	1	1	1	0	1	1	1	1	1	1	1	1	0	1	0	1	0	1	1	0
ERR3904632	SPARK_2165_C1	K. pneumoniae	0,0,158,8,36,0,0,0,0,0	45	0	0	1	1	0	1	1	0	1	1	1	1	0	1	1	0	1	1	1	1	1	1	1	0	1	1	1	1	0	1	1	1	1	1	1	1	1	0	1	0	1	0	1	1	0
ERR3904666	SPARK_2183_C2	K. pneumoniae	0,0,158,8,0,0,54,0,0,0	45	0	0	1	1	0	1	1	0	1	1	1	1	0	1	1	0	1	1	1	1	1	1	1	0	1	1	1	1	0	1	1	1	1	1	1	1	1	0	1	0	1	0	1	1	0
ERR3480113	SPARK_1400_C1	K. pneumoniae	0,0,158,8,0,0,40,0,0,0	45	0	0	1	1	0	1	1	0	1	1	1	1	0	1	1	0	1	1	1	1	1	1	1	0	1	1	1	1	0	1	1	1	1	1	1	1	1	0	1	0	1	0	1	1	0
ERR3449466	SPARK_676_C1	K. pneumoniae	0,0,158,8,25,0,1,0,0,0	45	0	0	1	1	0	1	1	0	1	1	1	1	0	1	1	0	1	1	1	1	1	1	1	0	1	1	1	1	0	1	1	1	1	1	1	1	1	0	1	0	1	0	1	1	0
ERR3449249	SPARK_566_C1	K. pneumoniae	0,0,158,8,6,0,3,0,0,1	45	0	0	1	1	0	1	1	0	1	1	1	1	0	1	1	0	1	1	1	1	1	1	1	0	1	1	1	1	0	1	1	1	1	1	1	1	1	0	1	0	1	0	1	1	0
ERR3904583	SPARK_2328_C1	K. pneumoniae	0,0,158,8,6,3,0,0,0,0	45	0	0	1	1	0	1	1	0	1	1	1	1	0	1	1	0	1	1	1	1	1	1	1	0	1	1	1	1	0	1	1	1	1	1	1	1	1	0	1	0	1	0	1	1	0
ERR3449159	SPARK_505_C1	K. pneumoniae	0,0,158,8,9,0,1,0,1,0	45	0	0	1	1	0	1	1	0	1	1	1	1	0	1	1	0	1	1	1	1	1	1	1	0	1	1	1	1	0	1	1	1	1	1	1	1	1	0	1	0	1	0	1	1	0
ERR3932073	SPARK_2414_C1	K. pneumoniae	0,0,158,8,0,0,41,0,0,0	45	0	0	1	1	0	1	1	0	1	1	1	1	0	1	1	0	1	1	1	1	1	1	1	0	1	1	1	1	0	1	1	1	1	1	1	1	1	0	1	0	1	0	1	1	0
ERR3449226	SPARK_551_C1	K. pneumoniae	0,0,158,8,0,0,49,0,0,0	45	0	0	1	1	0	1	1	0	1	1	1	1	0	1	1	0	1	1	1	1	1	1	1	0	1	1	1	1	0	1	1	1	1	1	1	1	1	0	1	0	1	0	1	1	0
ERR3449018	SPARK_201_C2	K. pneumoniae	0,0,158,4,2,0,0,0,0,0	45	0	0	1	1	0	1	1	0	1	1	1	1	0	1	1	0	1	1	1	1	1	1	1	0	1	1	1	1	0	1	1	1	1	1	1	1	1	0	1	0	1	0	1	1	0
ERR3449033	SPARK_212_C1	K. pneumoniae	0,0,158,4,2,0,0,0,0,0	45	0	0	1	1	0	1	1	0	1	1	1	1	0	1	1	0	1	1	1	1	1	1	1	0	1	1	1	1	0	1	1	1	1	1	1	1	1	0	1	0	1	0	1	1	0
ERR3932185	SPARK_1764_C1	K. pneumoniae	0,0,158,8,0,0,8,0,0,1	45	0	0	1	1	0	1	1	0	1	1	1	1	0	1	1	0	1	1	1	1	1	1	1	0	1	1	1	1	0	1	1	1	1	1	1	1	1	0	1	0	1	0	1	1	0
ERR3967785	SPARK_2491_C1	K. pneumoniae	0,0,158,8,0,0,50,0,0,0	45	0	0	1	1	0	1	1	0	1	1	1	1	0	1	1	0	1	1	1	1	1	1	1	0	1	1	1	1	0	1	1	1	1	1	1	1	1	0	1	0	1	0	1	1	0
ERR3480434	SPARK_1173_C1	K. pneumoniae	0,0,158,8,0,13,0,0,0,0	45	0	0	1	1	0	1	1	0	1	1	1	1	0	1	1	0	1	1	1	1	1	1	1	0	1	1	1	1	0	1	1	1	1	1	1	1	1	0	1	0	1	0	1	1	0
ERR3844699	SPARK_1869_C1	K. pneumoniae	0,0,158,8,0,14,0,0,0,0	45	0	0	1	1	0	1	1	0	1	1	1	1	0	1	1	0	1	1	1	1	1	1	1	0	1	1	1	1	0	1	1	1	1	1	1	1	1	0	1	0	1	0	1	1	0
ERR3932270	SPARK_1909_C1	K. pneumoniae	0,0,158,8,9,0,0,4,0,0	45	0	0	1	1	0	1	1	0	1	1	1	1	0	1	1	0	1	1	1	1	1	1	1	0	1	1	1	1	0	1	1	1	1	1	1	1	1	0	1	0	1	0	1	1	0
ERR3449009	SPARK_194_C2	K. pneumoniae	0,0,158,4,1,0,0,0,0,0	45	0	0	1	1	0	1	1	0	1	1	1	1	0	1	1	0	1	1	1	1	1	1	1	0	1	1	1	1	0	1	1	1	1	1	1	1	1	0	1	0	1	0	1	1	0
ERR3931845	SPARK_2876_C1	K. pneumoniae	0,0,158,8,35,0,0,0,0,0	45	0	0	1	1	0	1	1	0	1	1	1	1	0	1	1	0	1	1	1	1	1	1	1	0	1	1	1	1	0	1	1	1	1	1	1	1	1	0	1	0	1	0	1	1	0
ERR3440406	SPARK_49_C1	K. pneumoniae	0,0,158,8,0,0,8,6,0,0	45	0	0	1	1	0	1	1	0	1	1	1	1	0	1	1	0	1	1	1	1	1	1	1	0	1	1	1	1	0	1	1	1	1	1	1	1	1	0	1	0	1	0	1	1	0
ERR3480258	SPARK_929_C1	K. pneumoniae	0,0,158,8,0,0,1,15,0,0	45	0	0	1	1	0	1	1	0	1	1	1	1	0	1	1	0	1	1	1	1	1	1	1	0	1	1	1	1	0	1	1	1	1	1	1	1	1	0	1	0	1	0	1	1	0
ERR3967819	SPARK_2510_C1	K. pneumoniae	0,0,158,8,0,0,2,4,0,0	45	0	0	1	1	0	1	1	0	1	1	1	1	0	1	1	0	1	1	1	1	1	1	1	0	1	1	1	1	0	1	1	1	1	1	1	1	1	0	1	0	1	0	1	1	0
ERR4022889	SPARK_2101_C2	K. pneumoniae	0,0,158,8,0,0,8,0,0,2	45	0	0	1	1	0	1	1	0	1	1	1	1	0	1	1	0	1	1	1	1	1	1	1	0	1	1	1	1	0	1	1	1	1	1	1	1	1	0	1	0	1	0	1	1	0
ERR3449598	SPARK_855_C1	K. pneumoniae	0,0,158,8,0,0,2,4,0,0	45	0	0	1	1	0	1	1	0	1	1	1	1	0	1	1	0	1	1	1	1	1	1	1	0	1	1	1	1	0	1	1	1	1	1	1	1	1	0	1	0	1	0	1	1	0
ERR3469841	SPARK_288_C1	K. pneumoniae	0,0,158,8,6,0,8,0,0,0	45	0	0	1	1	0	1	1	0	1	1	1	1	0	1	1	0	1	1	1	1	1	1	1	0	1	1	1	1	0	1	1	1	1	1	1	1	1	0	1	0	1	0	1	1	0
ERR3480318	SPARK_995_C1	K. pneumoniae	0,0,158,8,0,0,2,4,0,0	45	0	0	1	1	0	1	1	0	1	1	1	1	0	1	1	0	1	1	1	1	1	1	1	0	1	1	1	1	0	1	1	1	1	1	1	1	1	0	1	0	1	0	1	1	0
[truncated: 5,836 more rows]
[truncated: 2,556 more columns]
