# Supplementary material for: A metabolic atlas of the Klebsiella pneumoniae species complex reveals lineage-specific metabolism and capacity for intra-species co-operation
Source: PLoS Biol. 2025 Dec 12;23(12):e3003559. doi: 10.1371/journal.pbio.3003559 (PMC12700438; doi:10.1371/journal.pbio.3003559)
Supplement: S5 Data — (XLSX) [file pbio.3003559.s006.xlsx]

## Sheet: Legend
Table	Data type
1.Substrate_growth_conditions	Results of substrate usage from metabolic modelling, per genome
2.Core_substrate_origins	The substrate origins based off literature searching
3.Biochemical_concordance	Comparison of growth simulations to species-wide biochemical tests
1.Substrate_growth_conditions	Description
Filename	Name of file/strain of genome, matches Sheet 1.Isolates_kept_in_study
Strain	Name of genome strain as entered in public repository
Species	Species of the genome
LINcode	LINcode identifier
LINcode_sublineage	LINcode sub-lineage used for within-species comparisons
Columns F:AWI	The substrate name; element source (carbon, nitrogen, phosphorus, sulfur); atmosphere (aerobic, anerobic). 0 indicates absense of growth on metabolite as a sole source. 1 indicates growth on substrate as a sole source
2.Core_substrate_origins	Description
Substrate	Name of substrate
Human Metabolite	Whether the substrate is a human metabolite. Binary (Yes/No)
Diet-Related	Whether the substrate is a diet-related substrate. Binary (Yes/No)
Gut Microbiome Metabolite	Whether the substrate is a gut microbiome metabolite. Binary (Yes/No)
Other	Whether the substrate is classified as something else. Binary (Yes/No)

## Sheet: 1.Substrate_growth_conditions
Filename	Strain	Species	LINcode	LINcode_sublineage	(S)-Propane-1,2-diol;Carbon;Aerobic	(S)-Propane-1,2-diol;Carbon;Anaerobic	1,3-Propanediol;Carbon;Aerobic	1,3-Propanediol;Carbon;Anaerobic	1,4-alpha-D-glucan;Carbon;Aerobic	1,4-alpha-D-glucan;Carbon;Anaerobic	1,5-Diaminopentane;Carbon;Aerobic	1,5-Diaminopentane;Carbon;Anaerobic	1,5-Diaminopentane;Nitrogen;Aerobic	1,5-Diaminopentane;Nitrogen;Anaerobic	2',3'-Cyclic AMP;Carbon;Aerobic	2',3'-Cyclic AMP;Carbon;Anaerobic	2',3'-Cyclic AMP;Phosphorus;Aerobic	2',3'-Cyclic AMP;Phosphorus;Anaerobic	2',3'-Cyclic AMP;Nitrogen;Aerobic	2',3'-Cyclic AMP;Nitrogen;Anaerobic	2',3'-Cyclic CMP;Carbon;Aerobic	2',3'-Cyclic CMP;Carbon;Anaerobic	2',3'-Cyclic CMP;Phosphorus;Aerobic	2',3'-Cyclic CMP;Phosphorus;Anaerobic	2',3'-Cyclic CMP;Nitrogen;Aerobic	2',3'-Cyclic CMP;Nitrogen;Anaerobic	2',3'-Cyclic GMP;Carbon;Aerobic	2',3'-Cyclic GMP;Carbon;Anaerobic	2',3'-Cyclic GMP;Phosphorus;Aerobic	2',3'-Cyclic GMP;Phosphorus;Anaerobic	2',3'-Cyclic GMP;Nitrogen;Aerobic	2',3'-Cyclic GMP;Nitrogen;Anaerobic	2',3'-Cyclic UMP;Carbon;Aerobic	2',3'-Cyclic UMP;Carbon;Anaerobic	2',3'-Cyclic UMP;Phosphorus;Aerobic	2',3'-Cyclic UMP;Phosphorus;Anaerobic	2',3'-Cyclic UMP;Nitrogen;Aerobic	2',3'-Cyclic UMP;Nitrogen;Anaerobic	2,3-diaminopropionate;Carbon;Aerobic	2,3-diaminopropionate;Carbon;Anaerobic	2,3-diaminopropionate;Nitrogen;Aerobic	2,3-diaminopropionate;Nitrogen;Anaerobic	Meso-2,6-Diaminoheptanedioate;Carbon;Aerobic	Meso-2,6-Diaminoheptanedioate;Carbon;Anaerobic	Meso-2,6-Diaminoheptanedioate;Nitrogen;Aerobic	Meso-2,6-Diaminoheptanedioate;Nitrogen;Anaerobic	2-Dehydro-3-deoxy-D-gluconate;Carbon;Aerobic	2-Dehydro-3-deoxy-D-gluconate;Carbon;Anaerobic	3,4-Dihydroxyphenylacetaldehyde;Carbon;Aerobic
103	160211-22349	K. pneumoniae	0,0,0,0,2,0,26,*,*,*	15	0	0	0	0	1	1	0	0	0	0	1	1	1	1	1	1	1	1	1	1	1	1	1	1	1	1	1	1	1	1	1	1	1	0	1	1	1	1	0	0	0	0	1	1	0
1069	1069	K. pneumoniae	0,0,0,0,2,0,13,3,0,0	15	0	0	0	0	1	1	0	0	0	0	1	1	1	1	1	1	1	1	1	1	1	1	1	1	1	1	1	1	1	1	1	1	1	0	1	1	1	1	0	0	0	0	1	1	0
1075	1075	K. pneumoniae	0,0,105,0,3,0,1,67,0,0	258	0	0	0	0	1	1	0	0	0	0	1	1	1	1	1	1	1	1	1	1	1	1	1	1	1	1	1	1	1	1	1	1	1	0	1	1	1	1	0	0	0	0	0	0	0
1087	1087	K. pneumoniae	0,0,158,8,11,2,0,3,0,0	45	0	0	0	0	1	1	0	0	0	0	1	1	1	1	1	1	1	1	1	1	1	1	1	1	1	1	1	1	1	1	1	1	1	0	1	1	1	1	0	0	0	0	1	1	0
112	171011-17937	K. pneumoniae	0,0,429,0,37,1,0,0,0,0	23	0	0	0	0	1	1	0	0	0	0	1	1	1	1	1	1	1	1	1	1	1	1	1	1	1	1	1	1	1	1	1	1	1	0	1	1	1	1	0	0	0	0	1	1	0
117	180411-37385	K. pneumoniae	0,0,115,1,14,0,0,0,0,0	218	0	0	0	0	1	1	0	0	0	0	1	1	1	1	1	1	1	1	1	1	1	1	1	1	1	1	1	1	1	1	1	1	1	0	1	1	1	1	0	0	0	0	1	1	0
118	180511-16668	K. pneumoniae	0,0,131,1,122,0,0,0,0,0	35	0	0	0	0	1	1	0	0	0	0	1	1	1	1	1	1	1	1	1	1	1	1	1	1	1	1	1	1	1	1	1	1	1	0	1	1	1	1	0	0	0	0	1	1	0
1195	1195	K. pneumoniae	0,0,105,0,3,0,1,67,0,0	258	0	0	0	0	1	1	0	0	0	0	1	1	1	1	1	1	1	1	1	1	1	1	1	1	1	1	1	1	1	1	1	1	1	0	1	1	1	1	0	0	0	0	0	0	0
1196	1196	K. pneumoniae	0,0,105,0,3,0,1,67,0,0	258	0	0	0	0	1	1	0	0	0	0	1	1	1	1	1	1	1	1	1	1	1	1	1	1	1	1	1	1	1	1	1	1	1	0	1	1	1	1	0	0	0	0	0	0	0
119	180613-14294	K. pneumoniae	0,0,0,0,11,0,0,4,0,0	15	0	0	0	0	1	1	0	0	0	0	1	1	1	1	1	1	1	1	1	1	1	1	1	1	1	1	1	1	1	1	1	1	1	0	1	1	1	1	0	0	0	0	1	1	0
122	190212-30787	K. quasipneumoniae subsp. similipneumoniae	2,1,168,0,*,*,*,*,*,*	10948	0	0	0	0	1	1	0	0	0	0	1	1	1	1	1	1	1	1	1	1	1	1	1	1	1	1	1	1	1	1	1	1	1	0	0	0	0	0	0	0	0	0	0	0	0
1235	1235	K. pneumoniae	0,0,130,1,2,0,0,0,0,0	4	0	0	0	0	1	1	0	0	0	0	1	1	1	1	1	1	1	1	1	1	1	1	1	1	1	1	1	1	1	1	1	1	1	0	1	1	1	1	0	0	0	0	1	1	0
1241	1241	K. pneumoniae	0,0,130,1,2,0,0,0,0,0	4	0	0	0	0	1	1	0	0	0	0	1	1	1	1	1	1	1	1	1	1	1	1	1	1	1	1	1	1	1	1	1	1	1	0	1	1	1	1	0	0	0	0	1	1	0
1251	1251	K. pneumoniae	0,0,130,1,2,0,0,0,0,0	4	0	0	0	0	1	1	0	0	0	0	1	1	1	1	1	1	1	1	1	1	1	1	1	1	1	1	1	1	1	1	1	1	1	0	1	1	1	1	0	0	0	0	1	1	0
126	190611-13201	K. pneumoniae	0,0,107,0,1,9,3,0,*,*	39	0	0	0	0	0	0	0	0	0	0	1	1	1	1	1	1	1	1	1	1	1	1	1	1	1	1	1	1	1	1	1	1	1	0	1	1	1	1	0	0	0	0	1	1	0
1272	1272	K. pneumoniae	0,0,130,1,2,0,0,0,0,0	4	0	0	0	0	1	1	0	0	0	0	1	1	1	1	1	1	1	1	1	1	1	1	1	1	1	1	1	1	1	1	1	1	1	0	1	1	1	1	0	0	0	0	1	1	0
1273	1273	K. pneumoniae	0,0,130,1,2,0,0,0,0,0	4	0	0	0	0	1	1	0	0	0	0	1	1	1	1	1	1	1	1	1	1	1	1	1	1	1	1	1	1	1	1	1	1	1	0	1	1	1	1	0	0	0	0	1	1	0
1302	1302	K. pneumoniae	0,0,1,1,33,0,0,0,1,0	14	0	0	0	0	1	1	0	0	0	0	1	1	1	1	1	1	1	1	1	1	1	1	1	1	1	1	1	1	1	1	1	1	1	0	1	1	1	1	0	0	0	0	1	1	0
1306	1306	K. pneumoniae	0,0,22,8,18,0,0,0,0,0	17	0	0	0	0	1	1	0	0	0	0	1	1	1	1	1	1	1	1	1	1	1	1	1	1	1	1	1	1	1	1	1	1	1	0	1	1	1	1	0	0	0	0	1	1	0
132	201112-39229	K. pneumoniae	0,0,109,1,*,*,*,*,*,*	37	0	0	0	0	1	1	0	0	0	0	1	1	1	1	1	1	1	1	1	1	1	1	1	1	1	1	1	1	1	1	1	1	1	0	1	1	1	1	0	0	0	0	1	1	0
133	201213-39019	K. pneumoniae	0,0,369,0,0,0,0,346,0,0	307	0	0	0	0	1	1	0	0	0	0	1	1	1	1	1	1	1	1	1	1	1	1	1	1	1	1	1	1	1	1	1	1	1	0	1	1	1	1	0	0	0	0	1	1	0
134	201213-58969	K. pneumoniae	0,0,22,27,0,0,9,0,0,0	17	0	0	0	0	1	1	0	0	0	0	1	1	1	1	1	1	1	1	1	1	1	1	1	1	1	1	1	1	1	1	1	1	1	0	1	1	1	1	0	0	0	0	1	1	0
1358	1358	K. pneumoniae	0,0,1,1,78,1,0,0,0,*	14	0	0	0	0	1	1	0	0	0	0	1	1	1	1	1	1	1	1	1	1	1	1	1	1	1	1	1	1	1	1	1	1	1	0	1	1	1	1	0	0	0	0	1	1	0
136	210312-65635	K. pneumoniae	0,0,182,0,11,0,0,0,0,0	420	0	0	0	0	1	1	0	0	0	0	1	1	1	1	1	1	1	1	1	1	1	1	1	1	1	1	1	1	1	1	1	1	1	0	1	1	1	1	0	0	0	0	0	0	0
1370	1370	K. pneumoniae	0,0,1,1,78,1,0,0,0,0	14	0	0	0	0	1	1	0	0	0	0	1	1	1	1	1	1	1	1	1	1	1	1	1	1	1	1	1	1	1	1	1	1	1	0	1	1	1	1	0	0	0	0	1	1	0
137	210610-40713	K. pneumoniae	0,0,0,0,2,0,37,0,0,1	15	0	0	0	0	1	1	0	0	0	0	1	1	1	1	1	1	1	1	1	1	1	1	1	1	1	1	1	1	1	1	1	1	1	0	1	1	1	1	0	0	0	0	1	1	0
1429	1429	K. quasipneumoniae subsp. quasipneumoniae	2,0,192,0,0,0,0,0,0,0	11913	0	0	0	0	1	1	0	0	0	0	1	1	1	1	1	1	1	1	1	1	1	1	1	1	1	1	1	1	1	1	1	1	1	0	1	1	1	1	0	0	0	0	0	0	0
1469	1469	K. pneumoniae	0,0,160,0,14,1,0,0,0,0	873	0	0	0	0	1	1	0	0	0	0	1	1	1	1	1	1	1	1	1	1	1	1	1	1	1	1	1	1	1	1	1	1	1	0	1	1	1	1	0	0	0	0	1	1	0
146	220413-39441	K. pneumoniae	0,0,388,1,4,1,0,2,0,0	25	0	0	0	0	1	1	0	0	0	0	1	1	1	1	1	1	1	1	1	1	1	1	1	1	1	1	1	1	1	1	1	1	1	0	1	1	1	1	0	0	0	0	1	1	0
1470	1470	K. quasipneumoniae subsp. quasipneumoniae	2,0,192,0,0,0,0,0,0,0	11913	0	0	0	0	1	1	0	0	0	0	1	1	1	1	1	1	1	1	1	1	1	1	1	1	1	1	1	1	1	1	1	1	1	0	1	1	1	1	0	0	0	0	0	0	0
148	220810-14414	K. pneumoniae	0,0,389,0,5,0,0,0,0,0	3804	0	0	0	0	1	1	0	0	0	0	1	1	1	1	1	1	1	1	1	1	1	1	1	1	1	1	1	1	1	1	1	1	1	0	1	1	1	1	0	0	0	0	1	1	0
1495	1495	K. pneumoniae	0,0,160,0,14,1,0,0,0,0	873	0	0	0	0	1	1	0	0	0	0	1	1	1	1	1	1	1	1	1	1	1	1	1	1	1	1	1	1	1	1	1	1	1	0	1	1	1	1	0	0	0	0	1	1	0
151	230411-40332	K. pneumoniae	0,0,137,11,35,0,0,*,*,*	29	0	0	0	0	1	1	0	0	0	0	1	1	1	1	1	1	1	1	1	1	1	1	1	1	1	1	1	1	1	1	1	1	1	0	1	1	1	1	0	0	0	0	1	1	0
155	240411-14788	K. pneumoniae	0,0,429,0,102,0,0,0,0,0	23	0	0	0	0	1	1	0	0	0	0	1	1	1	1	1	1	1	1	1	1	1	1	1	1	1	1	1	1	1	1	1	1	1	0	1	1	1	1	0	0	0	0	1	1	0
156	240512-16460	K. pneumoniae	0,0,429,0,37,2,0,0,0,0	23	0	0	0	0	1	1	0	0	0	0	1	1	1	1	1	1	1	1	1	1	1	1	1	1	1	1	1	1	1	1	1	1	1	0	1	1	1	1	0	0	0	0	1	1	0
159	240611-15654	K. pneumoniae	0,0,0,0,2,0,101,0,0,*	15	0	0	0	0	1	1	0	0	0	0	1	1	1	1	1	1	1	1	1	1	1	1	1	1	1	1	1	1	1	1	1	1	1	0	1	1	1	1	0	0	0	0	1	1	0
15	021111-30040	K. pneumoniae	0,0,158,8,6,0,13,0,0,0	45	0	0	0	0	1	1	0	0	0	0	1	1	1	1	1	1	1	1	1	1	1	1	1	1	1	1	1	1	1	1	1	1	1	0	1	1	1	1	0	0	0	0	1	1	0
160	240713-62874	K. variicola subsp. variicola	1,0,8,*,*,*,*,*,*,*	2221	0	0	0	0	1	1	0	0	0	0	1	1	1	1	1	1	1	1	1	1	1	1	1	1	1	1	1	1	1	1	1	1	1	0	0	0	0	0	0	0	0	0	1	1	0
16703_5#10	INF077	K. pneumoniae	0,0,109,8,*,*,*,*,*,*	37	0	0	0	0	1	1	0	0	0	0	1	1	1	1	1	1	1	1	1	1	1	1	1	1	1	1	1	1	1	1	1	1	1	0	1	1	1	1	0	0	0	0	1	1	0
16703_5#13	INF080	K. pneumoniae	0,0,1243,0,0,*,*,*,*,*	11544	0	0	0	0	1	1	0	0	0	0	1	1	1	1	1	1	1	1	1	1	1	1	1	1	1	1	1	1	1	1	1	1	1	0	1	1	1	1	0	0	0	0	0	0	0
16703_5#14	INF081	K. variicola subsp. variicola	1,0,298,0,*,*,*,*,*,*	10763	0	0	0	0	1	1	0	0	0	0	1	1	1	1	1	1	1	1	1	1	1	1	1	1	1	1	1	1	1	1	1	1	1	0	0	0	0	0	0	0	0	0	1	1	0
16703_5#15	INF082	K. pneumoniae	0,0,42,18,0,1,0,*,*,*	3010	0	0	0	0	1	1	0	0	0	0	1	1	1	1	1	1	1	1	1	1	1	1	1	1	1	1	1	1	1	1	1	1	1	0	1	1	1	1	0	0	0	0	1	1	0
16703_5#17	INF084	K. pneumoniae	0,0,122,0,41,*,*,*,*,*	661	0	0	0	0	1	1	0	0	0	0	1	1	1	1	1	1	1	1	1	1	1	1	1	1	1	1	1	1	1	1	1	1	1	0	1	1	1	1	0	0	0	0	0	0	0
16703_5#1	INF068	K. pneumoniae	0,0,52,9,*,*,*,*,*,*	2004	0	0	0	0	1	1	0	0	0	0	1	1	1	1	1	1	1	1	1	1	1	1	1	1	1	1	1	1	1	1	1	1	1	0	1	1	1	1	0	0	0	0	1	1	0
16703_5#20	INF087	K. pneumoniae	0,0,418,0,1,*,*,*,*,*	3050	0	0	0	0	1	1	0	0	0	0	1	1	1	1	1	1	1	1	1	1	1	1	1	1	1	1	1	1	1	1	1	1	1	0	1	1	1	1	0	0	0	0	0	0	0
16703_5#21	INF088	K. pneumoniae	0,0,221,1,*,*,*,*,*,*	111	0	0	0	0	1	1	0	0	0	0	1	1	1	1	1	1	1	1	1	1	1	1	1	1	1	1	1	1	1	1	1	1	1	0	1	1	1	1	0	0	0	0	1	1	0
16703_5#22	INF089	K. quasipneumoniae subsp. quasipneumoniae	2,0,194,0,0,0,0,0,0,0	11904	0	0	0	0	1	1	0	0	0	0	1	1	1	1	1	1	1	1	1	1	1	1	1	1	1	1	1	1	1	1	1	1	1	0	1	1	1	1	0	0	0	0	0	0	0
16703_5#25	INF092	K. pneumoniae	0,0,510,1,*,*,*,*,*,*	10103	0	0	0	0	1	1	0	0	0	0	1	1	1	1	1	1	1	1	1	1	1	1	1	1	1	1	1	1	1	1	1	1	1	0	1	1	1	1	0	0	0	0	0	0	0
16703_5#29	INF096	K. pneumoniae	0,0,196,0,*,*,*,*,*,*	1890	0	0	0	0	1	1	0	0	0	0	1	1	1	1	1	1	1	1	1	1	1	1	1	1	1	1	1	1	1	1	1	1	1	0	1	1	1	1	0	0	0	0	1	1	0
16703_5#30	INF097	K. pneumoniae	0,0,144,0,0,*,*,*,*,*	1307	0	0	0	0	1	1	0	0	0	0	1	1	1	1	1	1	1	1	1	1	1	1	1	1	1	1	1	1	1	1	1	1	1	0	1	1	1	1	0	0	0	0	1	1	0
16703_5#31	INF098	K. pneumoniae	0,0,53,8,*,*,*,*,*,*	611	0	0	0	0	1	1	0	0	0	0	1	1	1	1	1	1	1	1	1	1	1	1	1	1	1	1	1	1	1	1	1	1	1	0	1	1	1	1	0	0	0	0	1	1	0
16703_5#32	INF099	K. pneumoniae	0,0,146,0,*,*,*,*,*,*	1583	0	0	0	0	1	1	0	0	0	0	1	1	1	1	1	1	1	1	1	1	1	1	1	1	1	1	1	1	1	1	1	1	1	0	1	1	1	1	0	0	0	0	1	1	0
16703_5#33	INF100	K. pneumoniae	0,0,23,1,*,*,*,*,*,*	22	0	0	0	0	1	1	0	0	0	0	1	1	1	1	1	1	1	1	1	1	1	1	1	1	1	1	1	1	1	1	1	1	1	0	1	1	1	1	0	0	0	0	1	1	0
16703_5#34	INF101	K. pneumoniae	0,0,181,0,4,*,*,*,*,*	133	0	0	0	0	1	1	0	0	0	0	1	1	1	1	1	1	1	1	1	1	1	1	1	1	1	1	1	1	1	1	1	1	1	0	1	1	1	1	0	0	0	0	1	1	0
16703_5#36	INF103	K. variicola subsp. variicola	1,0,2,*,*,*,*,*,*,*	2462	0	0	0	0	1	1	0	0	0	0	1	1	1	1	1	1	1	1	1	1	1	1	1	1	1	1	1	1	1	1	1	1	1	0	1	1	1	1	0	0	0	0	0	0	0
16703_5#37	INF104	K. pneumoniae	0,0,158,8,0,0,8,0,0,1	45	0	0	0	0	1	1	0	0	0	0	1	1	1	1	1	1	1	1	1	1	1	1	1	1	1	1	1	1	1	1	1	1	1	0	1	1	1	1	0	0	0	0	1	1	0
16703_5#39	INF106	K. pneumoniae	0,0,549,*,*,*,*,*,*,*	10196	0	0	0	0	1	1	0	0	0	0	1	1	1	1	1	1	1	1	1	1	1	1	1	1	1	1	1	1	1	1	1	1	1	0	1	1	1	1	0	0	0	0	0	0	0
16703_5#3	INF070	K. pneumoniae	0,0,363,1,2,1,4,1,*,*	323	0	0	0	0	1	1	0	0	0	0	1	1	1	1	1	1	1	1	1	1	1	1	1	1	1	1	1	1	1	1	1	1	1	0	1	1	1	1	0	0	0	0	1	1	0
16703_5#40	INF107	K. pneumoniae	0,0,1518,0,0,0,0,0,0,0	11896	0	0	0	0	0	0	0	0	0	0	1	1	1	1	1	1	1	1	1	1	1	1	1	1	1	1	1	1	1	1	1	1	1	0	1	1	1	1	0	0	0	0	1	1	0
16703_5#41	INF108	K. pneumoniae	0,0,402,0,7,*,*,*,*,*	247	0	0	0	0	1	1	0	0	0	0	1	1	1	1	1	1	1	1	1	1	1	1	1	1	1	1	1	1	1	1	1	1	1	0	1	1	1	1	0	0	0	0	0	0	0
16703_5#42	INF109	K. pneumoniae	0,0,651,1,*,*,*,*,*,*	10550	0	0	0	0	1	1	0	0	0	0	1	1	1	1	1	1	1	1	1	1	1	1	1	1	1	1	1	1	1	1	1	1	1	0	1	1	1	1	0	0	0	0	1	1	0
16703_5#43	INF110	K. pneumoniae	0,0,513,0,*,*,*,*,*,*	10171	0	0	0	0	1	1	0	0	0	0	1	1	1	1	1	1	1	1	1	1	1	1	1	1	1	1	1	1	1	1	1	1	0	0	1	1	1	1	0	0	0	0	1	1	0
16703_5#44	INF111	K. pneumoniae	0,0,363,1,2,1,4,0,0,0	323	0	0	0	0	1	1	0	0	0	0	1	1	1	1	1	1	1	1	1	1	1	1	1	1	1	1	1	1	1	1	1	1	1	0	1	1	1	1	0	0	0	0	1	1	0
16703_5#45	INF112	K. variicola subsp. variicola	1,0,107,2,*,*,*,*,*,*	1407	0	0	0	0	1	1	0	0	0	0	1	1	1	1	1	1	1	1	1	1	1	1	1	1	1	1	1	1	1	1	1	1	1	0	1	1	1	1	0	0	0	0	0	0	0
16703_5#46	INF113	K. pneumoniae	0,0,434,0,*,*,*,*,*,*	321	0	0	0	0	1	1	0	0	0	0	1	1	1	1	1	1	1	1	1	1	1	1	1	1	1	1	1	1	1	1	1	1	1	0	1	1	1	1	0	0	0	0	1	1	0
16703_5#47	INF114	K. variicola subsp. variicola	1,0,534,0,1,0,0,0,0,0	11852	0	0	0	0	1	1	0	0	0	0	1	1	1	1	1	1	1	1	1	1	1	1	1	1	1	1	1	1	1	1	1	1	1	0	0	0	0	0	0	0	0	0	1	1	0
16703_5#4	INF071	K. pneumoniae	0,0,86,0,*,*,*,*,*,*	607	0	0	0	0	1	1	0	0	0	0	1	1	1	1	1	1	1	1	1	1	1	1	1	1	1	1	1	1	1	1	1	1	1	0	1	1	1	1	0	0	0	0	1	1	0
16703_5#50	INF117	K. pneumoniae	0,0,469,*,*,*,*,*,*,*	10308	0	0	0	0	1	1	0	0	0	0	1	1	1	1	1	1	1	1	1	1	1	1	1	1	1	1	1	1	1	1	1	1	1	0	1	1	1	1	0	0	0	0	1	1	0
16703_5#51	INF118	K. pneumoniae	0,0,916,0,*,*,*,*,*,*	10796	0	0	0	0	1	1	0	0	0	0	1	1	1	1	1	1	1	1	1	1	1	1	1	1	1	1	1	1	1	1	1	1	1	0	1	1	1	1	0	0	0	0	1	1	0
16703_5#53	INF120	K. pneumoniae	0,0,109,25,0,*,*,*,*,*	37	0	0	0	0	1	1	0	0	0	0	1	1	1	1	1	1	1	1	1	1	1	1	1	1	1	1	1	1	1	1	1	1	1	0	1	1	1	1	0	0	0	0	1	1	0
16703_5#59	INF126	K. pneumoniae	0,0,1049,0,*,*,*,*,*,*	10914	0	0	0	0	1	1	0	0	0	0	1	1	1	1	1	1	1	1	1	1	1	1	1	1	1	1	1	1	1	1	1	1	1	0	1	1	1	1	0	0	0	0	1	1	0
16703_5#61	INF128	K. pneumoniae	0,0,35,3,*,*,*,*,*,*	27	0	0	0	0	1	1	0	0	0	0	1	1	1	1	1	1	1	1	1	1	1	1	1	1	1	1	1	1	1	1	1	1	1	0	1	1	1	1	0	0	0	0	0	0	0
16703_5#62	INF129	K. pneumoniae	0,0,331,0,*,*,*,*,*,*	1193	0	0	0	0	1	1	0	0	0	0	1	1	1	1	1	1	1	1	1	1	1	1	1	1	1	1	1	1	1	1	1	1	1	0	1	1	1	1	0	0	0	0	1	1	0
16703_5#63	INF130	K. pneumoniae	0,0,27,0,*,*,*,*,*,*	1441	0	0	0	0	1	1	0	0	0	0	1	1	1	1	1	1	1	1	1	1	1	1	1	1	1	1	1	1	1	1	1	1	1	0	1	1	1	1	0	0	0	0	1	1	0
16703_5#64	INF131	K. pneumoniae	0,0,1521,0,0,0,0,0,0,0	11897	0	0	0	0	1	1	0	0	0	0	1	1	1	1	1	1	1	1	1	1	1	1	1	1	1	1	1	1	1	1	1	1	1	0	1	1	1	1	0	0	0	0	1	1	0
16703_5#65	INF132	K. pneumoniae	0,0,819,*,*,*,*,*,*,*	10500	0	0	0	0	1	1	0	0	0	0	1	1	1	1	1	1	1	1	1	1	1	1	1	1	1	1	1	1	1	1	1	1	1	0	1	1	1	1	0	0	0	0	1	1	0
16703_5#67	INF134	K. pneumoniae	0,0,22,2,*,*,*,*,*,*	17	0	0	0	0	1	1	0	0	0	0	1	1	1	1	1	1	1	1	1	1	1	1	1	1	1	1	1	1	1	1	1	1	1	0	1	1	1	1	0	0	0	0	1	1	0
16703_5#69	INF136	K. variicola subsp. variicola	1,0,141,1,*,*,*,*,*,*	10047	0	0	0	0	1	1	0	0	0	0	1	1	1	1	1	1	1	1	1	1	1	1	1	1	1	1	1	1	1	1	1	1	1	0	0	0	0	0	0	0	0	0	1	1	0
16703_5#6	INF073	K. pneumoniae	0,0,363,1,2,1,4,1,*,*	323	0	0	0	0	1	1	0	0	0	0	1	1	1	1	1	1	1	1	1	1	1	1	1	1	1	1	1	1	1	1	1	1	1	0	1	1	1	1	0	0	0	0	1	1	0
16703_5#71	INF138	K. pneumoniae	0,0,102,5,1,*,*,*,*,*	186	0	0	0	0	1	1	0	0	0	0	1	1	1	1	1	1	1	1	1	1	1	1	1	1	1	1	1	1	1	1	1	1	1	0	1	1	1	1	0	0	0	0	1	1	0
16703_5#72	INF139	K. pneumoniae	0,0,19,1,*,*,*,*,*,*	889	0	0	0	0	1	1	0	0	0	0	1	1	1	1	1	1	1	1	1	1	1	1	1	1	1	1	1	1	1	1	1	1	1	0	1	1	1	1	0	0	0	0	1	1	0
16703_5#79	INF147	K. pneumoniae	0,0,57,1,1,*,*,*,*,*	412	0	0	0	0	1	1	0	0	0	0	1	1	1	1	1	1	1	1	1	1	1	1	1	1	1	1	1	1	1	1	1	1	1	0	1	1	1	1	0	0	0	0	1	1	0
16703_5#7	INF074	K. pneumoniae	0,0,221,1,*,*,*,*,*,*	111	0	0	0	0	1	1	0	0	0	0	1	1	1	1	1	1	1	1	1	1	1	1	1	1	1	1	1	1	1	1	1	1	1	0	1	1	1	1	0	0	0	0	1	1	0
16703_5#81	INF149	K. pneumoniae	0,0,116,1,0,*,*,*,*,*	629	0	0	0	0	1	1	0	0	0	0	1	1	1	1	1	1	1	1	1	1	1	1	1	1	1	1	1	1	1	1	1	1	1	0	1	1	1	1	0	0	0	0	1	1	0
16703_5#82	INF150	K. pneumoniae	0,0,448,3,*,*,*,*,*,*	10080	0	0	0	0	1	1	0	0	0	0	1	1	1	1	1	1	1	1	1	1	1	1	1	1	1	1	1	1	1	1	1	1	1	0	1	1	1	1	0	0	0	0	1	1	0
16703_5#84	INF152	K. variicola subsp. variicola	1,0,539,0,0,0,0,0,0,0	11905	0	0	0	0	1	1	0	0	0	0	1	1	1	1	1	1	1	1	1	1	1	1	1	1	1	1	1	1	1	1	1	1	1	0	0	0	0	0	0	0	0	0	1	1	0
16703_5#85	INF153	K. pneumoniae	0,0,158,6,1,*,*,*,*,*	45	0	0	0	0	1	1	0	0	0	0	1	1	1	1	1	1	1	1	1	1	1	1	1	1	1	1	1	1	1	1	1	1	1	0	1	1	1	1	0	0	0	0	1	1	0
16703_7#10	INF257	K. pneumoniae	0,0,102,1,0,0,0,*,*,*	186	0	0	0	0	1	1	0	0	0	0	1	1	1	1	1	1	1	1	1	1	1	1	1	1	1	1	1	1	1	1	1	1	1	0	1	1	1	1	0	0	0	0	1	1	0
16703_7#11	INF258	K. pneumoniae	0,0,1183,0,*,*,*,*,*,*	11017	0	0	0	0	1	1	0	0	0	0	1	1	1	1	1	1	1	1	1	1	1	1	1	1	1	1	1	1	1	1	1	1	1	0	1	1	1	1	0	0	0	0	1	1	0
16703_7#12	INF259	K. variicola subsp. variicola	1,0,331,*,*,*,*,*,*,*	11302	0	0	0	0	1	1	0	0	0	0	1	1	1	1	1	1	1	1	1	1	1	1	1	1	1	1	1	1	1	1	1	1	1	0	0	0	0	0	0	0	0	0	1	1	0
16703_7#13	INF260	K. pneumoniae	0,0,363,1,2,1,4,1,2,0	323	0	0	0	0	1	1	0	0	0	0	1	1	1	1	1	1	1	1	1	1	1	1	1	1	1	1	1	1	1	1	1	1	1	0	1	1	1	1	0	0	0	0	1	1	0
16703_7#15	INF262	K. pneumoniae	0,0,165,0,*,*,*,*,*,*	221	0	0	0	0	1	1	0	0	0	0	1	1	1	1	1	1	1	1	1	1	1	1	1	1	1	1	1	1	1	1	1	1	1	0	1	1	1	1	0	0	0	0	0	0	0
16703_7#16	INF264	K. pneumoniae	0,0,348,1,*,*,*,*,*,*	1017	0	0	0	0	1	1	0	0	0	0	1	1	1	1	1	1	1	1	1	1	1	1	1	1	1	1	1	1	1	1	1	1	1	0	1	1	1	1	0	0	0	0	1	1	0
16703_7#17	INF265	K. pneumoniae	0,0,109,13,*,*,*,*,*,*	37	0	0	0	0	1	1	0	0	0	0	1	1	1	1	1	1	1	1	1	1	1	1	1	1	1	1	1	1	1	1	1	1	1	0	1	1	1	1	0	0	0	0	1	1	0
16703_7#20	INF269	K. pneumoniae	0,0,98,0,11,0,1,*,*,*	13	0	0	0	0	0	0	0	0	0	0	1	1	1	1	1	1	1	1	1	1	1	1	1	1	1	1	1	1	1	1	1	1	1	0	1	1	1	1	0	0	0	0	0	0	0
16703_7#22	INF271	K. pneumoniae	0,0,109,33,*,*,*,*,*,*	37	0	0	0	0	1	1	0	0	0	0	1	1	1	1	1	1	1	1	1	1	1	1	1	1	1	1	1	1	1	1	1	1	1	0	1	1	1	1	0	0	0	0	1	1	0
16703_7#24	INF273	K. pneumoniae	0,0,293,0,*,*,*,*,*,*	500	0	0	0	0	1	1	0	0	0	0	1	1	1	1	1	1	1	1	1	1	1	1	1	1	1	1	1	1	1	1	1	1	1	0	1	1	1	1	0	0	0	0	1	1	0
16703_7#2	INF248	K. pneumoniae	0,0,1066,*,*,*,*,*,*,*	11215	0	0	0	0	1	1	0	0	0	0	1	1	1	1	1	1	1	1	1	1	1	1	1	1	1	1	1	1	1	1	1	1	1	0	1	1	1	1	0	0	0	0	1	1	0
16703_7#32	INF283	K. pneumoniae	0,0,221,1,78,*,*,*,*,*	111	0	0	0	0	1	1	0	0	0	0	1	1	1	1	1	1	1	1	1	1	1	1	1	1	1	1	1	1	1	1	1	1	1	0	1	1	1	1	0	0	0	0	1	1	0
16703_7#35	INF286	K. pneumoniae	0,0,474,0,*,*,*,*,*,*	10211	0	0	0	0	1	1	0	0	0	0	1	1	1	1	1	1	1	1	1	1	1	1	1	1	1	1	1	1	1	1	1	1	1	0	1	1	1	1	0	0	0	0	1	1	0
16703_7#36	INF287	K. variicola subsp. variicola	1,0,548,0,0,0,0,0,0,0	11902	0	0	0	0	1	1	0	0	0	0	1	1	1	1	1	1	1	1	1	1	1	1	1	1	1	1	1	1	1	1	1	1	1	0	1	1	1	1	0	0	0	0	1	1	0
16703_7#37	INF288	K. variicola subsp. variicola	1,0,219,1,*,*,*,*,*,*	10181	0	0	0	0	1	1	0	0	0	0	1	1	1	1	1	1	1	1	1	1	1	1	1	1	1	1	1	1	1	1	1	1	1	0	1	1	1	1	0	0	0	0	1	1	0
16703_7#42	INF294	K. pneumoniae	0,0,109,33,*,*,*,*,*,*	37	0	0	0	0	1	1	0	0	0	0	1	1	1	1	1	1	1	1	1	1	1	1	1	1	1	1	1	1	1	1	1	1	1	0	1	1	1	1	0	0	0	0	1	1	0
16703_7#45	INF297	K. pneumoniae	0,0,178,4,2,*,*,*,*,*	461	0	0	0	0	1	1	0	0	0	0	1	1	1	1	1	1	1	1	1	1	1	1	1	1	1	1	1	1	1	1	1	1	1	0	1	1	1	1	0	0	0	0	1	1	0
16703_7#47	INF300	K. pneumoniae	0,0,22,24,12,0,1,*,*,*	17	0	0	0	0	1	1	0	0	0	0	1	1	1	1	1	1	1	1	1	1	1	1	1	1	1	1	1	1	1	1	1	1	1	0	1	1	1	1	0	0	0	0	1	1	0
16703_7#48	INF301	K. pneumoniae	0,0,35,*,*,*,*,*,*,*	27	0	0	0	0	1	1	0	0	0	0	1	1	1	1	1	1	1	1	1	1	1	1	1	1	1	1	1	1	1	1	1	1	1	0	1	1	1	1	0	0	0	0	0	0	0
16703_7#50	INF303	K. pneumoniae	0,0,116,*,*,*,*,*,*,*	629	0	0	0	0	1	1	0	0	0	0	1	1	1	1	1	1	1	1	1	1	1	1	1	1	1	1	1	1	1	1	1	1	1	0	1	1	1	1	0	0	0	0	1	1	0
16703_7#52	INF306	K. pneumoniae	0,0,228,7,4,*,*,*,*,*	432	0	0	0	0	1	1	0	0	0	0	1	1	1	1	1	1	1	1	1	1	1	1	1	1	1	1	1	1	1	1	1	1	1	0	1	1	1	1	0	0	0	0	0	0	0
16703_7#53	INF307	K. variicola subsp. variicola	1,0,127,0,*,*,*,*,*,*	1456	0	0	0	0	1	1	0	0	0	0	1	1	1	1	1	1	1	1	1	1	1	1	1	1	1	1	1	1	1	1	1	1	1	0	0	0	0	0	0	0	0	0	1	1	0
16703_7#54	INF308	K. pneumoniae	0,0,246,0,*,*,*,*,*,*	1997	0	0	0	0	1	1	0	0	0	0	1	1	1	1	1	1	1	1	1	1	1	1	1	1	1	1	1	1	1	1	1	1	1	0	1	1	1	1	0	0	0	0	0	0	0
16703_7#55	INF309	K. quasipneumoniae subsp. similipneumoniae	2,1,162,0,*,*,*,*,*,*	10984	0	0	0	0	1	1	0	0	0	0	1	1	1	1	1	1	1	1	1	1	1	1	1	1	1	1	1	1	1	1	1	1	1	0	0	0	0	0	0	0	0	0	0	0	0
16703_7#59	INF315	K. pneumoniae	0,0,526,0,*,*,*,*,*,*	10154	0	0	0	0	1	1	0	0	0	0	1	1	1	1	1	1	1	1	1	1	1	1	1	1	1	1	1	1	1	1	1	1	1	0	1	1	1	1	0	0	0	0	1	1	0
16703_7#5	INF251	K. pneumoniae	0,0,157,1,1,*,*,*,*,*	485	0	0	0	0	1	1	0	0	0	0	1	1	1	1	1	1	1	1	1	1	1	1	1	1	1	1	1	1	1	1	1	1	1	0	1	1	1	1	0	0	0	0	1	1	0
16703_7#61	INF317	K. pneumoniae	0,0,401,0,0,0,0,*,*,*	792	0	0	0	0	1	1	0	0	0	0	1	1	1	1	1	1	1	1	1	1	1	1	1	1	1	1	1	1	1	1	1	1	1	0	1	1	1	1	0	0	0	0	1	1	0
16703_7#62	INF318	K. quasipneumoniae subsp. similipneumoniae	2,1,162,0,*,*,*,*,*,*	10984	0	0	0	0	1	1	0	0	0	0	1	1	1	1	1	1	1	1	1	1	1	1	1	1	1	1	1	1	1	1	1	1	1	0	0	0	0	0	0	0	0	0	0	0	0
16703_7#64	INF320	K. variicola subsp. variicola	1,0,113,*,*,*,*,*,*,*	1142	0	0	0	0	1	1	0	0	0	0	1	1	1	1	1	1	1	1	1	1	1	1	1	1	1	1	1	1	1	1	1	1	1	0	0	0	0	0	0	0	0	0	1	1	0
16703_7#68	INF324	K. pneumoniae	0,0,1525,0,0,0,0,0,0,0	11894	0	0	0	0	1	1	0	0	0	0	1	1	1	1	1	1	1	1	1	1	1	1	1	1	1	1	1	1	1	1	1	1	1	0	1	1	1	1	0	0	0	0	1	1	0
16703_7#69	INF325	K. pneumoniae	0,0,933,0,*,*,*,*,*,*	10874	0	0	0	0	1	1	0	0	0	0	1	1	1	1	1	1	1	1	1	1	1	1	1	1	1	1	1	1	1	1	1	1	1	0	1	1	1	1	0	0	0	0	1	1	0
16703_7#6	INF252	K. pneumoniae	0,0,157,1,1,*,*,*,*,*	485	0	0	0	0	1	1	0	0	0	0	1	1	1	1	1	1	1	1	1	1	1	1	1	1	1	1	1	1	1	1	1	1	1	0	1	1	1	1	0	0	0	0	1	1	0
16703_7#71	INF328	K. pneumoniae	0,0,109,8,33,*,*,*,*,*	37	0	0	0	0	1	1	0	0	0	0	1	1	1	1	1	1	1	1	1	1	1	1	1	1	1	1	1	1	1	1	1	1	1	0	1	1	1	1	0	0	0	0	1	1	0
16703_7#73	INF330	K. variicola subsp. variicola	1,0,529,0,0,0,0,0,0,0	11844	0	0	0	0	1	1	0	0	0	0	1	1	1	1	1	1	1	1	1	1	1	1	1	1	1	1	1	1	1	1	1	1	1	0	1	1	1	1	0	0	0	0	0	0	0
16703_7#78	INF337	K. pneumoniae	0,0,35,1,*,*,*,*,*,*	27	0	0	0	0	1	1	0	0	0	0	1	1	1	1	1	1	1	1	1	1	1	1	1	1	1	1	1	1	1	1	1	1	1	0	1	1	1	1	0	0	0	0	0	0	0
16703_7#79	INF338	K. pneumoniae	0,0,13,15,1,*,*,*,*,*	34	0	0	0	0	1	1	0	0	0	0	1	1	1	1	1	1	1	1	1	1	1	1	1	1	1	1	1	1	1	1	1	1	1	0	1	1	1	1	0	0	0	0	1	1	0
16703_7#7	INF253	K. pneumoniae	0,0,84,0,8,0,11,*,*,*	101	0	0	0	0	1	1	0	0	0	0	1	1	1	1	1	1	1	1	1	1	1	1	1	1	1	1	1	1	1	1	1	1	1	0	1	1	1	1	0	0	0	0	0	0	0
16703_7#80	INF340	K. pneumoniae	0,0,158,8,0,4,0,*,*,*	45	0	0	0	0	1	1	0	0	0	0	1	1	1	1	1	1	1	1	1	1	1	1	1	1	1	1	1	1	1	1	1	1	1	0	1	1	1	1	0	0	0	0	1	1	0
16703_7#86	INF347	K. pneumoniae	0,0,221,1,*,*,*,*,*,*	111	0	0	0	0	1	1	0	0	0	0	1	1	1	1	1	1	1	1	1	1	1	1	1	1	1	1	1	1	1	1	1	1	1	0	1	1	1	1	0	0	0	0	1	1	0
16703_7#9	INF256	K. pneumoniae	0,0,42,38,0,*,*,*,*,*	3010	0	0	0	0	1	1	0	0	0	0	1	1	1	1	1	1	1	1	1	1	1	1	1	1	1	1	1	1	1	1	1	1	1	0	1	1	1	1	0	0	0	0	0	0	0
16780_6#12	INF360	K. pneumoniae	0,0,363,1,2,1,4,0,*,*	323	0	0	0	0	1	1	0	0	0	0	1	1	1	1	1	1	1	1	1	1	1	1	1	1	1	1	1	1	1	1	1	1	1	0	1	1	1	1	0	0	0	0	1	1	0
16780_6#15	KSB1_1A	K. pneumoniae	0,0,131,1,50,*,*,*,*,*	35	0	0	0	0	1	1	0	0	0	0	1	1	1	1	1	1	1	1	1	1	1	1	1	1	1	1	1	1	1	1	1	1	1	0	1	1	1	1	0	0	0	0	1	1	0
16780_6#16	KSB1_2A	K. variicola subsp. variicola	1,0,41,1,*,*,*,*,*,*	596	0	0	0	0	1	1	0	0	0	0	1	1	1	1	1	1	1	1	1	1	1	1	1	1	1	1	1	1	1	1	1	1	1	0	0	0	0	0	0	0	0	0	1	1	0
16780_6#17	KSB1_4A	K. pneumoniae	0,0,669,*,*,*,*,*,*,*	10569	0	0	0	0	1	1	0	0	0	0	1	1	1	1	1	1	1	1	1	1	1	1	1	1	1	1	1	1	1	1	1	1	1	0	1	1	1	1	0	0	0	0	1	1	0
16780_6#18	KSB1_5A	K. pneumoniae	0,0,1389,0,*,*,*,*,*,*	11468	0	0	0	0	1	1	0	0	0	0	1	1	1	1	1	1	1	1	1	1	1	1	1	1	1	1	1	1	1	1	1	1	1	0	1	1	1	1	0	0	0	0	1	1	0
16780_6#21	KSB1_8A	K. pneumoniae	0,0,71,0,*,*,*,*,*,*	3820	0	0	0	0	1	1	0	0	0	0	1	1	1	1	1	1	1	1	1	1	1	1	1	1	1	1	1	1	1	1	1	1	1	0	1	1	1	1	0	0	0	0	1	1	0
16780_6#22	KSB1_10A	K. pneumoniae	0,0,429,0,*,*,*,*,*,*	23	0	0	0	0	1	1	0	0	0	0	1	1	1	1	1	1	1	1	1	1	1	1	1	1	1	1	1	1	1	1	1	1	1	0	1	1	1	1	0	0	0	0	1	1	0
16780_6#24	KSB1_3B	K. variicola subsp. variicola	1,0,31,4,*,*,*,*,*,*	1875	0	0	0	0	1	1	0	0	0	0	1	1	1	1	1	1	1	1	1	1	1	1	1	1	1	1	1	1	1	1	1	1	1	0	1	1	1	1	0	0	0	0	1	1	0
16780_6#25	KSB1_4B	K. pneumoniae	0,0,42,27,0,*,*,*,*,*	3010	0	0	0	0	1	1	0	0	0	0	1	1	1	1	1	1	1	1	1	1	1	1	1	1	1	1	1	1	1	1	1	1	1	0	1	1	1	1	0	0	0	0	0	0	0
16780_6#26	KSB1_8B	K. variicola subsp. variicola	1,0,195,*,*,*,*,*,*,*	10200	0	0	0	0	1	1	0	0	0	0	1	1	1	1	1	1	1	1	1	1	1	1	1	1	1	1	1	1	1	1	1	1	1	0	0	0	0	0	0	0	0	0	0	0	0
16780_6#28	KSB1_1C	K. pneumoniae	0,0,108,*,*,*,*,*,*,*	12	0	0	0	0	1	1	0	0	0	0	1	1	1	1	1	1	1	1	1	1	1	1	1	1	1	1	1	1	1	1	1	1	1	0	1	1	1	1	0	0	0	0	0	0	0
16780_6#2	INF349	K. variicola subsp. variicola	1,0,527,0,0,0,0,0,0,0	11845	0	0	0	0	1	1	0	0	0	0	1	1	1	1	1	1	1	1	1	1	1	1	1	1	1	1	1	1	1	1	1	1	1	0	0	0	0	0	0	0	0	0	1	1	0
16780_6#32	KSB1_5C	K. pneumoniae	0,0,35,*,*,*,*,*,*,*	27	0	0	0	0	1	1	0	0	0	0	1	1	1	1	1	1	1	1	1	1	1	1	1	1	1	1	1	1	1	1	1	1	1	0	1	1	1	1	0	0	0	0	0	0	0
16780_6#33	KSB1_6C	K. pneumoniae	0,0,22,2,157,*,*,*,*,*	17	0	0	0	0	1	1	0	0	0	0	1	1	1	1	1	1	1	1	1	1	1	1	1	1	1	1	1	1	1	1	1	1	1	0	1	1	1	1	0	0	0	0	1	1	0
16780_6#35	KSB1_8C	K. pneumoniae	0,0,0,0,39,0,0,0,0,0	15	0	0	0	0	1	1	0	0	0	0	1	1	1	1	1	1	1	1	1	1	1	1	1	1	1	1	1	1	1	1	1	1	1	0	1	1	1	1	0	0	0	0	1	1	0
16780_6#37	KSB1_10C	K. pneumoniae	0,0,349,2,*,*,*,*,*,*	1966	0	0	0	0	1	1	0	0	0	0	1	1	1	1	1	1	1	1	1	1	1	1	1	1	1	1	1	1	1	1	1	1	1	0	1	1	1	1	0	0	0	0	1	1	0
16780_6#38	KSB1_1D	K. pneumoniae	0,0,158,8,9,0,0,0,*,*	45	0	0	0	0	1	1	0	0	0	0	1	1	1	1	1	1	1	1	1	1	1	1	1	1	1	1	1	1	1	1	1	1	1	0	1	1	1	1	0	0	0	0	1	1	0
16780_6#39	KSB1_2D	K. pneumoniae	0,0,1171,0,0,*,*,*,*,*	11306	0	0	0	0	1	1	0	0	0	0	1	1	1	1	1	1	1	1	1	1	1	1	1	1	1	1	1	1	1	1	1	1	1	0	1	1	1	1	0	0	0	0	1	1	0
16780_6#40	KSB1_3D	K. pneumoniae	0,0,1339,*,*,*,*,*,*,*	11586	0	0	0	0	1	1	0	0	0	0	1	1	1	1	1	1	1	1	1	1	1	1	1	1	1	1	1	1	1	1	1	1	1	0	1	1	1	1	0	0	0	0	1	1	0
16780_6#41	KSB1_4D	K. pneumoniae	0,0,193,1,*,*,*,*,*,*	277	0	0	0	0	0	0	0	0	0	0	1	1	1	1	1	1	1	1	1	1	1	1	1	1	1	1	1	1	1	1	1	1	1	0	1	1	1	1	0	0	0	0	1	1	0
16780_6#42	KSB1_6D	K. quasipneumoniae subsp. similipneumoniae	2,1,26,0,*,*,*,*,*,*	421	0	0	0	0	1	1	0	0	0	0	1	1	1	1	1	1	1	1	1	1	1	1	1	1	1	1	1	1	1	1	1	1	1	0	0	0	0	0	0	0	0	0	0	0	0
16780_6#43	KSB1_7D	K. pneumoniae	0,0,178,4,2,*,*,*,*,*	461	0	0	0	0	1	1	0	0	0	0	1	1	1	1	1	1	1	1	1	1	1	1	1	1	1	1	1	1	1	1	1	1	1	0	1	1	1	1	0	0	0	0	1	1	0
16780_6#47	KSB1_2E	K. pneumoniae	0,0,1515,0,0,0,0,0,0,0	11846	0	0	0	0	1	1	0	0	0	0	1	1	1	1	1	1	1	1	1	1	1	1	1	1	1	1	1	1	1	1	1	1	1	0	1	1	1	1	0	0	0	0	0	0	0
16780_6#48	KSB1_3E	K. pneumoniae	0,0,400,*,*,*,*,*,*,*	10	0	0	0	0	1	1	0	0	0	0	1	1	1	1	1	1	1	1	1	1	1	1	1	1	1	1	1	1	1	1	1	1	1	0	1	1	1	1	0	0	0	0	1	1	0
16780_6#4	INF351	K. pneumoniae	0,0,182,0,0,*,*,*,*,*	420	0	0	0	0	1	1	0	0	0	0	1	1	1	1	1	1	1	1	1	1	1	1	1	1	1	1	1	1	1	1	1	1	1	0	1	1	1	1	0	0	0	0	0	0	0
16780_6#5	INF352	K. variicola subsp. variicola	1,0,29,0,*,*,*,*,*,*	10007	0	0	0	0	1	1	0	0	0	0	1	1	1	1	1	1	1	1	1	1	1	1	1	1	1	1	1	1	1	1	1	1	1	0	1	1	1	1	0	0	0	0	1	1	0
16780_6#6	INF353	K. pneumoniae	0,0,139,0,*,*,*,*,*,*	1109	0	0	0	0	1	1	0	0	0	0	1	1	1	1	1	1	1	1	1	1	1	1	1	1	1	1	1	1	1	1	1	1	1	0	1	1	1	1	0	0	0	0	1	1	0
16780_6#9	INF356	K. pneumoniae	0,0,122,0,11,*,*,*,*,*	661	0	0	0	0	1	1	0	0	0	0	1	1	1	1	1	1	1	1	1	1	1	1	1	1	1	1	1	1	1	1	1	1	1	0	1	1	1	1	0	0	0	0	0	0	0
167	250210-16217	K. pneumoniae	0,0,46,9,0,0,1,0,0,0	76	0	0	0	0	1	1	0	0	0	0	1	1	1	1	1	1	1	1	1	1	1	1	1	1	1	1	1	1	1	1	1	1	1	0	1	1	1	1	0	0	0	0	1	1	0
16852_1#10	KSB1_3F	K. variicola subsp. variicola	1,0,27,1,*,*,*,*,*,*	208	0	0	0	0	1	1	0	0	0	0	1	1	1	1	1	1	1	1	1	1	1	1	1	1	1	1	1	1	1	1	1	1	1	0	1	1	1	1	0	0	0	0	1	1	0
16852_1#12	KSB1_5F	K. pneumoniae	0,0,418,*,*,*,*,*,*,*	3050	0	0	0	0	1	1	0	0	0	0	1	1	1	1	1	1	1	1	1	1	1	1	1	1	1	1	1	1	1	1	1	1	1	0	1	1	1	1	0	0	0	0	0	0	0
16852_1#14	KSB1_8F	K. variicola subsp. variicola	1,0,237,*,*,*,*,*,*,*	10593	0	0	0	0	1	1	0	0	0	0	1	1	1	1	1	1	1	1	1	1	1	1	1	1	1	1	1	1	1	1	1	1	1	0	1	1	1	1	0	0	0	0	1	1	0
16852_1#16	KSB1_10F	K. variicola subsp. variicola	1,0,167,*,*,*,*,*,*,*	10348	0	0	0	0	1	1	0	0	0	0	1	1	1	1	1	1	1	1	1	1	1	1	1	1	1	1	1	1	1	1	1	1	1	0	0	0	0	0	0	0	0	0	1	1	0
16852_1#17	KSB1_1G	K. pneumoniae	0,0,109,32,*,*,*,*,*,*	37	0	0	0	0	1	1	0	0	0	0	1	1	1	1	1	1	1	1	1	1	1	1	1	1	1	1	1	1	1	1	1	1	1	0	1	1	1	1	0	0	0	0	1	1	0
16852_1#18	KSB1_2G	K. variicola subsp. variicola	1,0,82,0,*,*,*,*,*,*	205	0	0	0	0	1	1	0	0	0	0	1	1	1	1	1	1	1	1	1	1	1	1	1	1	1	1	1	1	1	1	1	1	1	0	1	1	1	1	0	0	0	0	0	0	0
16852_1#19	KSB1_3G	K. pneumoniae	0,0,107,0,*,*,*,*,*,*	39	0	0	0	0	0	0	0	0	0	0	1	1	1	1	1	1	1	1	1	1	1	1	1	1	1	1	1	1	1	1	1	1	1	0	1	1	1	1	0	0	0	0	1	1	0
16852_1#20	KSB1_4G	K. quasipneumoniae subsp. quasipneumoniae	2,0,188,0,0,0,0,0,0,0	11847	0	0	0	0	1	1	0	0	0	0	1	1	1	1	1	1	1	1	1	1	1	1	1	1	1	1	1	1	1	1	1	1	1	0	1	1	1	1	0	0	0	0	0	0	0
16852_1#23	KSB1_8G	K. pneumoniae	0,0,131,1,*,*,*,*,*,*	35	0	0	0	0	1	1	0	0	0	0	1	1	1	1	1	1	1	1	1	1	1	1	1	1	1	1	1	1	1	1	1	1	1	0	1	1	1	1	0	0	0	0	1	1	0
16852_1#25	KSB1_10G	K. pneumoniae	0,0,1205,*,*,*,*,*,*,*	11404	0	0	0	0	1	1	0	0	0	0	1	1	1	1	1	1	1	1	1	1	1	1	1	1	1	1	1	1	1	1	1	1	1	0	1	1	1	1	0	0	0	0	0	0	0
16852_1#27	KSB1_4H	K. variicola subsp. variicola	1,0,293,*,*,*,*,*,*,*	10797	0	0	0	0	1	1	0	0	0	0	1	1	1	1	1	1	1	1	1	1	1	1	1	1	1	1	1	1	1	1	1	1	1	0	1	1	1	1	0	0	0	0	0	0	0
16852_1#2	KSB1_5E	K. pneumoniae	0,0,178,4,27,*,*,*,*,*	461	0	0	0	0	1	1	0	0	0	0	1	1	1	1	1	1	1	1	1	1	1	1	1	1	1	1	1	1	1	1	1	1	1	0	1	1	1	1	0	0	0	0	1	1	0
16852_1#30	KSB1_7H	K. pneumoniae	0,0,221,1,*,*,*,*,*,*	111	0	0	0	0	1	1	0	0	0	0	1	1	1	1	1	1	1	1	1	1	1	1	1	1	1	1	1	1	1	1	1	1	1	0	1	1	1	1	0	0	0	0	1	1	0
16852_1#32	KSB1_9H	K. pneumoniae	0,0,13,56,*,*,*,*,*,*	34	0	0	0	0	1	1	0	0	0	0	1	1	1	1	1	1	1	1	1	1	1	1	1	1	1	1	1	1	1	1	1	1	1	0	1	1	1	1	0	0	0	0	1	1	0
16852_1#33	KSB1_10H	K. pneumoniae	0,0,294,1,*,*,*,*,*,*	345	0	0	0	0	1	1	0	0	0	0	1	1	1	1	1	1	1	1	1	1	1	1	1	1	1	1	1	1	1	1	1	1	1	0	1	1	1	1	0	0	0	0	1	1	0
16852_1#35	KSB1_2I	K. variicola subsp. variicola	1,0,0,*,*,*,*,*,*,*	10005	0	0	0	0	1	1	0	0	0	0	1	1	1	1	1	1	1	1	1	1	1	1	1	1	1	1	1	1	1	1	1	1	1	0	0	0	0	0	0	0	0	0	0	0	0
16852_1#36	KSB1_3I	K. quasipneumoniae subsp. similipneumoniae	2,1,162,0,*,*,*,*,*,*	10984	0	0	0	0	1	1	0	0	0	0	1	1	1	1	1	1	1	1	1	1	1	1	1	1	1	1	1	1	1	1	1	1	1	0	0	0	0	0	0	0	0	0	0	0	0
16852_1#38	KSB1_6I	K. pneumoniae	0,0,94,1,0,0,0,*,*,*	252	0	0	0	0	1	1	0	0	0	0	1	1	1	1	1	1	1	1	1	1	1	1	1	1	1	1	1	1	1	1	1	1	1	0	1	1	1	1	0	0	0	0	0	0	0
16852_1#39	KSB1_8I	K. pneumoniae	0,0,624,1,*,*,*,*,*,*	10110	0	0	0	0	1	1	0	0	0	0	1	1	1	1	1	1	1	1	1	1	1	1	1	1	1	1	1	1	1	1	1	1	1	0	1	1	1	1	0	0	0	0	0	0	0
16852_1#3	KSB1_6E	K. pneumoniae	0,0,415,0,*,*,*,*,*,*	3659	0	0	0	0	1	1	0	0	0	0	1	1	1	1	1	1	1	1	1	1	1	1	1	1	1	1	1	1	1	1	1	1	1	0	1	1	1	1	0	0	0	0	1	1	0
16852_1#40	KSB1_9I	K. pneumoniae	0,0,13,48,0,0,0,0,0,0	34	0	0	0	0	1	1	0	0	0	0	1	1	1	1	1	1	1	1	1	1	1	1	1	1	1	1	1	1	1	1	1	1	1	0	1	1	1	1	0	0	0	0	1	1	0
16852_1#42	KSB1_2J	K. variicola subsp. variicola	1,0,43,1,*,*,*,*,*,*	355	0	0	0	0	1	1	0	0	0	0	1	1	1	1	1	1	1	1	1	1	1	1	1	1	1	1	1	1	1	1	1	1	1	0	0	0	0	0	0	0	0	0	0	0	0
16852_1#43	KSB1_3J	K. pneumoniae	0,0,220,1,*,*,*,*,*,*	152	0	0	0	0	1	1	0	0	0	0	1	1	1	1	1	1	1	1	1	1	1	1	1	1	1	1	1	1	1	1	1	1	1	0	1	1	1	1	0	0	0	0	1	1	0
16852_1#44	KSB1_4J	K. variicola subsp. variicola	1,0,27,0,*,*,*,*,*,*	208	0	0	0	0	1	1	0	0	0	0	1	1	1	1	1	1	1	1	1	1	1	1	1	1	1	1	1	1	1	1	1	1	1	0	1	1	1	1	0	0	0	0	1	1	0
16852_1#52	KSB2_4A	K. quasipneumoniae subsp. similipneumoniae	2,1,39,0,*,*,*,*,*,*	1191	0	0	0	0	1	1	0	0	0	0	1	1	1	1	1	1	1	1	1	1	1	1	1	1	1	1	1	1	1	1	1	1	1	0	0	0	0	0	0	0	0	0	1	1	0
16852_1#54	KSB2_6A	K. variicola subsp. variicola	1,0,80,0,4,*,*,*,*,*	641	0	0	0	0	1	1	0	0	0	0	1	1	1	1	1	1	1	1	1	1	1	1	1	1	1	1	1	1	1	1	1	1	1	0	1	1	1	1	0	0	0	0	1	1	0
16852_1#55	KSB2_7A	K. pneumoniae	0,0,187,0,*,*,*,*,*,*	3692	0	0	0	0	1	1	0	0	0	0	1	1	1	1	1	1	1	1	1	1	1	1	1	1	1	1	1	1	1	1	1	1	1	0	1	1	1	1	0	0	0	0	1	1	0
16852_1#56	KSB2_8A	K. pneumoniae	0,0,263,0,2,*,*,*,*,*	463	0	0	0	0	1	1	0	0	0	0	1	1	1	1	1	1	1	1	1	1	1	1	1	1	1	1	1	1	1	1	1	1	1	0	1	1	1	1	0	0	0	0	1	1	0
16852_1#5	KSB1_8E	K. variicola subsp. variicola	1,0,549,0,0,0,0,0,0,0	11889	0	0	0	0	1	1	0	0	0	0	1	1	1	1	1	1	1	1	1	1	1	1	1	1	1	1	1	1	1	1	1	1	1	0	0	0	0	0	0	0	0	0	0	0	0
16852_1#62	KSB2_4B	K. pneumoniae	0,0,353,6,*,*,*,*,*,*	1731	0	0	0	0	1	1	0	0	0	0	1	1	1	1	1	1	1	1	1	1	1	1	1	1	1	1	1	1	1	1	1	1	1	0	1	1	1	1	0	0	0	0	0	0	0
16852_1#64	KSB2_7B	K. pneumoniae	0,0,296,0,*,*,*,*,*,*	215	0	0	0	0	1	1	0	0	0	0	1	1	1	1	1	1	1	1	1	1	1	1	1	1	1	1	1	1	1	1	1	1	1	0	1	1	1	1	0	0	0	0	1	1	0
16852_1#69	KSB2_3C	K. pneumoniae	0,0,170,0,*,*,*,*,*,*	310	0	0	0	0	1	1	0	0	0	0	1	1	1	1	1	1	1	1	1	1	1	1	1	1	1	1	1	1	1	1	1	1	1	0	1	1	1	1	0	0	0	0	1	1	0
16852_1#6	KSB1_9E	K. pneumoniae	0,0,91,0,0,0,2,*,*,*	359	0	0	0	0	1	1	0	0	0	0	1	1	1	1	1	1	1	1	1	1	1	1	1	1	1	1	1	1	1	1	1	1	1	0	1	1	1	1	0	0	0	0	1	1	0
16852_1#70	KSB2_6C	K. pneumoniae	0,0,109,1,21,1,2,0,0,0	37	0	0	0	0	1	1	0	0	0	0	1	1	1	1	1	1	1	1	1	1	1	1	1	1	1	1	1	1	1	1	1	1	1	0	1	1	1	1	0	0	0	0	1	1	0
16852_1#71	KSB2_7C	K. variicola subsp. variicola	1,0,75,1,*,*,*,*,*,*	3573	0	0	0	0	1	1	0	0	0	0	1	1	1	1	1	1	1	1	1	1	1	1	1	1	1	1	1	1	1	1	1	1	1	0	0	0	0	0	0	0	0	0	1	1	0
16852_1#72	KSB2_8C	K. pneumoniae	0,0,1276,0,*,*,*,*,*,*	11626	0	0	0	0	1	1	0	0	0	0	1	1	1	1	1	1	1	1	1	1	1	1	1	1	1	1	1	1	1	1	1	1	1	0	1	1	1	1	0	0	0	0	1	1	0
16852_1#73	KSB2_9C	K. pneumoniae	0,0,227,12,*,*,*,*,*,*	1626	0	0	0	0	1	1	0	0	0	0	1	1	1	1	1	1	1	1	1	1	1	1	1	1	1	1	1	1	1	1	1	1	1	0	1	1	1	1	0	0	0	0	0	0	0
16852_1#74	KSB2_10C	K. pneumoniae	0,0,122,0,2,*,*,*,*,*	661	0	0	0	0	1	1	0	0	0	0	1	1	1	1	1	1	1	1	1	1	1	1	1	1	1	1	1	1	1	1	1	1	1	0	1	1	1	1	0	0	0	0	0	0	0
16852_1#75	KSB2_1D	K. variicola subsp. variicola	1,0,544,0,0,0,0,0,0,0	11890	0	0	0	0	1	1	0	0	0	0	1	1	1	1	1	1	1	1	1	1	1	1	1	1	1	1	1	1	1	1	1	1	1	0	0	0	0	0	0	0	0	0	1	1	0
16852_1#77	KSB2_3D	K. pneumoniae	0,0,429,0,*,*,*,*,*,*	23	0	0	0	0	1	1	0	0	0	0	1	1	1	1	1	1	1	1	1	1	1	1	1	1	1	1	1	1	1	1	1	1	1	0	1	1	1	1	0	0	0	0	1	1	0
16852_1#80	KSB2_6D	K. pneumoniae	0,0,221,1,*,*,*,*,*,*	111	0	0	0	0	1	1	0	0	0	0	1	1	1	1	1	1	1	1	1	1	1	1	1	1	1	1	1	1	1	1	1	1	1	0	1	1	1	1	0	0	0	0	1	1	0
16852_1#81	KSB2_7D	K. pneumoniae	0,0,131,1,*,*,*,*,*,*	35	0	0	0	0	1	1	0	0	0	0	1	1	1	1	1	1	1	1	1	1	1	1	1	1	1	1	1	1	1	1	1	1	1	0	1	1	1	1	0	0	0	0	1	1	0
16852_1#8	KSB1_1F	K. pneumoniae	0,0,329,0,5,0,0,*,*,*	857	0	0	0	0	1	1	0	0	0	0	1	1	1	1	1	1	1	1	1	1	1	1	1	1	1	1	1	1	1	1	1	1	1	0	1	1	1	1	0	0	0	0	1	1	0
16852_1#9	KSB1_2F	K. variicola subsp. variicola	1,0,22,0,*,*,*,*,*,*	2594	0	0	0	0	1	1	0	0	0	0	1	1	1	1	1	1	1	1	1	1	1	1	1	1	1	1	1	1	1	1	1	1	1	0	1	1	1	1	0	0	0	0	1	1	0
16870_7#10	KSB1_9B	K. variicola subsp. variicola	1,0,541,0,0,0,0,0,0,0	11891	0	0	0	0	1	1	0	0	0	0	1	1	1	1	1	1	1	1	1	1	1	1	1	1	1	1	1	1	1	1	1	1	1	0	0	0	0	0	0	0	0	0	0	0	0
16870_7#23	INF001	K. variicola subsp. variicola	1,0,246,*,*,*,*,*,*,*	10747	0	0	0	0	1	1	0	0	0	0	1	1	1	1	1	1	1	1	1	1	1	1	1	1	1	1	1	1	1	1	1	1	1	0	0	0	0	0	0	0	0	0	0	0	0
16870_7#24	INF002	K. pneumoniae	0,0,181,0,4,*,*,*,*,*	133	0	0	0	0	1	1	0	0	0	0	1	1	1	1	1	1	1	1	1	1	1	1	1	1	1	1	1	1	1	1	1	1	1	0	1	1	1	1	0	0	0	0	1	1	0
16870_7#25	INF003	K. pneumoniae	0,0,363,1,2,1,4,1,*,*	323	0	0	0	0	1	1	0	0	0	0	1	1	1	1	1	1	1	1	1	1	1	1	1	1	1	1	1	1	1	1	1	1	1	0	1	1	1	1	0	0	0	0	1	1	0
16870_7#26	INF004	K. pneumoniae	0,0,294,1,*,*,*,*,*,*	345	0	0	0	0	1	1	0	0	0	0	1	1	1	1	1	1	1	1	1	1	1	1	1	1	1	1	1	1	1	1	1	1	1	0	1	1	1	1	0	0	0	0	1	1	0
16870_7#27	INF005	K. variicola subsp. variicola	1,0,80,0,*,*,*,*,*,*	641	0	0	0	0	1	1	0	0	0	0	1	1	1	1	1	1	1	1	1	1	1	1	1	1	1	1	1	1	1	1	1	1	1	0	1	1	1	1	0	0	0	0	1	1	0
16870_7#28	INF006	K. pneumoniae	0,0,131,1,*,*,*,*,*,*	35	0	0	0	0	1	1	0	0	0	0	1	1	1	1	1	1	1	1	1	1	1	1	1	1	1	1	1	1	1	1	1	1	1	0	1	1	1	1	0	0	0	0	1	1	0
16870_7#2	INF169	K. variicola subsp. variicola	1,0,73,1,*,*,*,*,*,*	1688	0	0	0	0	1	1	0	0	0	0	1	1	1	1	1	1	1	1	1	1	1	1	1	1	1	1	1	1	1	1	1	1	1	0	0	0	0	0	0	0	0	0	1	1	0
16870_7#32	INF011	K. pneumoniae	0,0,357,2,*,*,*,*,*,*	2549	0	0	0	0	1	1	0	0	0	0	1	1	1	1	1	1	1	1	1	1	1	1	1	1	1	1	1	1	1	1	1	1	1	0	1	1	1	1	0	0	0	0	1	1	0
16870_7#33	INF012	K. pneumoniae	0,0,549,*,*,*,*,*,*,*	10196	0	0	0	0	1	1	0	0	0	0	1	1	1	1	1	1	1	1	1	1	1	1	1	1	1	1	1	1	1	1	1	1	1	0	1	1	1	1	0	0	0	0	0	0	0
16870_7#34	INF013	K. pneumoniae	0,0,146,0,1,*,*,*,*,*	1583	0	0	0	0	1	1	0	0	0	0	1	1	1	1	1	1	1	1	1	1	1	1	1	1	1	1	1	1	1	1	1	1	1	0	1	1	1	1	0	0	0	0	1	1	0
16870_7#38	INF017	K. pneumoniae	0,0,131,1,*,*,*,*,*,*	35	0	0	0	0	1	1	0	0	0	0	1	1	1	1	1	1	1	1	1	1	1	1	1	1	1	1	1	1	1	1	1	1	1	0	1	1	1	1	0	0	0	0	1	1	0
16870_7#3	INF196	K. pneumoniae	0,0,278,0,1,0,0,*,*,*	66	0	0	0	0	1	1	0	0	0	0	1	1	1	1	1	1	1	1	1	1	1	1	1	1	1	1	1	1	1	1	1	1	1	0	1	1	1	1	0	0	0	0	1	1	0
16870_7#40	INF019	K. pneumoniae	0,0,22,2,48,1,0,*,*,*	17	0	0	0	0	1	1	0	0	0	0	1	1	1	1	1	1	1	1	1	1	1	1	1	1	1	1	1	1	1	1	1	1	1	0	1	1	1	1	0	0	0	0	1	1	0
16870_7#41	INF020	K. pneumoniae	0,0,22,2,*,*,*,*,*,*	17	0	0	0	0	1	1	0	0	0	0	1	1	1	1	1	1	1	1	1	1	1	1	1	1	1	1	1	1	1	1	1	1	1	0	1	1	1	1	0	0	0	0	1	1	0
16870_7#44	INF023	K. pneumoniae	0,0,591,0,*,*,*,*,*,*	10221	0	0	0	0	1	1	0	0	0	0	1	1	1	1	1	1	1	1	1	1	1	1	1	1	1	1	1	1	1	1	1	1	1	0	1	1	1	1	0	0	0	0	1	1	0
16870_7#45	INF024	K. pneumoniae	0,0,42,31,*,*,*,*,*,*	3010	0	0	0	0	1	1	0	0	0	0	1	1	1	1	1	1	1	1	1	1	1	1	1	1	1	1	1	1	1	1	1	1	1	0	1	1	1	1	0	0	0	0	0	0	0
16870_7#48	INF027	K. pneumoniae	0,0,296,0,*,*,*,*,*,*	215	0	0	0	0	1	1	0	0	0	0	1	1	1	1	1	1	1	1	1	1	1	1	1	1	1	1	1	1	1	1	1	1	1	0	1	1	1	1	0	0	0	0	1	1	0
16870_7#49	INF028	K. pneumoniae	0,0,158,8,0,4,0,0,*,*	45	0	0	0	0	1	1	0	0	0	0	1	1	1	1	1	1	1	1	1	1	1	1	1	1	1	1	1	1	1	1	1	1	1	0	1	1	1	1	0	0	0	0	1	1	0
16870_7#51	INF030	K. pneumoniae	0,0,911,*,*,*,*,*,*,*	10850	0	0	0	0	1	1	0	0	0	0	1	1	1	1	1	1	1	1	1	1	1	1	1	1	1	1	1	1	1	1	1	1	1	0	1	1	1	1	0	0	0	0	1	1	0
16870_7#54	INF033	K. pneumoniae	0,0,35,4,*,*,*,*,*,*	27	0	0	0	0	1	1	0	0	0	0	1	1	1	1	1	1	1	1	1	1	1	1	1	1	1	1	1	1	1	1	1	1	1	0	1	1	1	1	0	0	0	0	0	0	0
16870_7#56	INF035	K. quasipneumoniae subsp. similipneumoniae	2,1,271,0,0,0,0,0,0,0	11865	0	0	0	0	1	1	0	0	0	0	1	1	1	1	1	1	1	1	1	1	1	1	1	1	1	1	1	1	1	1	1	1	1	0	0	0	0	0	0	0	0	0	0	0	0
16870_7#57	INF036	K. variicola subsp. variicola	1,0,31,1,*,*,*,*,*,*	1875	0	0	0	0	1	1	0	0	0	0	1	1	1	1	1	1	1	1	1	1	1	1	1	1	1	1	1	1	1	1	1	1	1	0	1	1	1	1	0	0	0	0	1	1	0
16870_7#59	INF038	K. pneumoniae	0,0,384,1,*,*,*,*,*,*	60	0	0	0	0	1	1	0	0	0	0	1	1	1	1	1	1	1	1	1	1	1	1	1	1	1	1	1	1	1	1	1	1	1	0	1	1	1	1	0	0	0	0	0	0	0
16870_7#5	INF263	K. pneumoniae	0,0,165,0,*,*,*,*,*,*	221	0	0	0	0	1	1	0	0	0	0	1	1	1	1	1	1	1	1	1	1	1	1	1	1	1	1	1	1	1	1	1	1	1	0	1	1	1	1	0	0	0	0	0	0	0
16870_7#60	INF039	K. pneumoniae	0,0,340,1,*,*,*,*,*,*	3639	0	0	0	0	1	1	0	0	0	0	1	1	1	1	1	1	1	1	1	1	1	1	1	1	1	1	1	1	1	1	1	1	1	0	1	1	1	1	0	0	0	0	1	1	0
16870_7#61	INF040	K. pneumoniae	0,0,22,2,*,*,*,*,*,*	17	0	0	0	0	1	1	0	0	0	0	1	1	1	1	1	1	1	1	1	1	1	1	1	1	1	1	1	1	1	1	1	1	1	0	1	1	1	1	0	0	0	0	1	1	0
16870_7#62	INF041	K. pneumoniae	0,0,46,9,*,*,*,*,*,*	76	0	0	0	0	1	1	0	0	0	0	1	1	1	1	1	1	1	1	1	1	1	1	1	1	1	1	1	1	1	1	1	1	1	0	1	1	1	1	0	0	0	0	1	1	0
16870_7#66	INF045	K. pneumoniae	0,0,22,80,*,*,*,*,*,*	17	0	0	0	0	1	1	0	0	0	0	1	1	1	1	1	1	1	1	1	1	1	1	1	1	1	1	1	1	1	1	1	1	1	0	1	1	1	1	0	0	0	0	1	1	0
16870_7#67	INF046	K. pneumoniae	0,0,746,0,*,*,*,*,*,*	10570	0	0	0	0	1	1	0	0	0	0	1	1	1	1	1	1	1	1	1	1	1	1	1	1	1	1	1	1	1	1	1	1	1	0	1	1	1	1	0	0	0	0	1	1	0
16870_7#68	INF047	K. variicola subsp. variicola	1,0,547,0,0,0,0,0,0,0	11899	0	0	0	0	1	1	0	0	0	0	1	1	1	1	1	1	1	1	1	1	1	1	1	1	1	1	1	1	1	1	1	1	1	0	1	1	1	1	0	0	0	0	1	1	0
16870_7#69	INF048	K. variicola subsp. variicola	1,0,141,1,*,*,*,*,*,*	10047	0	0	0	0	1	1	0	0	0	0	1	1	1	1	1	1	1	1	1	1	1	1	1	1	1	1	1	1	1	1	1	1	1	0	0	0	0	0	0	0	0	0	1	1	0
16870_7#6	INF267	K. variicola subsp. variicola	1,0,546,0,0,0,0,0,0,0	11900	0	0	0	0	1	1	0	0	0	0	1	1	1	1	1	1	1	1	1	1	1	1	1	1	1	1	1	1	1	1	1	1	1	0	1	1	1	1	0	0	0	0	0	0	0
16870_7#71	INF050	K. pneumoniae	0,0,363,1,2,1,4,1,*,*	323	0	0	0	0	1	1	0	0	0	0	1	1	1	1	1	1	1	1	1	1	1	1	1	1	1	1	1	1	1	1	1	1	1	0	1	1	1	1	0	0	0	0	1	1	0
16870_7#72	INF051	K. pneumoniae	0,0,342,0,*,*,*,*,*,*	882	0	0	0	0	0	0	0	0	0	0	1	1	1	1	1	1	1	1	1	1	1	1	1	1	1	1	1	1	1	1	1	1	1	0	1	1	1	1	0	0	0	0	1	1	0
16870_7#73	INF052	K. pneumoniae	0,0,1514,0,0,0,0,0,0,0	11849	0	0	0	0	1	1	0	0	0	0	1	1	1	1	1	1	1	1	1	1	1	1	1	1	1	1	1	1	1	1	1	1	1	0	1	1	1	1	0	0	0	0	1	1	0
16870_7#74	INF053	K. pneumoniae	0,0,32,2,*,*,*,*,*,*	113	0	0	0	0	1	1	0	0	0	0	1	1	1	1	1	1	1	1	1	1	1	1	1	1	1	1	1	1	1	1	1	1	1	0	1	1	1	1	0	0	0	0	1	1	0
16870_7#75	INF054	K. pneumoniae	0,0,94,9,5,*,*,*,*,*	252	0	0	0	0	1	1	0	0	0	0	1	1	1	1	1	1	1	1	1	1	1	1	1	1	1	1	1	1	1	1	1	1	1	0	1	1	1	1	0	0	0	0	0	0	0
16870_7#76	INF055	K. pneumoniae	0,0,29,9,*,*,*,*,*,*	268	0	0	0	0	1	1	0	0	0	0	1	1	1	1	1	1	1	1	1	1	1	1	1	1	1	1	1	1	1	1	1	1	1	0	1	1	1	1	0	0	0	0	1	1	0
16870_7#77	INF056	K. pneumoniae	0,0,42,56,0,*,*,*,*,*	3010	0	0	0	0	1	1	0	0	0	0	1	1	1	1	1	1	1	1	1	1	1	1	1	1	1	1	1	1	1	1	1	1	1	0	1	1	1	1	0	0	0	0	0	0	0
16870_7#78	INF057	K. pneumoniae	0,0,35,*,*,*,*,*,*,*	27	0	0	0	0	1	1	0	0	0	0	1	1	1	1	1	1	1	1	1	1	1	1	1	1	1	1	1	1	1	1	1	1	1	0	1	1	1	1	0	0	0	0	0	0	0
16870_7#79	INF058	K. variicola subsp. variicola	1,0,550,0,0,0,0,0,0,0	11898	0	0	0	0	1	1	0	0	0	0	1	1	1	1	1	1	1	1	1	1	1	1	1	1	1	1	1	1	1	1	1	1	1	0	0	0	0	0	0	0	0	0	1	1	0
16870_7#7	INF342	K. pneumoniae	0,0,160,0,*,*,*,*,*,*	873	0	0	0	0	1	1	0	0	0	0	1	1	1	1	1	1	1	1	1	1	1	1	1	1	1	1	1	1	1	1	1	1	1	0	1	1	1	1	0	0	0	0	1	1	0
16870_7#81	INF060	K. pneumoniae	0,0,196,0,*,*,*,*,*,*	1890	0	0	0	0	1	1	0	0	0	0	1	1	1	1	1	1	1	1	1	1	1	1	1	1	1	1	1	1	1	1	1	1	1	0	1	1	1	1	0	0	0	0	1	1	0
16870_7#82	INF062	K. pneumoniae	0,0,145,*,*,*,*,*,*,*	230	0	0	0	0	1	1	0	0	0	0	1	1	1	1	1	1	1	1	1	1	1	1	1	1	1	1	1	1	1	1	1	1	1	0	1	1	1	1	0	0	0	0	1	1	0
16870_7#83	INF063	K. pneumoniae	0,0,87,12,*,*,*,*,*,*	383	0	0	0	0	1	1	0	0	0	0	1	1	1	1	1	1	1	1	1	1	1	1	1	1	1	1	1	1	1	1	1	1	1	0	1	1	1	1	0	0	0	0	1	1	0
16870_7#86	INF067	K. pneumoniae	0,0,158,8,0,*,*,*,*,*	45	0	0	0	0	1	1	0	0	0	0	1	1	1	1	1	1	1	1	1	1	1	1	1	1	1	1	1	1	1	1	1	1	1	0	1	1	1	1	0	0	0	0	1	1	0
16870_8#11	INF167	K. pneumoniae	0,0,109,52,*,*,*,*,*,*	37	0	0	0	0	1	1	0	0	0	0	1	1	1	1	1	1	1	1	1	1	1	1	1	1	1	1	1	1	1	1	1	1	1	0	1	1	1	1	0	0	0	0	1	1	0
16870_8#13	INF170	K. pneumoniae	0,0,42,27,0,*,*,*,*,*	3010	0	0	0	0	1	1	0	0	0	0	1	1	1	1	1	1	1	1	1	1	1	1	1	1	1	1	1	1	1	1	1	1	1	0	1	1	1	1	0	0	0	0	0	0	0
16870_8#15	INF172	K. pneumoniae	0,0,128,8,*,*,*,*,*,*	540	0	0	0	0	1	1	0	0	0	0	1	1	1	1	1	1	1	1	1	1	1	1	1	1	1	1	1	1	1	1	1	1	1	0	1	1	1	1	0	0	0	0	1	1	0
16870_8#16	INF173	K. pneumoniae	0,0,109,8,*,*,*,*,*,*	37	0	0	0	0	1	1	0	0	0	0	1	1	1	1	1	1	1	1	1	1	1	1	1	1	1	1	1	1	1	1	1	1	1	0	1	1	1	1	0	0	0	0	1	1	0
16870_8#18	INF175	K. pneumoniae	0,0,1372,0,*,*,*,*,*,*	11451	0	0	0	0	1	1	0	0	0	0	1	1	1	1	1	1	1	1	1	1	1	1	1	1	1	1	1	1	1	1	1	1	1	0	1	1	1	1	0	0	0	0	1	1	0
16870_8#19	INF176	K. pneumoniae	0,0,109,8,11,0,1,*,*,*	37	0	0	0	0	1	1	0	0	0	0	1	1	1	1	1	1	1	1	1	1	1	1	1	1	1	1	1	1	1	1	1	1	1	0	1	1	1	1	0	0	0	0	1	1	0
16870_8#1	INF155	K. pneumoniae	0,0,342,0,2,0,0,*,*,*	882	0	0	0	0	0	0	0	0	0	0	1	1	1	1	1	1	1	1	1	1	1	1	1	1	1	1	1	1	1	1	1	1	1	0	1	1	1	1	0	0	0	0	1	1	0
16870_8#23	INF180	K. pneumoniae	0,0,122,0,11,*,*,*,*,*	661	0	0	0	0	1	1	0	0	0	0	1	1	1	1	1	1	1	1	1	1	1	1	1	1	1	1	1	1	1	1	1	1	1	0	1	1	1	1	0	0	0	0	0	0	0
16870_8#24	INF181	K. variicola subsp. variicola	1,0,29,0,*,*,*,*,*,*	10007	0	0	0	0	1	1	0	0	0	0	1	1	1	1	1	1	1	1	1	1	1	1	1	1	1	1	1	1	1	1	1	1	1	0	1	1	1	1	0	0	0	0	1	1	0
16870_8#26	INF183	K. pneumoniae	0,0,29,*,*,*,*,*,*,*	268	0	0	0	0	1	1	0	0	0	0	1	1	1	1	1	1	1	1	1	1	1	1	1	1	1	1	1	1	1	1	1	1	1	0	1	1	1	1	0	0	0	0	1	1	0
16870_8#27	INF184	K. pneumoniae	0,0,978,1,*,*,*,*,*,*	11384	0	0	0	0	1	1	0	0	0	0	1	1	1	1	1	1	1	1	1	1	1	1	1	1	1	1	1	1	1	1	1	1	1	0	1	1	1	1	0	0	0	0	1	1	0
16870_8#31	INF189	K. variicola subsp. variicola	1,0,540,0,0,0,0,0,0,0	11903	0	0	0	0	1	1	0	0	0	0	1	1	1	1	1	1	1	1	1	1	1	1	1	1	1	1	1	1	1	1	1	1	1	0	1	1	1	1	0	0	0	0	0	0	0
16870_8#33	INF191	K. pneumoniae	0,0,395,0,11,0,0,*,*,*	86	0	0	0	0	1	1	0	0	0	0	1	1	1	1	1	1	1	1	1	1	1	1	1	1	1	1	1	1	1	1	1	1	1	0	1	1	1	1	0	0	0	0	1	1	0
16870_8#36	INF194	K. pneumoniae	0,0,255,0,4,*,*,*,*,*	185	0	0	0	0	0	0	0	0	0	0	1	1	1	1	1	1	1	1	1	1	1	1	1	1	1	1	1	1	1	1	1	1	1	0	1	1	1	1	0	0	0	0	1	1	0
16870_8#38	INF186	K. quasipneumoniae subsp. similipneumoniae	2,1,295,0,0,0,0,0,0,0	12028	0	0	0	0	1	1	0	0	0	0	1	1	1	1	1	1	1	1	1	1	1	1	1	1	1	1	1	1	1	1	1	1	1	0	0	0	0	0	0	0	0	0	0	0	0
16870_8#39	INF197	K. pneumoniae	0,0,35,3,4,*,*,*,*,*	27	0	0	0	0	1	1	0	0	0	0	1	1	1	1	1	1	1	1	1	1	1	1	1	1	1	1	1	1	1	1	1	1	1	0	1	1	1	1	0	0	0	0	0	0	0
16870_8#40	INF198	K. pneumoniae	0,0,274,0,*,*,*,*,*,*	1010	0	0	0	0	1	1	0	0	0	0	1	1	1	1	1	1	1	1	1	1	1	1	1	1	1	1	1	1	1	1	1	1	1	0	0	0	0	0	0	0	0	0	1	1	0
16870_8#41	INF199	K. pneumoniae	0,0,116,1,1,*,*,*,*,*	629	0	0	0	0	1	1	0	0	0	0	1	1	1	1	1	1	1	1	1	1	1	1	1	1	1	1	1	1	1	1	1	1	1	0	1	1	1	1	0	0	0	0	1	1	0
16870_8#42	INF200	K. pneumoniae	0,0,250,*,*,*,*,*,*,*	292	0	0	0	0	1	1	0	0	0	0	1	1	1	1	1	1	1	1	1	1	1	1	1	1	1	1	1	1	1	1	1	1	1	0	1	1	1	1	0	0	0	0	1	1	0
16870_8#44	INF202	K. pneumoniae	0,0,13,*,*,*,*,*,*,*	34	0	0	0	0	1	1	0	0	0	0	1	1	1	1	1	1	1	1	1	1	1	1	1	1	1	1	1	1	1	1	1	1	1	0	1	1	1	1	0	0	0	0	1	1	0
16870_8#45	INF203	K. variicola subsp. variicola	1,0,275,*,*,*,*,*,*,*	10827	0	0	0	0	1	1	0	0	0	0	1	1	1	1	1	1	1	1	1	1	1	1	1	1	1	1	1	1	1	1	1	1	1	0	1	1	1	1	0	0	0	0	0	0	0
16870_8#46	INF204	K. pneumoniae	0,0,42,10,0,0,0,0,0,0	3010	0	0	0	0	1	1	0	0	0	0	1	1	1	1	1	1	1	1	1	1	1	1	1	1	1	1	1	1	1	1	1	1	1	0	1	1	1	1	0	0	0	0	0	0	0
16870_8#47	INF205	K. pneumoniae	0,0,249,11,1,*,*,*,*,*	200	0	0	0	0	1	1	0	0	0	0	1	1	1	1	1	1	1	1	1	1	1	1	1	1	1	1	1	1	1	1	1	1	1	0	1	1	1	1	0	0	0	0	1	1	0
16870_8#49	INF207	K. quasipneumoniae subsp. similipneumoniae	2,1,3,0,0,1,0,*,*,*	1308	0	0	0	0	1	1	0	0	0	0	1	1	1	1	1	1	1	1	1	1	1	1	1	1	1	1	1	1	1	1	1	1	1	0	0	0	0	0	0	0	0	0	0	0	0
16870_8#53	INF211	K. pneumoniae	0,0,410,0,*,*,*,*,*,*	505	0	0	0	0	1	1	0	0	0	0	1	1	1	1	1	1	1	1	1	1	1	1	1	1	1	1	1	1	1	1	1	1	1	0	1	1	1	1	0	0	0	0	0	0	0
16870_8#54	INF212	K. variicola subsp. variicola	1,0,123,*,*,*,*,*,*,*	681	0	0	0	0	1	1	0	0	0	0	1	1	1	1	1	1	1	1	1	1	1	1	1	1	1	1	1	1	1	1	1	1	1	0	1	1	1	1	0	0	0	0	0	0	0
16870_8#55	INF213	K. pneumoniae	0,0,363,1,2,1,4,1,2,0	323	0	0	0	0	1	1	0	0	0	0	1	1	1	1	1	1	1	1	1	1	1	1	1	1	1	1	1	1	1	1	1	1	1	0	1	1	1	1	0	0	0	0	1	1	0
16870_8#56	INF214	K. pneumoniae	0,0,221,1,69,*,*,*,*,*	111	0	0	0	0	1	1	0	0	0	0	1	1	1	1	1	1	1	1	1	1	1	1	1	1	1	1	1	1	1	1	1	1	1	0	1	1	1	1	0	0	0	0	1	1	0
16870_8#58	INF216	K. variicola subsp. variicola	1,0,537,0,0,0,0,0,0,0	11901	0	0	0	0	1	1	0	0	0	0	1	1	1	1	1	1	1	1	1	1	1	1	1	1	1	1	1	1	1	1	1	1	1	0	0	0	0	0	0	0	0	0	1	1	0
16870_8#59	INF217	K. variicola subsp. variicola	1,0,1,1,*,*,*,*,*,*	919	0	0	0	0	1	1	0	0	0	0	1	1	1	1	1	1	1	1	1	1	1	1	1	1	1	1	1	1	1	1	1	1	1	0	0	0	0	0	0	0	0	0	1	1	0
16870_8#5	INF159	K. pneumoniae	0,0,108,0,*,*,*,*,*,*	12	0	0	0	0	1	1	0	0	0	0	1	1	1	1	1	1	1	1	1	1	1	1	1	1	1	1	1	1	1	1	1	1	1	0	1	1	1	1	0	0	0	0	0	0	0
16870_8#60	INF218	K. variicola subsp. variicola	1,0,80,1,*,*,*,*,*,*	641	0	0	0	0	1	1	0	0	0	0	1	1	1	1	1	1	1	1	1	1	1	1	1	1	1	1	1	1	1	1	1	1	1	0	1	1	1	1	0	0	0	0	1	1	0
16870_8#61	INF219	K. variicola subsp. variicola	1,0,613,0,0,0,0,0,0,0	12029	0	0	0	0	1	1	0	0	0	0	1	1	1	1	1	1	1	1	1	1	1	1	1	1	1	1	1	1	1	1	1	1	1	0	1	1	1	1	0	0	0	0	1	1	0
16870_8#62	INF220	K. pneumoniae	0,0,326,2,*,*,*,*,*,*	1877	0	0	0	0	1	1	0	0	0	0	1	1	1	1	1	1	1	1	1	1	1	1	1	1	1	1	1	1	1	1	1	1	1	0	1	1	1	1	0	0	0	0	1	1	0
16870_8#63	INF221	K. quasipneumoniae subsp. similipneumoniae	2,1,27,0,*,*,*,*,*,*	1822	0	0	0	0	1	1	0	0	0	0	1	1	1	1	1	1	1	1	1	1	1	1	1	1	1	1	1	1	1	1	1	1	1	0	0	0	0	0	0	0	0	0	1	1	0
16870_8#64	INF222	K. quasipneumoniae subsp. similipneumoniae	2,1,26,0,*,*,*,*,*,*	421	0	0	0	0	1	1	0	0	0	0	1	1	1	1	1	1	1	1	1	1	1	1	1	1	1	1	1	1	1	1	1	1	1	0	0	0	0	0	0	0	0	0	0	0	0
16870_8#66	INF224	K. pneumoniae	0,0,22,24,2,*,*,*,*,*	17	0	0	0	0	1	1	0	0	0	0	1	1	1	1	1	1	1	1	1	1	1	1	1	1	1	1	1	1	1	1	1	1	1	0	1	1	1	1	0	0	0	0	1	1	0
16870_8#67	INF225	K. pneumoniae	0,0,395,0,*,*,*,*,*,*	86	0	0	0	0	1	1	0	0	0	0	1	1	1	1	1	1	1	1	1	1	1	1	1	1	1	1	1	1	1	1	1	1	1	0	1	1	1	1	0	0	0	0	1	1	0
16870_8#68	INF226	K. pneumoniae	0,0,703,0,*,*,*,*,*,*	10438	0	0	0	0	1	1	0	0	0	0	1	1	1	1	1	1	1	1	1	1	1	1	1	1	1	1	1	1	1	1	1	1	1	0	1	1	1	1	0	0	0	0	0	0	0
16870_8#69	INF227	K. pneumoniae	0,0,401,0,0,0,0,*,*,*	792	0	0	0	0	1	1	0	0	0	0	1	1	1	1	1	1	1	1	1	1	1	1	1	1	1	1	1	1	1	1	1	1	1	0	1	1	1	1	0	0	0	0	1	1	0
16870_8#6	INF160	K. pneumoniae	0,0,92,0,*,*,*,*,*,*	343	0	0	0	0	1	1	0	0	0	0	1	1	1	1	1	1	1	1	1	1	1	1	1	1	1	1	1	1	1	1	1	1	1	0	1	1	1	1	0	0	0	0	1	1	0
16870_8#71	INF230	K. quasipneumoniae subsp. similipneumoniae	2,1,126,*,*,*,*,*,*,*	10666	0	0	0	0	1	1	0	0	0	0	1	1	1	1	1	1	1	1	1	1	1	1	1	1	1	1	1	1	1	1	1	1	1	0	0	0	0	0	0	0	0	0	0	0	0
16870_8#74	INF233	K. pneumoniae	0,0,190,0,2,*,*,*,*,*	180	0	0	0	0	1	1	0	0	0	0	1	1	1	1	1	1	1	1	1	1	1	1	1	1	1	1	1	1	1	1	1	1	1	0	1	1	1	1	0	0	0	0	1	1	0
16870_8#75	INF234	K. pneumoniae	0,0,233,0,0,*,*,*,*,*	134	0	0	0	0	1	1	0	0	0	0	1	1	1	1	1	1	1	1	1	1	1	1	1	1	1	1	1	1	1	1	1	1	1	0	1	1	1	1	0	0	0	0	1	1	0
16870_8#79	INF238	K. variicola subsp. variicola	1,0,51,1,*,*,*,*,*,*	10017	0	0	0	0	1	1	0	0	0	0	1	1	1	1	1	1	1	1	1	1	1	1	1	1	1	1	1	1	1	1	1	1	1	0	0	0	0	0	0	0	0	0	0	0	0
16870_8#80	INF239	K. pneumoniae	0,0,29,12,*,*,*,*,*,*	268	0	0	0	0	1	1	0	0	0	0	1	1	1	1	1	1	1	1	1	1	1	1	1	1	1	1	1	1	1	1	1	1	1	0	1	1	1	1	0	0	0	0	1	1	0
16870_8#84	INF243	K. pneumoniae	0,0,285,1,*,*,*,*,*,*	3072	0	0	0	0	1	1	0	0	0	0	1	1	1	1	1	1	1	1	1	1	1	1	1	1	1	1	1	1	1	1	1	1	1	0	1	1	1	1	0	0	0	0	1	1	0
16870_8#86	INF246	K. pneumoniae	0,0,137,1,4,0,0,0,*,*	29	0	0	0	0	1	1	0	0	0	0	1	1	1	1	1	1	1	1	1	1	1	1	1	1	1	1	1	1	1	1	1	1	1	0	1	1	1	1	0	0	0	0	1	1	0
16870_8#8	INF162	K. pneumoniae	0,0,22,2,*,*,*,*,*,*	17	0	0	0	0	1	1	0	0	0	0	1	1	1	1	1	1	1	1	1	1	1	1	1	1	1	1	1	1	1	1	1	1	1	0	1	1	1	1	0	0	0	0	1	1	0
16870_8#9	INF165	K. pneumoniae	0,0,166,0,2,*,*,*,*,*	54	0	0	0	0	1	1	0	0	0	0	1	1	1	1	1	1	1	1	1	1	1	1	1	1	1	1	1	1	1	1	1	1	1	0	1	1	1	1	0	0	0	0	1	1	0
168	250411-14801	K. quasipneumoniae subsp. quasipneumoniae	2,0,65,*,*,*,*,*,*,*	10187	0	0	0	0	1	1	0	0	0	0	1	1	1	1	1	1	1	1	1	1	1	1	1	1	1	1	1	1	1	1	1	1	1	0	0	0	0	0	0	0	0	0	0	0	0
172	260610-38532	K. pneumoniae	0,0,809,1,1,0,0,0,*,*	10377	0	0	0	0	1	1	0	0	0	0	1	1	1	1	1	1	1	1	1	1	1	1	1	1	1	1	1	1	1	1	1	1	1	0	1	1	1	1	0	0	0	0	1	1	0
175	260813-39861	K. pneumoniae	0,0,0,0,2,0,26,1,*,*	15	0	0	0	0	1	1	0	0	0	0	1	1	1	1	1	1	1	1	1	1	1	1	1	1	1	1	1	1	1	1	1	1	1	0	1	1	1	1	0	0	0	0	1	1	0
178	261210-64157	K. pneumoniae	0,0,220,7,32,0,0,0,*,*	152	0	0	0	0	1	1	0	0	0	0	1	1	1	1	1	1	1	1	1	1	1	1	1	1	1	1	1	1	1	1	1	1	1	0	1	1	1	1	0	0	0	0	1	1	0
179	270113-38673	K. pneumoniae	0,0,220,12,0,0,1,0,0,0	152	0	0	0	0	1	1	0	0	0	0	1	1	1	1	1	1	1	1	1	1	1	1	1	1	1	1	1	1	1	1	1	1	1	0	1	1	1	1	0	0	0	0	1	1	0
18090_3#11	KSB1_2C	K. variicola subsp. variicola	1,0,57,*,*,*,*,*,*,*	3924	0	0	0	0	1	1	0	0	0	0	1	1	1	1	1	1	1	1	1	1	1	1	1	1	1	1	1	1	1	1	1	1	1	0	1	1	1	1	0	0	0	0	0	0	0
18090_3#12	KSB1_3C	K. variicola subsp. variicola	1,0,528,0,0,0,0,0,0,0	11850	0	0	0	0	1	1	0	0	0	0	1	1	1	1	1	1	1	1	1	1	1	1	1	1	1	1	1	1	1	1	1	1	1	0	1	1	1	1	0	0	0	0	1	1	0
18090_3#13	KSB1_10D	K. pneumoniae	0,0,894,0,*,*,*,*,*,*	10839	0	0	0	0	1	1	0	0	0	0	1	1	1	1	1	1	1	1	1	1	1	1	1	1	1	1	1	1	1	1	1	1	1	0	1	1	1	1	0	0	0	0	1	1	0
18090_3#14	KSB1_1E	K. pneumoniae	0,0,178,4,*,*,*,*,*,*	461	0	0	0	0	1	1	0	0	0	0	1	1	1	1	1	1	1	1	1	1	1	1	1	1	1	1	1	1	1	1	1	1	1	0	1	1	1	1	0	0	0	0	1	1	0
18090_3#1	INF016	K. pneumoniae	0,0,35,1,*,*,*,*,*,*	27	0	0	0	0	1	1	0	0	0	0	1	1	1	1	1	1	1	1	1	1	1	1	1	1	1	1	1	1	1	1	1	1	1	0	1	1	1	1	0	0	0	0	0	0	0
18090_3#26	KSB2_5D	K. variicola subsp. variicola	1,0,532,0,0,0,0,0,0,0	11851	0	0	0	0	1	1	0	0	0	0	1	1	1	1	1	1	1	1	1	1	1	1	1	1	1	1	1	1	1	1	1	1	1	0	1	1	1	1	0	0	0	0	1	1	0
18090_3#27	KSB2_8D	K. pneumoniae	0,0,13,*,*,*,*,*,*,*	34	0	0	0	0	1	1	0	0	0	0	1	1	1	1	1	1	1	1	1	1	1	1	1	1	1	1	1	1	1	1	1	1	1	0	1	1	1	1	0	0	0	0	1	1	0
18090_3#3	INF066	K. pneumoniae	0,0,53,12,*,*,*,*,*,*	611	0	0	0	0	1	1	0	0	0	0	1	1	1	1	1	1	1	1	1	1	1	1	1	1	1	1	1	1	1	1	1	1	1	0	1	1	1	1	0	0	0	0	1	1	0
18090_3#5	INF137	K. pneumoniae	0,0,349,2,*,*,*,*,*,*	1966	0	0	0	0	1	1	0	0	0	0	1	1	1	1	1	1	1	1	1	1	1	1	1	1	1	1	1	1	1	1	1	1	1	0	1	1	1	1	0	0	0	0	1	1	0
18090_3#6	INF228	K. pneumoniae	0,0,35,*,*,*,*,*,*,*	27	0	0	0	0	1	1	0	0	0	0	1	1	1	1	1	1	1	1	1	1	1	1	1	1	1	1	1	1	1	1	1	1	1	0	1	1	1	1	0	0	0	0	0	0	0
18090_3#7	INF254	K. pneumoniae	0,0,395,0,11,*,*,*,*,*	86	0	0	0	0	1	1	0	0	0	0	1	1	1	1	1	1	1	1	1	1	1	1	1	1	1	1	1	1	1	1	1	1	1	0	1	1	1	1	0	0	0	0	1	1	0
18090_3#8	INF280	K. pneumoniae	0,0,1519,0,0,0,0,0,0,0	11893	0	0	0	0	1	1	0	0	0	0	1	1	1	1	1	1	1	1	1	1	1	1	1	1	1	1	1	1	1	1	1	1	1	0	1	1	1	1	0	0	0	0	1	1	0
180	270210-16361	K. pneumoniae	0,0,395,0,13,0,3,0,0,0	86	0	0	0	0	1	1	0	0	0	0	1	1	1	1	1	1	1	1	1	1	1	1	1	1	1	1	1	1	1	1	1	1	1	0	1	1	1	1	0	0	0	0	1	1	0
186	280313-35165	K. quasipneumoniae subsp. similipneumoniae	2,1,32,*,*,*,*,*,*,*	367	0	0	0	0	1	1	0	0	0	0	1	1	1	1	1	1	1	1	1	1	1	1	1	1	1	1	1	1	1	1	1	1	1	0	0	0	0	0	0	0	0	0	0	0	0
189	290713-41317	K. pneumoniae	0,0,0,0,2,0,131,0,0,0	15	0	0	0	0	1	1	0	0	0	0	1	1	1	1	1	1	1	1	1	1	1	1	1	1	1	1	1	1	1	1	1	1	1	0	1	1	1	1	0	0	0	0	1	1	0
18	030911-40006	K. pneumoniae	0,0,22,12,72,0,0,0,0,0	17	0	0	0	0	1	1	0	0	0	0	1	1	1	1	1	1	1	1	1	1	1	1	1	1	1	1	1	1	1	1	1	1	1	0	1	1	1	1	0	0	0	0	1	1	0
1	010110-41626	K. pneumoniae	0,0,605,2,2,*,*,*,*,*	10300	0	0	0	0	1	1	0	0	0	0	1	1	1	1	1	1	1	1	1	1	1	1	1	1	1	1	1	1	1	1	1	1	1	0	1	1	1	1	0	0	0	0	0	0	0
200	300712-14436	K. quasipneumoniae subsp. similipneumoniae	2,1,26,0,*,*,*,*,*,*	421	0	0	0	0	1	1	0	0	0	0	1	1	1	1	1	1	1	1	1	1	1	1	1	1	1	1	1	1	1	1	1	1	1	0	0	0	0	0	0	0	0	0	0	0	0
202	301212-16345	K. pneumoniae	0,0,105,1,7,*,*,*,*,*	258	0	0	0	0	1	1	0	0	0	0	1	1	1	1	1	1	1	1	1	1	1	1	1	1	1	1	1	1	1	1	1	1	1	0	1	1	1	1	0	0	0	0	0	0	0
204	311213-59673	K. pneumoniae	0,0,429,0,96,0,0,0,0,0	23	0	0	0	0	1	1	0	0	0	0	1	1	1	1	1	1	1	1	1	1	1	1	1	1	1	1	1	1	1	1	1	1	1	0	1	1	1	1	0	0	0	0	1	1	0
205	010114-15345	K. pneumoniae	0,0,13,13,20,0,0,*,*,*	34	0	0	0	0	1	1	0	0	0	0	1	1	1	1	1	1	1	1	1	1	1	1	1	1	1	1	1	1	1	1	1	1	1	0	1	0	1	1	0	0	0	0	1	1	0
206	030114-15490	K. pneumoniae	0,0,388,1,4,3,0,0,*,*	25	0	0	0	0	1	1	0	0	0	0	1	1	1	1	1	1	1	1	1	1	1	1	1	1	1	1	1	1	1	1	1	1	1	0	1	1	1	1	0	0	0	0	1	1	0
20	040513-14721	K. pneumoniae	0,0,429,0,5,0,2,1,0,0	23	0	0	0	0	1	1	0	0	0	0	1	1	1	1	1	1	1	1	1	1	1	1	1	1	1	1	1	1	1	1	1	1	1	0	1	1	1	1	0	0	0	0	1	1	0
211	250114-16988	K. pneumoniae	0,0,118,0,7,0,0,*,*,*	1962	0	0	0	0	1	1	0	0	0	0	1	1	1	1	1	1	1	1	1	1	1	1	1	1	1	1	1	1	1	1	1	1	1	0	1	1	1	1	0	0	0	0	1	1	0
214	100314-15669	K. pneumoniae	0,0,429,0,72,0,0,0,2,0	23	0	0	0	0	1	1	0	0	0	0	1	1	1	1	1	1	1	1	1	1	1	1	1	1	1	1	1	1	1	1	1	1	1	0	1	1	1	1	0	0	0	0	1	1	0
216	110314-15769	K. quasipneumoniae subsp. quasipneumoniae	1,0,8,1,0,0,0,0,0,0	172	0	0	0	0	1	1	0	0	0	0	1	1	1	1	1	1	1	1	1	1	1	1	1	1	1	1	1	1	1	1	1	1	1	0	1	1	1	1	0	0	0	0	0	0	0
218	280314-17003	K. pneumoniae	0,0,50,6,*,*,*,*,*,*	883	0	0	0	0	1	1	0	0	0	0	1	1	1	1	1	1	1	1	1	1	1	1	1	1	1	1	1	1	1	1	1	1	1	0	1	1	1	1	0	0	0	0	1	1	0
21	040812-14943	K. pneumoniae	0,0,13,12,10,0,0,0,*,*	34	0	0	0	0	1	1	0	0	0	0	1	1	1	1	1	1	1	1	1	1	1	1	1	1	1	1	1	1	1	1	1	1	1	0	1	1	1	1	0	0	0	0	1	1	0
221	180414-14224	K. quasipneumoniae subsp. similipneumoniae	0,0,0,0,2,0,131,0,0,0	15	0	0	0	0	1	1	0	0	0	0	1	1	1	1	1	1	1	1	1	1	1	1	1	1	1	1	1	1	1	1	1	1	1	0	0	0	0	0	0	0	0	0	0	0	0
224	090514-35970	K. pneumoniae	0,0,429,0,93,0,0,*,*,*	23	0	0	0	0	1	1	0	0	0	0	1	1	1	1	1	1	1	1	1	1	1	1	1	1	1	1	1	1	1	1	1	1	1	0	1	1	1	1	0	0	0	0	1	1	0
225	160514-16019	K. pneumoniae	0,0,22,27,0,0,9,14,0,0	17	0	0	0	0	1	1	0	0	0	0	1	1	1	1	1	1	1	1	1	1	1	1	1	1	1	1	1	1	1	1	1	1	1	0	1	1	1	1	0	0	0	0	1	1	0
229	290614-39283	K. pneumoniae	0,0,158,8,6,0,7,1,3,0	45	0	0	0	0	1	1	0	0	0	0	1	1	1	1	1	1	1	1	1	1	1	1	1	1	1	1	1	1	1	1	1	1	1	0	1	1	1	1	0	0	0	0	1	1	0
236	070814-63389	K. pneumoniae	0,0,391,0,0,0,9,*,*,*	65	0	0	0	0	1	1	0	0	0	0	1	1	1	1	1	1	1	1	1	1	1	1	1	1	1	1	1	1	1	1	1	1	1	0	1	1	1	1	0	0	0	0	1	1	0
24042_7#208	V27	K. pneumoniae	0,0,1370,0,*,*,*,*,*,*	11514	0	0	0	0	1	1	0	0	0	0	1	1	1	1	1	1	1	1	1	1	1	1	1	1	1	1	1	1	1	1	1	1	1	0	1	1	1	1	0	0	0	0	0	0	0
24042_7#209	V28	K. pneumoniae	0,0,1,1,36,0,1,*,*,*	14	0	0	0	0	1	1	0	0	0	0	1	1	1	1	1	1	1	1	1	1	1	1	1	1	1	1	1	1	1	1	1	1	1	0	1	1	1	1	0	0	0	0	1	1	0
24042_7#210	V29	K. pneumoniae	0,0,22,*,*,*,*,*,*,*	17	0	0	0	0	1	1	0	0	0	0	1	1	1	1	1	1	1	1	1	1	1	1	1	1	1	1	1	1	1	1	1	1	1	0	1	1	1	1	0	0	0	0	1	1	0
24042_7#211	V30	K. pneumoniae	0,0,292,1,5,*,*,*,*,*	1496	0	0	0	0	0	0	0	0	0	0	1	1	1	1	1	1	1	1	1	1	1	1	1	1	1	1	1	1	1	1	1	1	1	0	1	1	1	1	0	0	0	0	1	1	0
24042_7#212	COMRU-KPN-BC-2014-1	K. pneumoniae	0,0,23,1,13,*,*,*,*,*	22	0	0	0	0	1	1	0	0	0	0	1	1	1	1	1	1	1	1	1	1	1	1	1	1	1	1	1	1	1	1	1	1	1	0	1	1	1	1	0	0	0	0	1	1	0
24042_7#213	COMRU-KPN-BC-2014-2	K. pneumoniae	0,0,1,1,0,*,*,*,*,*	14	0	0	0	0	1	1	0	0	0	0	1	1	1	1	1	1	1	1	1	1	1	1	1	1	1	1	1	1	1	1	1	1	1	0	1	1	1	1	0	0	0	0	1	1	0
24042_7#214	COMRU-KPN-BC-2014-3	K. pneumoniae	0,0,0,0,11,0,0,2,*,*	15	0	0	0	0	1	1	0	0	0	0	1	1	1	1	1	1	1	1	1	1	1	1	1	1	1	1	1	1	1	1	1	1	1	0	1	1	1	1	0	0	0	0	1	1	0
24042_7#215	COMRU-KPN-BC-2014-4	K. pneumoniae	0,0,137,11,*,*,*,*,*,*	29	0	0	0	0	1	1	0	0	0	0	1	1	1	1	1	1	1	1	1	1	1	1	1	1	1	1	1	1	1	1	1	1	1	0	1	1	1	1	0	0	0	0	1	1	0
24042_7#216	COMRU-KPN-BC-2014-5	K. pneumoniae	0,0,22,2,*,*,*,*,*,*	17	0	0	0	0	1	1	0	0	0	0	1	1	1	1	1	1	1	1	1	1	1	1	1	1	1	1	1	1	1	1	1	1	1	0	1	1	1	1	0	0	0	0	0	0	0
24042_7#217	COMRU-KPN-BC-2014-6	K. pneumoniae	0,0,764,0,*,*,*,*,*,*	10623	0	0	0	0	1	1	0	0	0	0	1	1	1	1	1	1	1	1	1	1	1	1	1	1	1	1	1	1	1	1	1	1	1	0	1	1	1	1	0	0	0	0	0	0	0
24042_7#218	COMRU-KPN-BC-2014-7	K. quasipneumoniae subsp. similipneumoniae	2,1,4,*,*,*,*,*,*,*	3873	0	0	0	0	1	1	0	0	0	0	1	1	1	1	1	1	1	1	1	1	1	1	1	1	1	1	1	1	1	1	1	1	1	0	0	0	0	0	0	0	0	0	0	0	0
24042_7#219	COMRU-KPN-BC-2014-8	K. pneumoniae	0,0,29,10,*,*,*,*,*,*	268	0	0	0	0	1	1	0	0	0	0	1	1	1	1	1	1	1	1	1	1	1	1	1	1	1	1	1	1	1	1	1	1	1	0	1	1	1	1	0	0	0	0	1	1	0
24042_7#220	COMRU-KPN-BC-2014-9	K. pneumoniae	0,0,22,12,66,*,*,*,*,*	17	0	0	0	0	1	1	0	0	0	0	1	1	1	1	1	1	1	1	1	1	1	1	1	1	1	1	1	1	1	1	1	1	1	0	1	1	1	1	0	0	0	0	1	1	0
24042_7#221	COMRU-KPN-BC-2014-10	K. pneumoniae	0,0,1441,0,0,0,0,0,0,0	11655	0	0	0	0	1	1	0	0	0	0	1	1	1	1	1	1	1	1	1	1	1	1	1	1	1	1	1	1	1	1	1	1	1	0	1	1	1	1	0	0	0	0	1	1	0
24042_7#222	COMRU-KPN-BC-2014-11	K. pneumoniae	0,0,22,12,66,0,0,0,*,*	17	0	0	0	0	1	1	0	0	0	0	1	1	1	1	1	1	1	1	1	1	1	1	1	1	1	1	1	1	1	1	1	1	1	0	1	1	1	1	0	0	0	0	1	1	0
24042_7#223	COMRU-KPN-BC-2014-12	K. pneumoniae	0,0,22,2,*,*,*,*,*,*	17	0	0	0	0	1	1	0	0	0	0	1	1	1	1	1	1	1	1	1	1	1	1	1	1	1	1	1	1	1	1	1	1	1	0	1	1	1	1	0	0	0	0	1	1	0
24042_7#224	COMRU-KPN-BC-2014-13	K. pneumoniae	0,0,94,3,2,*,*,*,*,*	252	0	0	0	0	1	1	0	0	0	0	1	1	1	1	1	1	1	1	1	1	1	1	1	1	1	1	1	1	1	1	1	1	1	0	1	1	1	1	0	0	0	0	0	0	0
24042_7#225	COMRU-KPN-BC-2014-14	K. pneumoniae	0,0,147,1,0,16,0,*,*,*	48	0	0	0	0	1	1	0	0	0	0	1	1	1	1	1	1	1	1	1	1	1	1	1	1	1	1	1	1	1	1	1	1	1	0	1	1	1	1	0	0	0	0	0	0	0
24042_7#226	COMRU-KPN-BC-2014-15	K. pneumoniae	0,0,22,2,112,*,*,*,*,*	17	0	0	0	0	1	1	0	0	0	0	1	1	1	1	1	1	1	1	1	1	1	1	1	1	1	1	1	1	1	1	1	1	1	0	1	1	1	1	0	0	0	0	1	1	0
24042_7#227	COMRU-KPN-BC-2014-16	K. quasipneumoniae subsp. similipneumoniae	2,1,281,0,0,0,0,0,0,0	11906	0	0	0	0	1	1	0	0	0	0	1	1	1	1	1	1	1	1	1	1	1	1	1	1	1	1	1	1	1	1	1	1	1	0	0	0	0	0	0	0	0	0	0	0	0
24042_7#228	COMRU-KPN-BC-2014-17	K. pneumoniae	0,0,22,2,112,*,*,*,*,*	17	0	0	0	0	1	1	0	0	0	0	1	1	1	1	1	1	1	1	1	1	1	1	1	1	1	1	1	1	1	1	1	1	1	0	1	1	1	1	0	0	0	0	1	1	0
24042_7#229	COMRU-KPN-BC-2014-18	K. pneumoniae	0,0,388,1,20,0,0,*,*,*	25	0	0	0	0	1	1	0	0	0	0	1	1	1	1	1	1	1	1	1	1	1	1	1	1	1	1	1	1	1	1	1	1	1	0	1	1	1	1	0	0	0	0	1	1	0
24042_7#230	COMRU-KPN-BC-2014-19	K. pneumoniae	0,0,225,0,*,*,*,*,*,*	1402	0	0	0	0	1	1	0	0	0	0	1	1	1	1	1	1	1	1	1	1	1	1	1	1	1	1	1	1	1	1	1	1	1	0	1	1	1	1	0	0	0	0	0	0	0
24042_7#231	COMRU-KPN-BC-2014-20	K. pneumoniae	0,0,127,10,4,0,0,0,0,0	6	0	0	0	0	1	1	0	0	0	0	1	1	1	1	1	1	1	1	1	1	1	1	1	1	1	1	1	1	1	1	1	1	1	0	1	1	1	1	0	0	0	0	1	1	0
24042_7#232	COMRU-KPN-BC-2014-21	K. pneumoniae	0,0,22,24,77,0,0,*,*,*	17	0	0	0	0	1	1	0	0	0	0	1	1	1	1	1	1	1	1	1	1	1	1	1	1	1	1	1	1	1	1	1	1	1	0	1	1	1	1	0	0	0	0	1	1	0
24042_7#233	COMRU-KPN-BC-2015-1	K. pneumoniae	0,0,1,1,11,2,0,*,*,*	14	0	0	0	0	1	1	0	0	0	0	1	1	1	1	1	1	1	1	1	1	1	1	1	1	1	1	1	1	1	1	1	1	1	0	1	1	1	1	0	0	0	0	1	1	0
24042_7#234	COMRU-KPN-BC-2015-2	K. pneumoniae	0,0,513,0,*,*,*,*,*,*	10171	0	0	0	0	1	1	0	0	0	0	1	1	1	1	1	1	1	1	1	1	1	1	1	1	1	1	1	1	1	1	1	1	1	0	1	1	1	1	0	0	0	0	1	1	0
24042_7#235	COMRU-KPN-BC-2015-3	K. pneumoniae	0,0,131,1,*,*,*,*,*,*	35	0	0	0	0	1	1	0	0	0	0	1	1	1	1	1	1	1	1	1	1	1	1	1	1	1	1	1	1	1	1	1	1	1	0	1	1	1	1	0	0	0	0	1	1	0
24042_7#236	COMRU-KPN-BC-2015-4	K. pneumoniae	0,0,137,20,*,*,*,*,*,*	29	0	0	0	0	1	1	0	0	0	0	1	1	1	1	1	1	1	1	1	1	1	1	1	1	1	1	1	1	1	1	1	1	1	0	1	1	1	1	0	0	0	0	1	1	0
24042_7#237	COMRU-KPN-BC-2015-5	K. quasipneumoniae subsp. similipneumoniae	2,1,58,0,*,*,*,*,*,*	1224	0	0	0	0	1	1	0	0	0	0	1	1	1	1	1	1	1	1	1	1	1	1	1	1	1	1	1	1	1	1	1	1	1	0	0	0	0	0	0	0	0	0	0	0	0
24042_7#238	COMRU-KPN-BC-2015-6	K. quasipneumoniae subsp. similipneumoniae	2,1,283,0,0,0,0,0,0,0	11907	0	0	0	0	1	1	0	0	0	0	1	1	1	1	1	1	1	1	1	1	1	1	1	1	1	1	1	1	1	1	1	1	1	0	0	0	0	0	0	0	0	0	0	0	0
24042_7#239	COMRU-KPN-BC-2015-7	K. pneumoniae	0,0,391,0,0,5,0,*,*,*	65	0	0	0	0	1	1	0	0	0	0	1	1	1	1	1	1	1	1	1	1	1	1	1	1	1	1	1	1	1	1	1	1	1	0	1	1	1	1	0	0	0	0	1	1	0
24042_7#240	COMRU-KPN-BC-2015-8	K. variicola subsp. variicola	1,0,108,*,*,*,*,*,*,*	2790	0	0	0	0	1	1	0	0	0	0	1	1	1	1	1	1	1	1	1	1	1	1	1	1	1	1	1	1	1	1	1	1	1	0	0	0	0	0	0	0	0	0	0	0	0
24042_7#241	COMRU-KPN-BC-2016-9	K. pneumoniae	0,0,69,2,0,1,0,*,*,*	846	0	0	0	0	1	1	0	0	0	0	1	1	1	1	1	1	1	1	1	1	1	1	1	1	1	1	1	1	1	1	1	1	1	0	1	1	1	1	0	0	0	0	1	1	0
24042_7#242	COMRU-KPN-BC-2016-10	K. pneumoniae	0,0,1284,0,0,*,*,*,*,*	11439	0	0	0	0	1	1	0	0	0	0	1	1	1	1	1	1	1	1	1	1	1	1	1	1	1	1	1	1	1	1	1	1	1	0	1	1	1	1	0	0	0	0	1	1	0
24042_7#243	COMRU-KPN-BC-2016-11	K. pneumoniae	0,0,249,9,0,0,0,*,*,*	200	0	0	0	0	1	1	0	0	0	0	1	1	1	1	1	1	1	1	1	1	1	1	1	1	1	1	1	1	1	1	1	1	1	0	1	1	1	1	0	0	0	0	1	1	0
24042_7#244	COMRU-KPN-BC-2016-12	K. pneumoniae	0,0,378,3,0,*,*,*,*,*	297	0	0	0	0	1	1	0	0	0	0	1	1	1	1	1	1	1	1	1	1	1	1	1	1	1	1	1	1	1	1	1	1	1	0	1	1	1	1	0	0	0	0	1	1	0
24042_7#245	COMRU-KPN-BC-2016-13	K. pneumoniae	0,0,46,1,*,*,*,*,*,*	76	0	0	0	0	1	1	0	0	0	0	1	1	1	1	1	1	1	1	1	1	1	1	1	1	1	1	1	1	1	1	1	1	1	0	1	1	1	1	0	0	0	0	1	1	0
24042_7#246	COMRU-KPN-BC-2016-14	K. variicola subsp. variicola	1,0,538,0,0,0,0,0,0,0	11909	0	0	0	0	1	1	0	0	0	0	1	1	1	1	1	1	1	1	1	1	1	1	1	1	1	1	1	1	1	1	1	1	1	0	0	0	0	0	0	0	0	0	1	1	0
24042_7#247	COMRU-KPN-BC-2016-15	K. pneumoniae	0,0,29,10,*,*,*,*,*,*	268	0	0	0	0	1	1	0	0	0	0	1	1	1	1	1	1	1	1	1	1	1	1	1	1	1	1	1	1	1	1	1	1	1	0	1	1	1	1	0	0	0	0	1	1	0
24042_7#248	COMRU-KPN-BC-2016-16	K. pneumoniae	0,0,161,0,0,*,*,*,*,*	3658	0	0	0	0	1	1	0	0	0	0	1	1	1	1	1	1	1	1	1	1	1	1	1	1	1	1	1	1	1	1	1	1	1	0	1	1	1	1	0	0	0	0	1	1	0
24042_7#249	COMRU-KPN-BC-2016-17	K. pneumoniae	0,0,29,0,37,0,0,*,*,*	268	0	0	0	0	1	1	0	0	0	0	1	1	1	1	1	1	1	1	1	1	1	1	1	1	1	1	1	1	1	1	1	1	1	0	1	1	1	1	0	0	0	0	1	1	0
24042_7#250	COMRU-KPN-BC-2016-18	K. pneumoniae	0,0,1,4,*,*,*,*,*,*	14	0	0	0	0	1	1	0	0	0	0	1	1	1	1	1	1	1	1	1	1	1	1	1	1	1	1	1	1	1	1	1	1	1	0	1	1	1	1	0	0	0	0	1	1	0
24042_7#251	COMRU-KPN-BC-2016-19	K. quasipneumoniae subsp. similipneumoniae	2,1,284,0,0,0,0,0,0,0	11908	0	0	0	0	1	1	0	0	0	0	1	1	1	1	1	1	1	1	1	1	1	1	1	1	1	1	1	1	1	1	1	1	1	0	0	0	0	0	0	0	0	0	1	1	0
24042_7#252	COMRU-KPN-BC-2016-20	K. pneumoniae	0,0,429,0,*,*,*,*,*,*	23	0	0	0	0	1	1	0	0	0	0	1	1	1	1	1	1	1	1	1	1	1	1	1	1	1	1	1	1	1	1	1	1	1	0	1	1	1	1	0	0	0	0	1	1	0
24042_7#253	COMRU-KPN-BC-2017-1	K. pneumoniae	0,0,293,0,*,*,*,*,*,*	500	0	0	0	0	1	1	0	0	0	0	1	1	1	1	1	1	1	1	1	1	1	1	1	1	1	1	1	1	1	1	1	1	1	0	1	1	1	1	0	0	0	0	1	1	0
24042_7#254	COMRU-KPN-BC-2017-2	K. pneumoniae	0,0,0,0,*,*,*,*,*,*	15	0	0	0	0	1	1	0	0	0	0	1	1	1	1	1	1	1	1	1	1	1	1	1	1	1	1	1	1	1	1	1	1	1	0	1	1	1	1	0	0	0	0	1	1	0
24042_7#255	COMRU-KPN-BC-2017-3	K. pneumoniae	0,0,0,0,2,0,26,0,0,*	15	0	0	0	0	1	1	0	0	0	0	1	1	1	1	1	1	1	1	1	1	1	1	1	1	1	1	1	1	1	1	1	1	1	0	1	1	1	1	0	0	0	0	1	1	0
24042_7#256	COMRU-KPN-BC-2017-4	K. pneumoniae	0,0,128,1,*,*,*,*,*,*	540	0	0	0	0	1	1	0	0	0	0	1	1	1	1	1	1	1	1	1	1	1	1	1	1	1	1	1	1	1	1	1	1	1	0	1	1	1	1	0	0	0	0	1	1	0
24042_7#257	15B03097	K. pneumoniae	0,0,109,30,3,*,*,*,*,*	37	0	0	0	0	1	1	0	0	0	0	1	1	1	1	1	1	1	1	1	1	1	1	1	1	1	1	1	1	1	1	1	1	1	0	1	1	1	1	0	0	0	0	1	1	0
24042_7#258	15B01325	K. pneumoniae	0,0,293,0,*,*,*,*,*,*	500	0	0	0	0	1	1	0	0	0	0	1	1	1	1	1	1	1	1	1	1	1	1	1	1	1	1	1	1	1	1	1	1	1	0	1	1	1	1	0	0	0	0	1	1	0
24042_7#259	16B03772	K. pneumoniae	0,0,19,1,*,*,*,*,*,*	889	0	0	0	0	1	1	0	0	0	0	1	1	1	1	1	1	1	1	1	1	1	1	1	1	1	1	1	1	1	1	1	1	1	0	1	1	1	1	0	0	0	0	1	1	0
24042_7#260	17B00553	K. pneumoniae	0,0,72,*,*,*,*,*,*,*	3132	0	0	0	0	1	1	0	0	0	0	1	1	1	1	1	1	1	1	1	1	1	1	1	1	1	1	1	1	1	1	1	1	1	0	1	1	1	1	0	0	0	0	1	1	0
24042_7#261	V26	K. variicola subsp. variicola	1,0,141,1,*,*,*,*,*,*	10047	0	0	0	0	1	1	0	0	0	0	1	1	1	1	1	1	1	1	1	1	1	1	1	1	1	1	1	1	1	1	1	1	1	0	0	0	0	0	0	0	0	0	1	1	0
24042_7#264	1675481	K. pneumoniae	0,0,429,0,44,*,*,*,*,*	23	0	0	0	0	1	1	0	0	0	0	1	1	1	1	1	1	1	1	1	1	1	1	1	1	1	1	1	1	1	1	1	1	1	0	1	1	1	1	0	0	0	0	1	1	0
24042_7#266	1675479	K. pneumoniae	0,0,799,1,*,*,*,*,*,*	10610	0	0	0	0	1	1	0	0	0	0	1	1	1	1	1	1	1	1	1	1	1	1	1	1	1	1	1	1	1	1	1	1	1	0	1	1	1	1	0	0	0	0	1	1	0
24042_7#268	1675487	K. pneumoniae	0,0,13,12,3,0,0,*,*,*	34	0	0	0	0	1	1	0	0	0	0	1	1	1	1	1	1	1	1	1	1	1	1	1	1	1	1	1	1	1	1	1	1	1	0	1	1	1	1	0	0	0	0	1	1	0
24042_7#269	1675474	K. pneumoniae	0,0,19,*,*,*,*,*,*,*	889	0	0	0	0	1	1	0	0	0	0	1	1	1	1	1	1	1	1	1	1	1	1	1	1	1	1	1	1	1	1	1	1	1	0	1	1	1	1	0	0	0	0	1	1	0
24042_7#270	16113738	K. quasipneumoniae subsp. similipneumoniae	2,1,3,0,*,*,*,*,*,*	1308	0	0	0	0	1	1	0	0	0	0	1	1	1	1	1	1	1	1	1	1	1	1	1	1	1	1	1	1	1	1	1	1	1	0	0	0	0	0	0	0	0	0	0	0	0
24042_7#271	16112935	K. pneumoniae	0,0,429,0,*,*,*,*,*,*	23	0	0	0	0	1	1	0	0	0	0	1	1	1	1	1	1	1	1	1	1	1	1	1	1	1	1	1	1	1	1	1	1	1	0	1	1	1	1	0	0	0	0	1	1	0
24042_7#274	1675485	K. pneumoniae	0,0,391,0,0,*,*,*,*,*	65	0	0	0	0	1	1	0	0	0	0	1	1	1	1	1	1	1	1	1	1	1	1	1	1	1	1	1	1	1	1	1	1	1	0	1	1	1	1	0	0	0	0	1	1	0
24042_7#275	1690095	K. pneumoniae	0,0,84,0,50,1,0,*,*,*	101	0	0	0	0	1	1	0	0	0	0	1	1	1	1	1	1	1	1	1	1	1	1	1	1	1	1	1	1	1	1	1	1	1	0	1	1	1	1	0	0	0	0	0	0	0
24042_7#277	1690093	K. pneumoniae	0,0,137,1,*,*,*,*,*,*	29	0	0	0	0	1	1	0	0	0	0	1	1	1	1	1	1	1	1	1	1	1	1	1	1	1	1	1	1	1	1	1	1	1	0	1	1	1	1	0	0	0	0	1	1	0
24042_7#278	1675484	K. pneumoniae	0,0,46,5,20,0,0,*,*,*	76	0	0	0	0	1	1	0	0	0	0	1	1	1	1	1	1	1	1	1	1	1	1	1	1	1	1	1	1	1	1	1	1	1	0	1	1	1	1	0	0	0	0	1	1	0
24042_7#279	1675480	K. pneumoniae	0,0,395,0,36,*,*,*,*,*	86	0	0	0	0	1	1	0	0	0	0	1	1	1	1	1	1	1	1	1	1	1	1	1	1	1	1	1	1	1	1	1	1	1	0	1	1	1	1	0	0	0	0	1	1	0
24042_7#280	1675475	K. pneumoniae	0,0,513,0,*,*,*,*,*,*	10171	0	0	0	0	1	1	0	0	0	0	1	1	1	1	1	1	1	1	1	1	1	1	1	1	1	1	1	1	1	1	1	1	1	0	1	1	1	1	0	0	0	0	1	1	0
24042_7#281	1675491	K. pneumoniae	0,0,29,10,0,*,*,*,*,*	268	0	0	0	0	1	1	0	0	0	0	1	1	1	1	1	1	1	1	1	1	1	1	1	1	1	1	1	1	1	1	1	1	1	0	1	1	1	1	0	0	0	0	1	1	0
24042_7#282	1675488	K. pneumoniae	0,0,221,1,*,*,*,*,*,*	111	0	0	0	0	1	1	0	0	0	0	1	1	1	1	1	1	1	1	1	1	1	1	1	1	1	1	1	1	1	1	1	1	1	0	1	1	1	1	0	0	0	0	1	1	0
24042_7#283	16113032	K. pneumoniae	0,0,395,0,10,0,0,0,*,*	86	0	0	0	0	1	1	0	0	0	0	1	1	1	1	1	1	1	1	1	1	1	1	1	1	1	1	1	1	1	1	1	1	1	0	1	1	1	1	0	0	0	0	1	1	0
24042_7#284	1675482	K. variicola subsp. variicola	1,0,542,0,0,0,0,0,0,0	11912	0	0	0	0	1	1	0	0	0	0	1	1	1	1	1	1	1	1	1	1	1	1	1	1	1	1	1	1	1	1	1	1	1	0	1	1	1	1	0	0	0	0	0	0	0
24042_7#285	1675486	K. pneumoniae	0,0,429,0,44,1,0,*,*,*	23	0	0	0	0	1	1	0	0	0	0	1	1	1	1	1	1	1	1	1	1	1	1	1	1	1	1	1	1	1	1	1	1	1	0	1	1	1	1	0	0	0	0	1	1	0
24042_7#287	1676103	K. quasipneumoniae subsp. similipneumoniae	2,1,282,0,0,0,0,0,0,0	11911	0	0	0	0	1	1	0	0	0	0	1	1	1	1	1	1	1	1	1	1	1	1	1	1	1	1	1	1	1	1	1	1	1	0	0	0	0	0	0	0	0	0	0	0	0
24042_7#288	1690099	K. pneumoniae	0,0,0,0,2,0,37,0,0,*	15	0	0	0	0	1	1	0	0	0	0	1	1	1	1	1	1	1	1	1	1	1	1	1	1	1	1	1	1	1	1	1	1	1	0	1	1	1	1	0	0	0	0	1	1	0
24042_7#290	1675493	K. pneumoniae	0,0,220,1,*,*,*,*,*,*	152	0	0	0	0	1	1	0	0	0	0	1	1	1	1	1	1	1	1	1	1	1	1	1	1	1	1	1	1	1	1	1	1	1	0	1	1	1	1	0	0	0	0	1	1	0
24042_7#291	1675478	K. pneumoniae	0,0,13,12,3,0,0,*,*,*	34	0	0	0	0	1	1	0	0	0	0	1	1	1	1	1	1	1	1	1	1	1	1	1	1	1	1	1	1	1	1	1	1	1	0	1	1	1	1	0	0	0	0	1	1	0
24042_7#292	16114394	K. pneumoniae	0,0,126,0,0,*,*,*,*,*	1	0	0	0	0	1	1	0	0	0	0	1	1	1	1	1	1	1	1	1	1	1	1	1	1	1	1	1	1	1	1	1	1	1	0	1	1	1	1	0	0	0	0	1	1	0
24042_7#293	16114343	K. pneumoniae	0,0,429,0,44,*,*,*,*,*	23	0	0	0	0	1	1	0	0	0	0	1	1	1	1	1	1	1	1	1	1	1	1	1	1	1	1	1	1	1	1	1	1	1	0	1	1	1	1	0	0	0	0	1	1	0
24042_7#294	A1617166	K. pneumoniae	0,0,429,0,44,*,*,*,*,*	23	0	0	0	0	1	1	0	0	0	0	1	1	1	1	1	1	1	1	1	1	1	1	1	1	1	1	1	1	1	1	1	1	1	0	1	1	1	1	0	0	0	0	1	1	0
24042_7#295	16114664	K. pneumoniae	0,0,429,0,44,*,*,*,*,*	23	0	0	0	0	1	1	0	0	0	0	1	1	1	1	1	1	1	1	1	1	1	1	1	1	1	1	1	1	1	1	1	1	1	0	1	1	1	1	0	0	0	0	1	1	0
24042_7#297	16114547	K. pneumoniae	0,0,75,0,24,0,0,0,*,*	290	0	0	0	0	1	1	0	0	0	0	1	1	1	1	1	1	1	1	1	1	1	1	1	1	1	1	1	1	1	1	1	1	1	0	1	1	1	1	0	0	0	0	1	1	0
24042_7#298	A1616826	K. quasipneumoniae subsp. similipneumoniae	2,1,2,0,*,*,*,*,*,*	334	0	0	0	0	1	1	0	0	0	0	1	1	1	1	1	1	1	1	1	1	1	1	1	1	1	1	1	1	1	1	1	1	1	0	0	0	0	0	0	0	0	0	0	0	0
24042_7#299	1623618	K. pneumoniae	0,0,109,33,14,0,0,0,0,*	37	0	0	0	0	1	1	0	0	0	0	1	1	1	1	1	1	1	1	1	1	1	1	1	1	1	1	1	1	1	1	1	1	1	0	1	1	1	1	0	0	0	0	1	1	0
24042_7#300	16112557	K. pneumoniae	0,0,587,0,*,*,*,*,*,*	10299	0	0	0	0	1	1	0	0	0	0	1	1	1	1	1	1	1	1	1	1	1	1	1	1	1	1	1	1	1	1	1	1	1	0	1	1	1	1	0	0	0	0	1	1	0
24042_7#301	16114200	K. pneumoniae	0,0,391,0,0,*,*,*,*,*	65	0	0	0	0	1	1	0	0	0	0	1	1	1	1	1	1	1	1	1	1	1	1	1	1	1	1	1	1	1	1	1	1	1	0	1	1	1	1	0	0	0	0	1	1	0
24042_7#302	1675496	K. pneumoniae	0,0,429,0,44,*,*,*,*,*	23	0	0	0	0	1	1	0	0	0	0	1	1	1	1	1	1	1	1	1	1	1	1	1	1	1	1	1	1	1	1	1	1	1	0	1	1	1	1	0	0	0	0	1	1	0
24042_7#303	1690092	K. pneumoniae	0,0,249,0,15,0,0,0,*,*	200	0	0	0	0	1	1	0	0	0	0	1	1	1	1	1	1	1	1	1	1	1	1	1	1	1	1	1	1	1	1	1	1	1	0	1	1	1	1	0	0	0	0	1	1	0
24042_7#304	1623463	K. pneumoniae	0,0,122,0,*,*,*,*,*,*	661	0	0	0	0	1	1	0	0	0	0	1	1	1	1	1	1	1	1	1	1	1	1	1	1	1	1	1	1	1	1	1	1	1	0	1	1	1	1	0	0	0	0	0	0	0
24042_7#305	A1616762	K. pneumoniae	0,0,0,0,2,*,*,*,*,*	15	0	0	0	0	1	1	0	0	0	0	1	1	1	1	1	1	1	1	1	1	1	1	1	1	1	1	1	1	1	1	1	1	1	0	1	1	1	1	0	0	0	0	1	1	0
24042_7#306	A1617160	K. pneumoniae	0,0,57,*,*,*,*,*,*,*	412	0	0	0	0	1	1	0	0	0	0	1	1	1	1	1	1	1	1	1	1	1	1	1	1	1	1	1	1	1	1	1	1	1	0	1	1	1	1	0	0	0	0	1	1	0
24042_7#307	1623449	K. pneumoniae	0,0,429,0,44,1,0,*,*,*	23	0	0	0	0	1	1	0	0	0	0	1	1	1	1	1	1	1	1	1	1	1	1	1	1	1	1	1	1	1	1	1	1	1	0	1	1	1	1	0	0	0	0	1	1	0
24042_7#308	16114608	K. pneumoniae	0,0,249,9,0,*,*,*,*,*	200	0	0	0	0	1	1	0	0	0	0	1	1	1	1	1	1	1	1	1	1	1	1	1	1	1	1	1	1	1	1	1	1	1	0	1	1	1	1	0	0	0	0	1	1	0
24042_7#310	16114661	K. pneumoniae	0,0,429,0,11,*,*,*,*,*	23	0	0	0	0	1	1	0	0	0	0	1	1	1	1	1	1	1	1	1	1	1	1	1	1	1	1	1	1	1	1	1	1	1	0	1	1	1	1	0	0	0	0	1	1	0
24042_7#311	1690098	K. pneumoniae	0,0,0,0,2,*,*,*,*,*	15	0	0	0	0	1	1	0	0	0	0	1	1	1	1	1	1	1	1	1	1	1	1	1	1	1	1	1	1	1	1	1	1	1	0	1	1	1	1	0	0	0	0	1	1	0
24042_7#312	1690101	K. pneumoniae	0,0,429,0,44,1,0,*,*,*	23	0	0	0	0	1	1	0	0	0	0	1	1	1	1	1	1	1	1	1	1	1	1	1	1	1	1	1	1	1	1	1	1	1	0	1	1	1	1	0	0	0	0	1	1	0
24042_7#313	16113882	K. pneumoniae	0,0,84,0,49,*,*,*,*,*	101	0	0	0	0	1	1	0	0	0	0	1	1	1	1	1	1	1	1	1	1	1	1	1	1	1	1	1	1	1	1	1	1	1	0	1	1	1	1	0	0	0	0	0	0	0
24042_7#314	LHC1608862-1	K. pneumoniae	0,0,98,0,*,*,*,*,*,*	13	0	0	0	0	0	0	0	0	0	0	1	1	1	1	1	1	1	1	1	1	1	1	1	1	1	1	1	1	1	1	1	1	1	0	1	1	1	1	0	0	0	0	0	0	0
24042_7#316	1623415	K. pneumoniae	0,0,395,0,13,0,3,*,*,*	86	0	0	0	0	1	1	0	0	0	0	1	1	1	1	1	1	1	1	1	1	1	1	1	1	1	1	1	1	1	1	1	1	1	0	1	1	1	1	0	0	0	0	1	1	0
24042_7#317	16112578	K. pneumoniae	0,0,57,1,0,0,0,*,*,*	412	0	0	0	0	1	1	0	0	0	0	1	1	1	1	1	1	1	1	1	1	1	1	1	1	1	1	1	1	1	1	1	1	1	0	1	1	1	1	0	0	0	0	1	1	0
24042_7#318	1690100	K. pneumoniae	0,0,0,0,2,*,*,*,*,*	15	0	0	0	0	1	1	0	0	0	0	1	1	1	1	1	1	1	1	1	1	1	1	1	1	1	1	1	1	1	1	1	1	1	0	1	1	1	1	0	0	0	0	1	1	0
24042_7#320	16114031	K. pneumoniae	0,0,140,0,*,*,*,*,*,*	278	0	0	0	0	1	1	0	0	0	0	1	1	1	1	1	1	1	1	1	1	1	1	1	1	1	1	1	1	1	1	1	1	1	0	1	1	1	1	0	0	0	0	1	1	0
24042_7#321	LHC1608923-1	K. pneumoniae	0,0,1443,0,0,0,0,0,0,0	11656	0	0	0	0	1	1	0	0	0	0	1	1	1	1	1	1	1	1	1	1	1	1	1	1	1	1	1	1	1	1	1	1	1	0	1	1	1	1	0	0	0	0	1	1	0
24042_7#323	A156502	K. quasipneumoniae subsp. similipneumoniae	2,1,58,0,*,*,*,*,*,*	1224	0	0	0	0	1	1	0	0	0	0	1	1	1	1	1	1	1	1	1	1	1	1	1	1	1	1	1	1	1	1	1	1	1	0	0	0	0	0	0	0	0	0	0	0	0
24042_7#324	1675473	K. pneumoniae	0,0,22,27,0,0,0,5,0,0	17	0	0	0	0	1	1	0	0	0	0	1	1	1	1	1	1	1	1	1	1	1	1	1	1	1	1	1	1	1	1	1	1	1	0	1	1	1	1	0	0	0	0	1	1	0
24042_7#325	1675477	K. pneumoniae	0,0,391,0,0,5,0,*,*,*	65	0	0	0	0	1	1	0	0	0	0	1	1	1	1	1	1	1	1	1	1	1	1	1	1	1	1	1	1	1	1	1	1	1	0	1	1	1	1	0	0	0	0	1	1	0
24042_7#326	1623483	K. pneumoniae	0,0,13,12,4,*,*,*,*,*	34	0	0	0	0	1	1	0	0	0	0	1	1	1	1	1	1	1	1	1	1	1	1	1	1	1	1	1	1	1	1	1	1	1	0	1	1	1	1	0	0	0	0	1	1	0
24042_7#327	A1516566	K. quasipneumoniae subsp. similipneumoniae	2,1,143,0,0,*,*,*,*,*	10464	0	0	0	0	1	1	0	0	0	0	1	1	1	1	1	1	1	1	1	1	1	1	1	1	1	1	1	1	1	1	1	1	1	0	1	1	1	1	0	0	0	0	0	0	0
24042_7#328	1623424	K. quasipneumoniae subsp. similipneumoniae	2,1,2,0,*,*,*,*,*,*	334	0	0	0	0	1	1	0	0	0	0	1	1	1	1	1	1	1	1	1	1	1	1	1	1	1	1	1	1	1	1	1	1	1	0	0	0	0	0	0	0	0	0	0	0	0
24042_7#329	1690085	K. pneumoniae	0,0,424,0,0,*,*,*,*,*	1787	0	0	0	0	1	1	0	0	0	0	1	1	1	1	1	1	1	1	1	1	1	1	1	1	1	1	1	1	1	1	1	1	1	0	1	1	1	1	0	0	0	0	1	1	0
24042_7#330	V1	K. pneumoniae	0,0,692,2,*,*,*,*,*,*	10511	0	0	0	0	1	1	0	0	0	0	1	1	1	1	1	1	1	1	1	1	1	1	1	1	1	1	1	1	1	1	1	1	1	0	1	1	1	1	0	0	0	0	1	1	0
24042_7#331	V2	K. pneumoniae	0,0,395,0,2,0,0,0,*,*	86	0	0	0	0	1	1	0	0	0	0	1	1	1	1	1	1	1	1	1	1	1	1	1	1	1	1	1	1	1	1	1	1	1	0	1	1	1	1	0	0	0	0	1	1	0
24042_7#332	V3	K. pneumoniae	0,0,220,1,*,*,*,*,*,*	152	0	0	0	0	1	1	0	0	0	0	1	1	1	1	1	1	1	1	1	1	1	1	1	1	1	1	1	1	1	1	1	1	1	0	1	1	1	1	0	0	0	0	1	1	0
24042_7#333	V4	K. pneumoniae	0,0,429,0,1,*,*,*,*,*	23	0	0	0	0	1	1	0	0	0	0	1	1	1	1	1	1	1	1	1	1	1	1	1	1	1	1	1	1	1	1	1	1	1	0	1	1	1	1	0	0	0	0	1	1	0
24042_7#334	V5	K. pneumoniae	0,0,132,0,0,1,0,*,*,*	1117	0	0	0	0	1	1	0	0	0	0	1	1	1	1	1	1	1	1	1	1	1	1	1	1	1	1	1	1	1	1	1	1	1	0	1	1	1	1	0	0	0	0	1	1	0
24042_7#335	V6	K. pneumoniae	0,0,158,8,6,*,*,*,*,*	45	0	0	0	0	1	1	0	0	0	0	1	1	1	1	1	1	1	1	1	1	1	1	1	1	1	1	1	1	1	1	1	1	1	0	1	1	1	1	0	0	0	0	1	1	0
24042_7#336	V7	K. pneumoniae	0,0,158,8,2,1,0,*,*,*	45	0	0	0	0	1	1	0	0	0	0	1	1	1	1	1	1	1	1	1	1	1	1	1	1	1	1	1	1	1	1	1	1	1	0	1	1	1	1	0	0	0	0	1	1	0
24042_7#337	V9	K. pneumoniae	0,0,109,36,0,0,0,1,*,*	37	0	0	0	0	1	1	0	0	0	0	1	1	1	1	1	1	1	1	1	1	1	1	1	1	1	1	1	1	1	1	1	1	1	0	1	1	1	1	0	0	0	0	1	1	0
24042_7#338	V10	K. pneumoniae	0,0,190,*,*,*,*,*,*,*	180	0	0	0	0	1	1	0	0	0	0	1	1	1	1	1	1	1	1	1	1	1	1	1	1	1	1	1	1	1	1	1	1	1	0	1	1	1	1	0	0	0	0	1	1	0
24042_7#339	V12	K. pneumoniae	0,0,122,0,*,*,*,*,*,*	661	0	0	0	0	1	1	0	0	0	0	1	1	1	1	1	1	1	1	1	1	1	1	1	1	1	1	1	1	1	1	1	1	1	0	1	1	1	1	0	0	0	0	0	0	0
24042_7#340	V13	K. pneumoniae	0,0,395,0,*,*,*,*,*,*	86	0	0	0	0	1	1	0	0	0	0	1	1	1	1	1	1	1	1	1	1	1	1	1	1	1	1	1	1	1	1	1	1	1	0	1	1	1	1	0	0	0	0	1	1	0
24042_7#341	V14	K. pneumoniae	0,0,582,1,0,0,1,*,*,*	10284	0	0	0	0	1	1	0	0	0	0	1	1	1	1	1	1	1	1	1	1	1	1	1	1	1	1	1	1	1	1	1	1	1	0	1	1	1	1	0	0	0	0	1	1	0
24042_7#342	V15	K. pneumoniae	0,0,1022,0,0,0,0,*,*,*	11197	0	0	0	0	1	1	0	0	0	0	1	1	1	1	1	1	1	1	1	1	1	1	1	1	1	1	1	1	1	1	1	1	1	0	1	1	1	1	0	0	0	0	1	1	0
24042_7#343	V16	K. pneumoniae	0,0,22,63,*,*,*,*,*,*	17	0	0	0	0	1	1	0	0	0	0	1	1	1	1	1	1	1	1	1	1	1	1	1	1	1	1	1	1	1	1	1	1	1	0	1	1	1	1	0	0	0	0	1	1	0
24042_7#344	V17	K. pneumoniae	0,0,137,11,*,*,*,*,*,*	29	0	0	0	0	1	1	0	0	0	0	1	1	1	1	1	1	1	1	1	1	1	1	1	1	1	1	1	1	1	1	1	1	1	0	1	1	1	1	0	0	0	0	1	1	0
24042_7#345	V18	K. pneumoniae	0,0,251,0,1,1,1,*,*,*	1035	0	0	0	0	1	1	0	0	0	0	1	1	1	1	1	1	1	1	1	1	1	1	1	1	1	1	1	1	1	1	1	1	1	0	1	1	1	1	0	0	0	0	1	1	0
24042_7#346	V19	K. pneumoniae	0,0,131,1,93,*,*,*,*,*	35	0	0	0	0	1	1	0	0	0	0	1	1	1	1	1	1	1	1	1	1	1	1	1	1	1	1	1	1	1	1	1	1	1	0	1	1	1	1	0	0	0	0	1	1	0
24042_7#347	V20	K. pneumoniae	0,0,80,0,0,*,*,*,*,*	107	0	0	0	0	1	1	0	0	0	0	1	1	1	1	1	1	1	1	1	1	1	1	1	1	1	1	1	1	1	1	1	1	1	0	1	1	1	1	0	0	0	0	1	1	0
24042_7#348	V21	K. pneumoniae	0,0,914,0,*,*,*,*,*,*	10838	0	0	0	0	1	1	0	0	0	0	1	1	1	1	1	1	1	1	1	1	1	1	1	1	1	1	1	1	1	1	1	1	1	0	1	1	1	1	0	0	0	0	1	1	0
24042_7#349	V22	K. pneumoniae	0,0,13,12,*,*,*,*,*,*	34	0	0	0	0	1	1	0	0	0	0	1	1	1	1	1	1	1	1	1	1	1	1	1	1	1	1	1	1	1	1	1	1	1	0	1	1	1	1	0	0	0	0	1	1	0
24042_7#350	V23	K. variicola subsp. variicola	1,0,350,0,*,*,*,*,*,*	11381	0	0	0	0	1	1	0	0	0	0	1	1	1	1	1	1	1	1	1	1	1	1	1	1	1	1	1	1	1	1	1	1	1	0	0	0	0	0	0	0	0	0	1	1	0
24042_7#351	V24	K. pneumoniae	0,0,805,2,*,*,*,*,*,*	10647	0	0	0	0	1	1	0	0	0	0	1	1	1	1	1	1	1	1	1	1	1	1	1	1	1	1	1	1	1	1	1	1	1	0	1	1	1	1	0	0	0	0	1	1	0
24042_7#352	V25	K. pneumoniae	0,0,0,0,2,0,0,31,*,*	15	0	0	0	0	1	1	0	0	0	0	1	1	1	1	1	1	1	1	1	1	1	1	1	1	1	1	1	1	1	1	1	1	1	0	1	1	1	1	0	0	0	0	1	1	0
243	130914-37043	K. pneumoniae	0,0,429,0,5,0,4,0,0,0	23	0	0	0	0	1	1	0	0	0	0	1	1	1	1	1	1	1	1	1	1	1	1	1	1	1	1	1	1	1	1	1	1	1	0	1	1	1	1	0	0	0	0	1	1	0
2455	2455	K. pneumoniae	0,0,0,0,2,0,0,0,49,0	15	0	0	0	0	1	1	0	0	0	0	1	1	1	1	1	1	1	1	1	1	1	1	1	1	1	1	1	1	1	1	1	1	1	0	1	1	1	1	0	0	0	0	1	1	0
2478	2478	K. pneumoniae	0,0,249,0,30,0,0,0,0,0	200	0	0	0	0	1	1	0	0	0	0	1	1	1	1	1	1	1	1	1	1	1	1	1	1	1	1	1	1	1	1	1	1	1	0	1	1	1	1	0	0	0	0	1	1	0
247	231014-16656	K. pneumoniae	0,0,220,1,8,0,0,*,*,*	152	0	0	0	0	1	1	0	0	0	0	1	1	1	1	1	1	1	1	1	1	1	1	1	1	1	1	1	1	1	1	1	1	1	0	1	1	1	1	0	0	0	0	1	1	0
2481	2481	K. pneumoniae	0,0,109,36,1,0,0,3,0,0	37	0	0	0	0	1	1	0	0	0	0	1	1	1	1	1	1	1	1	1	1	1	1	1	1	1	1	1	1	1	1	1	1	1	0	1	1	1	1	0	0	0	0	1	1	0
2483	2483	K. pneumoniae	0,0,388,1,6,6,0,0,0,0	25	0	0	0	0	1	1	0	0	0	0	1	1	1	1	1	1	1	1	1	1	1	1	1	1	1	1	1	1	1	1	1	1	1	0	1	1	1	1	0	0	0	0	1	1	0
24936_1#114	15B02285	K. variicola subsp. variicola	1,0,536,0,0,0,0,0,0,0	11914	0	0	0	0	1	1	0	0	0	0	1	1	1	1	1	1	1	1	1	1	1	1	1	1	1	1	1	1	1	1	1	1	1	0	1	1	1	1	0	0	0	0	1	1	0
24936_1#117	V8	K. pneumoniae	0,0,429,0,4,*,*,*,*,*	23	0	0	0	0	1	1	0	0	0	0	1	1	1	1	1	1	1	1	1	1	1	1	1	1	1	1	1	1	1	1	1	1	1	0	1	1	1	1	0	0	0	0	1	1	0
24936_1#118	V11	K. variicola subsp. variicola	1,0,543,0,0,0,0,0,0,0	11910	0	0	0	0	1	1	0	0	0	0	1	1	1	1	1	1	1	1	1	1	1	1	1	1	1	1	1	1	1	1	1	1	1	0	0	0	0	0	0	0	0	0	1	1	0
250	061114-17647	K. pneumoniae	0,0,429,0,44,16,0,0,0,0	23	0	0	0	0	1	1	0	0	0	0	1	1	1	1	1	1	1	1	1	1	1	1	1	1	1	1	1	1	1	1	1	1	1	0	1	1	1	1	0	0	0	0	1	1	0
2557	2557	K. pneumoniae	0,0,0,0,2,0,91,0,0,0	15	0	0	0	0	1	1	0	0	0	0	1	1	1	1	1	1	1	1	1	1	1	1	1	1	1	1	1	1	1	1	1	1	1	0	1	1	1	1	0	0	0	0	1	1	0
256	221214-63697	K. pneumoniae	0,0,22,85,*,*,*,*,*,*	17	0	0	0	0	1	1	0	0	0	0	1	1	1	1	1	1	1	1	1	1	1	1	1	1	1	1	1	1	1	1	1	1	1	0	1	1	1	1	0	0	0	0	1	1	0
2579	2579	K. pneumoniae	0,0,0,0,2,0,0,0,31,0	15	0	0	0	0	1	1	0	0	0	0	1	1	1	1	1	1	1	1	1	1	1	1	1	1	1	1	1	1	1	1	1	1	1	0	1	1	1	1	0	0	0	0	1	1	0
2589	2589	K. pneumoniae	0,0,0,0,32,0,3,0,0,0	15	0	0	0	0	1	1	0	0	0	0	1	1	1	1	1	1	1	1	1	1	1	1	1	1	1	1	1	1	1	1	1	1	1	0	1	1	1	1	0	0	0	0	1	1	0
2607	2607	K. variicola subsp. variicola	1,0,160,*,*,*,*,*,*,*	10073	0	0	0	0	1	1	0	0	0	0	1	1	1	1	1	1	1	1	1	1	1	1	1	1	1	1	1	1	1	1	1	1	1	0	1	1	1	1	0	0	0	0	1	1	0
2675_A	2675_A	K. pneumoniae	0,0,94,2,10,0,0,0,0,0	252	0	0	0	0	1	1	0	0	0	0	1	1	1	1	1	1	1	1	1	1	1	1	1	1	1	1	1	1	1	1	1	1	1	0	1	1	1	1	0	0	0	0	0	0	0
2685	2685	K. pneumoniae	0,0,378,0,4,0,0,0,0,0	297	0	0	0	0	1	1	0	0	0	0	1	1	1	1	1	1	1	1	1	1	1	1	1	1	1	1	1	1	1	1	1	1	1	0	1	1	1	1	0	0	0	0	1	1	0
2692	2692	K. pneumoniae	0,0,1292,0,0,0,0,0,0,0	11475	0	0	0	0	1	1	0	0	0	0	1	1	1	1	1	1	1	1	1	1	1	1	1	1	1	1	1	1	1	1	1	1	1	0	1	1	1	1	0	0	0	0	1	1	0
2703	2703	K. pneumoniae	0,0,0,0,2,0,0,0,31,0	15	0	0	0	0	1	1	0	0	0	0	1	1	1	1	1	1	1	1	1	1	1	1	1	1	1	1	1	1	1	1	1	1	1	0	1	1	1	1	0	0	0	0	1	1	0
2725	2725	K. pneumoniae	0,0,0,0,2,0,0,0,31,0	15	0	0	0	0	1	1	0	0	0	0	1	1	1	1	1	1	1	1	1	1	1	1	1	1	1	1	1	1	1	1	1	1	1	0	1	1	1	1	0	0	0	0	1	1	0
2740	2740	K. pneumoniae	0,0,197,0,25,0,0,45,0,0	147	0	0	0	0	1	1	0	0	0	0	1	1	1	1	1	1	1	1	1	1	1	1	1	1	1	1	1	1	1	1	1	1	1	0	1	1	1	1	0	0	0	0	1	1	0
2765	2765	K. pneumoniae	0,0,391,0,29,0,0,0,0,0	65	0	0	0	0	1	1	0	0	0	0	1	1	1	1	1	1	1	1	1	1	1	1	1	1	1	1	1	1	1	1	1	1	1	0	1	1	1	1	0	0	0	0	1	1	0
2	010212-15595	K. pneumoniae	0,0,22,8,13,0,0,1,0,0	17	0	0	0	0	1	1	0	0	0	0	1	1	1	1	1	1	1	1	1	1	1	1	1	1	1	1	1	1	1	1	1	1	1	0	1	1	1	1	0	0	0	0	1	1	0
30	050511-15698	K. pneumoniae	0,0,1402,0,0,1,0,0,*,*	11485	0	0	0	0	1	1	0	0	0	0	1	1	1	1	1	1	1	1	1	1	1	1	1	1	1	1	1	1	1	1	1	1	1	0	1	1	1	1	0	0	0	0	0	0	0
34	051010-65443	K. quasipneumoniae subsp. similipneumoniae	2,1,191,*,*,*,*,*,*,*	11323	0	0	0	0	1	1	0	0	0	0	1	1	1	1	1	1	1	1	1	1	1	1	1	1	1	1	1	1	1	1	1	1	1	0	0	0	0	0	0	0	0	0	0	0	0
3	010510-33980	K. pneumoniae	0,0,57,0,0,1,0,0,0,0	412	0	0	0	0	1	1	0	0	0	0	1	1	1	1	1	1	1	1	1	1	1	1	1	1	1	1	1	1	1	1	1	1	1	0	1	1	1	1	0	0	0	0	1	1	0
41	061012-38375	K. pneumoniae	0,0,109,36,1,0,8,0,0,0	37	0	0	0	0	1	1	0	0	0	0	1	1	1	1	1	1	1	1	1	1	1	1	1	1	1	1	1	1	1	1	1	1	1	0	1	1	1	1	0	0	0	0	1	1	0
42	070111-39341	K. pneumoniae	0,0,126,0,0,0,0,0,*,*	1	0	0	0	0	1	1	0	0	0	0	1	1	1	1	1	1	1	1	1	1	1	1	1	1	1	1	1	1	1	1	1	1	1	0	1	1	1	1	0	0	0	0	1	1	0
46	071110-18900	K. pneumoniae	0,0,429,0,44,18,0,0,*,*	23	0	0	0	0	1	1	0	0	0	0	1	1	1	1	1	1	1	1	1	1	1	1	1	1	1	1	1	1	1	1	1	1	1	0	1	1	1	1	0	0	0	0	1	1	0
47	080111-63202	K. pneumoniae	0,0,57,0,0,0,2,0,*,*	412	0	0	0	0	1	1	0	0	0	0	1	1	1	1	1	1	1	1	1	1	1	1	1	1	1	1	1	1	1	1	1	1	1	0	1	1	1	1	0	0	0	0	1	1	0
49	090411-29874	K. pneumoniae	0,0,0,15,4,0,0,0,0,0	15	0	0	0	0	1	1	0	0	0	0	1	1	1	1	1	1	1	1	1	1	1	1	1	1	1	1	1	1	1	1	1	1	1	0	1	1	1	1	0	0	0	0	1	1	0
5150_1#10	AJ033	K. pneumoniae	0,0,473,1,1,0,0,0,0,0	10146	0	0	0	0	1	1	0	0	0	0	1	1	1	1	1	1	1	1	1	1	1	1	1	1	1	1	1	1	1	1	1	1	1	0	1	1	1	1	0	0	0	0	0	0	0
5150_1#11	AJ034	K. pneumoniae	0,0,139,0,3,0,0,0,1,0	1109	0	0	0	0	1	1	0	0	0	0	1	1	1	1	1	1	1	1	1	1	1	1	1	1	1	1	1	1	1	1	1	1	1	0	1	1	1	1	0	0	0	0	1	1	0
5150_1#2	AJ048	K. pneumoniae	0,0,139,0,3,0,0,0,1,0	1109	0	0	0	0	1	1	0	0	0	0	1	1	1	1	1	1	1	1	1	1	1	1	1	1	1	1	1	1	1	1	1	1	1	0	1	1	1	1	0	0	0	0	1	1	0
5150_1#3	AJ049	K. pneumoniae	0,0,237,1,0,0,1,0,0,0	30	0	0	0	0	1	1	0	0	0	0	1	1	1	1	1	1	1	1	1	1	1	1	1	1	1	1	1	1	1	1	1	1	1	0	1	1	1	1	0	0	0	0	1	1	0
5150_1#4	AJ054	K. pneumoniae	0,0,29,2,3,0,0,0,0,0	268	0	0	0	0	1	1	0	0	0	0	1	1	1	1	1	1	1	1	1	1	1	1	1	1	1	1	1	1	1	1	1	1	1	0	1	1	1	1	0	0	0	0	1	1	0
5150_1#5	AJ006	K. pneumoniae	0,0,42,27,1,0,0,0,1,0	3010	0	0	0	0	1	1	0	0	0	0	1	1	1	1	1	1	1	1	1	1	1	1	1	1	1	1	1	1	1	1	1	1	1	0	1	1	1	1	0	0	0	0	0	0	0
5150_1#7	AJ026	K. variicola subsp. variicola	1,0,24,1,1,0,0,0,1,0	695	0	0	0	0	1	1	0	0	0	0	1	1	1	1	1	1	1	1	1	1	1	1	1	1	1	1	1	1	1	1	1	1	1	0	1	1	1	1	0	0	0	0	1	1	0
5150_1#8	AJ027	K. variicola subsp. variicola	1,0,125,0,0,0,0,1,*,*	2117	0	0	0	0	1	1	0	0	0	0	1	1	1	1	1	1	1	1	1	1	1	1	1	1	1	1	1	1	1	1	1	1	0	0	0	0	0	0	0	0	0	0	0	0	0
5150_1#9	AJ031	K. pneumoniae	0,0,163,0,0,1,0,0,*,*	2118	0	0	0	0	1	1	0	0	0	0	1	1	1	1	1	1	1	1	1	1	1	1	1	1	1	1	1	1	1	1	1	1	1	0	1	1	1	1	0	0	0	0	1	1	0
5150_2#10	AJ094	K. pneumoniae	0,0,1,1,45,0,0,0,0,0	14	0	0	0	0	1	1	0	0	0	0	1	1	1	1	1	1	1	1	1	1	1	1	1	1	1	1	1	1	1	1	1	1	1	0	1	1	1	1	0	0	0	0	1	1	0
5150_2#11	AJ097	K. pneumoniae	0,0,1,1,45,0,0,0,0,0	14	0	0	0	0	1	1	0	0	0	0	1	1	1	1	1	1	1	1	1	1	1	1	1	1	1	1	1	1	1	1	1	1	1	0	1	1	1	1	0	0	0	0	1	1	0
5150_2#12	AJ099	K. pneumoniae	0,0,282,0,7,0,1,0,0,0	294	0	0	0	0	0	0	0	0	0	0	1	1	1	1	1	1	1	1	1	1	1	1	1	1	1	1	1	1	1	1	1	1	1	0	1	1	1	1	0	0	0	0	1	1	0
5150_2#1	AJ055	K. quasipneumoniae subsp. similipneumoniae	2,1,199,0,0,0,0,0,0,0	10900	0	0	0	0	1	1	0	0	0	0	1	1	1	1	1	1	1	1	1	1	1	1	1	1	1	1	1	1	1	1	1	1	1	0	0	0	0	0	0	0	0	0	0	0	0
5150_2#2	AJ135	K. variicola subsp. variicola	1,0,148,0,1,0,0,0,0,0	10054	0	0	0	0	1	1	0	0	0	0	1	1	1	1	1	1	1	1	1	1	1	1	1	1	1	1	1	1	1	1	1	1	1	0	0	0	0	0	0	0	0	0	1	1	0
5150_2#3	AJ146	K. pneumoniae	0,0,250,0,7,0,0,0,0,0	292	0	0	0	0	1	1	0	0	0	0	1	1	1	1	1	1	1	1	1	1	1	1	1	1	1	1	1	1	1	1	1	1	1	0	1	1	1	1	0	0	0	0	1	1	0
5150_2#4	AJ148	K. pneumoniae	0,0,22,1,11,0,0,1,0,0	17	0	0	0	0	1	1	0	0	0	0	1	1	1	1	1	1	1	1	1	1	1	1	1	1	1	1	1	1	1	1	1	1	1	0	1	1	1	1	0	0	0	0	1	1	0
5150_2#5	AJ056	K. pneumoniae	0,0,53,4,5,0,0,0,1,0	611	0	0	0	0	1	1	0	0	0	0	1	1	1	1	1	1	1	1	1	1	1	1	0	0	1	1	0	0	1	1	1	1	1	0	1	1	1	1	0	0	0	0	1	1	0
5150_2#7	AJ082	K. pneumoniae	0,0,75,0,17,0,0,0,1,0	290	0	0	0	0	1	1	0	0	0	0	1	1	1	1	1	1	1	1	1	1	1	1	1	1	1	1	1	1	1	1	1	1	1	0	1	1	1	1	0	0	0	0	1	1	0
5150_2#8	AJ083	K. pneumoniae	0,0,22,2,94,0,0,0,2,0	17	0	0	0	0	1	1	0	0	0	0	1	1	1	1	1	1	1	1	1	1	1	1	1	1	1	1	1	1	1	1	1	1	1	0	1	1	1	1	0	0	0	0	1	1	0
5150_3#10	AJ196	K. pneumoniae	0,0,170,1,0,0,0,0,0,0	310	0	0	0	0	1	1	0	0	0	0	1	1	1	1	1	1	1	1	1	1	1	1	1	1	1	1	1	1	1	1	1	1	1	0	1	1	1	1	0	0	0	0	1	1	0
5150_3#11	AJ205	K. pneumoniae	0,0,83,0,2,0,1,1,0,0	43	0	0	0	0	1	1	0	0	0	0	1	1	1	1	1	1	1	1	1	1	1	1	1	1	1	1	1	1	1	1	1	1	1	0	1	1	1	1	0	0	0	0	0	0	0
5150_3#1	AJ155	K. pneumoniae	0,0,429,0,5,0,1,1,*,*	23	0	0	0	0	1	1	0	0	0	0	1	1	1	1	1	1	1	1	1	1	1	1	1	1	1	1	1	1	1	1	1	1	1	0	1	1	1	1	0	0	0	0	1	1	0
5150_3#2	AJ210	K. pneumoniae	0,0,278,0,1,1,0,*,*,*	66	0	0	0	0	1	1	0	0	0	0	1	1	1	1	1	1	1	1	1	1	1	1	1	1	1	1	1	1	1	1	1	1	1	0	1	1	1	1	0	0	0	0	1	1	0
5150_3#3	AJ211	K. pneumoniae	0,0,83,0,2,0,1,0,*,*	43	0	0	0	0	1	1	0	0	0	0	1	1	1	1	1	1	1	1	1	1	1	1	1	1	1	1	1	1	1	1	1	1	1	0	1	1	1	1	0	0	0	0	0	0	0
5150_3#5	AJ156	K. pneumoniae	0,0,13,6,1,0,0,2,*,*	34	0	0	0	0	1	1	0	0	0	0	1	1	1	1	1	1	1	1	1	1	1	1	1	1	1	1	1	1	1	1	1	1	1	0	1	1	1	1	0	0	0	0	1	1	0
5150_3#6	AJ158	K. pneumoniae	0,0,1123,0,0,0,0,0,1,0	10901	0	0	0	0	1	1	0	0	0	0	1	1	1	1	1	1	1	1	1	1	1	1	1	1	1	1	1	1	1	1	1	1	1	0	1	1	1	1	0	0	0	0	1	1	0
5150_3#7	AJ170	K. pneumoniae	0,0,109,1,8,0,2,0,*,*	37	0	0	0	0	1	1	0	0	0	0	1	1	1	1	1	1	1	1	1	1	1	1	1	1	1	1	1	1	1	1	1	1	1	0	1	1	1	1	0	0	0	0	1	1	0
5150_3#8	AJ182	K. variicola subsp. variicola	1,0,24,1,1,0,0,0,1,0	695	0	0	0	0	1	1	0	0	0	0	1	1	1	1	1	1	1	1	1	1	1	1	1	1	1	1	1	1	1	1	1	1	1	0	1	1	1	1	0	0	0	0	1	1	0
5150_3#9	AJ188	K. pneumoniae	0,0,992,0,0,0,0,0,1,0	10902	0	0	0	0	1	1	0	0	0	0	1	1	1	1	1	1	1	1	1	1	1	1	1	1	1	1	1	1	1	1	1	1	1	0	1	1	1	1	0	0	0	0	1	1	0
5150_5#10	AJ281	K. pneumoniae	0,0,220,0,0,0,6,0,0,0	152	0	0	0	0	1	1	0	0	0	0	1	1	1	1	1	1	1	1	1	1	1	1	0	0	1	1	0	0	1	1	1	1	1	0	1	1	1	1	0	0	0	0	1	1	0
5150_5#11	AJ289	K. pneumoniae	0,0,1,0,18,0,0,0,0,0	14	0	0	0	0	1	1	0	0	0	0	1	1	1	1	1	1	1	1	1	1	1	1	1	1	1	1	1	1	1	1	1	1	1	0	1	1	1	1	0	0	0	0	1	1	0
5150_5#1	AJ214	K. pneumoniae	0,0,763,0,0,0,0,0,0,0	10374	0	0	0	0	1	1	0	0	0	0	1	1	1	1	1	1	1	1	1	1	1	1	1	1	1	1	1	1	1	1	1	1	1	0	1	1	1	1	0	0	0	0	1	1	0
5150_5#3	AJ299	K. pneumoniae	0,0,731,0,0,0,0,0,0,0	10375	0	0	0	0	1	1	0	0	0	0	1	1	1	1	1	1	1	1	1	1	1	1	1	1	1	1	1	1	1	1	1	1	1	0	1	1	1	1	0	0	0	0	1	1	0
5150_5#4	AJ303	K. pneumoniae	0,0,147,0,1,3,0,1,0,0	48	0	0	0	0	1	1	0	0	0	0	1	1	1	1	1	1	1	1	1	1	1	1	1	1	1	1	1	1	1	1	1	1	1	0	1	1	1	1	0	0	0	0	0	0	0
5150_5#7	AJ229	K. pneumoniae	0,0,225,0,1,0,0,0,0,0	1402	0	0	0	0	1	1	0	0	0	0	1	1	1	1	1	1	1	1	1	1	1	1	1	1	1	1	1	1	1	1	1	1	1	0	1	1	1	1	0	0	0	0	0	0	0
5150_5#8	AJ256	K. pneumoniae	0,0,147,0,1,2,0,0,0,0	48	0	0	0	0	1	1	0	0	0	0	1	1	1	1	1	1	1	1	1	1	1	1	1	1	1	1	1	1	1	1	1	1	1	0	1	1	1	1	0	0	0	0	0	0	0
5150_5#9	AJ278	K. pneumoniae	0,0,249,0,2,1,0,1,0,0	200	0	0	0	0	1	1	0	0	0	0	1	1	1	1	1	1	1	1	1	1	1	1	1	1	1	1	1	1	1	1	1	1	1	0	1	1	1	1	0	0	0	0	1	1	0
5151_2#10	DU46543/08	K. pneumoniae	0,0,181,0,9,0,0,*,*,*	133	0	0	0	0	1	1	0	0	0	0	1	1	1	1	1	1	1	1	1	1	1	1	1	1	1	1	1	1	1	1	1	1	1	0	1	1	1	1	0	0	0	0	1	1	0
5151_2#11	QMP B2-344	K. pneumoniae	0,0,766,0,0,0,0,0,0,0	10386	0	0	0	0	1	1	0	0	0	0	1	1	1	1	1	1	1	1	1	1	1	1	1	1	1	1	1	1	1	1	1	1	1	0	1	1	1	1	0	0	0	0	1	1	0
5151_2#12	QMP B2-481	K. variicola subsp. variicola	1,0,121,1,1,0,0,0,*,*	10012	0	0	0	0	1	1	0	0	0	0	1	1	1	1	1	1	1	1	1	1	1	1	1	1	1	1	1	1	1	1	1	1	1	0	1	1	1	1	0	0	0	0	1	1	0
5151_2#1	DM16912/02	K. pneumoniae	0,0,429,0,44,1,3,0,0,0	23	0	0	0	0	1	1	0	0	0	0	1	1	1	1	1	1	1	1	1	1	1	1	1	1	1	1	1	1	1	1	1	1	1	0	1	1	1	1	0	0	0	0	1	1	0
5151_2#2	DM17138/03	K. pneumoniae	0,0,429,0,44,8,0,0,0,0	23	0	0	0	0	1	1	0	0	0	0	1	1	1	1	1	1	1	1	1	1	1	1	1	1	1	1	1	1	1	1	1	1	1	0	1	1	1	1	0	0	0	0	1	1	0
5151_2#3	DM17337/04	K. pneumoniae	0,0,809,0,0,0,0,0,*,*	10377	0	0	0	0	1	1	0	0	0	0	1	1	1	1	1	1	1	1	1	1	1	1	1	1	1	1	1	1	1	1	1	1	1	0	1	1	1	1	0	0	0	0	1	1	0
5151_2#4	DM11825/05	K. pneumoniae	0,0,429,0,44,4,0,0,*,*	23	0	0	0	0	1	1	0	0	0	0	1	1	1	1	1	1	1	1	1	1	1	1	1	1	1	1	1	1	1	1	1	1	1	0	1	1	1	1	0	0	0	0	1	1	0
5151_2#5	DB270/04	K. pneumoniae	0,0,147,1,0,8,0,*,*,*	48	0	0	0	0	1	1	0	0	0	0	1	1	1	1	1	1	1	1	1	1	1	1	1	1	1	1	1	1	1	1	1	1	1	0	1	1	1	1	0	0	0	0	0	0	0
5151_2#6	DU8882/04	K. pneumoniae	0,0,91,1,*,*,*,*,*,*	359	0	0	0	0	1	1	0	0	0	0	1	1	1	1	1	1	1	1	1	1	1	1	1	1	1	1	1	1	1	1	1	1	1	0	1	1	1	1	0	0	0	0	1	1	0
5151_2#7	QMP B2-340	K. variicola subsp. variicola	1,0,248,0,0,0,0,0,*,*	10385	0	0	0	0	1	1	0	0	0	0	1	1	1	1	1	1	1	1	1	1	1	1	1	1	1	1	1	1	1	1	1	1	1	0	0	0	0	0	0	0	0	0	1	1	0
5151_2#8	DX259/08	K. pneumoniae	0,0,322,1,1,1,0,0,0,0	2121	0	0	0	0	1	1	0	0	0	0	1	1	1	1	1	1	1	1	1	1	1	1	1	1	1	1	1	1	1	1	1	1	1	0	1	1	1	1	0	0	0	0	1	1	0
5151_2#9	DR85/08	K. quasipneumoniae subsp. similipneumoniae	2,1,117,0,0,0,0,0,*,*	10378	0	0	0	0	1	1	0	0	0	0	1	1	1	1	1	1	1	1	1	1	1	1	1	1	1	1	1	1	1	1	1	1	1	0	0	0	0	0	0	0	0	0	0	0	0
5151_3#1	QMP B2-483	K. variicola subsp. variicola	1,0,82,0,1,0,0,0,0,0	205	0	0	0	0	1	1	0	0	0	0	1	1	1	1	1	1	1	1	1	1	1	1	1	1	1	1	1	1	1	1	1	1	1	0	1	1	1	1	0	0	0	0	0	0	0
5151_3#2	QMP B2-563	K. pneumoniae	0,0,792,0,0,0,0,0,*,*	10387	0	0	0	0	1	1	0	0	0	0	1	1	1	1	1	1	1	1	1	1	1	1	1	1	1	1	1	1	1	1	1	1	1	0	1	1	1	1	0	0	0	0	1	1	0
5151_3#9	QMP M1-044	K. pneumoniae	0,0,534,0,2,0,0,*,*,*	10352	0	0	0	0	1	1	0	0	0	0	1	1	1	1	1	1	1	1	1	1	1	1	1	1	1	1	1	1	1	1	1	1	1	0	0	0	1	1	0	0	0	0	0	0	0
5151_5#10	QMP M1-765	K. variicola subsp. variicola	1,0,472,0,0,*,*,*,*,*	10908	0	0	0	0	1	1	0	0	0	0	1	1	1	1	1	1	1	1	1	1	1	1	1	1	1	1	1	1	1	1	1	1	1	0	0	0	0	0	0	0	0	0	1	1	0
5151_5#12	QMP M1-771	K. pneumoniae	0,0,13,41,0,0,0,0,0,0	34	0	0	0	0	1	1	0	0	0	0	1	1	1	1	1	1	1	1	1	1	1	1	1	1	1	1	1	1	1	1	1	1	1	0	1	1	1	1	0	0	0	0	1	1	0
5151_5#2	QMP M1-559	K. pneumoniae	0,0,1516,0,0,0,0,0,0,0	11853	0	0	0	0	1	1	0	0	0	0	1	1	1	1	1	1	1	1	1	1	1	1	1	1	1	1	1	1	1	1	1	1	1	0	1	1	1	1	0	0	0	0	1	1	0
5151_5#4	QMP M1-561	K. pneumoniae	0,0,16,0,*,*,*,*,*,*	228	0	0	0	0	1	1	0	0	0	0	1	1	1	1	1	1	1	1	1	1	1	1	0	0	1	1	0	0	1	1	1	1	1	0	1	1	1	1	0	0	0	0	1	1	0
5151_6#10	QMP M1-413	K. pneumoniae	0,0,165,3,0,0,1,0,0,0	221	0	0	0	0	1	1	0	0	0	0	1	1	1	1	1	1	1	1	1	1	1	1	1	1	1	1	1	1	1	1	1	1	1	0	1	1	1	1	0	0	0	0	0	0	0
5151_6#11	QMP M1-415	K. pneumoniae	0,0,165,3,0,0,1,1,0,0	221	0	0	0	0	1	1	0	0	0	0	1	1	1	1	1	1	1	1	1	1	1	1	1	1	1	1	1	1	1	1	1	1	1	0	1	1	1	1	0	0	0	0	0	0	0
5151_6#12	QMP M1-428	K. variicola subsp. variicola	1,0,254,0,0,0,0,0,*,*	10389	0	0	0	0	1	1	0	0	0	0	1	1	1	1	1	1	1	1	1	1	1	1	1	1	1	1	1	1	1	1	1	1	1	0	0	0	0	0	0	0	0	0	0	0	0
5151_6#1	QMP M1-200	K. pneumoniae	0,0,398,0,4,0,0,0,0,0	116	0	0	0	0	1	1	0	0	0	0	1	1	1	1	1	1	1	1	1	1	1	1	1	1	1	1	1	1	1	1	1	1	1	0	1	1	1	1	0	0	0	0	1	1	0
5151_6#2	QMP M1-217	K. pneumoniae	0,0,366,1,0,0,0,0,0,0	234	0	0	0	0	1	1	0	0	0	0	1	1	1	1	1	1	1	1	1	1	1	1	1	1	1	1	1	1	1	1	1	1	1	0	1	1	1	1	0	0	0	0	1	1	0
5151_6#3	QMP M1-218	K. pneumoniae	0,0,652,0,0,0,0,0,*,*	10388	0	0	0	0	1	1	0	0	0	0	1	1	1	1	1	1	1	1	1	1	1	1	1	1	1	1	1	1	1	1	1	1	1	0	1	1	1	1	0	0	0	0	1	1	0
5151_6#4	QMP M1-220	K. pneumoniae	0,0,194,1,0,0,0,0,0,0	378	0	0	0	0	1	1	0	0	0	0	1	1	1	1	1	1	1	1	1	1	1	1	1	1	1	1	1	1	1	1	1	1	1	0	1	1	1	1	0	0	0	0	0	0	0
5151_6#5	QMP M1-222	K. pneumoniae	0,0,1186,0,0,0,0,0,0,0	10907	0	0	0	0	0	0	0	0	0	0	1	1	1	1	1	1	1	1	1	1	1	1	1	1	1	1	1	1	1	1	1	1	1	0	1	1	1	1	0	0	0	0	1	1	0
5151_6#6	QMP M1-375	K. pneumoniae	0,0,255,0,2,0,0,*,*,*	185	0	0	0	0	0	0	0	0	0	0	1	1	1	1	1	1	1	1	1	1	1	1	1	1	1	1	1	1	1	1	1	1	1	0	1	1	1	1	0	0	0	0	1	1	0
5151_6#7	QMP M1-376	K. pneumoniae	0,0,16,0,2,0,0,0,0,0	228	0	0	0	0	1	1	0	0	0	0	1	1	1	1	1	1	1	1	1	1	1	1	1	1	1	1	1	1	1	1	1	1	1	0	1	1	1	1	0	0	0	0	1	1	0
5151_6#8	QMP M1-378	K. pneumoniae	0,0,46,6,0,0,0,2,0,0	76	0	0	0	0	1	1	0	0	0	0	1	1	1	1	1	1	1	1	1	1	1	1	1	1	1	1	1	1	1	1	1	1	1	0	1	1	1	1	0	0	0	0	1	1	0
5151_6#9	QMP M1-406	K. pneumoniae	0,0,504,1,0,0,0,*,*,*	10111	0	0	0	0	1	1	0	0	0	0	1	1	1	1	1	1	1	1	1	1	1	1	1	1	1	1	1	1	1	1	1	1	1	0	1	1	1	1	0	0	0	0	0	0	0
5193_1#10	1892m	K. variicola subsp. variicola	1,0,71,4,0,0,0,0,0,0	344	0	0	0	0	1	1	0	0	0	0	1	1	1	1	1	1	1	1	1	1	1	1	1	1	1	1	1	1	1	1	1	1	1	0	1	1	1	1	0	0	0	0	0	0	0
5193_1#11	08-1177m	K. pneumoniae	0,0,88,0,0,3,0,0,1,0	231	0	0	0	0	1	1	0	0	0	0	1	1	1	1	1	1	1	1	1	1	1	1	1	1	1	1	1	1	1	1	1	1	1	0	1	1	1	1	0	0	0	0	1	1	0
5193_1#12	UV937	K. pneumoniae	0,0,22,2,54,0,0,0,*,*	17	0	0	0	0	1	1	0	0	0	0	1	1	1	1	1	1	1	1	1	1	1	1	1	1	1	1	1	1	1	1	1	1	1	0	1	1	1	1	0	0	0	0	1	1	0
5193_1#1	59M	K. pneumoniae	0,0,88,0,0,3,0,0,1,0	231	0	0	0	0	1	1	0	0	0	0	1	1	1	1	1	1	1	1	1	1	1	1	1	1	1	1	1	1	1	1	1	1	1	0	1	1	1	1	0	0	0	0	1	1	0
5193_1#4	07-0003m	K. pneumoniae	0,0,429,0,70,0,0,0,0,0	23	0	0	0	0	1	1	0	0	0	0	1	1	1	1	1	1	1	1	1	1	1	1	1	1	1	1	1	1	1	1	1	1	1	0	1	1	1	1	0	0	0	0	0	0	0
5193_1#5	09-0079m	K. pneumoniae	0,0,88,0,0,3,0,0,1,0	231	0	0	0	0	1	1	0	0	0	0	1	1	1	1	1	1	1	1	1	1	1	1	1	1	1	1	1	1	1	1	1	1	1	0	1	1	1	1	0	0	0	0	1	1	0
5193_1#8	08-475T	K. pneumoniae	0,0,429,0,4,13,0,0,*,*	23	0	0	0	0	1	1	0	0	0	0	1	1	1	1	1	1	1	1	1	1	1	1	1	1	1	1	1	1	1	1	1	1	1	0	1	1	1	1	0	0	0	0	1	1	0
5193_1#9	08-058D	K. pneumoniae	0,0,88,0,0,3,0,0,1,0	231	0	0	0	0	1	1	0	0	0	0	1	1	1	1	1	1	1	1	1	1	1	1	1	1	1	1	1	1	1	1	1	1	1	0	1	1	1	1	0	0	0	0	1	1	0
5193_2#10	K38An	K. quasipneumoniae subsp. similipneumoniae	2,1,147,0,0,0,0,0,0,0	10381	0	0	0	0	1	1	0	0	0	0	1	1	1	1	1	1	1	1	1	1	1	1	1	1	1	1	1	1	1	1	1	1	1	0	0	0	0	0	0	0	0	0	1	1	0
5193_2#11	K53N	K. pneumoniae	0,0,10,0,1,0,1,0,0,0	10009	0	0	0	0	1	1	0	0	0	0	1	1	1	1	1	1	1	1	1	1	1	1	1	1	1	1	1	1	1	1	1	1	1	0	1	1	1	1	0	0	0	0	1	1	0
5193_2#12	K77An	K. pneumoniae	0,0,303,2,0,0,0,0,0,0	2054	0	0	0	0	1	1	0	0	0	0	1	1	1	1	1	1	1	1	1	1	1	1	1	1	1	1	1	1	1	1	1	1	1	0	1	1	1	1	0	0	0	0	1	1	0
5193_2#1	UV1172	K. pneumoniae	0,0,10,0,1,0,1,*,*,*	10009	0	0	0	0	1	1	0	0	0	0	1	1	1	1	1	1	1	1	1	1	1	1	1	1	1	1	1	1	1	1	1	1	1	0	1	1	1	1	0	0	0	0	1	1	0
5193_2#2	NCSR101	K. pneumoniae	0,0,105,0,30,0,0,0,*,*	258	0	0	0	0	1	1	0	0	0	0	1	1	1	1	1	1	1	1	1	1	1	1	1	1	1	1	1	1	1	1	1	1	1	0	1	1	1	1	0	0	0	0	0	0	0
5193_2#3	NCSR130	K. quasipneumoniae subsp. similipneumoniae	2,1,98,0,0,0,0,0,0,0	10383	0	0	0	0	1	1	0	0	0	0	1	1	1	1	1	1	1	1	1	1	1	1	1	1	1	1	1	1	1	1	1	1	1	0	0	0	0	0	0	0	0	0	0	0	0
5193_2#4	BAL073	K. quasipneumoniae subsp. similipneumoniae	2,1,174,0,0,0,0,*,*,*	10905	0	0	0	0	1	1	0	0	0	0	1	1	1	1	1	1	1	1	1	1	1	1	1	1	1	1	1	1	1	1	1	1	1	0	0	0	0	0	0	0	0	0	0	0	0
5193_2#5	UV1625	K. pneumoniae	0,0,128,8,0,0,0,0,0,0	540	0	0	0	0	1	1	0	0	0	0	1	1	1	1	1	1	1	1	1	1	1	1	1	1	1	1	1	1	1	1	1	1	1	0	1	1	1	1	0	0	0	0	1	1	0
5193_2#6	UV1714	K. pneumoniae	0,0,303,2,0,0,0,1,0,0	2054	0	0	0	0	1	1	0	0	0	0	1	1	1	1	1	1	1	1	1	1	1	1	1	1	1	1	1	1	1	1	1	1	1	0	1	1	1	1	0	0	0	0	1	1	0
5193_2#7	QMP B2-176	K. pneumoniae	0,0,379,0,0,1,0,*,*,*	610	0	0	0	0	1	1	0	0	0	0	0	0	0	0	0	0	0	0	0	0	0	0	0	0	0	0	0	0	0	0	0	0	0	0	1	1	1	1	0	0	0	0	1	1	0
5193_2#8	K21Sp	K. pneumoniae	0,0,87,0,1,0,0,0,*,*	383	0	0	0	0	1	1	0	0	0	0	1	1	1	1	1	1	1	1	1	1	1	1	1	1	1	1	1	1	1	1	1	1	1	0	1	1	1	1	0	0	0	0	1	1	0
5193_2#9	K35N	K. pneumoniae	0,0,10,0,1,0,1,0,0,0	10009	0	0	0	0	1	1	0	0	0	0	1	1	1	1	1	1	1	1	1	1	1	1	1	1	1	1	1	1	1	1	1	1	1	0	1	1	1	1	0	0	0	0	1	1	0
5193_3#10	B-013-I-a-2	K. pneumoniae	0,0,80,13,0,0,0,0,*,*	107	0	0	0	0	1	1	0	0	0	0	1	1	1	1	1	1	1	1	1	1	1	1	1	1	1	1	1	1	1	1	1	1	1	0	1	1	1	1	0	0	0	0	1	1	0
5193_3#11	C-017-I-a-1	K. quasipneumoniae subsp. similipneumoniae	2,1,0,4,0,0,0,0,*,*	1770	0	0	0	0	1	1	0	0	0	0	1	1	1	1	1	1	1	1	1	1	1	1	1	1	1	1	1	1	1	1	1	1	1	0	0	0	0	0	0	0	0	0	0	0	0
5193_3#12	D-022-I-b-1	K. pneumoniae	0,0,825,0,0,0,0,0,*,*	10376	0	0	0	0	1	1	0	0	0	0	1	1	1	1	1	1	1	1	1	1	1	1	1	1	1	1	1	1	1	1	1	1	1	0	1	1	1	1	0	0	0	0	0	0	0
5193_3#1	K268An	K. quasipneumoniae subsp. similipneumoniae	2,1,2,0,4,0,0,0,*,*	334	0	0	0	0	1	1	0	0	0	0	1	1	1	1	1	1	1	1	1	1	1	1	1	1	1	1	1	1	1	1	1	1	1	0	0	0	0	0	0	0	0	0	0	0	0
5193_3#4	K280N	K. pneumoniae	0,0,13,27,0,0,0,0,0,0	34	0	0	0	0	1	1	0	0	0	0	1	1	1	1	1	1	1	1	1	1	1	1	1	1	1	1	1	1	1	1	1	1	1	0	1	1	1	1	0	0	0	0	1	1	0
5193_3#5	K282Ax	K. pneumoniae	0,0,147,1,0,2,0,3,*,*	48	0	0	0	0	1	1	0	0	0	0	1	1	1	1	1	1	1	1	1	1	1	1	1	1	1	1	1	1	1	1	1	1	1	0	1	1	1	1	0	0	0	0	0	0	0
5193_3#6	K290N	K. pneumoniae	0,0,126,0,0,0,6,0,0,0	1	0	0	0	0	1	1	0	0	0	0	1	1	1	1	1	1	1	1	1	1	1	1	1	1	1	1	1	1	1	1	1	1	1	0	1	1	1	1	0	0	0	0	1	1	0
5193_3#7	K296N	K. pneumoniae	0,0,797,0,0,0,0,0,*,*	10380	0	0	0	0	1	1	0	0	0	0	1	1	1	1	1	1	1	1	1	1	1	1	1	1	1	1	1	1	1	1	1	1	1	0	1	1	1	1	0	0	0	0	1	1	0
5193_3#8	K307An	K. pneumoniae	0,0,197,0,4,0,29,0,0,0	147	0	0	0	0	1	1	0	0	0	0	1	1	1	1	1	1	1	1	1	1	1	1	1	1	1	1	1	1	1	1	1	1	1	0	1	1	1	1	0	0	0	0	1	1	0
5193_3#9	A-003-I-a-1	K. pneumoniae	0,0,300,4,0,0,0,0,0,0	2411	0	0	0	0	1	1	0	0	0	0	1	1	1	1	1	1	1	1	1	1	1	1	1	1	1	1	1	1	1	1	1	1	1	0	1	1	1	1	0	0	0	0	1	1	0
5193_5#10	EW-29-R-MAG	K. pneumoniae	0,0,98,6,0,0,0,0,*,*	13	0	0	0	0	0	0	0	0	0	0	1	1	1	1	1	1	1	1	1	1	1	1	1	1	1	1	1	1	1	1	1	1	1	0	1	1	1	1	0	0	0	0	0	0	0
5193_5#11	EW-33-R-MAC-2	K. pneumoniae	0,0,98,2,7,0,0,0,*,*	13	0	0	0	0	0	0	0	0	0	0	1	1	1	1	1	1	1	1	1	1	1	1	1	1	1	1	1	1	1	1	1	1	1	0	1	1	1	1	0	0	0	0	0	0	0
5193_5#12	EW-44-R-MAG-1	K. pneumoniae	0,0,29,17,0,0,0,*,*,*	268	0	0	0	0	1	1	0	0	0	0	1	1	1	1	1	1	1	1	1	1	1	1	1	1	1	1	1	1	1	1	1	1	1	0	1	1	1	1	0	0	0	0	1	1	0
5193_5#1	D-026-I-b-1	K. pneumoniae	0,0,22,7,0,3,0,0,0,0	17	0	0	0	0	1	1	0	0	0	0	1	1	1	1	1	1	1	1	1	1	1	1	1	1	1	1	1	1	1	1	1	1	1	0	1	1	1	1	0	0	0	0	1	1	0
5193_5#2	015-CN-2	K. pneumoniae	0,0,605,2,0,0,0,0,*,*	10300	0	0	0	0	1	1	0	0	0	0	1	1	1	1	1	1	1	1	1	1	1	1	1	1	1	1	1	1	1	1	1	1	1	0	1	1	1	1	0	0	0	0	0	0	0
5193_5#4	033-CAZ-1	K. quasipneumoniae subsp. similipneumoniae	2,1,27,0,2,0,0,0,0,0	1822	0	0	0	0	1	1	0	0	0	0	1	1	1	1	1	1	1	1	1	1	1	1	1	1	1	1	1	1	1	1	1	1	1	0	0	0	0	0	0	0	0	0	1	1	0
5193_5#6	073-CN-2	K. quasipneumoniae subsp. similipneumoniae	2,1,89,0,0,0,0,0,*,*	10372	0	0	0	0	1	1	0	0	0	0	1	1	1	1	1	1	1	1	1	1	1	1	1	1	1	1	1	1	1	1	1	1	1	0	0	0	0	0	0	0	0	0	0	0	0
5193_5#7	QMP B2-223	K. pneumoniae	0,0,102,2,0,0,1,0,0,0	186	0	0	0	0	1	1	0	0	0	0	1	1	1	1	1	1	1	1	1	1	1	1	1	1	1	1	1	1	1	1	1	1	1	0	1	1	1	1	0	0	0	0	1	1	0
5193_5#8	EW-20-R-MAG-1	K. pneumoniae	0,0,980,0,0,0,0,0,0,0	10903	0	0	0	0	1	1	0	0	0	0	1	1	1	1	1	1	1	1	1	1	1	1	1	1	1	1	1	1	1	1	1	1	1	0	1	1	1	1	0	0	0	0	1	1	0
5193_5#9	EW-20-R-MAC-1	K. pneumoniae	0,0,46,1,7,0,0,0,0,0	76	0	0	0	0	1	1	0	0	0	0	1	1	1	1	1	1	1	1	1	1	1	1	1	1	1	1	1	1	1	1	1	1	1	0	1	1	1	1	0	0	0	0	1	1	0
5193_6#10	Kp-Miami	K. pneumoniae	0,0,773,0,0,0,0,0,0,0	10382	0	0	0	0	1	1	0	0	0	0	1	1	1	1	1	1	1	1	1	1	1	1	1	1	1	1	1	1	1	1	1	1	1	0	1	1	1	1	0	0	0	0	0	0	0
5193_6#1	EW-60-R-MAG-2	K. quasipneumoniae subsp. similipneumoniae	2,1,46,0,1,0,0,*,*,*	2131	0	0	0	0	1	1	0	0	0	0	1	1	1	1	1	1	1	1	1	1	1	1	1	1	1	1	1	1	1	1	1	1	1	0	0	0	0	0	0	0	0	0	0	0	0
5193_6#2	EW-67-R-MAC	K. pneumoniae	0,0,676,0,0,0,0,*,*,*	10379	0	0	0	0	1	1	0	0	0	0	1	1	1	1	1	1	1	1	1	1	1	1	1	1	1	1	1	1	1	1	1	1	1	0	1	1	1	1	0	0	0	0	1	1	0
5193_6#3	EW-68-R-MAC-1	K. pneumoniae	0,0,221,1,50,0,0,0,0,0	111	0	0	0	0	1	1	0	0	0	0	1	1	1	1	1	1	1	1	1	1	1	1	1	1	1	1	1	1	1	1	1	1	1	0	1	1	1	1	0	0	0	0	1	1	0
5193_6#4	EW-85-R-MAN	K. pneumoniae	0,0,29,14,0,0,0,0,0,0	268	0	0	0	0	1	1	0	0	0	0	1	1	1	1	1	1	1	1	1	1	1	1	1	1	1	1	1	1	1	1	1	1	1	0	1	1	1	1	0	0	0	0	1	1	0
5193_6#5	KpV513	K. pneumoniae	0,0,384,2,0,1,0,0,*,*	60	0	0	0	0	1	1	0	0	0	0	1	1	1	1	1	1	1	1	1	1	1	1	1	1	1	1	1	1	1	1	1	1	1	0	1	1	1	1	0	0	0	0	0	0	0
5193_6#6	MM50237	K. pneumoniae	0,0,407,0,1,1,1,0,0,0	198	0	0	0	0	1	1	0	0	0	0	1	1	1	1	1	1	1	1	1	1	1	1	1	1	1	1	1	1	1	1	1	1	1	0	1	1	1	1	0	0	0	0	1	1	0
5193_6#7	QMP B2-228	K. pneumoniae	0,0,220,7,15,0,0,*,*,*	152	0	0	0	0	1	1	0	0	0	0	1	1	1	1	1	1	1	1	1	1	1	1	1	1	1	1	1	1	1	1	1	1	1	0	1	1	1	1	0	0	0	0	1	1	0
5193_6#8	206535	K. pneumoniae	0,0,221,1,27,0,0,0,0,0	111	0	0	0	0	1	1	0	0	0	0	1	1	1	1	1	1	1	1	1	1	1	1	1	1	1	1	1	1	1	1	1	1	1	0	1	1	1	1	0	0	0	0	1	1	0
5193_6#9	7085	K. pneumoniae	0,0,384,2,0,0,0,0,0,0	60	0	0	0	0	1	1	0	0	0	0	1	1	1	1	1	1	1	1	1	1	1	1	1	1	1	1	1	1	1	1	1	1	1	0	1	1	1	1	0	0	0	0	0	0	0
5193_7#10	UI 4256	K. quasipneumoniae subsp. similipneumoniae	2,1,146,0,0,0,0,0,0,0	10391	0	0	0	0	1	1	0	0	0	0	1	1	1	1	1	1	1	1	1	1	1	1	1	1	1	1	1	1	1	1	1	1	1	0	0	0	0	0	0	0	0	0	0	0	0
5193_7#1	U 12567	K. pneumoniae	0,0,0,0,2,0,0,31,*,*	15	0	0	0	0	1	1	0	0	0	0	1	1	1	1	1	1	1	1	1	1	1	1	1	1	1	1	1	1	1	1	1	1	1	0	1	1	1	1	0	0	0	0	1	1	0
5193_7#2	U 13792/2	K. pneumoniae	0,0,197,0,0,0,0,5,0,0	147	0	0	0	0	1	1	0	0	0	0	1	1	1	1	1	1	1	1	1	1	1	1	1	1	1	1	1	1	1	1	1	1	1	0	1	1	1	1	0	0	0	0	1	1	0
5193_7#3	U 16821	K. pneumoniae	0,0,355,0,3,1,0,0,0,0	530	0	0	0	0	1	1	0	0	0	0	1	1	1	1	1	1	1	1	1	1	1	1	1	1	1	1	1	1	1	1	1	1	1	0	1	1	1	1	0	0	0	0	0	0	0
5193_7#5	UI 522	K. pneumoniae	0,0,802,0,1,0,0,0,*,*	10392	0	0	0	0	1	1	0	0	0	0	1	1	1	1	1	1	1	1	1	1	1	1	1	1	1	1	1	1	1	1	1	1	1	0	1	1	1	1	0	0	0	0	1	1	0
5193_7#6	UI 2213	K. pneumoniae	0,0,131,5,5,*,*,*,*,*	35	0	0	0	0	1	1	0	0	0	0	1	1	1	1	1	1	1	1	1	1	1	1	1	1	1	1	1	1	1	1	1	1	1	0	1	1	1	1	0	0	0	0	1	1	0
5193_7#7	QMP B2-252	K. pneumoniae	0,0,824,2,0,0,0,0,0,0	10702	0	0	0	0	1	1	0	0	0	0	1	1	1	1	1	1	1	1	1	1	1	1	1	1	1	1	1	1	1	1	1	1	1	0	1	1	1	1	0	0	0	0	0	0	0
5193_7#8	UI 2877	K. quasipneumoniae subsp. similipneumoniae	2,1,112,1,0,0,0,0,0,0	10643	0	0	0	0	1	1	0	0	0	0	1	1	1	1	1	1	1	1	1	1	1	1	1	1	1	1	1	1	1	1	1	1	1	0	0	0	0	0	0	0	0	0	0	0	0
5193_7#9	UI 3324	K. pneumoniae	0,0,88,2,0,1,0,0,*,*	231	0	0	0	0	1	1	0	0	0	0	1	1	1	1	1	1	1	1	1	1	1	1	1	1	1	1	1	1	1	1	1	1	1	0	1	1	1	1	0	0	0	0	1	1	0
5193_8#10	DU38032/05	K. pneumoniae	0,0,105,0,3,0,1,0,33,0	258	0	0	0	0	1	1	0	0	0	0	1	1	1	1	1	1	1	1	1	1	1	1	1	1	1	1	1	1	1	1	1	1	1	0	1	1	1	1	0	0	0	0	0	0	0
5193_8#11	DM1159/01	K. pneumoniae	0,0,391,0,0,0,3,2,0,0	65	0	0	0	0	1	1	0	0	0	0	1	1	1	1	1	1	1	1	1	1	1	1	1	1	1	1	1	1	1	1	1	1	1	0	1	1	1	1	0	0	0	0	1	1	0
5193_8#12	DR19891/02	K. pneumoniae	0,0,279,1,1,0,0,0,*,*	3583	0	0	0	0	1	1	0	0	0	0	1	1	1	1	1	1	1	1	1	1	1	1	1	1	1	1	1	1	1	1	1	1	1	0	1	1	1	1	0	0	0	0	0	0	0
5193_8#1	DM23092/04	K. pneumoniae	0,0,105,0,0,0,12,0,0,0	258	0	0	0	0	1	1	0	0	0	0	1	1	1	1	1	1	1	1	1	1	1	1	1	1	1	1	1	1	1	1	1	1	1	0	1	1	1	1	0	0	0	0	0	0	0
5193_8#2	DB44834/96	K. pneumoniae	0,0,87,8,0,0,0,0,*,*	383	0	0	0	0	1	1	0	0	0	0	1	1	1	1	1	1	1	1	1	1	1	1	1	1	1	1	1	1	1	1	1	1	1	0	1	1	1	1	0	0	0	0	1	1	0
5193_8#3	DU4033/04	K. pneumoniae	0,0,105,0,3,0,1,0,0,0	258	0	0	0	0	1	1	0	0	0	0	1	1	1	1	1	1	1	1	1	1	1	1	1	1	1	1	1	1	1	1	1	1	1	0	1	1	1	1	0	0	0	0	0	0	0
5193_8#4	DB11802/05	K. pneumoniae	0,0,22,24,0,0,1,0,*,*	17	0	0	0	0	1	1	0	0	0	0	1	1	1	1	1	1	1	1	1	1	1	1	1	1	1	1	1	1	1	1	1	1	1	0	1	1	1	1	0	0	0	0	1	1	0
5193_8#5	DR5092/05	K. pneumoniae	0,0,105,0,31,0,0,0,*,*	258	0	0	0	0	1	1	0	0	0	0	1	1	1	1	1	1	1	1	1	1	1	1	1	1	1	1	1	1	1	1	1	1	1	0	1	1	1	1	0	0	0	0	0	0	0
5193_8#6	DU10252/04	K. pneumoniae	0,0,105,0,3,0,1,0,*,*	258	0	0	0	0	1	1	0	0	0	0	1	1	1	1	1	1	1	1	1	1	1	1	1	1	1	1	1	1	1	1	1	1	1	0	1	1	1	1	0	0	0	0	0	0	0
5193_8#7	QMP B2-288	K. variicola subsp. variicola	1,0,221,0,0,0,0,0,0,0	10384	0	0	0	0	1	1	0	0	0	0	1	1	1	1	1	1	1	1	1	1	1	1	1	1	1	1	1	1	1	1	1	1	1	0	1	1	1	1	0	0	0	0	0	0	0
5193_8#8	DU33062/05	K. pneumoniae	0,0,0,0,2,0,0,109,0,0	15	0	0	0	0	1	1	0	0	0	0	1	1	1	1	1	1	1	1	1	1	1	1	1	1	1	1	1	1	1	1	1	1	1	0	1	1	1	1	0	0	0	0	1	1	0
5193_8#9	DU35427/05	K. quasipneumoniae subsp. similipneumoniae	2,1,15,1,2,0,0,0,0,0	138	0	0	0	0	1	1	0	0	0	0	1	1	1	1	1	1	1	1	1	1	1	1	1	1	1	1	1	1	1	1	1	1	1	0	0	0	0	0	0	0	0	0	1	1	0
5197_2#10	K261An	K. pneumoniae	0,0,41,1,0,*,*,*,*,*	3630	0	0	0	0	1	1	0	0	0	0	1	1	1	1	1	1	1	1	1	1	1	1	1	1	1	1	1	1	1	1	1	1	1	0	1	1	1	1	0	0	0	0	1	1	0
5197_2#11	K262N	K. pneumoniae	0,0,22,7,3,*,*,*,*,*	17	0	0	0	0	1	1	0	0	0	0	1	1	1	1	1	1	1	1	1	1	1	1	1	1	1	1	1	1	1	1	1	1	1	0	1	1	1	1	0	0	0	0	1	1	0
5197_2#12	K263An	K. quasipneumoniae subsp. similipneumoniae	2,1,174,0,0,0,0,0,*,*	10905	0	0	0	0	1	1	0	0	0	0	1	1	1	1	1	1	1	1	1	1	1	1	1	1	1	1	1	1	1	1	1	1	1	0	0	0	0	0	0	0	0	0	0	0	0
5197_2#1	K86N	K. pneumoniae	0,0,87,9,0,0,0,0,*,*	383	0	0	0	0	1	1	0	0	0	0	1	1	1	1	1	1	1	1	1	1	1	1	1	1	1	1	1	1	1	1	1	1	1	0	1	1	1	1	0	0	0	0	1	1	0
5197_2#2	K102An	K. pneumoniae	0,0,1,1,37,0,0,0,*,*	14	0	0	0	0	1	1	0	0	0	0	1	1	1	1	1	1	1	1	1	1	1	1	1	1	1	1	1	1	1	1	1	1	1	0	1	1	1	1	0	0	0	0	1	1	0
5197_2#3	K113N	K. pneumoniae	0,0,128,2,2,0,0,0,*,*	540	0	0	0	0	1	1	0	0	0	0	1	1	1	1	1	1	1	1	1	1	1	1	1	1	1	1	1	1	1	1	1	1	1	0	1	1	1	1	0	0	0	0	1	1	0
5197_2#4	K215Ax	K. quasipneumoniae subsp. similipneumoniae	2,1,185,0,0,*,*,*,*,*	10904	0	0	0	0	1	1	0	0	0	0	1	1	1	1	1	1	1	1	1	1	1	1	1	1	1	1	1	1	1	1	1	1	1	0	0	0	0	0	0	0	0	0	0	0	0
5197_2#5	K222Ca	K. quasipneumoniae subsp. similipneumoniae	2,1,185,0,*,*,*,*,*,*	10904	0	0	0	0	1	1	0	0	0	0	1	1	1	1	1	1	1	1	1	1	1	1	1	1	1	1	1	1	1	1	1	1	1	0	0	0	0	0	0	0	0	0	0	0	0
5197_2#6	K228An	K. pneumoniae	0,0,336,0,2,0,0,*,*,*	1269	0	0	0	0	1	1	0	0	0	0	1	1	1	1	1	1	1	1	1	1	1	1	1	1	1	1	1	1	1	1	1	1	1	0	0	0	0	0	0	0	0	0	1	1	0
5197_2#7	QMP B2-211	K. pneumoniae	0,0,109,25,13,1,0,0,0,0	37	0	0	0	0	1	1	0	0	0	0	1	1	1	1	1	1	1	1	1	1	1	1	1	1	1	1	1	1	1	1	1	1	1	0	1	1	1	1	0	0	0	0	1	1	0
5197_2#8	K231An	K. pneumoniae	0,0,448,2,0,*,*,*,*,*	10080	0	0	0	0	1	1	0	0	0	0	1	1	1	1	1	1	1	1	1	1	1	1	1	1	1	1	1	1	1	1	1	1	1	0	1	1	1	1	0	0	0	0	1	1	0
5197_2#9	K242An	K. pneumoniae	0,0,106,0,0,2,1,0,0,0	395	0	0	0	0	0	0	0	0	0	0	1	1	1	1	1	1	1	1	1	1	1	1	1	1	1	1	1	1	1	1	1	1	1	0	1	1	1	1	0	0	0	0	0	0	0
5197_7#1	AF 3927	K. pneumoniae	0,0,131,1,68,0,0,0,*,*	35	0	0	0	0	1	1	0	0	0	0	1	1	1	1	1	1	1	1	1	1	1	1	1	1	1	1	1	1	1	1	1	1	1	0	1	1	1	1	0	0	0	0	1	1	0
5197_7#2	Pus 4878	K. pneumoniae	0,0,292,1,3,0,0,0,*,*	1496	0	0	0	0	0	0	0	0	0	0	1	1	1	1	1	1	1	1	1	1	1	1	1	1	1	1	1	1	1	1	1	1	1	0	1	1	1	1	0	0	0	0	1	1	0
5197_7#3	Pus 9314/2	K. pneumoniae	0,0,429,0,4,6,2,0,0,0	23	0	0	0	0	1	1	0	0	0	0	1	1	1	1	1	1	1	1	1	1	1	1	1	1	1	1	1	1	1	1	1	1	1	0	1	1	1	1	0	0	0	0	1	1	0
5197_7#4	LF 7160	K. pneumoniae	0,0,0,0,2,0,0,106,0,0	15	0	0	0	0	1	1	0	0	0	0	1	1	1	1	1	1	1	1	1	1	1	1	1	1	1	1	1	1	1	1	1	1	1	0	1	1	1	1	0	0	0	0	1	1	0
5197_7#5	Pus 13542	K. variicola subsp. variicola	1,0,414,0,0,0,0,0,0,0	10906	0	0	0	0	1	1	0	0	0	0	1	1	1	1	1	1	1	1	1	1	1	1	1	1	1	1	1	1	1	1	1	1	1	0	1	1	1	1	0	0	0	0	0	0	0
5197_7#6	Pus 15007	K. pneumoniae	0,0,181,1,4,0,0,0,*,*	133	0	0	0	0	1	1	0	0	0	0	1	1	1	1	1	1	1	1	1	1	1	1	1	1	1	1	1	1	1	1	1	1	1	0	1	1	1	1	0	0	0	0	1	1	0
5197_7#7	QMP B2-248	K. pneumoniae	0,0,109,1,41,0,0,*,*,*	37	0	0	0	0	1	1	0	0	0	0	1	1	1	1	1	1	1	1	1	1	1	1	1	1	1	1	1	1	1	1	1	1	1	0	1	1	1	1	0	0	0	0	1	1	0
5197_7#8	Pus 15987	K. pneumoniae	0,0,429,0,24,2,0,0,*,*	23	0	0	0	0	1	1	0	0	0	0	1	1	1	1	1	1	1	1	1	1	1	1	1	1	1	1	1	1	1	1	1	1	1	0	1	1	1	1	0	0	0	0	1	1	0
5197_8#11	UI 14245	K. pneumoniae	0,0,752,0,0,0,0,*,*,*	10390	0	0	0	0	1	1	0	0	0	0	1	1	1	1	1	1	1	1	1	1	1	1	1	1	1	1	1	1	1	1	1	1	1	0	1	1	1	1	0	0	0	0	0	0	0
5197_8#2	UI 6717	K. pneumoniae	0,0,22,24,40,0,0,*,*,*	17	0	0	0	0	1	1	0	0	0	0	1	1	1	1	1	1	1	1	1	1	1	1	1	1	1	1	1	1	1	1	1	1	1	0	1	1	1	1	0	0	0	0	1	1	0
5197_8#4	UI 8601	K. pneumoniae	0,0,211,2,0,0,0,0,*,*	70	0	0	0	0	1	1	0	0	0	0	1	1	1	1	1	1	1	1	1	1	1	1	1	1	1	1	1	1	1	1	1	1	1	0	1	1	1	1	0	0	0	0	1	1	0
5197_8#5	UI 9552	K. quasipneumoniae subsp. similipneumoniae	2,1,18,2,0,0,0,0,*,*	1887	0	0	0	0	1	1	0	0	0	0	1	1	1	1	1	1	1	1	1	1	1	1	1	1	1	1	1	1	1	1	1	1	1	0	0	0	0	0	0	0	0	0	0	0	0
5197_8#6	UI 10871	K. pneumoniae	0,0,147,1,0,0,0,*,*,*	48	0	0	0	0	1	1	0	0	0	0	1	1	1	1	1	1	1	1	1	1	1	1	1	1	1	1	1	1	1	1	1	1	1	0	1	1	1	1	0	0	0	0	0	0	0
5197_8#8	ST 752	K. pneumoniae	0,0,1,6,0,0,0,0,*,*	14	0	0	0	0	1	1	0	0	0	0	1	1	1	1	1	1	1	1	1	1	1	1	1	1	1	1	1	1	1	1	1	1	1	0	1	1	1	1	0	0	0	0	1	1	0
51	090813-23155	K. pneumoniae	0,0,1401,0,0,0,0,0,0,0	11473	0	0	0	0	1	1	0	0	0	0	1	1	1	1	1	1	1	1	1	1	1	1	1	1	1	1	1	1	1	1	1	1	1	0	1	1	1	1	0	0	0	0	1	1	0
55	091112-15433	K. pneumoniae	0,0,1,1,21,0,1,1,0,*	14	0	0	0	0	1	1	0	0	0	0	1	1	1	1	1	1	1	1	1	1	1	1	1	1	1	1	1	1	1	1	1	1	1	0	1	1	1	1	0	0	0	0	1	1	0
58	100212-16391	K. pneumoniae	0,0,339,1,23,0,0,0,0,0	380	0	0	0	0	1	1	0	0	0	0	1	1	1	1	1	1	1	1	1	1	1	1	1	1	1	1	1	1	1	1	1	1	1	0	1	1	1	1	0	0	0	0	1	1	0
61	100710-14507	K. pneumoniae	0,0,29,9,32,0,0,0,*,*	268	0	0	0	0	1	1	0	0	0	0	1	1	1	1	1	1	1	1	1	1	1	1	1	1	1	1	1	1	1	1	1	1	1	0	1	1	1	1	0	0	0	0	1	1	0
79	120613-40584	K. pneumoniae	0,0,22,12,62,0,0,*,*,*	17	0	0	0	0	1	1	0	0	0	0	1	1	1	1	1	1	1	1	1	1	1	1	1	1	1	1	1	1	1	1	1	1	1	0	1	1	1	1	0	0	0	0	1	1	0
7	020212-24850	K. pneumoniae	0,0,197,0,73,0,0,0,0,0	147	0	0	0	0	1	1	0	0	0	0	1	1	1	1	1	1	1	1	1	1	1	1	1	1	1	1	1	1	1	1	1	1	1	0	1	1	1	1	0	0	0	0	1	1	0
83	121212-65426	K. pneumoniae	0,0,281,0,*,*,*,*,*,*	160	0	0	0	0	1	1	0	0	0	0	1	1	1	1	1	1	1	1	1	1	1	1	1	1	1	1	1	1	1	1	1	1	1	0	1	1	1	1	0	0	0	0	1	1	0
87	130411-38618	K. pneumoniae	0,0,22,19,4,1,0,0,0,0	17	0	0	0	0	1	1	0	0	0	0	1	1	1	1	1	1	1	1	1	1	1	1	1	1	1	1	1	1	1	1	1	1	1	0	1	1	1	1	0	0	0	0	1	1	0
88	130510-30257	K. pneumoniae	0,0,391,0,0,9,0,0,0,0	65	0	0	0	0	1	1	0	0	0	0	1	1	1	1	1	1	1	1	1	1	1	1	1	1	1	1	1	1	1	1	1	1	1	0	1	1	1	1	0	0	0	0	1	1	0
89	130712-16884	K. pneumoniae	0,0,1259,0,0,0,0,0,0,0	11467	0	0	0	0	1	1	0	0	0	0	1	1	1	1	1	1	1	1	1	1	1	1	1	1	1	1	1	1	1	1	1	1	1	0	1	1	1	1	0	0	0	0	1	1	0
8	020212-29662	K. pneumoniae	0,0,429,0,109,0,0,0,0,0	23	0	0	0	0	1	1	0	0	0	0	1	1	1	1	1	1	1	1	1	1	1	1	1	1	1	1	1	1	1	1	1	1	1	0	1	1	1	1	0	0	0	0	1	1	0
93	131211-14450	K. pneumoniae	0,0,313,0,*,*,*,*,*,*	3747	0	0	0	0	1	1	0	0	0	0	1	1	1	1	1	1	1	1	1	1	1	1	1	1	1	1	1	1	1	1	1	1	1	0	1	1	1	1	0	0	0	0	1	1	0
95	141013-65180	K. pneumoniae	0,0,109,75,0,1,0,0,0,0	37	0	0	0	0	1	1	0	0	0	0	1	1	1	1	1	1	1	1	1	1	1	1	1	1	1	1	1	1	1	1	1	1	1	0	1	1	1	1	0	0	0	0	1	1	0
98	150712-17061	K. pneumoniae	0,0,128,13,*,*,*,*,*,*	540	0	0	0	0	1	1	0	0	0	0	1	1	1	1	1	1	1	1	1	1	1	1	1	1	1	1	1	1	1	1	1	1	1	0	1	1	1	1	0	0	0	0	1	1	0
9	020312-40166	K. quasipneumoniae subsp. similipneumoniae	2,1,43,*,*,*,*,*,*,*	3503	0	0	0	0	1	1	0	0	0	0	1	1	1	1	1	1	1	1	1	1	1	1	1	1	1	1	1	1	1	1	1	1	1	0	0	0	0	0	0	0	0	0	0	0	0
AH0034R_C4PNMANXX_TCCTGAGC-AAGGAGTA_L006	KSB1_7B	K. pneumoniae	0,0,567,2,0,0,0,0,0,0	10243	0	0	0	0	1	1	0	0	0	0	1	1	1	1	1	1	1	1	1	1	1	1	1	1	1	1	1	1	1	1	1	1	1	0	1	1	1	1	0	0	0	0	1	1	0
AH0034T_C4PNMANXX_AGGCAGAA-AAGGAGTA_L006	KSB1_6B	K. variicola subsp. variicola	1,0,81,0,*,*,*,*,*,*	250	0	0	0	0	1	1	0	0	0	0	1	1	1	1	1	1	1	1	1	1	1	1	1	1	1	1	1	1	1	1	1	1	1	0	1	1	1	1	0	0	0	0	0	0	0
AH0225_C4PNMANXX_CTCTCTAC-AAGGAGTA_L006	KSB1_5G	K. pneumoniae	0,0,1361,0,0,0,0,0,1,0	11624	0	0	0	0	1	1	0	0	0	0	1	1	1	1	1	1	1	1	1	1	1	1	1	1	1	1	1	1	1	1	1	1	1	0	1	1	1	1	0	0	0	0	1	1	0
AH0297_C4PNMANXX_CGAGGCTG-AAGGAGTA_L006	KSB1_4I	K. pneumoniae	0,0,51,2,0,0,0,0,0,0	1738	0	0	0	0	1	1	0	0	0	0	1	1	1	1	1	1	1	1	1	1	1	1	1	1	1	1	1	1	1	1	1	1	1	0	1	1	1	1	0	0	0	0	0	0	0
AH0352_C4PNMANXX_AAGAGGCA-AAGGAGTA_L006	KSB1_5J	K. pneumoniae	0,0,42,19,1,0,1,0,0,0	3010	0	0	0	0	1	1	0	0	0	0	1	1	1	1	1	1	1	1	1	1	1	1	1	1	1	1	1	1	1	1	1	1	1	0	1	1	1	1	0	0	0	0	0	0	0
AH0360_C4PNMANXX_GTAGAGGA-AAGGAGTA_L006	KSB1_7I	K. pneumoniae	0,0,13,48,0,0,0,0,0,0	34	0	0	0	0	1	1	0	0	0	0	1	1	1	1	1	1	1	1	1	1	1	1	1	1	1	1	1	1	1	1	1	1	1	0	1	1	1	1	0	0	0	0	1	1	0
AH0549_C4PNMANXX_AGGCAGAA-CTAAGCCT_L006	KSB2_5B	K. pneumoniae	0,0,57,1,10,0,0,1,0,0	412	0	0	0	0	1	1	0	0	0	0	1	1	1	1	1	1	1	1	1	1	1	1	1	1	1	1	1	1	1	1	1	1	1	0	1	1	1	1	0	0	0	0	1	1	0
AH0620_C4PNMANXX_GGACTCCT-CTAAGCCT_L006	KSB2_4C	K. pneumoniae	0,0,805,1,1,0,0,0,0,0	10647	0	0	0	0	1	1	0	0	0	0	1	1	1	1	1	1	1	1	1	1	1	1	1	1	1	1	1	1	1	1	1	1	1	0	1	1	1	1	0	0	0	0	1	1	0
AUSMDU00003471_S3_L001	KSB1_5H	K. pneumoniae	0,0,88,0,0,3,1,0,0,0	231	0	0	0	0	1	1	0	0	0	0	1	1	1	1	1	1	1	1	1	1	1	1	1	1	1	1	1	1	1	1	1	1	1	0	1	1	1	1	0	0	0	0	1	1	0
AUSMDU00003472_S4_L001	KSB1_6A	K. variicola subsp. variicola	1,0,80,0,4,*,*,*,*,*	641	0	0	0	0	1	1	0	0	0	0	1	1	1	1	1	1	1	1	1	1	1	1	1	1	1	1	1	1	1	1	1	1	1	0	1	1	1	1	0	0	0	0	1	1	0
AUSMDU00003480_S12_L001	KSB2_5C	K. pneumoniae	0,0,401,0,0,0,0,9,0,0	792	0	0	0	0	1	1	0	0	0	0	1	1	1	1	1	1	1	1	1	1	1	1	1	1	1	1	1	1	1	1	1	1	1	0	1	1	1	1	0	0	0	0	1	1	0
AUSMDU00003493_S11_L001	INF061	K. pneumoniae	0,0,0,0,39,0,0,0,0,0	15	0	0	0	0	1	1	0	0	0	0	1	1	1	1	1	1	1	1	1	1	1	1	1	1	1	1	1	1	1	1	1	1	1	0	1	1	1	1	0	0	0	0	1	1	0
AUSMDU00003494_S13_L001	INF143	K. pneumoniae	0,0,230,0,18,0,0,0,0,0	280	0	0	0	0	1	1	0	0	0	0	1	1	1	1	1	1	1	1	1	1	1	1	1	1	1	1	1	1	1	1	1	1	1	0	1	1	1	1	0	0	0	0	0	0	0
AUSMDU00003497_S4_L001	INF244	K. variicola subsp. variicola	1,0,123,*,*,*,*,*,*,*	681	0	0	0	0	1	1	0	0	0	0	1	1	1	1	1	1	1	1	1	1	1	1	1	1	1	1	1	1	1	1	1	1	1	0	1	1	1	1	0	0	0	0	0	0	0
AUSMDU00003500_S10_L001	INF275	K. pneumoniae	0,0,1361,0,0,0,0,0,0,0	11624	0	0	0	0	1	1	0	0	0	0	1	1	1	1	1	1	1	1	1	1	1	1	1	1	1	1	1	1	1	1	1	1	1	0	1	1	1	1	0	0	0	0	1	1	0
AUSMDU00003502_S14_L001	INF293	K. pneumoniae	0,0,51,2,0,0,0,1,0,0	1738	0	0	0	0	1	1	0	0	0	0	1	1	1	1	1	1	1	1	1	1	1	1	1	1	1	1	1	1	1	1	1	1	1	0	1	1	1	1	0	0	0	0	0	0	0
AUSMDU00003505_S35_L999	INF311	K. pneumoniae	0,0,42,19,1,0,1,0,0,0	3010	0	0	0	0	1	1	0	0	0	0	1	1	1	1	1	1	1	1	1	1	1	1	1	1	1	1	1	1	1	1	1	1	1	0	1	1	1	1	0	0	0	0	0	0	0
AUSMDU00003506_S45_L999	INF312	K. variicola subsp. variicola	1,0,534,0,0,0,0,0,0,0	11852	0	0	0	0	1	1	0	0	0	0	1	1	1	1	1	1	1	1	1	1	1	1	1	1	1	1	1	1	1	1	1	1	1	0	0	0	0	0	0	0	0	0	1	1	0
AUSMDU00003507_S55_L999	INF326	K. pneumoniae	0,0,57,1,10,0,0,0,0,0	412	0	0	0	0	1	1	0	0	0	0	1	1	1	1	1	1	1	1	1	1	1	1	1	1	1	1	1	1	1	1	1	1	1	0	1	1	1	1	0	0	0	0	1	1	0
AUSMDU00003509_S75_L999	INF339	K. pneumoniae	0,0,401,0,0,0,0,9,0,0	792	0	0	0	0	1	1	0	0	0	0	1	1	1	1	1	1	1	1	1	1	1	1	1	1	1	1	1	1	1	1	1	1	1	0	1	1	1	1	0	0	0	0	1	1	0
B694	B694	K. pneumoniae	0,0,1213,0,0,0,0,0,0,0	11511	0	0	0	0	1	1	0	0	0	0	1	1	1	1	1	1	1	1	1	1	1	1	1	1	1	1	1	1	1	1	1	1	1	0	1	1	1	1	0	0	0	0	1	1	0
B987	B987	K. pneumoniae	0,0,1168,0,0,0,0,0,0,0	11266	0	0	0	0	1	1	0	0	0	0	1	1	1	1	1	1	1	1	1	1	1	1	1	1	1	1	1	1	1	1	1	1	1	0	1	1	1	1	0	0	0	0	1	1	0
BA10141	BA10141	K. pneumoniae	0,0,88,0,0,0,0,0,*,*	231	0	0	0	0	1	1	0	0	0	0	1	1	1	1	1	1	1	1	1	1	1	1	1	1	1	1	1	1	1	1	1	1	1	0	1	1	1	1	0	0	0	0	1	1	0
BA12537	BA12537	K. pneumoniae	0,0,0,0,2,*,*,*,*,*	15	0	0	0	0	1	1	0	0	0	0	1	1	1	1	1	1	1	1	1	1	1	1	1	1	1	1	1	1	1	1	1	1	1	0	1	1	1	1	0	0	0	0	1	1	0
BA12818	BA12818	K. pneumoniae	0,0,80,0,0,5,0,*,*,*	107	0	0	0	0	1	1	0	0	0	0	1	1	1	1	1	1	1	1	1	1	1	1	1	1	1	1	1	1	1	1	1	1	1	0	1	1	1	1	0	0	0	0	1	1	0
BA1335	BA1335	K. pneumoniae	0,0,137,9,3,0,0,3,2,0	29	0	0	0	0	1	1	0	0	0	0	1	1	1	1	1	1	1	1	1	1	1	1	1	1	1	1	1	1	1	1	1	1	1	0	1	1	1	1	0	0	0	0	1	1	0
BA13391	BA13391	K. pneumoniae	0,0,1,1,17,0,3,58,0,0	14	0	0	0	0	1	1	0	0	0	0	1	1	1	1	1	1	1	1	1	1	1	1	1	1	1	1	1	1	1	1	1	1	1	0	1	1	1	1	0	0	0	0	1	1	0
BA13406	BA13406	K. pneumoniae	0,0,369,0,0,0,0,*,*,*	307	0	0	0	0	1	1	0	0	0	0	1	1	1	1	1	1	1	1	1	1	1	1	1	1	1	1	1	1	1	1	1	1	1	0	1	1	1	1	0	0	0	0	1	1	0
BA13599	BA13599	K. pneumoniae	0,0,88,0,0,0,0,0,2,0	231	0	0	0	0	1	1	0	0	0	0	1	1	1	1	1	1	1	1	1	1	1	1	1	1	1	1	1	1	1	1	1	1	1	0	1	1	1	1	0	0	0	0	1	1	0
BA14001	BA14001	K. pneumoniae	0,0,22,27,0,12,0,*,*,*	17	0	0	0	0	1	1	0	0	0	0	1	1	1	1	1	1	1	1	1	1	1	1	1	1	1	1	1	1	1	1	1	1	1	0	1	1	1	1	0	0	0	0	1	1	0
BA1497	BA1497	K. pneumoniae	0,0,406,0,13,0,0,0,*,*	551	0	0	0	0	1	1	0	0	0	0	1	1	1	1	1	1	1	1	1	1	1	1	1	1	1	1	1	1	1	1	1	1	1	0	1	1	1	1	0	0	0	0	1	1	0
BA15484	BA15484	K. pneumoniae	0,0,158,8,6,0,3,0,*,*	45	0	0	0	0	1	1	0	0	0	0	1	1	1	1	1	1	1	1	1	1	1	1	1	1	1	1	1	1	1	1	1	1	1	0	1	1	1	1	0	0	0	0	1	1	0
BA1625	BA1625	K. pneumoniae	0,0,1,1,17,0,43,0,0,0	14	0	0	0	0	1	1	0	0	0	0	1	1	1	1	1	1	1	1	1	1	1	1	1	1	1	1	1	1	1	1	1	1	1	0	1	1	1	1	0	0	0	0	1	1	0
BA16575	BA16575	K. pneumoniae	0,0,137,6,0,0,9,0,*,*	29	0	0	0	0	1	1	0	0	0	0	1	1	1	1	1	1	1	1	1	1	1	1	1	1	1	1	1	1	1	1	1	1	1	0	1	1	1	1	0	0	0	0	1	1	0
BA1688	BA1688	K. pneumoniae	0,0,197,0,72,0,1,0,*,*	147	0	0	0	0	1	1	0	0	0	0	1	1	1	1	1	1	1	1	1	1	1	1	1	1	1	1	1	1	1	1	1	1	1	0	1	1	1	1	0	0	0	0	1	1	0
BA17415	BA17415	K. pneumoniae	0,0,962,0,*,*,*,*,*,*	10895	0	0	0	0	1	1	0	0	0	0	1	1	1	1	1	1	1	1	1	1	1	1	1	1	1	1	1	1	1	1	1	1	1	0	1	1	1	1	0	0	0	0	1	1	0
BA19371	BA19371	K. pneumoniae	0,0,1,5,1,0,0,0,0,0	14	0	0	0	0	1	1	0	0	0	0	1	1	1	1	1	1	1	1	1	1	1	1	1	1	1	1	1	1	1	1	1	1	1	0	1	1	1	1	0	0	0	0	1	1	0
BA20567	BA20567	K. pneumoniae	0,0,88,0,0,0,0,*,*,*	231	0	0	0	0	1	1	0	0	0	0	1	1	1	1	1	1	1	1	1	1	1	1	1	1	1	1	1	1	1	1	1	1	1	0	1	1	1	1	0	0	0	0	1	1	0
BA22051	BA22051	K. pneumoniae	0,0,1,1,17,0,3,27,0,0	14	0	0	0	0	1	1	0	0	0	0	1	1	1	1	1	1	1	1	1	1	1	1	1	1	1	1	1	1	1	1	1	1	1	0	1	1	1	1	0	0	0	0	1	1	0
BA22538	BA22538	K. pneumoniae	0,0,22,27,0,*,*,*,*,*	17	0	0	0	0	1	1	0	0	0	0	1	1	1	1	1	1	1	1	1	1	1	1	1	1	1	1	1	1	1	1	1	1	1	0	1	1	1	1	0	0	0	0	1	1	0
BA25529	BA25529	K. pneumoniae	0,0,106,1,0,0,0,0,1,0	395	0	0	0	0	0	0	0	0	0	0	1	1	1	1	1	1	1	1	1	1	1	1	1	1	1	1	1	1	1	1	1	1	1	0	1	1	1	1	0	0	0	0	0	0	0
BA2641	BA2641	K. pneumoniae	0,0,57,1,0,0,2,0,0,0	412	0	0	0	0	1	1	0	0	0	0	1	1	1	1	1	1	1	1	1	1	1	1	1	1	1	1	1	1	1	1	1	1	1	0	1	1	1	1	0	0	0	0	1	1	0
BA266	BA266	K. pneumoniae	0,0,395,0,33,0,0,0,*,*	86	0	0	0	0	1	1	0	0	0	0	1	1	1	1	1	1	1	1	1	1	1	1	1	1	1	1	1	1	1	1	1	1	1	0	1	1	1	1	0	0	0	0	1	1	0
BA2839	BA2839	K. pneumoniae	0,0,52,5,7,0,0,*,*,*	2004	0	0	0	0	1	1	0	0	0	0	1	1	1	1	1	1	1	1	1	1	1	1	1	1	1	1	1	1	1	1	1	1	1	0	1	1	1	1	0	0	0	0	1	1	0
BA28939	BA28939	K. pneumoniae	0,0,88,0,0,0,0,0,*,*	231	0	0	0	0	1	1	0	0	0	0	1	1	1	1	1	1	1	1	1	1	1	1	1	1	1	1	1	1	1	1	1	1	1	0	1	1	1	1	0	0	0	0	1	1	0
BA29281	BA29281	K. pneumoniae	0,0,84,0,*,*,*,*,*,*	101	0	0	0	0	1	1	0	0	0	0	1	1	1	1	1	1	1	1	1	1	1	1	1	1	1	1	1	1	1	1	1	1	1	0	1	1	1	1	0	0	0	0	0	0	0
BA30084	BA30084	K. pneumoniae	0,0,13,46,0,0,0,0,0,0	34	0	0	0	0	1	1	0	0	0	0	1	1	1	1	1	1	1	1	1	1	1	1	1	1	1	1	1	1	1	1	1	1	1	0	1	1	1	1	0	0	0	0	1	1	0
BA30093	BA30093	K. pneumoniae	0,0,1,1,17,0,8,1,*,*	14	0	0	0	0	1	1	0	0	0	0	1	1	1	1	1	1	1	1	1	1	1	1	1	1	1	1	1	1	1	1	1	1	1	0	1	1	1	1	0	0	0	0	1	1	0
BA30179	BA30179	K. pneumoniae	0,0,106,1,0,0,0,0,1,0	395	0	0	0	0	0	0	0	0	0	0	1	1	1	1	1	1	1	1	1	1	1	1	1	1	1	1	1	1	1	1	1	1	1	0	1	1	1	1	0	0	0	0	0	0	0
BA31018	BA31018	K. pneumoniae	0,0,1,1,17,0,8,1,*,*	14	0	0	0	0	1	1	0	0	0	0	1	1	1	1	1	1	1	1	1	1	1	1	1	1	1	1	1	1	1	1	1	1	1	0	1	1	1	1	0	0	0	0	1	1	0
BA32355	BA32355	K. pneumoniae	0,0,88,0,0,0,0,35,0,0	231	0	0	0	0	1	1	0	0	0	0	1	1	1	1	1	1	1	1	1	1	1	1	1	1	1	1	1	1	1	1	1	1	1	0	1	1	1	1	0	0	0	0	1	1	0
BA32726	BA32726	K. pneumoniae	0,0,0,0,2,0,0,*,*,*	15	0	0	0	0	1	1	0	0	0	0	1	1	1	1	1	1	1	1	1	1	1	1	1	1	1	1	1	1	1	1	1	1	1	0	1	1	1	1	0	0	0	0	1	1	0
BA33569	BA33569	K. pneumoniae	0,0,1,1,36,0,1,*,*,*	14	0	0	0	0	1	1	0	0	0	0	1	1	1	1	1	1	1	1	1	1	1	1	1	1	1	1	1	1	1	1	1	1	1	0	1	1	1	1	0	0	0	0	1	1	0
BA356	BA356	K. pneumoniae	0,0,197,0,4,0,10,0,*,*	147	0	0	0	0	1	1	0	0	0	0	1	1	1	1	1	1	1	1	1	1	1	1	1	1	1	1	1	1	1	1	1	1	1	0	1	1	1	1	0	0	0	0	1	1	0
BA3605	BA3605	K. pneumoniae	0,0,1,1,17,0,3,0,*,*	14	0	0	0	0	1	1	0	0	0	0	1	1	1	1	1	1	1	1	1	1	1	1	1	1	1	1	1	1	1	1	1	1	1	0	1	1	1	1	0	0	0	0	1	1	0
BA3614	BA3614	K. pneumoniae	0,0,106,1,0,0,0,0,*,*	395	0	0	0	0	0	0	0	0	0	0	1	1	1	1	1	1	1	1	1	1	1	1	1	1	1	1	1	1	1	1	1	1	1	0	1	1	1	1	0	0	0	0	0	0	0
BA3754	BA3754	K. pneumoniae	0,0,73,0,0,0,1,0,*,*	3609	0	0	0	0	1	1	0	0	0	0	1	1	1	1	1	1	1	1	1	1	1	1	1	1	1	1	1	1	1	1	1	1	1	0	1	1	1	1	0	0	0	0	1	1	0
BA38014	BA38014	K. pneumoniae	0,0,369,0,0,0,0,0,1,0	307	0	0	0	0	1	1	0	0	0	0	1	1	1	1	1	1	1	1	1	1	1	1	1	1	1	1	1	1	1	1	1	1	1	0	1	1	1	1	0	0	0	0	1	1	0
BA38271	BA38271	K. pneumoniae	0,0,249,1,7,0,0,0,*,*	200	0	0	0	0	1	1	0	0	0	0	1	1	1	1	1	1	1	1	1	1	1	1	1	1	1	1	1	1	1	1	1	1	1	0	1	1	1	1	0	0	0	0	1	1	0
BA4464	BA4464	K. pneumoniae	0,0,1,1,17,0,29,*,*,*	14	0	0	0	0	1	1	0	0	0	0	1	1	1	1	1	1	1	1	1	1	1	1	1	1	1	1	1	1	1	1	1	1	1	0	1	1	1	1	0	0	0	0	1	1	0
BA4471	BA4471	K. pneumoniae	0,0,228,5,8,0,0,0,0,0	432	0	0	0	0	1	1	0	0	0	0	1	1	1	1	1	1	1	1	1	1	1	1	1	1	1	1	1	1	1	1	1	1	1	0	1	1	1	1	0	0	0	0	0	0	0
BA468	BA468	K. pneumoniae	0,0,137,9,3,0,0,13,*,*	29	0	0	0	0	1	1	0	0	0	0	1	1	1	1	1	1	1	1	1	1	1	1	1	1	1	1	1	1	1	1	1	1	1	0	1	1	1	1	0	0	0	0	1	1	0
BA5373	BA5373	K. pneumoniae	0,0,84,0,31,0,0,*,*,*	101	0	0	0	0	1	1	0	0	0	0	1	1	1	1	1	1	1	1	1	1	1	1	1	1	1	1	1	1	1	1	1	1	1	0	1	1	1	1	0	0	0	0	0	0	0
BA5688	BA5688	K. pneumoniae	0,0,88,0,0,0,28,0,0,0	231	0	0	0	0	1	1	0	0	0	0	1	1	1	1	1	1	1	1	1	1	1	1	1	1	1	1	1	1	1	1	1	1	1	0	1	1	1	1	0	0	0	0	1	1	0
BA6115	BA6115	K. pneumoniae	0,0,0,0,2,55,0,0,0,0	15	0	0	0	0	1	1	0	0	0	0	1	1	1	1	1	1	1	1	1	1	1	1	1	1	1	1	1	1	1	1	1	1	1	0	1	1	1	1	0	0	0	0	1	1	0
BA6201	BA6201	K. pneumoniae	0,0,88,0,0,0,0,*,*,*	231	0	0	0	0	1	1	0	0	0	0	1	1	1	1	1	1	1	1	1	1	1	1	1	1	1	1	1	1	1	1	1	1	1	0	1	1	1	1	0	0	0	0	1	1	0
BA6211	BA6211	K. pneumoniae	0,0,88,0,0,0,0,0,*,*	231	0	0	0	0	1	1	0	0	0	0	1	1	1	1	1	1	1	1	1	1	1	1	1	1	1	1	1	1	1	1	1	1	1	0	1	1	1	1	0	0	0	0	1	1	0
BA6740	BA6740	K. pneumoniae	0,0,105,11,0,0,45,*,*,*	258	0	0	0	0	1	1	0	0	0	0	1	1	1	1	1	1	1	1	1	1	1	1	1	1	1	1	1	1	1	1	1	1	1	0	1	1	1	1	0	0	0	0	0	0	0
BA7193	BA7193	K. pneumoniae	0,0,88,0,0,0,0,12,18,0	231	0	0	0	0	1	1	0	0	0	0	1	1	1	1	1	1	1	1	1	1	1	1	1	1	1	1	1	1	1	1	1	1	1	0	1	1	1	1	0	0	0	0	1	1	0
BA779	BA779	K. pneumoniae	0,0,429,0,128,0,0,0,0,0	23	0	0	0	0	1	1	0	0	0	0	1	1	1	1	1	1	1	1	1	1	1	1	1	1	1	1	1	1	1	1	1	1	1	0	1	1	1	1	0	0	0	0	1	1	0
BA7971	BA7971	K. pneumoniae	0,0,22,27,0,0,18,*,*,*	17	0	0	0	0	1	1	0	0	0	0	1	1	1	1	1	1	1	1	1	1	1	1	1	1	1	1	1	1	1	1	1	1	1	0	1	1	1	1	0	0	0	0	1	1	0
BA828	BA828	K. pneumoniae	0,0,29,9,43,0,0,*,*,*	268	0	0	0	0	1	1	0	0	0	0	1	1	1	1	1	1	1	1	1	1	1	1	1	1	1	1	1	1	1	1	1	1	1	0	1	1	1	1	0	0	0	0	1	1	0
BM1254	BM1254	K. pneumoniae	0,0,1,1,17,0,8,*,*,*	14	0	0	0	0	1	1	0	0	0	0	1	1	1	1	1	1	1	1	1	1	1	1	1	1	1	1	1	1	1	1	1	1	1	0	1	1	1	1	0	0	0	0	1	1	0
BP16012	BP16012	K. pneumoniae	0,0,88,0,0,0,0,52,0,0	231	0	0	0	0	1	1	0	0	0	0	1	1	1	1	1	1	1	1	1	1	1	1	1	1	1	1	1	1	1	1	1	1	1	0	1	1	1	1	0	0	0	0	1	1	0
BP16331	BP16331	K. pneumoniae	0,0,88,0,0,0,0,*,*,*	231	0	0	0	0	1	1	0	0	0	0	1	1	1	1	1	1	1	1	1	1	1	1	1	1	1	1	1	1	1	1	1	1	1	0	1	1	1	1	0	0	0	0	1	1	0
BP2189	BP2189	K. pneumoniae	0,0,73,0,0,0,1,0,*,*	3609	0	0	0	0	1	1	0	0	0	0	1	1	1	1	1	1	1	1	1	1	1	1	1	1	1	1	1	1	1	1	1	1	1	0	1	1	1	1	0	0	0	0	1	1	0
BP966	BP966	K. pneumoniae	0,0,1,0,27,0,0,*,*,*	14	0	0	0	0	1	1	0	0	0	0	1	1	1	1	1	1	1	1	1	1	1	1	1	1	1	1	1	1	1	1	1	1	1	0	1	1	1	1	0	0	0	0	1	1	0
BV205	BV205	K. pneumoniae	0,0,0,0,2,0,0,31,0,1	15	0	0	0	0	1	1	0	0	0	0	1	1	1	1	1	1	1	1	1	1	1	1	1	1	1	1	1	1	1	1	1	1	1	0	1	1	1	1	0	0	0	0	1	1	0
BV879	BV879	K. pneumoniae	0,0,128,10,3,0,0,0,0,0	540	0	0	0	0	1	1	0	0	0	0	1	1	1	1	1	1	1	1	1	1	1	1	1	1	1	1	1	1	1	1	1	1	1	0	1	1	1	1	0	0	0	0	1	1	0
CH0031R_C4PNMANXX_TAGGCATG-GTAAGGAG_L006	KSB1_1B	K. pneumoniae	0,0,283,0,16,0,0,0,0,0	1213	0	0	0	0	0	0	0	0	0	0	1	1	1	1	1	1	1	1	1	1	1	1	1	1	1	1	1	1	1	1	1	1	1	0	1	1	1	1	0	0	0	0	1	1	0
CM3204	CM3204	K. pneumoniae	0,0,429,0,5,0,3,0,0,0	23	0	0	0	0	1	1	0	0	0	0	1	1	1	1	1	1	1	1	1	1	1	1	1	1	1	1	1	1	1	1	1	1	1	0	1	1	1	1	0	0	0	0	1	1	0
CM3280	CM3280	K. pneumoniae	0,0,390,0,4,0,1,1,0,0	375	0	0	0	0	1	1	0	0	0	0	1	1	1	1	1	1	1	1	1	1	1	1	1	1	1	1	1	1	1	1	1	1	1	0	1	1	1	1	0	0	0	0	1	1	0
CM3425	CM3425	K. pneumoniae	0,0,22,24,77,0,0,0,0,0	17	0	0	0	0	1	1	0	0	0	0	1	1	1	1	1	1	1	1	1	1	1	1	1	1	1	1	1	1	1	1	1	1	1	0	1	1	1	1	0	0	0	0	1	1	0
CM3543	CM3543	K. pneumoniae	0,0,809,1,2,0,0,0,0,0	10377	0	0	0	0	1	1	0	0	0	0	1	1	1	1	1	1	1	1	1	1	1	1	1	1	1	1	1	1	1	1	1	1	1	0	1	1	1	1	0	0	0	0	1	1	0
CM3560	CM3560	K. pneumoniae	0,0,13,12,3,0,0,1,0,0	34	0	0	0	0	1	1	0	0	0	0	1	1	1	1	1	1	1	1	1	1	1	1	1	1	1	1	1	1	1	1	1	1	1	0	1	1	1	1	0	0	0	0	1	1	0
CM3660	CM3660	K. pneumoniae	0,0,429,0,5,0,2,2,0,0	23	0	0	0	0	1	1	0	0	0	0	1	1	1	1	1	1	1	1	1	1	1	1	1	1	1	1	1	1	1	1	1	1	1	0	1	1	1	1	0	0	0	0	1	1	0
CM3757	CM3757	K. pneumoniae	0,0,182,0,0,2,1,0,0,0	420	0	0	0	0	1	1	0	0	0	0	1	1	1	1	1	1	1	1	1	1	1	1	1	1	1	1	1	1	1	1	1	1	1	0	1	1	1	1	0	0	0	0	0	0	0
E328	E328	K. variicola subsp. variicola	1,0,336,0,0,0,0,0,0,0	11269	0	0	0	0	1	1	0	0	0	0	1	1	1	1	1	1	1	1	1	1	1	1	1	1	1	1	1	1	1	1	1	1	1	0	0	0	0	0	0	0	0	0	0	0	0
E349	E349	K. quasipneumoniae subsp. quasipneumoniae	2,0,184,0,0,0,0,0,0,0	11825	0	0	0	0	1	1	0	0	0	0	1	1	1	1	1	1	1	1	1	1	1	1	1	1	1	1	1	1	1	1	1	1	1	0	1	1	1	1	0	0	0	0	0	0	0
E480	E480	K. quasipneumoniae subsp. quasipneumoniae	2,0,185,0,0,0,0,0,0,0	11827	0	0	0	0	1	1	0	0	0	0	1	1	1	1	1	1	1	1	1	1	1	1	1	1	1	1	1	1	1	1	1	1	1	0	1	1	1	1	0	0	0	0	0	0	0
E515	E515	K. quasipneumoniae subsp. similipneumoniae	2,1,251,0,0,0,0,0,0,0	11824	0	0	0	0	1	1	0	0	0	0	1	1	1	1	1	1	1	1	1	1	1	1	1	1	1	1	1	1	1	1	1	1	1	0	0	0	0	0	0	0	0	0	0	0	0
E517	E517	K. quasipneumoniae subsp. similipneumoniae	2,1,156,0,1,0,0,0,0,0	10802	0	0	0	0	1	1	0	0	0	0	1	1	1	1	1	1	1	1	1	1	1	1	1	1	1	1	1	1	1	1	1	1	1	0	0	0	0	0	0	0	0	0	0	0	0
ERR1082405	ERR1082405	K. pneumoniae	0,0,316,0,0,0,0,0,0,0	1609	0	0	0	0	1	1	0	0	0	0	1	1	1	1	1	1	1	1	1	1	1	1	1	1	1	1	1	1	1	1	1	1	1	0	1	1	1	1	0	0	0	0	1	1	0
ERR1082406	ERR1082406	K. pneumoniae	0,0,122,0,3,0,0,0,0,0	661	0	0	0	0	1	1	0	0	0	0	1	1	1	1	1	1	1	1	1	1	1	1	1	1	1	1	1	1	1	1	1	1	1	0	1	1	1	1	0	0	0	0	0	0	0
ERR1204160	ERR1204160	K. pneumoniae	0,0,42,7,0,0,0,0,0,0	3010	0	0	0	0	1	1	0	0	0	0	1	1	1	1	1	1	1	1	1	1	1	1	1	1	1	1	1	1	1	1	1	1	1	0	1	1	1	1	0	0	0	0	0	0	0
ERR1204163	ERR1204163	K. pneumoniae	0,0,42,7,0,0,0,0,0,0	3010	0	0	0	0	1	1	0	0	0	0	1	1	1	1	1	1	1	1	1	1	1	1	1	1	1	1	1	1	1	1	1	1	1	0	1	1	1	1	0	0	0	0	0	0	0
ERR1204166	ERR1204166	K. pneumoniae	0,0,42,7,0,0,0,0,2,0	3010	0	0	0	0	1	1	0	0	0	0	1	1	1	1	1	1	1	1	1	1	1	1	1	1	1	1	1	1	1	1	1	1	1	0	1	1	1	1	0	0	0	0	0	0	0
ERR1204167	ERR1204167	K. pneumoniae	0,0,42,7,0,0,0,0,0,0	3010	0	0	0	0	1	1	0	0	0	0	1	1	1	1	1	1	1	1	1	1	1	1	1	1	1	1	1	1	1	1	1	1	1	0	1	1	1	1	0	0	0	0	0	0	0
ERR1204222	ERR1204222	K. pneumoniae	0,0,42,7,0,0,0,0,0,0	3010	0	0	0	0	1	1	0	0	0	0	1	1	1	1	1	1	1	1	1	1	1	1	1	1	1	1	1	1	1	1	1	1	1	0	1	1	1	1	0	0	0	0	0	0	0
ERR1204225	ERR1204225	K. pneumoniae	0,0,42,7,0,0,0,0,0,0	3010	0	0	0	0	1	1	0	0	0	0	1	1	1	1	1	1	1	1	1	1	1	1	1	1	1	1	1	1	1	1	1	1	1	0	1	1	1	1	0	0	0	0	0	0	0
ERR1204815	EuSCAPE_AT004	K. pneumoniae	0,0,105,0,9,0,0,18,0,0	258	0	0	0	0	1	1	0	0	0	0	1	1	1	1	1	1	1	1	1	1	1	1	1	1	1	1	1	1	1	1	1	1	1	0	1	1	1	1	0	0	0	0	0	0	0
ERR1204816	EuSCAPE_AT005	K. variicola subsp. variicola	1,0,3,0,0,0,0,0,0,0	1148	0	0	0	0	1	1	0	0	0	0	1	1	1	1	1	1	1	1	1	1	1	1	1	1	1	1	1	1	1	1	1	1	1	0	1	1	1	1	0	0	0	0	1	1	0
ERR1204817	EuSCAPE_AT006	K. pneumoniae	0,0,105,0,9,0,0,10,0,0	258	0	0	0	0	1	1	0	0	0	0	1	1	1	1	1	1	1	1	1	1	1	1	1	1	1	1	1	1	1	1	1	1	1	0	1	1	1	1	0	0	0	0	0	0	0
ERR1204820	EuSCAPE_AT010	K. pneumoniae	0,0,414,0,1,0,0,0,0,0	1243	0	0	0	0	1	1	0	0	0	0	1	1	1	1	1	1	1	1	1	1	1	1	1	1	1	1	1	1	1	1	1	1	1	0	1	1	1	1	0	0	0	0	1	1	0
ERR1204821	EuSCAPE_AT012	K. pneumoniae	0,0,105,6,0,0,17,65,40,0	258	0	0	0	0	1	1	0	0	0	0	1	1	1	1	1	1	1	1	1	1	1	1	1	1	1	1	1	1	1	1	1	1	1	0	1	1	1	1	0	0	0	0	0	0	0
ERR1204823	EuSCAPE_AT016	K. pneumoniae	0,0,282,0,0,0,0,0,0,0	294	0	0	0	0	0	0	0	0	0	0	1	1	1	1	1	1	1	1	1	1	1	1	1	1	1	1	1	1	1	1	1	1	1	0	1	1	1	1	0	0	0	0	1	1	0
ERR1204824	EuSCAPE_AT020	K. pneumoniae	0,0,108,0,0,0,0,0,0,0	12	0	0	0	0	1	1	0	0	0	0	1	1	1	1	1	1	1	1	1	1	1	1	1	1	1	1	1	1	1	1	1	1	1	0	1	1	1	1	0	0	0	0	0	0	0
ERR1204825	EuSCAPE_AT021	K. pneumoniae	0,0,363,1,2,0,0,0,0,0	323	0	0	0	0	1	1	0	0	0	0	1	1	1	1	1	1	1	1	1	1	1	1	1	1	1	1	1	1	1	1	1	1	1	0	1	1	1	1	0	0	0	0	1	1	0
ERR1204826	EuSCAPE_AT022	K. pneumoniae	0,0,105,6,0,0,0,5,14,0	258	0	0	0	0	1	1	0	0	0	0	1	1	1	1	1	1	1	1	1	1	1	1	1	1	1	1	1	1	1	1	1	1	1	0	1	1	1	1	0	0	0	0	0	0	0
ERR1204827	EuSCAPE_AT023	K. pneumoniae	0,0,105,0,9,0,0,2,0,0	258	0	0	0	0	1	1	0	0	0	0	1	1	1	1	1	1	1	1	1	1	1	1	1	1	1	1	1	1	1	1	1	1	1	0	1	1	1	1	0	0	0	0	0	0	0
ERR1204828	EuSCAPE_AT024	K. pneumoniae	0,0,109,8,7,0,0,0,0,0	37	0	0	0	0	1	1	0	0	0	0	1	1	1	1	1	1	1	1	1	1	1	1	1	1	1	1	1	1	1	1	1	1	1	0	1	1	1	1	0	0	0	0	1	1	0
ERR1204829	EuSCAPE_AT027	K. pneumoniae	0,0,105,6,0,0,17,53,12,0	258	0	0	0	0	1	1	0	0	0	0	1	1	1	1	1	1	1	1	1	1	1	1	1	1	1	1	1	1	1	1	1	1	1	0	1	1	1	1	0	0	0	0	0	0	0
ERR1204830	EuSCAPE_AT032	K. pneumoniae	0,0,105,0,9,0,0,15,0,0	258	0	0	0	0	1	1	0	0	0	0	1	1	1	1	1	1	1	1	1	1	1	1	1	1	1	1	1	1	1	1	1	1	1	0	1	1	1	1	0	0	0	0	0	0	0
ERR1204831	EuSCAPE_EE003	K. pneumoniae	0,0,22,24,6,0,0,0,0,0	17	0	0	0	0	1	1	0	0	0	0	1	1	1	1	1	1	1	1	1	1	1	1	1	1	1	1	1	1	1	1	1	1	1	0	1	1	1	1	0	0	0	0	1	1	0
ERR1204832	EuSCAPE_EE005	K. pneumoniae	0,0,105,0,3,0,4,0,0,0	258	0	0	0	0	1	1	0	0	0	0	1	1	1	1	1	1	1	1	1	1	1	1	1	1	1	1	1	1	1	1	1	1	1	0	1	1	1	1	0	0	0	0	0	0	0
ERR1204834	EuSCAPE_EE012	K. pneumoniae	0,0,213,0,1,1,0,0,0,0	104	0	0	0	0	1	1	0	0	0	0	1	1	1	1	1	1	1	1	1	1	1	1	1	1	1	1	1	1	1	1	1	1	1	0	1	1	1	1	0	0	0	0	1	1	0
ERR1204835	EuSCAPE_EE013	K. pneumoniae	0,0,106,0,3,0,0,4,0,0	395	0	0	0	0	0	0	0	0	0	0	1	1	1	1	1	1	1	1	1	1	1	1	1	1	1	1	1	1	1	1	1	1	1	0	1	1	1	1	0	0	0	0	0	0	0
ERR1204836	EuSCAPE_EE014	K. pneumoniae	0,0,22,24,6,0,0,0,0,0	17	0	0	0	0	1	1	0	0	0	0	1	1	1	1	1	1	1	1	1	1	1	1	1	1	1	1	1	1	1	1	1	1	1	0	1	1	1	1	0	0	0	0	1	1	0
ERR1204837	EuSCAPE_EE015	K. pneumoniae	0,0,1,3,1,0,0,0,0,0	14	0	0	0	0	1	1	0	0	0	0	1	1	1	1	1	1	1	1	1	1	1	1	1	1	1	1	1	1	1	1	1	1	1	0	1	1	1	1	0	0	0	0	1	1	0
ERR1204838	EuSCAPE_EE016	K. variicola subsp. variicola	1,0,19,0,0,0,0,0,0,0	3927	0	0	0	0	1	1	0	0	0	0	1	1	1	1	1	1	1	1	1	1	1	1	1	1	1	1	1	1	1	1	1	1	1	0	1	1	1	1	0	0	0	0	0	0	0
ERR1204839	EuSCAPE_EE018	K. pneumoniae	0,0,22,24,6,0,0,0,1,0	17	0	0	0	0	1	1	0	0	0	0	1	1	1	1	1	1	1	1	1	1	1	1	1	1	1	1	1	1	1	1	1	1	1	0	1	1	1	1	0	0	0	0	1	1	0
ERR1204840	EuSCAPE_EE022	K. pneumoniae	0,0,32,2,0,0,0,0,0,0	113	0	0	0	0	1	1	0	0	0	0	1	1	1	1	1	1	1	1	1	1	1	1	1	1	1	1	1	1	1	1	1	1	1	0	1	1	1	1	0	0	0	0	1	1	0
ERR1204842	EuSCAPE_PL002	K. pneumoniae	0,0,105,0,3,0,1,0,*,*	258	0	0	0	0	1	1	0	0	0	0	1	1	1	1	1	1	1	1	1	1	1	1	1	1	1	1	1	1	1	1	1	1	1	0	1	1	1	1	0	0	0	0	0	0	0
ERR1204843	EuSCAPE_PL003	K. pneumoniae	0,0,109,4,0,0,0,0,0,0	37	0	0	0	0	1	1	0	0	0	0	1	1	1	1	1	1	1	1	1	1	1	1	1	1	1	1	1	1	1	1	1	1	1	0	1	1	1	1	0	0	0	0	1	1	0
ERR1204844	EuSCAPE_PL005	K. pneumoniae	0,0,388,1,2,1,0,0,0,0	25	0	0	0	0	1	1	0	0	0	0	1	1	1	1	1	1	1	1	1	1	1	1	1	1	1	1	1	1	1	1	1	1	1	0	1	1	1	1	0	0	0	0	1	1	0
ERR1204845	EuSCAPE_PL007	K. pneumoniae	0,0,105,0,3,0,1,0,*,*	258	0	0	0	0	1	1	0	0	0	0	1	1	1	1	1	1	1	1	1	1	1	1	1	1	1	1	1	1	1	1	1	1	1	0	1	1	1	1	0	0	0	0	0	0	0
ERR1204846	EuSCAPE_PL008	K. pneumoniae	0,0,105,0,3,0,1,0,*,*	258	0	0	0	0	1	1	0	0	0	0	1	1	1	1	1	1	1	1	1	1	1	1	1	1	1	1	1	1	1	1	1	1	1	0	1	1	1	1	0	0	0	0	0	0	0
ERR1204847	EuSCAPE_PL010	K. pneumoniae	0,0,105,0,3,0,8,0,*,*	258	0	0	0	0	1	1	0	0	0	0	1	1	1	1	1	1	1	1	1	1	1	1	1	1	1	1	1	1	1	1	1	1	1	0	1	1	1	1	0	0	0	0	0	0	0
ERR1204848	EuSCAPE_PL013	K. pneumoniae	0,0,167,0,2,0,0,0,0,0	1801	0	0	0	0	1	1	0	0	0	0	1	1	1	1	1	1	1	1	1	1	1	1	1	1	1	1	1	1	1	1	1	1	1	0	1	1	1	1	0	0	0	0	1	1	0
ERR1204849	EuSCAPE_PL015	K. pneumoniae	0,0,87,3,2,0,0,0,0,0	383	0	0	0	0	1	1	0	0	0	0	1	1	1	1	1	1	1	1	1	1	1	1	1	1	1	1	1	1	1	1	1	1	1	0	1	1	1	1	0	0	0	0	1	1	0
ERR1204850	EuSCAPE_PL017	K. pneumoniae	0,0,32,4,0,0,0,0,0,0	113	0	0	0	0	1	1	0	0	0	0	1	1	1	1	1	1	1	1	1	1	1	1	1	1	1	1	1	1	1	1	1	1	1	0	1	1	1	1	0	0	0	0	1	1	0
ERR1204851	EuSCAPE_PL026	K. pneumoniae	0,0,105,6,0,0,17,143,0,0	258	0	0	0	0	1	1	0	0	0	0	1	1	1	1	1	1	1	1	1	1	1	1	1	1	1	1	1	1	1	1	1	1	1	0	1	1	1	1	0	0	0	0	0	0	0
ERR1204852	EuSCAPE_PL028	K. pneumoniae	0,0,105,0,3,0,1,18,*,*	258	0	0	0	0	1	1	0	0	0	0	1	1	1	1	1	1	1	1	1	1	1	1	1	1	1	1	1	1	1	1	1	1	1	0	1	1	1	1	0	0	0	0	0	0	0
ERR1204854	EuSCAPE_PL030	K. pneumoniae	0,0,105,0,3,0,1,0,*,*	258	0	0	0	0	1	1	0	0	0	0	1	1	1	1	1	1	1	1	1	1	1	1	1	1	1	1	1	1	1	1	1	1	1	0	1	1	1	1	0	0	0	0	0	0	0
ERR1204856	EuSCAPE_PL032	K. pneumoniae	0,0,105,0,3,0,1,19,*,*	258	0	0	0	0	1	1	0	0	0	0	1	1	1	1	1	1	1	1	1	1	1	1	1	1	1	1	1	1	1	1	1	1	1	0	1	1	1	1	0	0	0	0	0	0	0
ERR1204857	EuSCAPE_PL019	K. pneumoniae	0,0,105,0,3,0,1,0,*,*	258	0	0	0	0	1	1	0	0	0	0	1	1	1	1	1	1	1	1	1	1	1	1	1	1	1	1	1	1	1	1	1	1	1	0	1	1	1	1	0	0	0	0	0	0	0
ERR1204858	EuSCAPE_PL021	K. pneumoniae	0,0,105,0,3,0,1,6,*,*	258	0	0	0	0	1	1	0	0	0	0	1	1	1	1	1	1	1	1	1	1	1	1	1	1	1	1	1	1	1	1	1	1	1	0	1	1	1	1	0	0	0	0	0	0	0
ERR1204859	EuSCAPE_PL025	K. pneumoniae	0,0,105,0,3,0,1,0,*,*	258	0	0	0	0	1	1	0	0	0	0	1	1	1	1	1	1	1	1	1	1	1	1	1	1	1	1	1	1	1	1	1	1	1	0	1	1	1	1	0	0	0	0	0	0	0
ERR1204860	EuSCAPE_PL034	K. pneumoniae	0,0,0,0,2,0,0,51,0,0	15	0	0	0	0	1	1	0	0	0	0	1	1	1	1	1	1	1	1	1	1	1	1	1	1	1	1	1	1	1	1	1	1	1	0	1	1	1	1	0	0	0	0	1	1	0
ERR1204861	EuSCAPE_PL035	K. pneumoniae	0,0,32,2,1,0,0,0,0,0	113	0	0	0	0	1	1	0	0	0	0	1	1	1	1	1	1	1	1	1	1	1	1	1	1	1	1	1	1	1	1	1	1	1	0	1	1	1	1	0	0	0	0	1	1	0
ERR1204862	EuSCAPE_PL036	K. pneumoniae	0,0,105,0,3,0,1,18,*,*	258	0	0	0	0	1	1	0	0	0	0	1	1	1	1	1	1	1	1	1	1	1	1	1	1	1	1	1	1	1	1	1	1	1	0	1	1	1	1	0	0	0	0	0	0	0
ERR1204863	EuSCAPE_PL037	K. pneumoniae	0,0,105,0,3,0,1,18,*,*	258	0	0	0	0	1	1	0	0	0	0	1	1	1	1	1	1	1	1	1	1	1	1	1	1	1	1	1	1	1	1	1	1	1	0	1	1	1	1	0	0	0	0	0	0	0
ERR1204864	EuSCAPE_PL039	K. pneumoniae	0,0,105,6,0,0,17,143,0,0	258	0	0	0	0	1	1	0	0	0	0	1	1	1	1	1	1	1	1	1	1	1	1	1	1	1	1	1	1	1	1	1	1	1	0	1	1	1	1	0	0	0	0	0	0	0
ERR1204865	EuSCAPE_PL045	K. pneumoniae	0,0,105,0,3,0,1,19,*,*	258	0	0	0	0	1	1	0	0	0	0	1	1	1	1	1	1	1	1	1	1	1	1	1	1	1	1	1	1	1	1	1	1	1	0	1	1	1	1	0	0	0	0	0	0	0
ERR1204866	EuSCAPE_PL046	K. pneumoniae	0,0,105,11,0,0,0,5,4,0	258	0	0	0	0	1	1	0	0	0	0	1	1	1	1	1	1	1	1	1	1	1	1	1	1	1	1	1	1	1	1	1	1	1	0	1	1	1	1	0	0	0	0	0	0	0
ERR1204868	EuSCAPE_PL052	K. pneumoniae	0,0,105,0,3,0,1,0,*,*	258	0	0	0	0	1	1	0	0	0	0	1	1	1	1	1	1	1	1	1	1	1	1	1	1	1	1	1	1	1	1	1	1	1	0	1	1	1	1	0	0	0	0	0	0	0
ERR1204869	EuSCAPE_PL054	K. pneumoniae	0,0,105,0,3,0,1,0,19,0	258	0	0	0	0	1	1	0	0	0	0	1	1	1	1	1	1	1	1	1	1	1	1	1	1	1	1	1	1	1	1	1	1	1	0	1	1	1	1	0	0	0	0	0	0	0
ERR1204870	EuSCAPE_PL055	K. pneumoniae	0,0,72,0,1,0,0,0,0,0	3132	0	0	0	0	1	1	0	0	0	0	1	1	1	1	1	1	1	1	1	1	1	1	1	1	1	1	1	1	1	1	1	1	1	0	1	1	1	1	0	0	0	0	1	1	0
ERR1204871	EuSCAPE_PL057	K. pneumoniae	0,0,105,0,3,0,1,0,*,*	258	0	0	0	0	1	1	0	0	0	0	1	1	1	1	1	1	1	1	1	1	1	1	1	1	1	1	1	1	1	1	1	1	1	0	1	1	1	1	0	0	0	0	0	0	0
ERR1204872	EuSCAPE_PL058	K. pneumoniae	0,0,131,2,0,0,0,0,0,0	35	0	0	0	0	1	1	0	0	0	0	1	1	1	1	1	1	1	1	1	1	1	1	1	1	1	1	1	1	1	1	1	1	1	0	1	1	1	1	0	0	0	0	1	1	0
ERR1204873	EuSCAPE_PL060	K. pneumoniae	0,0,105,0,3,0,1,19,*,*	258	0	0	0	0	1	1	0	0	0	0	1	1	1	1	1	1	1	1	1	1	1	1	1	1	1	1	1	1	1	1	1	1	1	0	1	1	1	1	0	0	0	0	0	0	0
ERR1204874	EuSCAPE_FR002	K. pneumoniae	0,0,0,0,2,0,0,15,0,0	15	0	0	0	0	1	1	0	0	0	0	1	1	1	1	1	1	1	1	1	1	1	1	1	1	1	1	1	1	1	1	1	1	1	0	1	1	1	1	0	0	0	0	1	1	0
ERR1204875	EuSCAPE_FR005	K. pneumoniae	0,0,369,0,0,0,0,0,4,0	307	0	0	0	0	1	1	0	0	0	0	1	1	1	1	1	1	1	1	1	1	1	1	1	1	1	1	1	1	1	1	1	1	1	0	1	1	1	1	0	0	0	0	1	1	0
ERR1204876	EuSCAPE_FR008	K. pneumoniae	0,0,105,0,3,0,1,17,0,0	258	0	0	0	0	1	1	0	0	0	0	1	1	1	1	1	1	1	1	1	1	1	1	1	1	1	1	1	1	1	1	1	1	1	0	1	1	1	1	0	0	0	0	0	0	0
ERR1204877	EuSCAPE_FR011	K. pneumoniae	0,0,109,23,4,0,0,0,0,0	37	0	0	0	0	1	1	0	0	0	0	1	1	1	1	1	1	1	1	1	1	1	1	1	1	1	1	1	1	1	1	1	1	1	0	1	1	1	1	0	0	0	0	1	1	0
ERR1204878	EuSCAPE_FR013	K. pneumoniae	0,0,158,4,0,0,0,0,0,0	45	0	0	0	0	1	1	0	0	0	0	1	1	1	1	1	1	1	1	1	1	1	1	1	1	1	1	1	1	1	1	1	1	1	0	1	1	1	1	0	0	0	0	1	1	0
ERR1204879	EuSCAPE_FR014	K. pneumoniae	0,0,369,0,0,0,0,21,0,0	307	0	0	0	0	1	1	0	0	0	0	1	1	1	1	1	1	1	1	1	1	1	1	1	1	1	1	1	1	1	1	1	1	1	0	1	1	1	1	0	0	0	0	1	1	0
ERR1204881	EuSCAPE_FR016	K. pneumoniae	0,0,197,0,4,0,2,1,0,0	147	0	0	0	0	1	1	0	0	0	0	1	1	1	1	1	1	1	1	1	1	1	1	1	1	1	1	1	1	1	1	1	1	1	0	1	1	1	1	0	0	0	0	1	1	0
ERR1204882	EuSCAPE_FR019	K. pneumoniae	0,0,399,0,0,0,0,0,0,0	3147	0	0	0	0	1	1	0	0	0	0	1	1	1	1	1	1	1	1	1	1	1	1	1	1	1	1	1	1	1	1	1	1	1	0	1	1	1	1	0	0	0	0	1	1	0
ERR1204883	EuSCAPE_FR020	K. pneumoniae	0,0,109,10,0,0,0,0,0,0	37	0	0	0	0	1	1	0	0	0	0	1	1	1	1	1	1	1	1	1	1	1	1	1	1	1	1	1	1	1	1	1	1	1	0	1	1	1	1	0	0	0	0	1	1	0
ERR1204885	EuSCAPE_FR029	K. pneumoniae	0,0,292,1,0,0,0,0,0,0	1496	0	0	0	0	0	0	0	0	0	0	1	1	1	1	1	1	1	1	1	1	1	1	1	1	1	1	1	1	1	1	1	1	1	0	1	1	1	1	0	0	0	0	1	1	0
ERR1204886	EuSCAPE_FR035	K. pneumoniae	0,0,369,0,0,0,0,0,1,1	307	0	0	0	0	1	1	0	0	0	0	1	1	1	1	1	1	1	1	1	1	1	1	1	1	1	1	1	1	1	1	1	1	1	0	1	1	1	1	0	0	0	0	1	1	0
ERR1204888	EuSCAPE_FR038	K. pneumoniae	0,0,374,0,7,0,0,0,1,0	405	0	0	0	0	1	1	0	0	0	0	1	1	1	1	1	1	1	1	1	1	1	1	1	1	1	1	1	1	1	1	1	1	1	0	1	1	1	1	0	0	0	0	0	0	0
ERR1204889	EuSCAPE_FR041	K. pneumoniae	0,0,369,0,0,0,0,0,21,0	307	0	0	0	0	1	1	0	0	0	0	1	1	1	1	1	1	1	1	1	1	1	1	1	1	1	1	1	1	1	1	1	1	1	0	1	1	1	1	0	0	0	0	1	1	0
ERR1204890	EuSCAPE_FR042	K. pneumoniae	0,0,106,0,0,1,1,0,1,0	395	0	0	0	0	0	0	0	0	0	0	1	1	1	1	1	1	1	1	1	1	1	1	1	1	1	1	1	1	1	1	1	1	1	0	1	1	1	1	0	0	0	0	0	0	0
ERR1204892	EuSCAPE_FR044	K. pneumoniae	0,0,369,0,0,0,0,0,21,1	307	0	0	0	0	1	1	0	0	0	0	1	1	1	1	1	1	1	1	1	1	1	1	1	1	1	1	1	1	1	1	1	1	1	0	1	1	1	1	0	0	0	0	1	1	0
ERR1204894	EuSCAPE_FR051	K. pneumoniae	0,0,109,8,8,0,0,0,0,0	37	0	0	0	0	1	1	0	0	0	0	1	1	1	1	1	1	1	1	1	1	1	1	1	1	1	1	1	1	1	1	1	1	1	0	1	1	1	1	0	0	0	0	1	1	0
ERR1204895	EuSCAPE_FR052	K. pneumoniae	0,0,158,8,0,2,0,0,0,0	45	0	0	0	0	1	1	0	0	0	0	1	1	1	1	1	1	1	1	1	1	1	1	1	1	1	1	1	1	1	1	1	1	1	0	1	1	1	1	0	0	0	0	1	1	0
ERR1204899	EuSCAPE_FR066	K. pneumoniae	0,0,233,0,2,0,0,0,0,0	134	0	0	0	0	1	1	0	0	0	0	1	1	1	1	1	1	1	1	1	1	1	1	1	1	1	1	1	1	1	1	1	1	1	0	1	1	1	1	0	0	0	0	1	1	0
ERR1204900	EuSCAPE_FR067	K. pneumoniae	0,0,1,1,11,0,1,0,0,0	14	0	0	0	0	1	1	0	0	0	0	1	1	1	1	1	1	1	1	1	1	1	1	1	1	1	1	1	1	1	1	1	1	1	0	1	1	1	1	0	0	0	0	1	1	0
ERR1204901	EuSCAPE_FR071	K. pneumoniae	0,0,105,0,3,0,5,0,0,0	258	0	0	0	0	1	1	0	0	0	0	1	1	1	1	1	1	1	1	1	1	1	1	1	1	1	1	1	1	1	1	1	1	1	0	1	1	1	1	0	0	0	0	0	0	0
ERR1204902	EuSCAPE_FR072	K. pneumoniae	0,0,197,0,4,0,6,0,0,0	147	0	0	0	0	1	1	0	0	0	0	1	1	1	1	1	1	1	1	1	1	1	1	1	1	1	1	1	1	1	1	1	1	1	0	1	1	1	1	0	0	0	0	1	1	0
ERR1204903	EuSCAPE_FR073	K. pneumoniae	0,0,109,14,0,0,0,0,0,0	37	0	0	0	0	1	1	0	0	0	0	1	1	1	1	1	1	1	1	1	1	1	1	1	1	1	1	1	1	1	1	1	1	1	0	1	1	1	1	0	0	0	0	1	1	0
ERR1204905	EuSCAPE_SK001	K. pneumoniae	0,0,105,0,3,0,1,10,0,0	258	0	0	0	0	1	1	0	0	0	0	1	1	1	1	1	1	1	1	1	1	1	1	1	1	1	1	1	1	1	1	1	1	1	0	1	1	1	1	0	0	0	0	0	0	0
ERR1204906	EuSCAPE_SK002	K. pneumoniae	0,0,105,0,3,0,1,10,*,*	258	0	0	0	0	1	1	0	0	0	0	1	1	1	1	1	1	1	1	1	1	1	1	1	1	1	1	1	1	1	1	1	1	1	0	1	1	1	1	0	0	0	0	0	0	0
ERR1204907	EuSCAPE_SK003	K. pneumoniae	0,0,105,11,0,1,2,0,0,0	258	0	0	0	0	1	1	0	0	0	0	1	1	1	1	1	1	1	1	1	1	1	1	1	1	1	1	1	1	1	1	1	1	1	0	1	1	1	1	0	0	0	0	0	0	0
ERR1204909	EuSCAPE_SK005	K. pneumoniae	0,0,0,0,2,0,15,0,0,0	15	0	0	0	0	1	1	0	0	0	0	1	1	1	1	1	1	1	1	1	1	1	1	1	1	1	1	1	1	1	1	1	1	1	0	1	1	1	1	0	0	0	0	1	1	0
ERR1204911	EuSCAPE_SK007	K. pneumoniae	0,0,0,0,2,4,0,0,0,0	15	0	0	0	0	1	1	0	0	0	0	1	1	1	1	1	1	1	1	1	1	1	1	1	1	1	1	1	1	1	1	1	1	1	0	1	1	1	1	0	0	0	0	1	1	0
ERR1204912	EuSCAPE_SK009	K. pneumoniae	0,0,105,0,3,0,1,0,1,0	258	0	0	0	0	1	1	0	0	0	0	1	1	1	1	1	1	1	1	1	1	1	1	1	1	1	1	1	1	1	1	1	1	1	0	1	1	1	1	0	0	0	0	0	0	0
ERR1204913	EuSCAPE_SK010	K. pneumoniae	0,0,105,0,3,0,1,0,*,*	258	0	0	0	0	1	1	0	0	0	0	1	1	1	1	1	1	1	1	1	1	1	1	1	1	1	1	1	1	1	1	1	1	1	0	1	1	1	1	0	0	0	0	0	0	0
ERR1204914	EuSCAPE_SK011	K. pneumoniae	0,0,105,11,0,0,0,0,3,0	258	0	0	0	0	1	1	0	0	0	0	1	1	1	1	1	1	1	1	1	1	1	1	1	1	1	1	1	1	1	1	1	1	1	0	1	1	1	1	0	0	0	0	0	0	0
ERR1204915	EuSCAPE_SK014	K. pneumoniae	0,0,22,2,4,0,0,0,0,0	17	0	0	0	0	1	1	0	0	0	0	1	1	1	1	1	1	1	1	1	1	1	1	1	1	1	1	1	1	1	1	1	1	1	0	1	1	1	1	0	0	0	0	1	1	0
ERR1204916	EuSCAPE_SK015	K. pneumoniae	0,0,285,0,0,0,0,0,0,0	3072	0	0	0	0	1	1	0	0	0	0	1	1	1	1	1	1	1	1	1	1	1	1	1	1	1	1	1	1	1	1	1	1	1	0	1	1	1	1	0	0	0	0	1	1	0
ERR1204917	EuSCAPE_SK016	K. pneumoniae	0,0,105,0,3,0,1,0,1,0	258	0	0	0	0	1	1	0	0	0	0	1	1	1	1	1	1	1	1	1	1	1	1	1	1	1	1	1	1	1	1	1	1	1	0	1	1	1	1	0	0	0	0	0	0	0
ERR1204918	EuSCAPE_SK017	K. pneumoniae	0,0,105,6,0,0,0,50,6,0	258	0	0	0	0	1	1	0	0	0	0	1	1	1	1	1	1	1	1	1	1	1	1	1	1	1	1	1	1	1	1	1	1	1	0	1	1	1	1	0	0	0	0	0	0	0
ERR1204919	EuSCAPE_SK020	K. pneumoniae	0,0,22,2,15,0,0,0,0,0	17	0	0	0	0	1	1	0	0	0	0	1	1	1	1	1	1	1	1	1	1	1	1	1	1	1	1	1	1	1	1	1	1	1	0	1	1	1	1	0	0	0	0	1	1	0
ERR1204920	EuSCAPE_SK022	K. pneumoniae	0,0,105,0,3,2,0,0,0,0	258	0	0	0	0	1	1	0	0	0	0	1	1	1	1	1	1	1	1	1	1	1	1	1	1	1	1	1	1	1	1	1	1	1	0	1	1	1	1	0	0	0	0	0	0	0
ERR1204921	EuSCAPE_SK023	K. pneumoniae	0,0,367,0,0,0,0,0,0,0	10019	0	0	0	0	0	0	0	0	0	0	1	1	1	1	1	1	1	1	1	1	1	1	1	1	1	1	1	1	1	1	1	1	1	0	1	1	1	1	0	0	0	0	1	1	0
ERR1204922	EuSCAPE_SK024	K. pneumoniae	0,0,105,11,0,1,0,0,1,0	258	0	0	0	0	1	1	0	0	0	0	1	1	1	1	1	1	1	1	1	1	1	1	1	1	1	1	1	1	1	1	1	1	1	0	1	1	1	1	0	0	0	0	0	0	0
ERR1204923	EuSCAPE_SK025	K. pneumoniae	0,0,105,11,0,1,0,0,2,0	258	0	0	0	0	1	1	0	0	0	0	1	1	1	1	1	1	1	1	1	1	1	1	1	1	1	1	1	1	1	1	1	1	1	0	1	1	1	1	0	0	0	0	0	0	0
ERR1204926	EuSCAPE_SK029	K. pneumoniae	0,0,230,0,3,0,0,0,0,0	280	0	0	0	0	1	1	0	0	0	0	1	1	1	1	1	1	1	1	1	1	1	1	1	1	1	1	1	1	1	1	1	1	1	0	1	1	1	1	0	0	0	0	0	0	0
ERR1204927	EuSCAPE_SK030	K. pneumoniae	0,0,105,0,3,0,1,0,*,*	258	0	0	0	0	1	1	0	0	0	0	1	1	1	1	1	1	1	1	1	1	1	1	1	1	1	1	1	1	1	1	1	1	1	0	1	1	1	1	0	0	0	0	0	0	0
ERR1204928	EuSCAPE_SK032	K. pneumoniae	0,0,328,0,0,0,1,0,0,0	251	0	0	0	0	1	1	0	0	0	0	1	1	1	1	1	1	1	1	1	1	1	1	1	1	1	1	1	1	1	1	1	1	1	0	1	1	1	1	0	0	0	0	1	1	0
ERR1204929	EuSCAPE_SK033	K. pneumoniae	0,0,105,11,0,1,1,0,0,0	258	0	0	0	0	1	1	0	0	0	0	1	1	1	1	1	1	1	1	1	1	1	1	1	1	1	1	1	1	1	1	1	1	1	0	1	1	1	1	0	0	0	0	0	0	0
ERR1204930	EuSCAPE_SK034	K. pneumoniae	0,0,105,0,3,0,1,0,15,0	258	0	0	0	0	1	1	0	0	0	0	1	1	1	1	1	1	1	1	1	1	1	1	1	1	1	1	1	1	1	1	1	1	1	0	1	1	1	1	0	0	0	0	0	0	0
ERR1204932	EuSCAPE_SK037	K. pneumoniae	0,0,131,1,12,0,0,0,0,0	35	0	0	0	0	1	1	0	0	0	0	1	1	1	1	1	1	1	1	1	1	1	1	1	1	1	1	1	1	1	1	1	1	1	0	1	1	1	1	0	0	0	0	1	1	0
ERR1204933	EuSCAPE_SK038	K. pneumoniae	0,0,178,2,0,0,0,0,0,0	461	0	0	0	0	1	1	0	0	0	0	1	1	1	1	1	1	1	1	1	1	1	1	1	1	1	1	1	1	1	1	1	1	1	0	1	1	1	1	0	0	0	0	1	1	0
ERR1204934	EuSCAPE_SK039	K. pneumoniae	0,0,105,0,11,0,0,2,0,0	258	0	0	0	0	1	1	0	0	0	0	1	1	1	1	1	1	1	1	1	1	1	1	1	1	1	1	1	1	1	1	1	1	1	0	1	1	1	1	0	0	0	0	0	0	0
ERR1204935	EuSCAPE_SK040	K. pneumoniae	0,0,363,1,2,0,1,0,0,0	323	0	0	0	0	1	1	0	0	0	0	1	1	1	1	1	1	1	1	1	1	1	1	1	1	1	1	1	1	1	1	1	1	1	0	1	1	1	1	0	0	0	0	1	1	0
ERR1204936	EuSCAPE_SK044	K. pneumoniae	0,0,105,0,3,0,1,0,*,*	258	0	0	0	0	1	1	0	0	0	0	1	1	1	1	1	1	1	1	1	1	1	1	1	1	1	1	1	1	1	1	1	1	1	0	1	1	1	1	0	0	0	0	0	0	0
ERR1204937	EuSCAPE_SK045	K. pneumoniae	0,0,267,0,0,0,0,0,0,0	3675	0	0	0	0	1	1	0	0	0	0	1	1	1	1	1	1	1	1	1	1	1	1	1	1	1	1	1	1	1	1	1	1	1	0	1	1	1	1	0	0	0	0	1	1	0
ERR1204938	EuSCAPE_SK046	K. pneumoniae	0,0,105,11,0,1,0,0,3,0	258	0	0	0	0	1	1	0	0	0	0	1	1	1	1	1	1	1	1	1	1	1	1	1	1	1	1	1	1	1	1	1	1	1	0	1	1	1	1	0	0	0	0	0	0	0
ERR1204940	EuSCAPE_SK048	K. pneumoniae	0,0,105,11,0,0,0,11,0,0	258	0	0	0	0	1	1	0	0	0	0	1	1	1	1	1	1	1	1	1	1	1	1	1	1	1	1	1	1	1	1	1	1	1	0	1	1	1	1	0	0	0	0	0	0	0
ERR1204941	EuSCAPE_CZ003	K. pneumoniae	0,0,363,1,2,2,0,0,0,0	323	0	0	0	0	1	1	0	0	0	0	1	1	1	1	1	1	1	1	1	1	1	1	1	1	1	1	1	1	1	1	1	1	1	0	1	1	1	1	0	0	0	0	1	1	0
ERR1204942	EuSCAPE_CZ004	K. pneumoniae	0,0,105,0,11,0,0,11,0,0	258	0	0	0	0	1	1	0	0	0	0	1	1	1	1	1	1	1	1	1	1	1	1	1	1	1	1	1	1	1	1	1	1	1	0	1	1	1	1	0	0	0	0	0	0	0
ERR1204943	EuSCAPE_CZ007	K. pneumoniae	0,0,105,0,9,0,0,0,2,0	258	0	0	0	0	1	1	0	0	0	0	1	1	1	1	1	1	1	1	1	1	1	1	1	1	1	1	1	1	1	1	1	1	1	0	1	1	1	1	0	0	0	0	0	0	0
ERR1204944	EuSCAPE_CZ008	K. pneumoniae	0,0,105,0,11,0,0,11,0,0	258	0	0	0	0	1	1	0	0	0	0	1	1	1	1	1	1	1	1	1	1	1	1	1	1	1	1	1	1	1	1	1	1	1	0	1	1	1	1	0	0	0	0	0	0	0
ERR1204946	EuSCAPE_CZ011	K. pneumoniae	0,0,105,0,11,0,0,1,0,0	258	0	0	0	0	1	1	0	0	0	0	1	1	1	1	1	1	1	1	1	1	1	1	1	1	1	1	1	1	1	1	1	1	1	0	1	1	1	1	0	0	0	0	0	0	0
ERR1204947	EuSCAPE_CZ012	K. pneumoniae	0,0,168,2,0,0,0,0,0,0	1333	0	0	0	0	1	1	0	0	0	0	1	1	1	1	1	1	1	1	1	1	1	1	1	1	1	1	1	1	1	1	1	1	1	0	1	1	1	1	0	0	0	0	1	1	0
ERR1204948	EuSCAPE_CZ013	K. pneumoniae	0,0,105,11,0,0,0,4,0,0	258	0	0	0	0	1	1	0	0	0	0	1	1	1	1	1	1	1	1	1	1	1	1	1	1	1	1	1	1	1	1	1	1	1	0	1	1	1	1	0	0	0	0	0	0	0
ERR1204949	EuSCAPE_CZ014	K. pneumoniae	0,0,105,11,0,0,0,0,2,0	258	0	0	0	0	1	1	0	0	0	0	1	1	1	1	1	1	1	1	1	1	1	1	1	1	1	1	1	1	1	1	1	1	1	0	1	1	1	1	0	0	0	0	0	0	0
ERR1204950	EuSCAPE_CZ015	K. pneumoniae	0,0,131,1,26,0,0,0,0,0	35	0	0	0	0	1	1	0	0	0	0	1	1	1	1	1	1	1	1	1	1	1	1	1	1	1	1	1	1	1	1	1	1	1	0	1	1	1	1	0	0	0	0	1	1	0
ERR1204951	EuSCAPE_CZ017	K. pneumoniae	0,0,158,8,0,0,2,1,0,0	45	0	0	0	0	1	1	0	0	0	0	1	1	1	1	1	1	1	1	1	1	1	1	1	1	1	1	1	1	1	1	1	1	1	0	1	1	1	1	0	0	0	0	1	1	0
ERR1204952	EuSCAPE_CZ018	K. pneumoniae	0,0,131,1,26,0,1,0,0,0	35	0	0	0	0	1	1	0	0	0	0	1	1	1	1	1	1	1	1	1	1	1	1	1	1	1	1	1	1	1	1	1	1	1	0	1	1	1	1	0	0	0	0	1	1	0
ERR1204955	EuSCAPE_CZ021	K. pneumoniae	0,0,125,0,0,0,0,3,0,0	525	0	0	0	0	1	1	0	0	0	0	1	1	1	1	1	1	1	1	1	1	1	1	1	1	1	1	1	1	1	1	1	1	1	0	1	1	1	1	0	0	0	0	1	1	0
ERR1204956	EuSCAPE_CZ024	K. pneumoniae	0,0,363,1,2,0,2,0,0,0	323	0	0	0	0	1	1	0	0	0	0	1	1	1	1	1	1	1	1	1	1	1	1	1	1	1	1	1	1	1	1	1	1	1	0	1	1	1	1	0	0	0	0	1	1	0
ERR1204957	EuSCAPE_CZ025	K. pneumoniae	0,0,105,0,3,0,1,0,1,0	258	0	0	0	0	1	1	0	0	0	0	1	1	1	1	1	1	1	1	1	1	1	1	1	1	1	1	1	1	1	1	1	1	1	0	1	1	1	1	0	0	0	0	0	0	0
ERR1204958	EuSCAPE_CZ030	K. pneumoniae	0,0,374,0,4,0,3,0,0,0	405	0	0	0	0	1	1	0	0	0	0	1	1	1	1	1	1	1	1	1	1	1	1	1	1	1	1	1	1	1	1	1	1	1	0	1	1	1	1	0	0	0	0	0	0	0
ERR1204959	EuSCAPE_CZ031	K. pneumoniae	0,0,22,24,10,0,0,1,0,0	17	0	0	0	0	1	1	0	0	0	0	1	1	1	1	1	1	1	1	1	1	1	1	1	1	1	1	1	1	1	1	1	1	1	0	1	1	1	1	0	0	0	0	1	1	0
ERR1204960	EuSCAPE_CZ032	K. pneumoniae	0,0,105,0,9,0,3,0,0,0	258	0	0	0	0	1	1	0	0	0	0	1	1	1	1	1	1	1	1	1	1	1	1	1	1	1	1	1	1	1	1	1	1	1	0	1	1	1	1	0	0	0	0	0	0	0
ERR1204962	EuSCAPE_CZ034	K. pneumoniae	0,0,105,0,9,0,0,16,0,0	258	0	0	0	0	1	1	0	0	0	0	1	1	1	1	1	1	1	1	1	1	1	1	1	1	1	1	1	1	1	1	1	1	1	0	1	1	1	1	0	0	0	0	0	0	0
ERR1204966	EuSCAPE_CZ039	K. pneumoniae	0,0,105,0,11,0,0,1,1,0	258	0	0	0	0	1	1	0	0	0	0	1	1	1	1	1	1	1	1	1	1	1	1	1	1	1	1	1	1	1	1	1	1	1	0	1	1	1	1	0	0	0	0	0	0	0
ERR1204967	EuSCAPE_AT001	K. pneumoniae	0,0,122,0,9,0,0,0,0,0	661	0	0	0	0	1	1	0	0	0	0	1	1	1	1	1	1	1	1	1	1	1	1	1	1	1	1	1	1	1	1	1	1	1	0	1	1	1	1	0	0	0	0	0	0	0
ERR1204968	EuSCAPE_AT003	K. quasipneumoniae subsp. similipneumoniae	2,1,26,0,2,0,0,0,0,0	421	0	0	0	0	1	1	0	0	0	0	1	1	1	1	1	1	1	1	1	1	1	1	1	1	1	1	1	1	1	1	1	1	1	0	0	0	0	0	0	0	0	0	0	0	0
ERR1204969	EuSCAPE_AT009	K. pneumoniae	0,0,191,1,0,0,0,0,0,0	2428	0	0	0	0	1	1	0	0	0	0	1	1	1	1	1	1	1	1	1	1	1	1	1	1	1	1	1	1	1	1	1	1	1	0	1	1	1	1	0	0	0	0	1	1	0
ERR1204970	EuSCAPE_AT011	K. pneumoniae	0,0,105,0,9,0,0,1,0,0	258	0	0	0	0	1	1	0	0	0	0	1	1	1	1	1	1	1	1	1	1	1	1	1	1	1	1	1	1	1	1	1	1	1	0	1	1	1	1	0	0	0	0	0	0	0
ERR1204971	EuSCAPE_AT013	K. pneumoniae	0,0,127,8,3,0,0,0,0,0	6	0	0	0	0	1	1	0	0	0	0	1	1	1	1	1	1	1	1	1	1	1	1	1	1	1	1	1	1	1	1	1	1	1	0	1	1	1	1	0	0	0	0	1	1	0
ERR1204973	EuSCAPE_AT018	K. pneumoniae	0,0,105,6,0,0,17,65,0,0	258	0	0	0	0	1	1	0	0	0	0	1	1	1	1	1	1	1	1	1	1	1	1	1	1	1	1	1	1	1	1	1	1	1	0	1	1	1	1	0	0	0	0	0	0	0
ERR1204974	EuSCAPE_AT019	K. pneumoniae	0,0,22,20,0,0,0,0,0,0	17	0	0	0	0	1	1	0	0	0	0	1	1	1	1	1	1	1	1	1	1	1	1	1	1	1	1	1	1	1	1	1	1	1	0	1	1	1	1	0	0	0	0	1	1	0
ERR1204975	EuSCAPE_AT026	K. pneumoniae	0,0,374,0,1,0,0,0,0,0	405	0	0	0	0	1	1	0	0	0	0	1	1	1	1	1	1	1	1	1	1	1	1	1	1	1	1	1	1	1	1	1	1	1	0	1	1	1	1	0	0	0	0	0	0	0
ERR1204976	EuSCAPE_AT028	K. pneumoniae	0,0,429,0,16,0,0,0,0,0	23	0	0	0	0	1	1	0	0	0	0	1	1	1	1	1	1	1	1	1	1	1	1	1	1	1	1	1	1	1	1	1	1	1	0	1	1	1	1	0	0	0	0	1	1	0
ERR1204977	EuSCAPE_AT029	K. pneumoniae	0,0,0,0,2,0,0,70,0,0	15	0	0	0	0	1	1	0	0	0	0	1	1	1	1	1	1	1	1	1	1	1	1	1	1	1	1	1	1	1	1	1	1	1	0	1	1	1	1	0	0	0	0	1	1	0
ERR1204978	EuSCAPE_FR079	K. pneumoniae	0,0,91,0,5,0,0,0,0,0	359	0	0	0	0	1	1	0	0	0	0	1	1	1	1	1	1	1	1	1	1	1	1	1	1	1	1	1	1	1	1	1	1	1	0	1	1	1	1	0	0	0	0	1	1	0
ERR1204979	EuSCAPE_FR080	K. variicola subsp. variicola	1,0,129,0,0,0,0,0,0,0	3526	0	0	0	0	1	1	0	0	0	0	1	1	1	1	1	1	1	1	1	1	1	1	1	1	1	1	1	1	1	1	1	1	1	0	0	0	0	0	0	0	0	0	1	1	0
ERR1204984	EuSCAPE_SK031	K. pneumoniae	0,0,105,0,3,0,1,11,*,*	258	0	0	0	0	1	1	0	0	0	0	1	1	1	1	1	1	1	1	1	1	1	1	1	1	1	1	1	1	1	1	1	1	1	0	1	1	1	1	0	0	0	0	0	0	0
ERR1204989	EuSCAPE_CZ001	K. pneumoniae	0,0,109,25,5,0,0,0,0,0	37	0	0	0	0	1	1	0	0	0	0	1	1	1	1	1	1	1	1	1	1	1	1	1	1	1	1	1	1	1	1	1	1	1	0	1	1	1	1	0	0	0	0	1	1	0
ERR1204990	EuSCAPE_CZ002	K. pneumoniae	0,0,363,1,2,2,0,0,0,0	323	0	0	0	0	1	1	0	0	0	0	1	1	1	1	1	1	1	1	1	1	1	1	1	1	1	1	1	1	1	1	1	1	1	0	1	1	1	1	0	0	0	0	1	1	0
ERR1204991	EuSCAPE_CZ022	K. pneumoniae	0,0,178,4,4,0,0,0,0,0	461	0	0	0	0	1	1	0	0	0	0	1	1	1	1	1	1	1	1	1	1	1	1	1	1	1	1	1	1	1	1	1	1	1	0	1	1	1	1	0	0	0	0	1	1	0
ERR1204993	EuSCAPE_CZ028	K. pneumoniae	0,0,374,0,4,0,3,1,0,0	405	0	0	0	0	1	1	0	0	0	0	1	1	1	1	1	1	1	1	1	1	1	1	1	1	1	1	1	1	1	1	1	1	1	0	1	1	1	1	0	0	0	0	0	0	0
ERR1204996	EuSCAPE_AT030	K. pneumoniae	0,0,45,0,0,0,0,0,0,0	3635	0	0	0	0	1	1	0	0	0	0	1	1	1	1	1	1	1	1	1	1	1	1	1	1	1	1	1	1	1	1	1	1	1	0	1	1	1	1	0	0	0	0	1	1	0
ERR1204997	EuSCAPE_AT031	K. pneumoniae	0,0,84,0,8,0,0,17,0,0	101	0	0	0	0	1	1	0	0	0	0	1	1	1	1	1	1	1	1	1	1	1	1	1	1	1	1	1	1	1	1	1	1	1	0	1	1	1	1	0	0	0	0	0	0	0
ERR1204999	EuSCAPE_EE002	K. pneumoniae	0,0,105,0,3,0,1,16,0,0	258	0	0	0	0	1	1	0	0	0	0	1	1	1	1	1	1	1	1	1	1	1	1	1	1	1	1	1	1	1	1	1	1	1	0	1	1	1	1	0	0	0	0	0	0	0
ERR1205000	EuSCAPE_EE004	K. pneumoniae	0,0,22,24,6,0,1,0,0,0	17	0	0	0	0	1	1	0	0	0	0	1	1	1	1	1	1	1	1	1	1	1	1	1	1	1	1	1	1	1	1	1	1	1	0	1	1	1	1	0	0	0	0	1	1	0
ERR1205001	EuSCAPE_EE006	K. pneumoniae	0,0,105,0,3,0,1,0,1,0	258	0	0	0	0	1	1	0	0	0	0	1	1	1	1	1	1	1	1	1	1	1	1	1	1	1	1	1	1	1	1	1	1	1	0	1	1	1	1	0	0	0	0	0	0	0
ERR1205002	EuSCAPE_EE007	K. pneumoniae	0,0,429,0,23,0,0,0,0,0	23	0	0	0	0	1	1	0	0	0	0	1	1	1	1	1	1	1	1	1	1	1	1	1	1	1	1	1	1	1	1	1	1	1	0	1	1	1	1	0	0	0	0	1	1	0
ERR1205004	EuSCAPE_EE009	K. pneumoniae	0,0,106,0,0,1,0,0,0,0	395	0	0	0	0	0	0	0	0	0	0	1	1	1	1	1	1	1	1	1	1	1	1	1	1	1	1	1	1	1	1	1	1	1	0	1	1	1	1	0	0	0	0	0	0	0
ERR1205007	EuSCAPE_EE019	K. quasivariicola	3,0,8,0,0,0,0,0,0,0	10003	0	0	0	0	1	1	0	0	0	0	1	1	1	1	1	1	1	1	1	1	1	1	1	1	1	1	1	1	1	1	1	1	1	0	0	0	0	0	0	0	0	0	1	1	0
ERR1205009	EuSCAPE_EE021	K. pneumoniae	0,0,105,0,3,0,1,3,0,0	258	0	0	0	0	1	1	0	0	0	0	1	1	1	1	1	1	1	1	1	1	1	1	1	1	1	1	1	1	1	1	1	1	1	0	1	1	1	1	0	0	0	0	0	0	0
ERR1205010	EuSCAPE_PL001	K. pneumoniae	0,0,220,0,0,0,3,0,0,0	152	0	0	0	0	1	1	0	0	0	0	1	1	1	1	1	1	1	1	1	1	1	1	1	1	1	1	1	1	1	1	1	1	1	0	1	1	1	1	0	0	0	0	1	1	0
ERR1205011	EuSCAPE_PL006	K. pneumoniae	0,0,197,0,4,0,2,2,0,0	147	0	0	0	0	1	1	0	0	0	0	1	1	1	1	1	1	1	1	1	1	1	1	1	1	1	1	1	1	1	1	1	1	1	0	1	1	1	1	0	0	0	0	1	1	0
ERR1205013	EuSCAPE_PL012	K. pneumoniae	0,0,105,0,3,0,1,0,*,*	258	0	0	0	0	1	1	0	0	0	0	1	1	1	1	1	1	1	1	1	1	1	1	1	1	1	1	1	1	1	1	1	1	1	0	1	1	1	1	0	0	0	0	0	0	0
ERR1205014	EuSCAPE_PL014	K. pneumoniae	0,0,42,14,0,0,0,0,0,0	3010	0	0	0	0	1	1	0	0	0	0	1	1	1	1	1	1	1	1	1	1	1	1	1	1	1	1	1	1	1	1	1	1	1	0	1	1	1	1	0	0	0	0	0	0	0
ERR1205015	EuSCAPE_PL016	K. pneumoniae	0,0,105,0,3,0,1,0,*,*	258	0	0	0	0	1	1	0	0	0	0	1	1	1	1	1	1	1	1	1	1	1	1	1	1	1	1	1	1	1	1	1	1	1	0	1	1	1	1	0	0	0	0	0	0	0
ERR1205017	EuSCAPE_PL033	K. variicola subsp. variicola	1,0,5,0,0,0,0,0,0,0	1915	0	0	0	0	1	1	0	0	0	0	1	1	1	1	1	1	1	1	1	1	1	1	1	1	1	1	1	1	1	1	1	1	1	0	1	1	1	1	0	0	0	0	0	0	0
ERR1205018	EuSCAPE_PL018	K. pneumoniae	0,0,230,0,1,0,0,0,0,0	280	0	0	0	0	1	1	0	0	0	0	1	1	1	1	1	1	1	1	1	1	1	1	1	1	1	1	1	1	1	1	1	1	1	0	1	1	1	1	0	0	0	0	0	0	0
ERR1205019	EuSCAPE_PL020	K. pneumoniae	0,0,220,0,0,0,2,0,0,0	152	0	0	0	0	1	1	0	0	0	0	1	1	1	1	1	1	1	1	1	1	1	1	1	1	1	1	1	1	1	1	1	1	1	0	1	1	1	1	0	0	0	0	1	1	0
ERR1205020	EuSCAPE_PL022	K. pneumoniae	0,0,149,1,0,0,0,0,0,0	3022	0	0	0	0	1	1	0	0	0	0	1	1	1	1	1	1	1	1	1	1	1	1	1	1	1	1	1	1	1	1	1	1	1	0	1	1	1	1	0	0	0	0	0	0	0
ERR1205021	EuSCAPE_PL023	K. pneumoniae	0,0,197,0,25,0,0,1,0,0	147	0	0	0	0	1	1	0	0	0	0	1	1	1	1	1	1	1	1	1	1	1	1	1	1	1	1	1	1	1	1	1	1	1	0	1	1	1	1	0	0	0	0	1	1	0
ERR1205022	EuSCAPE_PL024	K. pneumoniae	0,0,220,0,0,0,2,2,0,0	152	0	0	0	0	1	1	0	0	0	0	1	1	1	1	1	1	1	1	1	1	1	1	1	1	1	1	1	1	1	1	1	1	1	0	1	1	1	1	0	0	0	0	1	1	0
ERR1205023	EuSCAPE_PL038	K. pneumoniae	0,0,105,0,3,0,1,18,*,*	258	0	0	0	0	1	1	0	0	0	0	1	1	1	1	1	1	1	1	1	1	1	1	1	1	1	1	1	1	1	1	1	1	1	0	1	1	1	1	0	0	0	0	0	0	0
ERR1205024	EuSCAPE_PL040	K. pneumoniae	0,0,105,0,3,0,1,18,*,*	258	0	0	0	0	1	1	0	0	0	0	1	1	1	1	1	1	1	1	1	1	1	1	1	1	1	1	1	1	1	1	1	1	1	0	1	1	1	1	0	0	0	0	0	0	0
ERR1205026	EuSCAPE_PL042	K. pneumoniae	0,0,0,0,2,0,0,55,0,0	15	0	0	0	0	1	1	0	0	0	0	1	1	1	1	1	1	1	1	1	1	1	1	1	1	1	1	1	1	1	1	1	1	1	0	1	1	1	1	0	0	0	0	1	1	0
ERR1205028	EuSCAPE_PL048	K. pneumoniae	0,0,105,11,0,0,0,5,4,0	258	0	0	0	0	1	1	0	0	0	0	1	1	1	1	1	1	1	1	1	1	1	1	1	1	1	1	1	1	1	1	1	1	1	0	1	1	1	1	0	0	0	0	0	0	0
ERR1205029	EuSCAPE_PL049	K. pneumoniae	0,0,22,27,0,0,5,0,0,0	17	0	0	0	0	1	1	0	0	0	0	1	1	1	1	1	1	1	1	1	1	1	1	1	1	1	1	1	1	1	1	1	1	1	0	1	1	1	1	0	0	0	0	1	1	0
ERR1205030	EuSCAPE_PL051	K. pneumoniae	0,0,220,0,0,0,2,1,0,0	152	0	0	0	0	1	1	0	0	0	0	1	1	1	1	1	1	1	1	1	1	1	1	1	1	1	1	1	1	1	1	1	1	1	0	1	1	1	1	0	0	0	0	1	1	0
ERR1205031	EuSCAPE_PL056	K. pneumoniae	0,0,197,0,4,0,2,2,0,0	147	0	0	0	0	1	1	0	0	0	0	1	1	1	1	1	1	1	1	1	1	1	1	1	1	1	1	1	1	1	1	1	1	1	0	1	1	1	1	0	0	0	0	1	1	0
ERR1205033	EuSCAPE_FR001	K. pneumoniae	0,0,84,0,8,0,0,0,4,0	101	0	0	0	0	1	1	0	0	0	0	1	1	1	1	1	1	1	1	1	1	1	1	1	1	1	1	1	1	1	1	1	1	1	0	1	1	1	1	0	0	0	0	0	0	0
ERR1205034	EuSCAPE_FR003	K. pneumoniae	0,0,84,0,8,0,15,1,0,0	101	0	0	0	0	1	1	0	0	0	0	1	1	1	1	1	1	1	1	1	1	1	1	1	1	1	1	1	1	1	1	1	1	1	0	1	1	1	1	0	0	0	0	0	0	0
ERR1205035	EuSCAPE_FR006	K. pneumoniae	0,0,105,6,0,0,0,5,41,0	258	0	0	0	0	1	1	0	0	0	0	1	1	1	1	1	1	1	1	1	1	1	1	1	1	1	1	1	1	1	1	1	1	1	0	1	1	1	1	0	0	0	0	0	0	0
ERR1205036	EuSCAPE_FR007	K. pneumoniae	0,0,158,8,0,5,0,0,0,0	45	0	0	0	0	1	1	0	0	0	0	1	1	1	1	1	1	1	1	1	1	1	1	1	1	1	1	1	1	1	1	1	1	1	0	1	1	1	1	0	0	0	0	1	1	0
ERR1205039	EuSCAPE_FR012	K. pneumoniae	0,0,22,27,0,0,14,0,0,0	17	0	0	0	0	1	1	0	0	0	0	1	1	1	1	1	1	1	1	1	1	1	1	1	1	1	1	1	1	1	1	1	1	1	0	1	1	1	1	0	0	0	0	1	1	0
ERR1205040	EuSCAPE_FR017	K. pneumoniae	0,0,113,1,0,0,0,0,0,0	1878	0	0	0	0	1	1	0	0	0	0	1	1	1	1	1	1	1	1	1	1	1	1	1	1	1	1	1	1	1	1	1	1	1	0	1	1	1	1	0	0	0	0	0	0	0
ERR1205041	EuSCAPE_FR018	K. pneumoniae	0,0,122,0,6,0,0,0,0,0	661	0	0	0	0	1	1	0	0	0	0	1	1	1	1	1	1	1	1	1	1	1	1	1	1	1	1	1	1	1	1	1	1	1	0	1	1	1	1	0	0	0	0	0	0	0
ERR1205042	EuSCAPE_FR021	K. quasipneumoniae subsp. similipneumoniae	2,1,16,0,0,0,0,0,0,0	10018	0	0	0	0	1	1	0	0	0	0	1	1	1	1	1	1	1	1	1	1	1	1	1	1	1	1	1	1	1	1	1	1	1	0	0	0	0	0	0	0	0	0	1	1	0
ERR1205043	EuSCAPE_FR022	K. pneumoniae	0,0,13,16,0,0,0,0,0,0	34	0	0	0	0	1	1	0	0	0	0	1	1	1	1	1	1	1	1	1	1	1	1	1	1	1	1	1	1	1	1	1	1	1	0	1	1	1	1	0	0	0	0	1	1	0
ERR1205048	EuSCAPE_FR028	K. pneumoniae	0,0,374,0,4,0,1,12,0,0	405	0	0	0	0	1	1	0	0	0	0	1	1	1	1	1	1	1	1	1	1	1	1	1	1	1	1	1	1	1	1	1	1	1	0	1	1	1	1	0	0	0	0	0	0	0
ERR1205049	EuSCAPE_FR030	K. pneumoniae	0,0,369,0,0,0,0,0,9,0	307	0	0	0	0	1	1	0	0	0	0	1	1	1	1	1	1	1	1	1	1	1	1	1	1	1	1	1	1	1	1	1	1	1	0	1	1	1	1	0	0	0	0	1	1	0
ERR1205054	EuSCAPE_FR036	K. pneumoniae	0,0,115,2,1,0,0,1,0,0	218	0	0	0	0	1	1	0	0	0	0	1	1	1	1	1	1	1	1	1	1	1	1	1	1	1	1	1	1	1	1	1	1	1	0	1	1	1	1	0	0	0	0	1	1	0
ERR1205056	EuSCAPE_FR045	K. pneumoniae	0,0,113,1,0,0,1,0,0,0	1878	0	0	0	0	1	1	0	0	0	0	1	1	1	1	1	1	1	1	1	1	1	1	1	1	1	1	1	1	1	1	1	1	1	0	1	1	1	1	0	0	0	0	0	0	0
ERR1205058	EuSCAPE_FR047	K. pneumoniae	0,0,374,0,4,0,1,14,0,0	405	0	0	0	0	1	1	0	0	0	0	1	1	1	1	1	1	1	1	1	1	1	1	1	1	1	1	1	1	1	1	1	1	1	0	1	1	1	1	0	0	0	0	0	0	0
ERR1205061	EuSCAPE_FR054	K. pneumoniae	0,0,369,0,0,0,0,0,22,0	307	0	0	0	0	1	1	0	0	0	0	1	1	1	1	1	1	1	1	1	1	1	1	1	1	1	1	1	1	1	1	1	1	1	0	1	1	1	1	0	0	0	0	1	1	0
ERR1205063	EuSCAPE_FR056	K. pneumoniae	0,0,198,0,0,0,0,0,0,0	1709	0	0	0	0	1	1	0	0	0	0	1	1	1	1	1	1	1	1	1	1	1	1	1	1	1	1	1	1	1	1	1	1	1	0	1	1	1	1	0	0	0	0	1	1	0
ERR1205064	EuSCAPE_FR057	K. pneumoniae	0,0,197,0,25,0,0,4,0,0	147	0	0	0	0	1	1	0	0	0	0	1	1	1	1	1	1	1	1	1	1	1	1	1	1	1	1	1	1	1	1	1	1	1	0	1	1	1	1	0	0	0	0	1	1	0
ERR1205067	EuSCAPE_FR062	K. pneumoniae	0,0,105,0,3,0,5,0,1,0	258	0	0	0	0	1	1	0	0	0	0	1	1	1	1	1	1	1	1	1	1	1	1	1	1	1	1	1	1	1	1	1	1	1	0	1	1	1	1	0	0	0	0	0	0	0
ERR1205070	EuSCAPE_FR068	K. pneumoniae	0,0,1,1,11,0,1,0,0,0	14	0	0	0	0	1	1	0	0	0	0	1	1	1	1	1	1	1	1	1	1	1	1	1	1	1	1	1	1	1	1	1	1	1	0	1	1	1	1	0	0	0	0	1	1	0
ERR1205073	EuSCAPE_FR070	K. pneumoniae	0,0,369,0,0,0,0,12,0,0	307	0	0	0	0	1	1	0	0	0	0	1	1	1	1	1	1	1	1	1	1	1	1	1	1	1	1	1	1	1	1	1	1	1	0	1	1	1	1	0	0	0	0	1	1	0
ERR1205076	EuSCAPE_FR078	K. pneumoniae	0,0,109,32,2,0,0,0,0,0	37	0	0	0	0	1	1	0	0	0	0	1	1	1	1	1	1	1	1	1	1	1	1	1	1	1	1	1	1	1	1	1	1	1	0	1	1	1	1	0	0	0	0	1	1	0
ERR1216256	ERR1216256	K. quasipneumoniae subsp. similipneumoniae	2,1,16,1,0,0,0,0,0,0	10018	0	0	0	0	1	1	0	0	0	0	1	1	1	1	1	1	1	1	1	1	1	1	1	1	1	1	1	1	1	1	1	1	1	0	0	0	0	0	0	0	0	0	1	1	0
ERR1216257	ERR1216257	K. quasipneumoniae subsp. similipneumoniae	2,1,28,1,0,0,0,0,0,0	2720	0	0	0	0	1	1	0	0	0	0	1	1	1	1	1	1	1	1	1	1	1	1	1	1	1	1	1	1	1	1	1	1	1	0	0	0	0	0	0	0	0	0	1	1	0
ERR1216258	ERR1216258	K. pneumoniae	0,0,291,0,0,0,0,0,0,0	872	0	0	0	0	1	1	0	0	0	0	1	1	1	1	1	1	1	1	1	1	1	1	1	1	1	1	1	1	1	1	1	1	1	0	1	1	1	1	0	0	0	0	1	1	0
ERR1216259	ERR1216259	K. quasipneumoniae subsp. quasipneumoniae	2,0,0,2,0,0,0,0,0,0	526	0	0	0	0	1	1	0	0	0	0	1	1	1	1	1	1	1	1	1	1	1	1	1	1	1	1	1	1	1	1	1	1	1	0	1	1	1	1	0	0	0	0	1	1	0
ERR1216262	ERR1216262	K. variicola subsp. variicola	1,0,27,0,0,0,0,0,0,0	208	0	0	0	0	1	1	0	0	0	0	1	1	1	1	1	1	1	1	1	1	1	1	1	1	1	1	1	1	1	1	1	1	1	0	1	1	1	1	0	0	0	0	1	1	0
ERR1216264	ERR1216264	K. pneumoniae	0,0,42,16,0,0,0,0,0,0	3010	0	0	0	0	1	1	0	0	0	0	1	1	1	1	1	1	1	1	1	1	1	1	1	1	1	1	1	1	1	1	1	1	1	0	1	1	1	1	0	0	0	0	0	0	0
ERR1216265	ERR1216265	K. pneumoniae	0,0,347,1,0,0,0,0,0,0	1436	0	0	0	0	1	1	0	0	0	0	1	1	1	1	1	1	1	1	1	1	1	1	1	1	1	1	1	1	1	1	1	1	1	0	1	1	1	1	0	0	0	0	1	1	0
ERR1216266	ERR1216266	K. pneumoniae	0,0,22,2,6,0,0,0,0,0	17	0	0	0	0	1	1	0	0	0	0	1	1	1	1	1	1	1	1	1	1	1	1	1	1	1	1	1	1	1	1	1	1	1	0	1	1	1	1	0	0	0	0	1	1	0
ERR1216267	ERR1216267	K. quasipneumoniae subsp. similipneumoniae	2,1,17,0,0,0,0,0,0,0	3013	0	0	0	0	1	1	0	0	0	0	1	1	1	1	1	1	1	1	1	1	1	1	1	1	1	1	1	1	1	1	1	1	1	0	0	0	0	0	0	0	0	0	1	1	0
ERR1216268	ERR1216268	K. pneumoniae	0,0,207,0,0,0,0,0,0,0	3014	0	0	0	0	1	1	0	0	0	0	1	1	1	1	1	1	1	1	1	1	1	1	1	1	1	1	1	1	1	1	1	1	1	0	1	1	1	1	0	0	0	0	1	1	0
ERR1216269	ERR1216269	K. pneumoniae	0,0,3,0,6,0,0,0,0,0	322	0	0	0	0	1	1	0	0	0	0	1	1	1	1	1	1	1	1	1	1	1	1	1	1	1	1	1	1	1	1	1	1	1	0	1	1	1	1	0	0	0	0	0	0	0
ERR1216300	ERR1216300	K. pneumoniae	0,0,179,0,2,0,0,0,0,0	188	0	0	0	0	1	1	0	0	0	0	1	1	1	1	1	1	1	1	1	1	1	1	1	1	1	1	1	1	1	1	1	1	1	0	1	1	1	1	0	0	0	0	1	1	0
ERR1216301	ERR1216301	K. quasipneumoniae subsp. similipneumoniae	2,1,25,1,1,0,0,0,0,0	477	0	0	0	0	1	1	0	0	0	0	1	1	1	1	1	1	1	1	1	1	1	1	1	1	1	1	1	1	1	1	1	1	1	0	0	0	0	0	0	0	0	0	0	0	0
ERR1216949	EuSCAPE_DE003	K. pneumoniae	0,0,1,1,13,2,0,0,0,0	14	0	0	0	0	1	1	0	0	0	0	1	1	1	1	1	1	1	1	1	1	1	1	1	1	1	1	1	1	1	1	1	1	1	0	1	1	1	1	0	0	0	0	1	1	0
ERR1216950	EuSCAPE_DE004	K. pneumoniae	0,0,54,2,1,0,0,0,0,0	628	0	0	0	0	1	1	0	0	0	0	1	1	1	1	1	1	1	1	1	1	1	1	1	1	1	1	1	1	1	1	1	1	1	0	1	1	1	1	0	0	0	0	1	1	0
ERR1216951	EuSCAPE_DE005	K. pneumoniae	0,0,1,0,1,0,0,0,0,0	14	0	0	0	0	1	1	0	0	0	0	1	1	1	1	1	1	1	1	1	1	1	1	1	1	1	1	1	1	1	1	1	1	1	0	1	1	1	1	0	0	0	0	1	1	0
ERR1216954	EuSCAPE_DE008	K. pneumoniae	0,0,1,1,23,0,0,0,1,0	14	0	0	0	0	1	1	0	0	0	0	1	1	1	1	1	1	1	1	1	1	1	1	1	1	1	1	1	1	1	1	1	1	1	0	1	1	1	1	0	0	0	0	1	1	0
ERR1216955	EuSCAPE_DE009	K. pneumoniae	0,0,199,0,0,0,0,0,0,0	867	0	0	0	0	1	1	0	0	0	0	1	1	1	1	1	1	1	1	1	1	1	1	1	1	1	1	1	1	1	1	1	1	1	0	1	1	1	1	0	0	0	0	1	1	0
ERR1216956	EuSCAPE_DE010	K. pneumoniae	0,0,84,0,8,0,15,0,0,0	101	0	0	0	0	1	1	0	0	0	0	1	1	1	1	1	1	1	1	1	1	1	1	1	1	1	1	1	1	1	1	1	1	1	0	1	1	1	1	0	0	0	0	0	0	0
ERR1216957	EuSCAPE_DE011	K. pneumoniae	0,0,22,6,0,0,0,0,0,0	17	0	0	0	0	1	1	0	0	0	0	1	1	1	1	1	1	1	1	1	1	1	1	1	1	1	1	1	1	1	1	1	1	1	0	1	1	1	1	0	0	0	0	1	1	0
ERR1216958	EuSCAPE_DE012	K. pneumoniae	0,0,369,0,0,0,0,30,0,0	307	0	0	0	0	1	1	0	0	0	0	1	1	1	1	1	1	1	1	1	1	1	1	1	1	1	1	1	1	1	1	1	1	1	0	1	1	1	1	0	0	0	0	1	1	0
ERR1216959	EuSCAPE_DE013	K. pneumoniae	0,0,22,24,0,0,0,0,0,0	17	0	0	0	0	1	1	0	0	0	0	1	1	1	1	1	1	1	1	1	1	1	1	1	1	1	1	1	1	1	1	1	1	1	0	1	1	1	1	0	0	0	0	1	1	0
ERR1216961	EuSCAPE_DE015	K. pneumoniae	0,0,127,2,0,0,0,0,0,0	6	0	0	0	0	1	1	0	0	0	0	1	1	1	1	1	1	1	1	1	1	1	1	1	1	1	1	1	1	1	1	1	1	1	0	1	1	1	1	0	0	0	0	1	1	0
ERR1216962	EuSCAPE_DE016	K. pneumoniae	0,0,105,6,0,0,0,5,31,0	258	0	0	0	0	1	1	0	0	0	0	1	1	1	1	1	1	1	1	1	1	1	1	1	1	1	1	1	1	1	1	1	1	1	0	1	1	1	1	0	0	0	0	0	0	0
ERR1216963	EuSCAPE_DE017	K. pneumoniae	0,0,0,0,2,0,0,66,0,0	15	0	0	0	0	1	1	0	0	0	0	1	1	1	1	1	1	1	1	1	1	1	1	1	1	1	1	1	1	1	1	1	1	1	0	1	1	1	1	0	0	0	0	1	1	0
ERR1216964	EuSCAPE_DE018	K. variicola subsp. variicola	1,0,51,0,0,0,0,0,0,0	10017	0	0	0	0	1	1	0	0	0	0	1	1	1	1	1	1	1	1	1	1	1	1	1	1	1	1	1	1	1	1	1	1	1	0	0	0	0	0	0	0	0	0	0	0	0
ERR1216965	EuSCAPE_DE019	K. pneumoniae	0,0,105,0,9,0,5,0,0,0	258	0	0	0	0	1	1	0	0	0	0	1	1	1	1	1	1	1	1	1	1	1	1	1	1	1	1	1	1	1	1	1	1	1	0	1	1	1	1	0	0	0	0	0	0	0
ERR1216966	EuSCAPE_DE020	K. pneumoniae	0,0,0,0,2,0,0,31,4,0	15	0	0	0	0	1	1	0	0	0	0	1	1	1	1	1	1	1	1	1	1	1	1	1	1	1	1	1	1	1	1	1	1	1	0	1	1	1	1	0	0	0	0	1	1	0
ERR1216967	EuSCAPE_DE021	K. pneumoniae	0,0,127,8,1,0,0,0,0,0	6	0	0	0	0	1	1	0	0	0	0	1	1	1	1	1	1	1	1	1	1	1	1	1	1	1	1	1	1	1	1	1	1	1	0	1	1	1	1	0	0	0	0	1	1	0
ERR1216968	EuSCAPE_DE022	K. pneumoniae	0,0,197,0,25,0,0,7,0,0	147	0	0	0	0	1	1	0	0	0	0	1	1	1	1	1	1	1	1	1	1	1	1	1	1	1	1	1	1	1	1	1	1	1	0	1	1	1	1	0	0	0	0	1	1	0
ERR1216969	EuSCAPE_DE023	K. pneumoniae	0,0,1,1,23,0,0,0,0,0	14	0	0	0	0	1	1	0	0	0	0	1	1	1	1	1	1	1	1	1	1	1	1	1	1	1	1	1	1	1	1	1	1	1	0	1	1	1	1	0	0	0	0	1	1	0
ERR1216970	EuSCAPE_DE024	K. pneumoniae	0,0,197,0,4,10,2,0,0,0	147	0	0	0	0	1	1	0	0	0	0	1	1	1	1	1	1	1	1	1	1	1	1	1	1	1	1	1	1	1	1	1	1	1	0	1	1	1	1	0	0	0	0	1	1	0
ERR1216972	EuSCAPE_DE026	K. pneumoniae	0,0,221,1,2,0,1,0,0,0	111	0	0	0	0	1	1	0	0	0	0	1	1	1	1	1	1	1	1	1	1	1	1	1	1	1	1	1	1	1	1	1	1	1	0	1	1	1	1	0	0	0	0	1	1	0
ERR1216973	EuSCAPE_DE027	K. pneumoniae	0,0,127,8,2,0,0,0,0,0	6	0	0	0	0	1	1	0	0	0	0	1	1	1	1	1	1	1	1	1	1	1	1	1	1	1	1	1	1	1	1	1	1	1	0	1	1	1	1	0	0	0	0	1	1	0
ERR1216974	EuSCAPE_DE028	K. pneumoniae	0,0,105,6,0,0,89,0,0,0	258	0	0	0	0	1	1	0	0	0	0	1	1	1	1	1	1	1	1	1	1	1	1	1	1	1	1	1	1	1	1	1	1	1	0	1	1	1	1	0	0	0	0	0	0	0
ERR1216975	EuSCAPE_DE029	K. pneumoniae	0,0,22,2,3,0,0,0,0,0	17	0	0	0	0	1	1	0	0	0	0	1	1	1	1	1	1	1	1	1	1	1	1	1	1	1	1	1	1	1	1	1	1	1	0	1	1	1	1	0	0	0	0	1	1	0
ERR1216978	EuSCAPE_DE032	K. pneumoniae	0,0,158,8,9,0,0,2,0,0	45	0	0	0	0	1	1	0	0	0	0	1	1	1	1	1	1	1	1	1	1	1	1	1	1	1	1	1	1	1	1	1	1	1	0	1	1	1	1	0	0	0	0	1	1	0
ERR1216980	EuSCAPE_DE034	K. pneumoniae	0,0,374,0,2,1,0,0,0,0	405	0	0	0	0	1	1	0	0	0	0	1	1	1	1	1	1	1	1	1	1	1	1	1	1	1	1	1	1	1	1	1	1	1	0	1	1	1	1	0	0	0	0	0	0	0
ERR1216981	EuSCAPE_DE035	K. pneumoniae	0,0,40,0,0,0,0,0,0,0	1804	0	0	0	0	1	1	0	0	0	0	1	1	1	1	1	1	1	1	1	1	1	1	1	1	1	1	1	1	1	1	1	1	1	0	1	1	1	1	0	0	0	0	0	0	0
ERR1216982	EuSCAPE_DE036	K. pneumoniae	0,0,105,0,3,0,1,0,13,0	258	0	0	0	0	1	1	0	0	0	0	1	1	1	1	1	1	1	1	1	1	1	1	1	1	1	1	1	1	1	1	1	1	1	0	1	1	1	1	0	0	0	0	0	0	0
ERR1216984	EuSCAPE_DE038	K. pneumoniae	0,0,197,0,4,0,2,0,0,0	147	0	0	0	0	1	1	0	0	0	0	1	1	1	1	1	1	1	1	1	1	1	1	1	1	1	1	1	1	1	1	1	1	1	0	1	1	1	1	0	0	0	0	1	1	0
ERR1216985	EuSCAPE_DE039	K. pneumoniae	0,0,22,19,0,0,0,0,0,0	17	0	0	0	0	1	1	0	0	0	0	1	1	1	1	1	1	1	1	1	1	1	1	1	1	1	1	1	1	1	1	1	1	1	0	1	1	1	1	0	0	0	0	1	1	0
ERR1216986	EuSCAPE_DE040	K. variicola subsp. variicola	1,0,29,0,0,0,0,0,0,0	10007	0	0	0	0	1	1	0	0	0	0	1	1	1	1	1	1	1	1	1	1	1	1	1	1	1	1	1	1	1	1	1	1	1	0	1	1	1	1	0	0	0	0	1	1	0
ERR1216987	EuSCAPE_DE041	K. pneumoniae	0,0,137,5,1,0,0,0,0,0	29	0	0	0	0	1	1	0	0	0	0	1	1	1	1	1	1	1	1	1	1	1	1	1	1	1	1	1	1	1	1	1	1	1	0	1	1	1	1	0	0	0	0	1	1	0
ERR1216989	EuSCAPE_DE043	K. pneumoniae	0,0,152,1,0,0,0,1,0,0	442	0	0	0	0	1	1	0	0	0	0	1	1	1	1	1	1	1	1	1	1	1	1	1	1	1	1	1	1	1	1	1	1	1	0	1	1	1	1	0	0	0	0	1	1	0
ERR1216990	EuSCAPE_DE044	K. quasipneumoniae subsp. similipneumoniae	2,1,63,0,0,0,0,0,0,0	10036	0	0	0	0	0	0	0	0	0	0	1	1	1	1	1	1	1	1	1	1	1	1	1	1	1	1	1	1	1	1	1	1	1	0	0	0	0	0	0	0	0	0	0	0	0
ERR1216991	EuSCAPE_DE045	K. pneumoniae	0,0,168,0,0,0,0,0,0,0	1333	0	0	0	0	1	1	0	0	0	0	1	1	1	1	1	1	1	1	1	1	1	1	1	1	1	1	1	1	1	1	1	1	1	0	1	1	1	1	0	0	0	0	1	1	0
ERR1216992	EuSCAPE_DE046	K. pneumoniae	0,0,176,0,0,0,0,0,0,0	3641	0	0	0	0	1	1	0	0	0	0	1	1	1	1	1	1	1	1	1	1	1	1	1	1	1	1	1	1	1	1	1	1	1	0	1	1	1	1	0	0	0	0	1	1	0
ERR1216993	EuSCAPE_DE047	K. pneumoniae	0,0,1,1,23,0,0,0,0,0	14	0	0	0	0	1	1	0	0	0	0	1	1	1	1	1	1	1	1	1	1	1	1	1	1	1	1	1	1	1	1	1	1	1	0	1	1	1	1	0	0	0	0	1	1	0
ERR1216996	EuSCAPE_DE050	K. pneumoniae	0,0,120,0,1,0,0,0,0,0	301	0	0	0	0	1	1	0	0	0	0	1	1	1	1	1	1	1	1	1	1	1	1	1	1	1	1	1	1	1	1	1	1	1	0	1	1	1	1	0	0	0	0	0	0	0
ERR1216997	EuSCAPE_DE051	K. pneumoniae	0,0,105,6,0,0,0,5,6,0	258	0	0	0	0	1	1	0	0	0	0	1	1	1	1	1	1	1	1	1	1	1	1	1	1	1	1	1	1	1	1	1	1	1	0	1	1	1	1	0	0	0	0	0	0	0
ERR1216998	EuSCAPE_DE052	K. variicola subsp. variicola	1,0,127,0,2,0,0,0,0,0	1456	0	0	0	0	1	1	0	0	0	0	1	1	1	1	1	1	1	1	1	1	1	1	1	1	1	1	1	1	1	1	1	1	1	0	0	0	0	0	0	0	0	0	1	1	0
ERR1216999	EuSCAPE_DE053	K. pneumoniae	0,0,162,0,0,0,0,0,0,0	3642	0	0	0	0	1	1	0	0	0	0	1	1	1	1	1	1	1	1	1	1	1	1	1	1	1	1	1	1	1	1	1	1	1	0	1	1	1	1	0	0	0	0	1	1	0
ERR1217000	EuSCAPE_DE054	K. pneumoniae	0,0,388,1,3,0,0,0,0,0	25	0	0	0	0	1	1	0	0	0	0	1	1	1	1	1	1	1	1	1	1	1	1	1	1	1	1	1	1	1	1	1	1	1	0	1	1	1	1	0	0	0	0	1	1	0
ERR1217001	EuSCAPE_DE055	K. pneumoniae	0,0,388,0,1,1,0,0,0,0	25	0	0	0	0	1	1	0	0	0	0	1	1	1	1	1	1	1	1	1	1	1	1	1	1	1	1	1	1	1	1	1	1	1	0	1	1	1	1	0	0	0	0	1	1	0
ERR1217002	EuSCAPE_DE056	K. variicola subsp. variicola	1,0,2,0,0,0,0,0,0,0	2462	0	0	0	0	1	1	0	0	0	0	1	1	1	1	1	1	1	1	1	1	1	1	1	1	1	1	1	1	1	1	1	1	1	0	1	1	1	1	0	0	0	0	0	0	0
ERR1217003	EuSCAPE_DE057	K. pneumoniae	0,0,22,24,9,1,0,0,0,0	17	0	0	0	0	1	1	0	0	0	0	1	1	1	1	1	1	1	1	1	1	1	1	1	1	1	1	1	1	1	1	1	1	1	0	1	1	1	1	0	0	0	0	1	1	0
ERR1217005	EuSCAPE_DE059	K. pneumoniae	0,0,105,11,0,0,5,2,1,0	258	0	0	0	0	1	1	0	0	0	0	1	1	1	1	1	1	1	1	1	1	1	1	1	1	1	1	1	1	1	1	1	1	1	0	1	1	1	1	0	0	0	0	0	0	0
ERR1217006	EuSCAPE_DE060	K. variicola subsp. variicola	1,0,142,0,0,0,0,0,0,0	10048	0	0	0	0	1	1	0	0	0	0	1	1	1	1	1	1	1	1	1	1	1	1	1	1	1	1	1	1	1	1	1	1	1	0	0	0	0	0	0	0	0	0	1	1	0
ERR1217013	EuSCAPE_DE067	K. pneumoniae	0,0,105,0,0,0,4,0,0,0	258	0	0	0	0	1	1	0	0	0	0	1	1	1	1	1	1	1	1	1	1	1	1	1	1	1	1	1	1	1	1	1	1	1	0	1	1	1	1	0	0	0	0	0	0	0
ERR1217019	EuSCAPE_DE072	K. pneumoniae	0,0,29,0,1,0,0,0,0,0	268	0	0	0	0	1	1	0	0	0	0	1	1	1	1	1	1	1	1	1	1	1	1	1	1	1	1	1	1	1	1	1	1	1	0	1	1	1	1	0	0	0	0	1	1	0
ERR1217020	EuSCAPE_DE073	K. variicola subsp. variicola	1,0,32,0,0,0,0,0,0,0	1848	0	0	0	0	1	1	0	0	0	0	1	1	1	1	1	1	1	1	1	1	1	1	1	1	1	1	1	1	1	1	1	1	1	0	1	1	1	1	0	0	0	0	1	1	0
ERR1217021	EuSCAPE_DE074	K. pneumoniae	0,0,105,6,0,0,0,5,21,0	258	0	0	0	0	1	1	0	0	0	0	1	1	1	1	1	1	1	1	1	1	1	1	1	1	1	1	1	1	1	1	1	1	1	0	1	1	1	1	0	0	0	0	0	0	0
ERR1217022	EuSCAPE_DE075	K. pneumoniae	0,0,355,0,2,0,0,1,0,0	530	0	0	0	0	1	1	0	0	0	0	1	1	1	1	1	1	1	1	1	1	1	1	1	1	1	1	1	1	1	1	1	1	1	0	1	1	1	1	0	0	0	0	0	0	0
ERR1217025	EuSCAPE_DE078	K. pneumoniae	0,0,144,0,0,2,0,0,0,0	1307	0	0	0	0	1	1	0	0	0	0	1	1	1	1	1	1	1	1	1	1	1	1	1	1	1	1	1	1	1	1	1	1	1	0	1	1	1	1	0	0	0	0	1	1	0
ERR1217026	EuSCAPE_DE079	K. pneumoniae	0,0,109,1,9,0,0,0,0,0	37	0	0	0	0	1	1	0	0	0	0	1	1	1	1	1	1	1	1	1	1	1	1	1	1	1	1	1	1	1	1	1	1	1	0	1	1	1	1	0	0	0	0	1	1	0
ERR1217027	EuSCAPE_DE080	K. pneumoniae	0,0,30,0,0,0,0,0,0,0	1486	0	0	0	0	1	1	0	0	0	0	1	1	1	1	1	1	1	1	1	1	1	1	1	1	1	1	1	1	1	1	1	1	1	0	1	1	1	1	0	0	0	0	1	1	0
ERR1217028	EuSCAPE_DE081	K. pneumoniae	0,0,168,1,0,0,0,0,0,0	1333	0	0	0	0	1	1	0	0	0	0	1	1	1	1	1	1	1	1	1	1	1	1	1	1	1	1	1	1	1	1	1	1	1	0	1	1	1	1	0	0	0	0	1	1	0
ERR1217029	EuSCAPE_DE082	K. pneumoniae	0,0,357,1,0,0,0,0,0,0	2549	0	0	0	0	1	1	0	0	0	0	1	1	1	1	1	1	1	1	1	1	1	1	1	1	1	1	1	1	1	1	1	1	1	0	1	1	1	1	0	0	0	0	1	1	0
ERR1217030	EuSCAPE_DE083	K. pneumoniae	0,0,404,0,1,0,0,0,0,0	831	0	0	0	0	1	1	0	0	0	0	1	1	1	1	1	1	1	1	1	1	1	1	1	1	1	1	1	1	1	1	1	1	1	0	1	1	1	1	0	0	0	0	1	1	0
ERR1217031	EuSCAPE_DE084	K. pneumoniae	0,0,109,8,5,0,0,0,0,0	37	0	0	0	0	1	1	0	0	0	0	1	1	1	1	1	1	1	1	1	1	1	1	1	1	1	1	1	1	1	1	1	1	1	0	1	1	1	1	0	0	0	0	1	1	0
ERR1217033	EuSCAPE_DE086	K. pneumoniae	0,0,0,0,2,0,0,31,7,0	15	0	0	0	0	1	1	0	0	0	0	1	1	1	1	1	1	1	1	1	1	1	1	1	1	1	1	1	1	1	1	1	1	1	0	1	1	1	1	0	0	0	0	1	1	0
ERR1217035	EuSCAPE_DE088	K. pneumoniae	0,0,147,0,0,0,0,0,0,0	48	0	0	0	0	1	1	0	0	0	0	1	1	1	1	1	1	1	1	1	1	1	1	1	1	1	1	1	1	1	1	1	1	1	0	1	1	1	1	0	0	0	0	0	0	0
ERR1217038	EuSCAPE_DE091	K. pneumoniae	0,0,131,1,40,0,0,1,0,0	35	0	0	0	0	1	1	0	0	0	0	1	1	1	1	1	1	1	1	1	1	1	1	1	1	1	1	1	1	1	1	1	1	1	0	1	1	1	1	0	0	0	0	1	1	0
ERR1217040	EuSCAPE_NO001	K. pneumoniae	0,0,80,0,2,0,0,0,0,0	107	0	0	0	0	1	1	0	0	0	0	1	1	1	1	1	1	1	1	1	1	1	1	1	1	1	1	1	1	1	1	1	1	1	0	1	1	1	1	0	0	0	0	1	1	0
ERR1217041	EuSCAPE_NO002	K. pneumoniae	0,0,84,0,8,0,1,0,0,0	101	0	0	0	0	1	1	0	0	0	0	1	1	1	1	1	1	1	1	1	1	1	1	1	1	1	1	1	1	1	1	1	1	1	0	1	1	1	1	0	0	0	0	0	0	0
ERR1217053	EuSCAPE_NO016	K. pneumoniae	0,0,107,0,1,5,0,0,0,0	39	0	0	0	0	0	0	0	0	0	0	1	1	1	1	1	1	1	1	1	1	1	1	1	1	1	1	1	1	1	1	1	1	1	0	1	1	1	1	0	0	0	0	1	1	0
ERR1217054	EuSCAPE_NO017	K. pneumoniae	0,0,369,0,0,0,0,0,1,2	307	0	0	0	0	1	1	0	0	0	0	1	1	1	1	1	1	1	1	1	1	1	1	1	1	1	1	1	1	1	1	1	1	1	0	1	1	1	1	0	0	0	0	1	1	0
ERR1217058	EuSCAPE_MT001	K. pneumoniae	0,0,109,1,15,0,0,0,0,0	37	0	0	0	0	1	1	0	0	0	0	1	1	1	1	1	1	1	1	1	1	1	1	1	1	1	1	1	1	1	1	1	1	1	0	1	1	1	1	0	0	0	0	1	1	0
ERR1217059	EuSCAPE_MT002	K. pneumoniae	0,0,105,0,9,0,0,1,0,0	258	0	0	0	0	1	1	0	0	0	0	1	1	1	1	1	1	1	1	1	1	1	1	1	1	1	1	1	1	1	1	1	1	1	0	1	1	1	1	0	0	0	0	0	0	0
ERR1217060	EuSCAPE_MT003	K. pneumoniae	0,0,369,0,0,0,0,0,24,0	307	0	0	0	0	1	1	0	0	0	0	1	1	1	1	1	1	1	1	1	1	1	1	1	1	1	1	1	1	1	1	1	1	1	0	1	1	1	1	0	0	0	0	1	1	0
ERR1217062	EuSCAPE_MT005	K. pneumoniae	0,0,105,0,9,0,0,1,1,0	258	0	0	0	0	1	1	0	0	0	0	1	1	1	1	1	1	1	1	1	1	1	1	1	1	1	1	1	1	1	1	1	1	1	0	1	1	1	1	0	0	0	0	0	0	0
ERR1217063	EuSCAPE_MT006	K. pneumoniae	0,0,369,0,0,0,0,0,1,13	307	0	0	0	0	1	1	0	0	0	0	1	1	1	1	1	1	1	1	1	1	1	1	1	1	1	1	1	1	1	1	1	1	1	0	1	1	1	1	0	0	0	0	1	1	0
ERR1217065	EuSCAPE_MT008	K. pneumoniae	0,0,95,0,0,0,0,0,0,0	1082	0	0	0	0	1	1	0	0	0	0	1	1	1	1	1	1	1	1	1	1	1	1	1	1	1	1	1	1	1	1	1	1	1	0	1	1	1	1	0	0	0	0	1	1	0
ERR1217066	EuSCAPE_MT009	K. pneumoniae	0,0,105,0,9,0,0,6,0,0	258	0	0	0	0	1	1	0	0	0	0	1	1	1	1	1	1	1	1	1	1	1	1	1	1	1	1	1	1	1	1	1	1	1	0	1	1	1	1	0	0	0	0	0	0	0
ERR1217067	EuSCAPE_MT010	K. pneumoniae	0,0,29,0,2,0,0,0,0,0	268	0	0	0	0	1	1	0	0	0	0	1	1	1	1	1	1	1	1	1	1	1	1	1	1	1	1	1	1	1	1	1	1	1	0	1	1	1	1	0	0	0	0	1	1	0
ERR1217068	EuSCAPE_MT011	K. pneumoniae	0,0,105,0,9,0,0,1,2,0	258	0	0	0	0	1	1	0	0	0	0	1	1	1	1	1	1	1	1	1	1	1	1	1	1	1	1	1	1	1	1	1	1	1	0	1	1	1	1	0	0	0	0	0	0	0
ERR1217069	EuSCAPE_MT012	K. pneumoniae	0,0,0,0,2,0,0,72,0,0	15	0	0	0	0	1	1	0	0	0	0	1	1	1	1	1	1	1	1	1	1	1	1	1	1	1	1	1	1	1	1	1	1	1	0	1	1	1	1	0	0	0	0	1	1	0
ERR1217070	EuSCAPE_MT013	K. pneumoniae	0,0,105,0,9,0,0,14,0,0	258	0	0	0	0	1	1	0	0	0	0	1	1	1	1	1	1	1	1	1	1	1	1	1	1	1	1	1	1	1	1	1	1	1	0	1	1	1	1	0	0	0	0	0	0	0
ERR1217071	EuSCAPE_MT014	K. pneumoniae	0,0,249,0,3,0,0,0,0,0	200	0	0	0	0	1	1	0	0	0	0	1	1	1	1	1	1	1	1	1	1	1	1	1	1	1	1	1	1	1	1	1	1	1	0	1	1	1	1	0	0	0	0	1	1	0
ERR1217072	EuSCAPE_MT015	K. pneumoniae	0,0,369,0,0,0,0,0,1,14	307	0	0	0	0	1	1	0	0	0	0	1	1	1	1	1	1	1	1	1	1	1	1	1	1	1	1	1	1	1	1	1	1	1	0	1	1	1	1	0	0	0	0	1	1	0
ERR1217073	EuSCAPE_MT016	K. pneumoniae	0,0,105,0,9,0,0,1,3,0	258	0	0	0	0	1	1	0	0	0	0	1	1	1	1	1	1	1	1	1	1	1	1	1	1	1	1	1	1	1	1	1	1	1	0	1	1	1	1	0	0	0	0	0	0	0
ERR1217074	EuSCAPE_MT017	K. pneumoniae	0,0,105,0,9,0,0,7,0,0	258	0	0	0	0	1	1	0	0	0	0	1	1	1	1	1	1	1	1	1	1	1	1	1	1	1	1	1	1	1	1	1	1	1	0	1	1	1	1	0	0	0	0	0	0	0
ERR1217076	EuSCAPE_MT019	K. pneumoniae	0,0,250,0,0,0,0,0,0,0	292	0	0	0	0	1	1	0	0	0	0	1	1	1	1	1	1	1	1	1	1	1	1	1	1	1	1	1	1	1	1	1	1	1	0	1	1	1	1	0	0	0	0	1	1	0
ERR1217077	EuSCAPE_MT020	K. pneumoniae	0,0,369,0,0,0,0,0,1,14	307	0	0	0	0	1	1	0	0	0	0	1	1	1	1	1	1	1	1	1	1	1	1	1	1	1	1	1	1	1	1	1	1	1	0	1	1	1	1	0	0	0	0	1	1	0
ERR1217080	EuSCAPE_LT003	K. pneumoniae	0,0,227,2,0,0,0,0,0,0	1626	0	0	0	0	1	1	0	0	0	0	1	1	1	1	1	1	1	1	1	1	1	1	1	1	1	1	1	1	1	1	1	1	1	0	1	1	1	1	0	0	0	0	1	1	0
ERR1217083	EuSCAPE_LT006	K. pneumoniae	0,0,374,0,4,0,1,0,8,0	405	0	0	0	0	1	1	0	0	0	0	1	1	1	1	1	1	1	1	1	1	1	1	1	1	1	1	1	1	1	1	1	1	1	0	1	1	1	1	0	0	0	0	0	0	0
ERR1217084	EuSCAPE_LT007	K. pneumoniae	0,0,105,1,1,1,1,1,0,0	258	0	0	0	0	1	1	0	0	0	0	1	1	1	1	1	1	1	1	1	1	1	1	1	1	1	1	1	1	1	1	1	1	1	0	1	1	1	1	0	0	0	0	0	0	0
ERR1217085	EuSCAPE_LT010	K. pneumoniae	0,0,160,0,0,0,0,0,0,0	873	0	0	0	0	1	1	0	0	0	0	1	1	1	1	1	1	1	1	1	1	1	1	1	1	1	1	1	1	1	1	1	1	1	0	1	1	1	1	0	0	0	0	1	1	0
ERR1217086	EuSCAPE_IL001	K. pneumoniae	0,0,336,0,0,0,0,0,0,0	1269	0	0	0	0	1	1	0	0	0	0	1	1	1	1	1	1	1	1	1	1	1	1	1	1	1	1	1	1	1	1	1	1	1	0	1	1	1	1	0	0	0	0	1	1	0
ERR1217090	EuSCAPE_IL004	K. pneumoniae	0,0,105,6,0,0,17,60,0,0	258	0	0	0	0	1	1	0	0	0	0	1	1	1	1	1	1	1	1	1	1	1	1	1	1	1	1	1	1	1	1	1	1	1	0	1	1	1	1	0	0	0	0	0	0	0
ERR1217091	EuSCAPE_IL005	K. pneumoniae	0,0,55,0,0,0,0,0,0,0	2703	0	0	0	0	1	1	0	0	0	0	1	1	1	1	1	1	1	1	1	1	1	1	1	1	1	1	1	1	1	1	1	1	1	0	1	1	1	1	0	0	0	0	1	1	0
ERR1217092	EuSCAPE_IL006	K. pneumoniae	0,0,197,0,6,1,0,0,0,0	147	0	0	0	0	1	1	0	0	0	0	1	1	1	1	1	1	1	1	1	1	1	1	1	1	1	1	1	1	1	1	1	1	1	0	1	1	1	1	0	0	0	0	1	1	0
ERR1217095	EuSCAPE_IL009	K. pneumoniae	0,0,105,6,0,0,17,69,0,0	258	0	0	0	0	1	1	0	0	0	0	1	1	1	1	1	1	1	1	1	1	1	1	1	1	1	1	1	1	1	1	1	1	1	0	1	1	1	1	0	0	0	0	0	0	0
ERR1217096	EuSCAPE_IL010	K. quasivariicola	3,0,6,0,0,0,0,0,0,0	3897	0	0	0	0	1	1	0	0	0	0	1	1	1	1	1	1	1	1	1	1	1	1	1	1	1	1	1	1	1	1	1	1	1	0	0	0	0	0	0	0	0	0	1	1	0
ERR1217097	EuSCAPE_IL012	K. pneumoniae	0,0,105,6,0,0,17,125,0,0	258	0	0	0	0	1	1	0	0	0	0	1	1	1	1	1	1	1	1	1	1	1	1	1	1	1	1	1	1	1	1	1	1	1	0	1	1	1	1	0	0	0	0	0	0	0
ERR1217098	EuSCAPE_IL013	K. pneumoniae	0,0,105,6,0,0,17,65,0,0	258	0	0	0	0	1	1	0	0	0	0	1	1	1	1	1	1	1	1	1	1	1	1	1	1	1	1	1	1	1	1	1	1	1	0	1	1	1	1	0	0	0	0	0	0	0
ERR1217099	EuSCAPE_IL014	K. quasipneumoniae subsp. quasipneumoniae	2,0,42,0,0,0,0,0,0,0	3865	0	0	0	0	1	1	0	0	0	0	1	1	1	1	1	1	1	1	1	1	1	1	1	1	1	1	1	1	1	1	1	1	1	0	0	0	0	0	0	0	0	0	0	0	0
ERR1217100	EuSCAPE_IL015	K. pneumoniae	0,0,165,1,0,0,0,0,0,0	221	0	0	0	0	1	1	0	0	0	0	1	1	1	1	1	1	1	1	1	1	1	1	1	1	1	1	1	1	1	1	1	1	1	0	1	1	1	1	0	0	0	0	0	0	0
ERR1217101	EuSCAPE_IL016	K. pneumoniae	0,0,181,0,2,0,0,0,0,0	133	0	0	0	0	1	1	0	0	0	0	1	1	1	1	1	1	1	1	1	1	1	1	1	1	1	1	1	1	1	1	1	1	1	0	1	1	1	1	0	0	0	0	1	1	0
ERR1217102	EuSCAPE_IL017	K. pneumoniae	0,0,244,0,0,0,0,0,0,0	3654	0	0	0	0	1	1	0	0	0	0	1	1	1	1	1	1	1	1	1	1	1	1	1	1	1	1	1	1	1	1	1	1	1	0	1	1	1	1	0	0	0	0	0	0	0
ERR1217104	EuSCAPE_IL019	K. pneumoniae	0,0,75,0,0,0,0,0,0,0	290	0	0	0	0	1	1	0	0	0	0	1	1	1	1	1	1	1	1	1	1	1	1	1	1	1	1	1	1	1	1	1	1	1	0	1	1	1	1	0	0	0	0	1	1	0
ERR1217105	EuSCAPE_IL020	K. pneumoniae	0,0,105,6,0,0,17,65,0,0	258	0	0	0	0	1	1	0	0	0	0	1	1	1	1	1	1	1	1	1	1	1	1	1	1	1	1	1	1	1	1	1	1	1	0	1	1	1	1	0	0	0	0	0	0	0
ERR1217106	EuSCAPE_IL021	K. pneumoniae	0,0,105,6,0,0,17,53,2,0	258	0	0	0	0	1	1	0	0	0	0	1	1	1	1	1	1	1	1	1	1	1	1	1	1	1	1	1	1	1	1	1	1	1	0	1	1	1	1	0	0	0	0	0	0	0
ERR1217107	EuSCAPE_IL022	K. pneumoniae	0,0,416,0,0,0,0,0,0,0	3653	0	0	0	0	1	1	0	0	0	0	1	1	1	1	1	1	1	1	1	1	1	1	1	1	1	1	1	1	1	1	1	1	1	0	1	1	1	1	0	0	0	0	1	1	0
ERR1217108	EuSCAPE_IL023	K. quasipneumoniae subsp. quasipneumoniae	2,0,4,1,0,0,0,0,0,0	10002	0	0	0	0	1	1	0	0	0	0	1	1	1	1	1	1	1	1	1	1	1	1	1	1	1	1	1	1	1	1	1	1	1	0	1	1	1	1	0	0	0	0	0	0	0
ERR1217109	EuSCAPE_IL024	K. pneumoniae	0,0,105,6,0,0,17,53,3,0	258	0	0	0	0	1	1	0	0	0	0	1	1	1	1	1	1	1	1	1	1	1	1	1	1	1	1	1	1	1	1	1	1	1	0	1	1	1	1	0	0	0	0	0	0	0
ERR1217110	EuSCAPE_IL025	K. pneumoniae	0,0,158,5,0,0,0,0,0,0	45	0	0	0	0	1	1	0	0	0	0	1	1	1	1	1	1	1	1	1	1	1	1	1	1	1	1	1	1	1	1	1	1	1	0	1	1	1	1	0	0	0	0	1	1	0
ERR1217111	EuSCAPE_IL026	K. pneumoniae	0,0,369,0,0,0,0,2,0,0	307	0	0	0	0	1	1	0	0	0	0	1	1	1	1	1	1	1	1	1	1	1	1	1	1	1	1	1	1	1	1	1	1	1	0	1	1	1	1	0	0	0	0	1	1	0
ERR1217113	EuSCAPE_IL028	K. pneumoniae	0,0,238,0,1,0,0,0,0,0	348	0	0	0	0	1	1	0	0	0	0	1	1	1	1	1	1	1	1	1	1	1	1	1	1	1	1	1	1	1	1	1	1	1	0	1	1	1	1	0	0	0	0	1	1	0
ERR1217114	EuSCAPE_IL029	K. pneumoniae	0,0,105,6,0,0,17,65,5,0	258	0	0	0	0	1	1	0	0	0	0	1	1	1	1	1	1	1	1	1	1	1	1	1	1	1	1	1	1	1	1	1	1	1	0	1	1	1	1	0	0	0	0	0	0	0
ERR1217118	EuSCAPE_IL034	K. pneumoniae	0,0,105,6,0,0,17,65,68,0	258	0	0	0	0	1	1	0	0	0	0	1	1	1	1	1	1	1	1	1	1	1	1	1	1	1	1	1	1	1	1	1	1	1	0	1	1	1	1	0	0	0	0	0	0	0
ERR1217119	EuSCAPE_IL035	K. pneumoniae	0,0,103,0,1,0,0,0,0,0	1536	0	0	0	0	1	1	0	0	0	0	1	1	1	1	1	1	1	1	1	1	1	1	1	1	1	1	1	1	1	1	1	1	1	0	1	1	1	1	0	0	0	0	1	1	0
ERR1217120	EuSCAPE_IL036	K. pneumoniae	0,0,2,0,0,0,0,0,0,0	337	0	0	0	0	1	1	0	0	0	0	1	1	1	1	1	1	1	1	1	1	1	1	1	1	1	1	1	1	1	1	1	1	1	0	1	1	1	1	0	0	0	0	1	1	0
ERR1217122	EuSCAPE_IL038	K. pneumoniae	0,0,102,0,0,0,0,0,0,0	186	0	0	0	0	1	1	0	0	0	0	1	1	1	1	1	1	1	1	1	1	1	1	1	1	1	1	1	1	1	1	1	1	1	0	1	1	1	1	0	0	0	0	1	1	0
ERR1217124	EuSCAPE_IL040	K. pneumoniae	0,0,105,6,0,0,17,81,0,0	258	0	0	0	0	1	1	0	0	0	0	1	1	1	1	1	1	1	1	1	1	1	1	1	1	1	1	1	1	1	1	1	1	1	0	1	1	1	1	0	0	0	0	0	0	0
ERR1217125	EuSCAPE_IL041	K. pneumoniae	0,0,105,6,0,0,17,110,0,0	258	0	0	0	0	1	1	0	0	0	0	1	1	1	1	1	1	1	1	1	1	1	1	1	1	1	1	1	1	1	1	1	1	1	0	1	1	1	1	0	0	0	0	0	0	0
ERR1217127	EuSCAPE_IL044	K. pneumoniae	0,0,105,6,0,0,17,53,0,0	258	0	0	0	0	1	1	0	0	0	0	1	1	1	1	1	1	1	1	1	1	1	1	1	1	1	1	1	1	1	1	1	1	1	0	1	1	1	1	0	0	0	0	0	0	0
ERR1217128	EuSCAPE_IL045	K. pneumoniae	0,0,107,0,1,0,0,0,0,0	39	0	0	0	0	0	0	0	0	0	0	1	1	1	1	1	1	1	1	1	1	1	1	1	1	1	1	1	1	1	1	1	1	1	0	1	1	1	1	0	0	0	0	1	1	0
ERR1217129	EuSCAPE_IL046	K. pneumoniae	0,0,26,0,0,0,0,0,0,0	10004	0	0	0	0	1	1	0	0	0	0	1	1	1	1	1	1	1	1	1	1	1	1	1	1	1	1	1	1	1	1	1	1	1	0	1	1	1	1	0	0	0	0	1	1	0
ERR1217130	EuSCAPE_IL047	K. pneumoniae	0,0,369,0,0,0,0,13,0,0	307	0	0	0	0	1	1	0	0	0	0	1	1	1	1	1	1	1	1	1	1	1	1	1	1	1	1	1	1	1	1	1	1	1	0	1	1	1	1	0	0	0	0	1	1	0
ERR1217131	EuSCAPE_IL048	K. pneumoniae	0,0,105,6,0,0,17,65,5,0	258	0	0	0	0	1	1	0	0	0	0	1	1	1	1	1	1	1	1	1	1	1	1	1	1	1	1	1	1	1	1	1	1	1	0	1	1	1	1	0	0	0	0	0	0	0
ERR1217132	EuSCAPE_IL049	K. pneumoniae	0,0,158,8,6,0,2,1,0,0	45	0	0	0	0	1	1	0	0	0	0	1	1	1	1	1	1	1	1	1	1	1	1	1	1	1	1	1	1	1	1	1	1	1	0	1	1	1	1	0	0	0	0	1	1	0
ERR1217133	EuSCAPE_IL050	K. pneumoniae	0,0,109,33,1,0,0,0,0,0	37	0	0	0	0	1	1	0	0	0	0	1	1	1	1	1	1	1	1	1	1	1	1	1	1	1	1	1	1	1	1	1	1	1	0	1	1	1	1	0	0	0	0	1	1	0
ERR1217134	EuSCAPE_IL051	K. pneumoniae	0,0,87,5,0,1,1,0,0,0	383	0	0	0	0	1	1	0	0	0	0	1	1	1	1	1	1	1	1	1	1	1	1	1	1	1	1	1	1	1	1	1	1	1	0	1	1	1	1	0	0	0	0	1	1	0
ERR1217138	EuSCAPE_IL054	K. pneumoniae	0,0,197,0,4,0,4,0,0,0	147	0	0	0	0	1	1	0	0	0	0	1	1	1	1	1	1	1	1	1	1	1	1	1	1	1	1	1	1	1	1	1	1	1	0	1	1	1	1	0	0	0	0	1	1	0
ERR1217139	EuSCAPE_IL055	K. pneumoniae	0,0,22,33,0,0,0,0,0,0	17	0	0	0	0	1	1	0	0	0	0	1	1	1	1	1	1	1	1	1	1	1	1	1	1	1	1	1	1	1	1	1	1	1	0	1	1	1	1	0	0	0	0	1	1	0
ERR1217140	EuSCAPE_IL056	K. pneumoniae	0,0,367,0,4,0,0,0,0,0	10019	0	0	0	0	0	0	0	0	0	0	1	1	1	1	1	1	1	1	1	1	1	1	1	1	1	1	1	1	1	1	1	1	1	0	1	1	1	1	0	0	0	0	1	1	0
ERR1217141	EuSCAPE_IL057	K. pneumoniae	0,0,109,36,1,0,0,0,0,0	37	0	0	0	0	1	1	0	0	0	0	1	1	1	1	1	1	1	1	1	1	1	1	1	1	1	1	1	1	1	1	1	1	1	0	1	1	1	1	0	0	0	0	1	1	0
ERR1217144	EuSCAPE_IL060	K. pneumoniae	0,0,105,6,0,0,17,76,0,0	258	0	0	0	0	1	1	0	0	0	0	1	1	1	1	1	1	1	1	1	1	1	1	1	1	1	1	1	1	1	1	1	1	1	0	1	1	1	1	0	0	0	0	0	0	0
ERR1217145	EuSCAPE_IL061	K. pneumoniae	0,0,98,0,6,2,0,0,0,0	13	0	0	0	0	0	0	0	0	0	0	1	1	1	1	1	1	1	1	1	1	1	1	1	1	1	1	1	1	1	1	1	1	1	0	1	1	1	1	0	0	0	0	0	0	0
ERR1217146	EuSCAPE_IL062	K. pneumoniae	0,0,105,6,0,0,17,90,0,0	258	0	0	0	0	1	1	0	0	0	0	1	1	1	1	1	1	1	1	1	1	1	1	1	1	1	1	1	1	1	1	1	1	1	0	1	1	1	1	0	0	0	0	0	0	0
ERR1217149	EuSCAPE_IL065	K. pneumoniae	0,0,22,7,0,0,1,0,0,0	17	0	0	0	0	1	1	0	0	0	0	1	1	1	1	1	1	1	1	1	1	1	1	1	1	1	1	1	1	1	1	1	1	1	0	1	1	1	1	0	0	0	0	1	1	0
ERR1217150	EuSCAPE_IL066	K. pneumoniae	0,0,22,24,19,0,0,0,0,0	17	0	0	0	0	1	1	0	0	0	0	1	1	1	1	1	1	1	1	1	1	1	1	1	1	1	1	1	1	1	1	1	1	1	0	1	1	1	1	0	0	0	0	1	1	0
ERR1217151	EuSCAPE_IL067	K. pneumoniae	0,0,131,1,5,1,0,0,0,0	35	0	0	0	0	1	1	0	0	0	0	1	1	1	1	1	1	1	1	1	1	1	1	1	1	1	1	1	1	1	1	1	1	1	0	1	1	1	1	0	0	0	0	1	1	0
ERR1217152	EuSCAPE_IL068	K. pneumoniae	0,0,130,1,0,0,0,0,0,0	4	0	0	0	0	1	1	0	0	0	0	1	1	1	1	1	1	1	1	1	1	1	1	1	1	1	1	1	1	1	1	1	1	1	0	1	1	1	1	0	0	0	0	1	1	0
ERR1217153	EuSCAPE_IL070	K. pneumoniae	0,0,105,6,0,0,17,75,0,0	258	0	0	0	0	1	1	0	0	0	0	1	1	1	1	1	1	1	1	1	1	1	1	1	1	1	1	1	1	1	1	1	1	1	0	1	1	1	1	0	0	0	0	0	0	0
ERR1217154	EuSCAPE_IL071	K. variicola subsp. variicola	1,0,58,0,0,0,0,0,0,0	3326	0	0	0	0	1	1	0	0	0	0	1	1	1	1	1	1	1	1	1	1	1	1	1	1	1	1	1	1	1	1	1	1	1	0	1	1	1	1	0	0	0	0	1	1	0
ERR1217155	EuSCAPE_IL072	K. pneumoniae	0,0,221,1,2,0,0,0,0,0	111	0	0	0	0	0	0	0	0	0	0	1	1	1	1	1	1	1	1	1	1	1	1	1	1	1	1	1	1	1	1	1	1	1	0	1	1	1	1	0	0	0	0	1	1	0
ERR1217156	EuSCAPE_IL073	K. pneumoniae	0,0,106,0,3,0,0,2,0,0	395	0	0	0	0	0	0	0	0	0	0	1	1	1	1	1	1	1	1	1	1	1	1	1	1	1	1	1	1	1	1	1	1	1	0	1	1	1	1	0	0	0	0	0	0	0
ERR1217158	EuSCAPE_IL075	K. pneumoniae	0,0,184,0,1,0,0,0,0,0	38	0	0	0	0	1	1	0	0	0	0	1	1	1	1	1	1	1	1	1	1	1	1	1	1	1	1	1	1	1	1	1	1	1	0	1	1	1	1	0	0	0	0	1	1	0
ERR1217160	EuSCAPE_IL077	K. pneumoniae	0,0,105,6,0,0,17,86,0,0	258	0	0	0	0	1	1	0	0	0	0	1	1	1	1	1	1	1	1	1	1	1	1	1	1	1	1	1	1	1	1	1	1	1	0	1	1	1	1	0	0	0	0	0	0	0
ERR1217161	EuSCAPE_IL078	K. pneumoniae	0,0,105,6,0,0,17,65,6,0	258	0	0	0	0	1	1	0	0	0	0	1	1	1	1	1	1	1	1	1	1	1	1	1	1	1	1	1	1	1	1	1	1	1	0	1	1	1	1	0	0	0	0	0	0	0
ERR1217162	EuSCAPE_IL079	K. pneumoniae	0,0,105,6,0,0,17,108,0,0	258	0	0	0	0	1	1	0	0	0	0	1	1	1	1	1	1	1	1	1	1	1	1	1	1	1	1	1	1	1	1	1	1	1	0	1	1	1	1	0	0	0	0	0	0	0
ERR1217163	EuSCAPE_IL080	K. pneumoniae	0,0,105,6,0,0,65,0,0,0	258	0	0	0	0	1	1	0	0	0	0	1	1	1	1	1	1	1	1	1	1	1	1	1	1	1	1	1	1	1	1	1	1	1	0	1	1	1	1	0	0	0	0	0	0	0
ERR1217164	EuSCAPE_IL081	K. pneumoniae	0,0,221,1,2,0,2,0,0,0	111	0	0	0	0	1	1	0	0	0	0	1	1	1	1	1	1	1	1	1	1	1	1	1	1	1	1	1	1	1	1	1	1	1	0	1	1	1	1	0	0	0	0	1	1	0
ERR1217165	EuSCAPE_IL082	K. pneumoniae	0,0,98,0,6,4,0,0,0,0	13	0	0	0	0	0	0	0	0	0	0	1	1	1	1	1	1	1	1	1	1	1	1	1	1	1	1	1	1	1	1	1	1	1	0	1	1	1	1	0	0	0	0	0	0	0
ERR1217166	EuSCAPE_IL083	K. pneumoniae	0,0,105,6,0,0,17,87,0,0	258	0	0	0	0	1	1	0	0	0	0	1	1	1	1	1	1	1	1	1	1	1	1	1	1	1	1	1	1	1	1	1	1	1	0	1	1	1	1	0	0	0	0	0	0	0
ERR1217167	EuSCAPE_IL084	K. pneumoniae	0,0,84,0,8,4,0,0,0,0	101	0	0	0	0	1	1	0	0	0	0	1	1	1	1	1	1	1	1	1	1	1	1	1	1	1	1	1	1	1	1	1	1	1	0	1	1	1	1	0	0	0	0	0	0	0
ERR1217168	EuSCAPE_IL085	K. pneumoniae	0,0,197,0,25,0,0,3,0,0	147	0	0	0	0	1	1	0	0	0	0	1	1	1	1	1	1	1	1	1	1	1	1	1	1	1	1	1	1	1	1	1	1	1	0	1	1	1	1	0	0	0	0	1	1	0
ERR1217169	EuSCAPE_IL086	K. pneumoniae	0,0,105,6,0,0,17,101,0,0	258	0	0	0	0	1	1	0	0	0	0	1	1	1	1	1	1	1	1	1	1	1	1	1	1	1	1	1	1	1	1	1	1	1	0	1	1	1	1	0	0	0	0	0	0	0
ERR1217170	EuSCAPE_ME001	K. pneumoniae	0,0,0,0,2,0,0,31,3,0	15	0	0	0	0	1	1	0	0	0	0	1	1	1	1	1	1	1	1	1	1	1	1	1	1	1	1	1	1	1	1	1	1	1	0	1	1	1	1	0	0	0	0	1	1	0
ERR1217171	EuSCAPE_ME003	K. pneumoniae	0,0,369,0,0,0,0,0,17,0	307	0	0	0	0	1	1	0	0	0	0	1	1	1	1	1	1	1	1	1	1	1	1	1	1	1	1	1	1	1	1	1	1	1	0	1	1	1	1	0	0	0	0	1	1	0
ERR1217174	EuSCAPE_ME006	K. pneumoniae	0,0,137,1,5,0,1,0,0,0	29	0	0	0	0	1	1	0	0	0	0	1	1	1	1	1	1	1	1	1	1	1	1	1	1	1	1	1	1	1	1	1	1	1	0	1	1	1	1	0	0	0	0	1	1	0
ERR1217177	EuSCAPE_ME009	K. pneumoniae	0,0,137,1,5,0,0,2,0,0	29	0	0	0	0	1	1	0	0	0	0	1	1	1	1	1	1	1	1	1	1	1	1	1	1	1	1	1	1	1	1	1	1	1	0	1	1	1	1	0	0	0	0	1	1	0
ERR1217180	EuSCAPE_ME012	K. pneumoniae	0,0,84,0,8,3,0,0,3,0	101	0	0	0	0	1	1	0	0	0	0	1	1	1	1	1	1	1	1	1	1	1	1	1	1	1	1	1	1	1	1	1	1	1	0	1	1	1	1	0	0	0	0	0	0	0
ERR1217183	EuSCAPE_ME015	K. pneumoniae	0,0,0,0,2,0,0,8,0,0	15	0	0	0	0	1	1	0	0	0	0	1	1	1	1	1	1	1	1	1	1	1	1	1	1	1	1	1	1	1	1	1	1	1	0	1	1	1	1	0	0	0	0	1	1	0
ERR1217185	EuSCAPE_ME017	K. pneumoniae	0,0,352,0,0,0,0,0,0,0	274	0	0	0	0	1	1	0	0	0	0	1	1	1	1	1	1	1	1	1	1	1	1	1	1	1	1	1	1	1	1	1	1	1	0	1	1	1	1	0	0	0	0	0	0	0
ERR1217186	EuSCAPE_ME018	K. pneumoniae	0,0,352,0,0,0,0,0,1,0	274	0	0	0	0	1	1	0	0	0	0	1	1	1	1	1	1	1	1	1	1	1	1	1	1	1	1	1	1	1	1	1	1	1	0	1	1	1	1	0	0	0	0	0	0	0
ERR1217187	EuSCAPE_ME019	K. pneumoniae	0,0,54,4,0,0,0,0,0,0	628	0	0	0	0	1	1	0	0	0	0	1	1	1	1	1	1	1	1	1	1	1	1	1	1	1	1	1	1	1	1	1	1	1	0	1	1	1	1	0	0	0	0	1	1	0
ERR1217188	EuSCAPE_ME020	K. pneumoniae	0,0,352,0,0,0,0,0,0,0	274	0	0	0	0	1	1	0	0	0	0	1	1	1	1	1	1	1	1	1	1	1	1	1	1	1	1	1	1	1	1	1	1	1	0	1	1	1	1	0	0	0	0	0	0	0
ERR1217189	EuSCAPE_IT001	K. pneumoniae	0,0,105,6,0,0,17,98,0,0	258	0	0	0	0	1	1	0	0	0	0	1	1	1	1	1	1	1	1	1	1	1	1	1	1	1	1	1	1	1	1	1	1	1	0	1	1	1	1	0	0	0	0	0	0	0
ERR1217190	EuSCAPE_IT002	K. pneumoniae	0,0,158,8,9,0,1,0,0,0	45	0	0	0	0	1	1	0	0	0	0	1	1	1	1	1	1	1	1	1	1	1	1	1	1	1	1	1	1	1	1	1	1	1	0	1	1	1	1	0	0	0	0	1	1	0
ERR1217191	EuSCAPE_IT004	K. pneumoniae	0,0,22,26,2,0,0,0,0,0	17	0	0	0	0	1	1	0	0	0	0	1	1	1	1	1	1	1	1	1	1	1	1	1	1	1	1	1	1	1	1	1	1	1	0	1	1	1	1	0	0	0	0	1	1	0
ERR1217192	EuSCAPE_IT005	K. pneumoniae	0,0,105,6,0,0,17,65,7,0	258	0	0	0	0	1	1	0	0	0	0	1	1	1	1	1	1	1	1	1	1	1	1	1	1	1	1	1	1	1	1	1	1	1	0	1	1	1	1	0	0	0	0	0	0	0
ERR1217193	EuSCAPE_IT006	K. pneumoniae	0,0,29,6,2,0,0,0,0,0	268	0	0	0	0	1	1	0	0	0	0	1	1	1	1	1	1	1	1	1	1	1	1	1	1	1	1	1	1	1	1	1	1	1	0	1	1	1	1	0	0	0	0	1	1	0
ERR1217194	EuSCAPE_IT007	K. pneumoniae	0,0,105,6,0,0,19,1,0,0	258	0	0	0	0	1	1	0	0	0	0	1	1	1	1	1	1	1	1	1	1	1	1	1	1	1	1	1	1	1	1	1	1	1	0	1	1	1	1	0	0	0	0	0	0	0
ERR1217196	EuSCAPE_IT009	K. pneumoniae	0,0,105,6,0,0,17,65,34,0	258	0	0	0	0	1	1	0	0	0	0	1	1	1	1	1	1	1	1	1	1	1	1	1	1	1	1	1	1	1	1	1	1	1	0	1	1	1	1	0	0	0	0	0	0	0
ERR1217197	EuSCAPE_IT010	K. pneumoniae	0,0,183,0,0,0,0,0,0,0	3155	0	0	0	0	1	1	0	0	0	0	1	1	1	1	1	1	1	1	1	1	1	1	1	1	1	1	1	1	1	1	1	1	1	0	1	1	1	1	0	0	0	0	1	1	0
ERR1217198	EuSCAPE_IT011	K. pneumoniae	0,0,109,1,7,1,1,0,0,0	37	0	0	0	0	1	1	0	0	0	0	1	1	1	1	1	1	1	1	1	1	1	1	1	1	1	1	1	1	1	1	1	1	1	0	1	1	1	1	0	0	0	0	1	1	0
ERR1217199	EuSCAPE_IT012	K. variicola subsp. variicola	1,0,14,1,0,0,0,0,0,0	357	0	0	0	0	1	1	0	0	0	0	1	1	1	1	1	1	1	1	1	1	1	1	1	1	1	1	1	1	1	1	1	1	1	0	1	1	1	1	0	0	0	0	1	1	0
ERR1217200	EuSCAPE_IT013	K. pneumoniae	0,0,105,6,0,0,17,65,58,0	258	0	0	0	0	1	1	0	0	0	0	1	1	1	1	1	1	1	1	1	1	1	1	1	1	1	1	1	1	1	1	1	1	1	0	1	1	1	1	0	0	0	0	0	0	0
ERR1217201	EuSCAPE_IT014	K. pneumoniae	0,0,84,0,8,0,0,0,11,0	101	0	0	0	0	1	1	0	0	0	0	1	1	1	1	1	1	1	1	1	1	1	1	1	1	1	1	1	1	1	1	1	1	1	0	1	1	1	1	0	0	0	0	0	0	0
ERR1217202	EuSCAPE_IT015	K. pneumoniae	0,0,105,6,0,0,17,65,8,0	258	0	0	0	0	1	1	0	0	0	0	1	1	1	1	1	1	1	1	1	1	1	1	1	1	1	1	1	1	1	1	1	1	1	0	1	1	1	1	0	0	0	0	0	0	0
ERR1217203	EuSCAPE_IT016	K. pneumoniae	0,0,374,0,4,0,1,2,0,0	405	0	0	0	0	1	1	0	0	0	0	1	1	1	1	1	1	1	1	1	1	1	1	1	1	1	1	1	1	1	1	1	1	1	0	1	1	1	1	0	0	0	0	0	0	0
ERR1217204	EuSCAPE_IT017	K. pneumoniae	0,0,105,6,0,0,17,65,9,0	258	0	0	0	0	1	1	0	0	0	0	1	1	1	1	1	1	1	1	1	1	1	1	1	1	1	1	1	1	1	1	1	1	1	0	1	1	1	1	0	0	0	0	0	0	0
ERR1217205	EuSCAPE_IT018	K. pneumoniae	0,0,54,1,0,0,0,0,0,0	628	0	0	0	0	1	1	0	0	0	0	1	1	1	1	1	1	1	1	1	1	1	1	1	1	1	1	1	1	1	1	1	1	1	0	1	1	1	1	0	0	0	0	1	1	0
ERR1217206	EuSCAPE_IT019	K. pneumoniae	0,0,22,12,2,0,0,0,0,0	17	0	0	0	0	1	1	0	0	0	0	1	1	1	1	1	1	1	1	1	1	1	1	1	1	1	1	1	1	1	1	1	1	1	0	1	1	1	1	0	0	0	0	1	1	0
ERR1217207	EuSCAPE_IT020	K. pneumoniae	0,0,105,6,0,0,17,65,10,0	258	0	0	0	0	1	1	0	0	0	0	1	1	1	1	1	1	1	1	1	1	1	1	1	1	1	1	1	1	1	1	1	1	1	0	1	1	1	1	0	0	0	0	0	0	0
ERR1217208	EuSCAPE_IT021	K. pneumoniae	0,0,106,0,0,1,0,2,2,0	395	0	0	0	0	0	0	0	0	0	0	1	1	1	1	1	1	1	1	1	1	1	1	1	1	1	1	1	1	1	1	1	1	1	0	1	1	1	1	0	0	0	0	0	0	0
ERR1217209	EuSCAPE_IT022	K. pneumoniae	0,0,105,6,0,0,17,109,0,0	258	0	0	0	0	1	1	0	0	0	0	1	1	1	1	1	1	1	1	1	1	1	1	1	1	1	1	1	1	1	1	1	1	1	0	1	1	1	1	0	0	0	0	0	0	0
ERR1217210	EuSCAPE_IT023	K. pneumoniae	0,0,0,0,2,0,0,38,0,0	15	0	0	0	0	1	1	0	0	0	0	1	1	1	1	1	1	1	1	1	1	1	1	1	1	1	1	1	1	1	1	1	1	1	0	1	1	1	1	0	0	0	0	1	1	0
ERR1217212	EuSCAPE_IT025	K. pneumoniae	0,0,122,0,7,0,0,0,0,0	661	0	0	0	0	1	1	0	0	0	0	1	1	1	1	1	1	1	1	1	1	1	1	1	1	1	1	1	1	1	1	1	1	1	0	1	1	1	1	0	0	0	0	0	0	0
ERR1217213	EuSCAPE_IT026	K. pneumoniae	0,0,105,6,0,0,17,65,10,0	258	0	0	0	0	1	1	0	0	0	0	1	1	1	1	1	1	1	1	1	1	1	1	1	1	1	1	1	1	1	1	1	1	1	0	1	1	1	1	0	0	0	0	0	0	0
ERR1217214	EuSCAPE_IT027	K. pneumoniae	0,0,374,0,2,1,1,0,0,0	405	0	0	0	0	1	1	0	0	0	0	1	1	1	1	1	1	1	1	1	1	1	1	1	1	1	1	1	1	1	1	1	1	1	0	1	1	1	1	0	0	0	0	0	0	0
ERR1217216	EuSCAPE_IT029	K. pneumoniae	0,0,388,0,1,0,1,0,0,0	25	0	0	0	0	1	1	0	0	0	0	1	1	1	1	1	1	1	1	1	1	1	1	1	1	1	1	1	1	1	1	1	1	1	0	1	1	1	1	0	0	0	0	1	1	0
ERR1217217	EuSCAPE_IT030	K. pneumoniae	0,0,105,6,0,0,17,65,10,0	258	0	0	0	0	1	1	0	0	0	0	1	1	1	1	1	1	1	1	1	1	1	1	1	1	1	1	1	1	1	1	1	1	1	0	1	1	1	1	0	0	0	0	0	0	0
ERR1217218	EuSCAPE_IT032	K. pneumoniae	0,0,105,6,0,0,17,65,18,0	258	0	0	0	0	1	1	0	0	0	0	1	1	1	1	1	1	1	1	1	1	1	1	1	1	1	1	1	1	1	1	1	1	1	0	1	1	1	1	0	0	0	0	0	0	0
ERR1217219	EuSCAPE_IT033	K. pneumoniae	0,0,230,0,0,0,0,0,0,0	280	0	0	0	0	1	1	0	0	0	0	1	1	1	1	1	1	1	1	1	1	1	1	1	1	1	1	1	1	1	1	1	1	1	0	1	1	1	1	0	0	0	0	0	0	0
ERR1217220	EuSCAPE_IT034	K. pneumoniae	0,0,105,6,0,0,17,65,10,0	258	0	0	0	0	1	1	0	0	0	0	1	1	1	1	1	1	1	1	1	1	1	1	1	1	1	1	1	1	1	1	1	1	1	0	1	1	1	1	0	0	0	0	0	0	0
ERR1217221	EuSCAPE_IT035	K. quasipneumoniae subsp. quasipneumoniae	2,0,20,0,0,0,0,0,0,0	3866	0	0	0	0	1	1	0	0	0	0	1	1	1	1	1	1	1	1	1	1	1	1	1	1	1	1	1	1	1	1	1	1	1	0	1	1	1	1	0	0	0	0	0	0	0
ERR1217222	EuSCAPE_IT036	K. pneumoniae	0,0,105,6,0,0,17,65,10,0	258	0	0	0	0	1	1	0	0	0	0	1	1	1	1	1	1	1	1	1	1	1	1	1	1	1	1	1	1	1	1	1	1	1	0	1	1	1	1	0	0	0	0	0	0	0
ERR1217223	EuSCAPE_IT037	K. pneumoniae	0,0,259,2,0,0,0,0,0,0	2938	0	0	0	0	1	1	0	0	0	0	1	1	1	1	1	1	1	1	1	1	1	1	1	1	1	1	1	1	1	1	1	1	1	0	1	1	1	1	0	0	0	0	0	0	0
ERR1217224	EuSCAPE_IT038	K. pneumoniae	0,0,105,6,0,0,17,65,9,0	258	0	0	0	0	1	1	0	0	0	0	1	1	1	1	1	1	1	1	1	1	1	1	1	1	1	1	1	1	1	1	1	1	1	0	1	1	1	1	0	0	0	0	0	0	0
ERR1217225	EuSCAPE_IT039	K. pneumoniae	0,0,158,8,4,0,0,0,0,0	45	0	0	0	0	1	1	0	0	0	0	1	1	1	1	1	1	1	1	1	1	1	1	1	1	1	1	1	1	1	1	1	1	1	0	1	1	1	1	0	0	0	0	1	1	0
ERR1217227	EuSCAPE_IT041	K. pneumoniae	0,0,165,0,1,0,0,0,0,0	221	0	0	0	0	1	1	0	0	0	0	1	1	1	1	1	1	1	1	1	1	1	1	1	1	1	1	1	1	1	1	1	1	1	0	1	1	1	1	0	0	0	0	0	0	0
ERR1217228	EuSCAPE_IT042	K. pneumoniae	0,0,84,0,8,2,0,0,0,0	101	0	0	0	0	1	1	0	0	0	0	1	1	1	1	1	1	1	1	1	1	1	1	1	1	1	1	1	1	1	1	1	1	1	0	1	1	1	1	0	0	0	0	0	0	0
ERR1217229	EuSCAPE_IT043	K. pneumoniae	0,0,213,0,0,1,0,0,0,0	104	0	0	0	0	1	1	0	0	0	0	1	1	1	1	1	1	1	1	1	1	1	1	1	1	1	1	1	1	1	1	1	1	1	0	1	1	1	1	0	0	0	0	1	1	0
ERR1217230	EuSCAPE_IT044	K. pneumoniae	0,0,105,6,0,0,17,65,11,0	258	0	0	0	0	1	1	0	0	0	0	1	1	1	1	1	1	1	1	1	1	1	1	1	1	1	1	1	1	1	1	1	1	1	0	1	1	1	1	0	0	0	0	0	0	0
ERR1217231	EuSCAPE_IT045	K. pneumoniae	0,0,107,1,0,0,0,0,0,0	39	0	0	0	0	0	0	0	0	0	0	1	1	1	1	1	1	1	1	1	1	1	1	1	1	1	1	1	1	1	1	1	1	1	0	1	1	1	1	0	0	0	0	1	1	0
ERR1217232	EuSCAPE_IT046	K. pneumoniae	0,0,0,0,2,0,29,1,0,0	15	0	0	0	0	1	1	0	0	0	0	1	1	1	1	1	1	1	1	1	1	1	1	1	1	1	1	1	1	1	1	1	1	1	0	1	1	1	1	0	0	0	0	1	1	0
ERR1217233	EuSCAPE_IT047	K. pneumoniae	0,0,21,0,0,0,0,0,0,0	784	0	0	0	0	1	1	0	0	0	0	1	1	1	1	1	1	1	1	1	1	1	1	1	1	1	1	1	1	1	1	1	1	1	0	1	1	1	1	0	0	0	0	1	1	0
ERR1217236	EuSCAPE_IT050	K. pneumoniae	0,0,22,1,3,0,0,0,0,0	17	0	0	0	0	1	1	0	0	0	0	1	1	1	1	1	1	1	1	1	1	1	1	1	1	1	1	1	1	1	1	1	1	1	0	1	1	1	1	0	0	0	0	1	1	0
ERR1217237	EuSCAPE_IT051	K. pneumoniae	0,0,0,0,2,0,29,0,0,0	15	0	0	0	0	1	1	0	0	0	0	1	1	1	1	1	1	1	1	1	1	1	1	1	1	1	1	1	1	1	1	1	1	1	0	1	1	1	1	0	0	0	0	1	1	0
ERR1217239	EuSCAPE_IT053	K. pneumoniae	0,0,105,6,0,0,17,65,11,0	258	0	0	0	0	1	1	0	0	0	0	1	1	1	1	1	1	1	1	1	1	1	1	1	1	1	1	1	1	1	1	1	1	1	0	1	1	1	1	0	0	0	0	0	0	0
ERR1217241	EuSCAPE_IT056	K. pneumoniae	0,0,105,6,0,0,17,65,0,0	258	0	0	0	0	1	1	0	0	0	0	1	1	1	1	1	1	1	1	1	1	1	1	1	1	1	1	1	1	1	1	1	1	1	0	1	1	1	1	0	0	0	0	0	0	0
ERR1217242	EuSCAPE_IT055	K. pneumoniae	0,0,80,5,0,0,0,0,0,0	107	0	0	0	0	1	1	0	0	0	0	1	1	1	1	1	1	1	1	1	1	1	1	1	1	1	1	1	1	1	1	1	1	1	0	1	1	1	1	0	0	0	0	1	1	0
ERR1217243	EuSCAPE_IT057	K. pneumoniae	0,0,158,12,0,0,1,0,0,0	45	0	0	0	0	1	1	0	0	0	0	1	1	1	1	1	1	1	1	1	1	1	1	1	1	1	1	1	1	1	1	1	1	1	0	1	1	1	1	0	0	0	0	1	1	0
ERR1217244	EuSCAPE_IT058	K. pneumoniae	0,0,105,11,0,0,0,3,0,0	258	0	0	0	0	1	1	0	0	0	0	1	1	1	1	1	1	1	1	1	1	1	1	1	1	1	1	1	1	1	1	1	1	1	0	1	1	1	1	0	0	0	0	0	0	0
ERR1217245	EuSCAPE_IT059	K. pneumoniae	0,0,169,0,0,0,0,0,0,0	2791	0	0	0	0	1	1	0	0	0	0	1	1	1	1	1	1	1	1	1	1	1	1	1	1	1	1	1	1	1	1	1	1	1	0	1	1	1	1	0	0	0	0	1	1	0
ERR1217246	EuSCAPE_IT060	K. pneumoniae	0,0,105,6,0,0,17,70,0,0	258	0	0	0	0	1	1	0	0	0	0	1	1	1	1	1	1	1	1	1	1	1	1	1	1	1	1	1	1	1	1	1	1	1	0	1	1	1	1	0	0	0	0	0	0	0
ERR1217248	EuSCAPE_IT062	K. pneumoniae	0,0,197,0,4,3,0,0,0,0	147	0	0	0	0	1	1	0	0	0	0	1	1	1	1	1	1	1	1	1	1	1	1	1	1	1	1	1	1	1	1	1	1	1	0	1	1	1	1	0	0	0	0	1	1	0
ERR1217249	EuSCAPE_IT063	K. pneumoniae	0,0,369,0,0,0,0,0,1,1	307	0	0	0	0	1	1	0	0	0	0	1	1	1	1	1	1	1	1	1	1	1	1	1	1	1	1	1	1	1	1	1	1	1	0	1	1	1	1	0	0	0	0	1	1	0
ERR1217250	EuSCAPE_IT064	K. pneumoniae	0,0,105,6,0,0,19,6,0,0	258	0	0	0	0	1	1	0	0	0	0	1	1	1	1	1	1	1	1	1	1	1	1	1	1	1	1	1	1	1	1	1	1	1	0	1	1	1	1	0	0	0	0	0	0	0
ERR1217251	EuSCAPE_IT065	K. pneumoniae	0,0,29,2,1,0,0,0,0,0	268	0	0	0	0	1	1	0	0	0	0	1	1	1	1	1	1	1	1	1	1	1	1	1	1	1	1	1	1	1	1	1	1	1	0	1	1	1	1	0	0	0	0	1	1	0
ERR1217253	EuSCAPE_IT068	K. pneumoniae	0,0,369,0,0,0,0,0,5,0	307	0	0	0	0	1	1	0	0	0	0	1	1	1	1	1	1	1	1	1	1	1	1	1	1	1	1	1	1	1	1	1	1	1	0	1	1	1	1	0	0	0	0	1	1	0
ERR1217254	EuSCAPE_IT070	K. pneumoniae	0,0,105,6,0,0,19,0,0,0	258	0	0	0	0	1	1	0	0	0	0	1	1	1	1	1	1	1	1	1	1	1	1	1	1	1	1	1	1	1	1	1	1	1	0	1	1	1	1	0	0	0	0	0	0	0
ERR1217255	EuSCAPE_IT071	K. pneumoniae	0,0,0,0,2,0,31,0,0,0	15	0	0	0	0	1	1	0	0	0	0	1	1	1	1	1	1	1	1	1	1	1	1	1	1	1	1	1	1	1	1	1	1	1	0	1	1	1	1	0	0	0	0	1	1	0
ERR1217257	EuSCAPE_IT074	K. pneumoniae	0,0,105,6,0,0,17,70,0,0	258	0	0	0	0	1	1	0	0	0	0	1	1	1	1	1	1	1	1	1	1	1	1	1	1	1	1	1	1	1	1	1	1	1	0	1	1	1	1	0	0	0	0	0	0	0
ERR1217259	EuSCAPE_IT076	K. pneumoniae	0,0,369,0,0,0,0,0,1,19	307	0	0	0	0	1	1	0	0	0	0	1	1	1	1	1	1	1	1	1	1	1	1	1	1	1	1	1	1	1	1	1	1	1	0	1	1	1	1	0	0	0	0	1	1	0
ERR1217264	EuSCAPE_IT081	K. pneumoniae	0,0,9,0,1,0,0,0,1,0	416	0	0	0	0	1	1	0	0	0	0	1	1	1	1	1	1	1	1	1	1	1	1	1	1	1	1	1	1	1	1	1	1	1	0	1	1	1	1	0	0	0	0	1	1	0
ERR1217266	EuSCAPE_IT083	K. pneumoniae	0,0,105,6,0,0,17,71,0,0	258	0	0	0	0	1	1	0	0	0	0	1	1	1	1	1	1	1	1	1	1	1	1	1	1	1	1	1	1	1	1	1	1	1	0	1	1	1	1	0	0	0	0	0	0	0
ERR1217267	EuSCAPE_IT084	K. pneumoniae	0,0,105,6,0,0,17,65,12,0	258	0	0	0	0	1	1	0	0	0	0	1	1	1	1	1	1	1	1	1	1	1	1	1	1	1	1	1	1	1	1	1	1	1	0	1	1	1	1	0	0	0	0	0	0	0
ERR1217271	EuSCAPE_IT089	K. pneumoniae	0,0,0,0,12,0,0,0,0,0	15	0	0	0	0	1	1	0	0	0	0	1	1	1	1	1	1	1	1	1	1	1	1	1	1	1	1	1	1	1	1	1	1	1	0	1	1	1	1	0	0	0	0	1	1	0
ERR1217272	EuSCAPE_IT090	K. pneumoniae	0,0,105,6,0,0,17,65,36,0	258	0	0	0	0	1	1	0	0	0	0	1	1	1	1	1	1	1	1	1	1	1	1	1	1	1	1	1	1	1	1	1	1	1	0	1	1	1	1	0	0	0	0	0	0	0
ERR1217273	EuSCAPE_IT091	K. variicola subsp. variicola	1,0,15,2,0,0,0,0,0,0	595	0	0	0	0	1	1	0	0	0	0	1	1	1	1	1	1	1	1	1	1	1	1	1	1	1	1	1	1	1	1	1	1	1	0	0	0	0	0	0	0	0	0	0	0	0
ERR1217274	EuSCAPE_IT092	K. pneumoniae	0,0,105,6,0,0,17,65,47,0	258	0	0	0	0	1	1	0	0	0	0	1	1	1	1	1	1	1	1	1	1	1	1	1	1	1	1	1	1	1	1	1	1	1	0	1	1	1	1	0	0	0	0	0	0	0
ERR1217275	EuSCAPE_IT093	K. pneumoniae	0,0,1,1,7,0,0,0,0,0	14	0	0	0	0	1	1	0	0	0	0	1	1	1	1	1	1	1	1	1	1	1	1	1	1	1	1	1	1	1	1	1	1	1	0	1	1	1	1	0	0	0	0	1	1	0
ERR1217278	EuSCAPE_IT099	K. pneumoniae	0,0,22,2,20,0,0,0,0,0	17	0	0	0	0	1	1	0	0	0	0	1	1	1	1	1	1	1	1	1	1	1	1	1	1	1	1	1	1	1	1	1	1	1	0	1	1	1	1	0	0	0	0	1	1	0
ERR1217279	EuSCAPE_IT100	K. pneumoniae	0,0,105,6,0,0,17,72,0,0	258	0	0	0	0	1	1	0	0	0	0	1	1	1	1	1	1	1	1	1	1	1	1	1	1	1	1	1	1	1	1	1	1	1	0	1	1	1	1	0	0	0	0	0	0	0
ERR1217280	EuSCAPE_IT101	K. pneumoniae	0,0,22,2,5,0,0,0,0,0	17	0	0	0	0	1	1	0	0	0	0	1	1	1	1	1	1	1	1	1	1	1	1	1	1	1	1	1	1	1	1	1	1	1	0	1	1	1	1	0	0	0	0	1	1	0
ERR1217281	EuSCAPE_IT102	K. pneumoniae	0,0,105,6,0,0,17,65,13,0	258	0	0	0	0	1	1	0	0	0	0	1	1	1	1	1	1	1	1	1	1	1	1	1	1	1	1	1	1	1	1	1	1	1	0	1	1	1	1	0	0	0	0	0	0	0
ERR1217282	EuSCAPE_IT103	K. pneumoniae	0,0,109,1,8,1,0,0,0,0	37	0	0	0	0	1	1	0	0	0	0	1	1	1	1	1	1	1	1	1	1	1	1	1	1	1	1	1	1	1	1	1	1	1	0	1	1	1	1	0	0	0	0	1	1	0
ERR1217283	EuSCAPE_IT104	K. pneumoniae	0,0,105,6,0,0,17,65,55,0	258	0	0	0	0	1	1	0	0	0	0	1	1	1	1	1	1	1	1	1	1	1	1	1	1	1	1	1	1	1	1	1	1	1	0	1	1	1	1	0	0	0	0	0	0	0
ERR1217285	EuSCAPE_IT106	K. pneumoniae	0,0,105,6,0,0,17,92,0,0	258	0	0	0	0	1	1	0	0	0	0	1	1	1	1	1	1	1	1	1	1	1	1	1	1	1	1	1	1	1	1	1	1	1	0	1	1	1	1	0	0	0	0	0	0	0
ERR1217286	EuSCAPE_IT107	K. pneumoniae	0,0,0,0,2,0,25,0,0,0	15	0	0	0	0	1	1	0	0	0	0	1	1	1	1	1	1	1	1	1	1	1	1	1	1	1	1	1	1	1	1	1	1	1	0	1	1	1	1	0	0	0	0	1	1	0
ERR1217287	EuSCAPE_IT108	K. pneumoniae	0,0,105,6,0,0,17,65,56,0	258	0	0	0	0	1	1	0	0	0	0	1	1	1	1	1	1	1	1	1	1	1	1	1	1	1	1	1	1	1	1	1	1	1	0	1	1	1	1	0	0	0	0	0	0	0
ERR1217289	EuSCAPE_IT110	K. pneumoniae	0,0,105,6,0,0,17,65,56,0	258	0	0	0	0	1	1	0	0	0	0	1	1	1	1	1	1	1	1	1	1	1	1	1	1	1	1	1	1	1	1	1	1	1	0	1	1	1	1	0	0	0	0	0	0	0
ERR1217290	EuSCAPE_IT111	K. quasipneumoniae subsp. quasipneumoniae	2,0,18,0,0,0,0,0,0,0	713	0	0	0	0	1	1	0	0	0	0	1	1	1	1	1	1	1	1	1	1	1	1	1	1	1	1	1	1	1	1	1	1	1	0	1	1	1	1	0	0	0	0	0	0	0
ERR1217291	EuSCAPE_IT112	K. pneumoniae	0,0,105,6,0,0,17,93,0,0	258	0	0	0	0	1	1	0	0	0	0	1	1	1	1	1	1	1	1	1	1	1	1	1	1	1	1	1	1	1	1	1	1	1	0	1	1	1	1	0	0	0	0	0	0	0
ERR1217292	EuSCAPE_IT113	K. pneumoniae	0,0,369,0,0,0,0,0,1,11	307	0	0	0	0	1	1	0	0	0	0	1	1	1	1	1	1	1	1	1	1	1	1	1	1	1	1	1	1	1	1	1	1	1	0	1	1	1	1	0	0	0	0	1	1	0
ERR1217293	EuSCAPE_IT114	K. pneumoniae	0,0,105,6,0,0,17,127,1,0	258	0	0	0	0	1	1	0	0	0	0	1	1	1	1	1	1	1	1	1	1	1	1	1	1	1	1	1	1	1	1	1	1	1	0	1	1	1	1	0	0	0	0	0	0	0
ERR1217295	EuSCAPE_IT117	K. pneumoniae	0,0,122,0,12,0,0,0,0,0	661	0	0	0	0	1	1	0	0	0	0	1	1	1	1	1	1	1	1	1	1	1	1	1	1	1	1	1	1	1	1	1	1	1	0	1	1	1	1	0	0	0	0	0	0	0
ERR1217297	EuSCAPE_IT119	K. pneumoniae	0,0,308,0,0,0,0,0,0,0	1628	0	0	0	0	1	1	0	0	0	0	1	1	1	1	1	1	1	1	1	1	1	1	1	1	1	1	1	1	1	1	1	1	1	0	1	1	1	1	0	0	0	0	0	0	0
ERR1217299	EuSCAPE_IT121	K. pneumoniae	0,0,22,2,14,0,0,0,0,0	17	0	0	0	0	1	1	0	0	0	0	1	1	1	1	1	1	1	1	1	1	1	1	1	1	1	1	1	1	1	1	1	1	1	0	1	1	1	1	0	0	0	0	1	1	0
ERR1217300	EuSCAPE_IT122	K. pneumoniae	0,0,105,6,0,0,17,65,65,0	258	0	0	0	0	1	1	0	0	0	0	1	1	1	1	1	1	1	1	1	1	1	1	1	1	1	1	1	1	1	1	1	1	1	0	1	1	1	1	0	0	0	0	0	0	0
ERR1217302	EuSCAPE_IT124	K. pneumoniae	0,0,105,6,0,0,17,65,64,0	258	0	0	0	0	1	1	0	0	0	0	1	1	1	1	1	1	1	1	1	1	1	1	1	1	1	1	1	1	1	1	1	1	1	0	1	1	1	1	0	0	0	0	0	0	0
ERR1217304	EuSCAPE_IT126	K. pneumoniae	0,0,105,6,0,0,17,83,0,0	258	0	0	0	0	1	1	0	0	0	0	1	1	1	1	1	1	1	1	1	1	1	1	1	1	1	1	1	1	1	1	1	1	1	0	1	1	1	1	0	0	0	0	0	0	0
ERR1217305	EuSCAPE_IT127	K. pneumoniae	0,0,105,0,3,0,10,0,0,0	258	0	0	0	0	1	1	0	0	0	0	1	1	1	1	1	1	1	1	1	1	1	1	1	1	1	1	1	1	1	1	1	1	1	0	1	1	1	1	0	0	0	0	0	0	0
ERR1217306	EuSCAPE_IT128	K. pneumoniae	0,0,105,6,0,0,2,0,0,0	258	0	0	0	0	1	1	0	0	0	0	1	1	1	1	1	1	1	1	1	1	1	1	1	1	1	1	1	1	1	1	1	1	1	0	1	1	1	1	0	0	0	0	0	0	0
ERR1217309	EuSCAPE_IT131	K. pneumoniae	0,0,348,1,0,0,0,0,0,0	1017	0	0	0	0	1	1	0	0	0	0	1	1	1	1	1	1	1	1	1	1	1	1	1	1	1	1	1	1	1	1	1	1	1	0	1	1	1	1	0	0	0	0	1	1	0
ERR1217311	EuSCAPE_IT133	K. pneumoniae	0,0,137,9,0,0,0,0,0,0	29	0	0	0	0	1	1	0	0	0	0	1	1	1	1	1	1	1	1	1	1	1	1	1	1	1	1	1	1	1	1	1	1	1	0	1	1	1	1	0	0	0	0	1	1	0
ERR1217312	EuSCAPE_IT134	K. pneumoniae	0,0,105,6,0,0,17,65,64,0	258	0	0	0	0	1	1	0	0	0	0	1	1	1	1	1	1	1	1	1	1	1	1	1	1	1	1	1	1	1	1	1	1	1	0	1	1	1	1	0	0	0	0	0	0	0
ERR1217313	EuSCAPE_IT135	K. pneumoniae	0,0,80,2,0,0,0,0,0,0	107	0	0	0	0	1	1	0	0	0	0	1	1	1	1	1	1	1	1	1	1	1	1	1	1	1	1	1	1	1	1	1	1	1	0	1	1	1	1	0	0	0	0	1	1	0
ERR1217314	EuSCAPE_IT136	K. pneumoniae	0,0,105,6,0,0,2,0,0,0	258	0	0	0	0	1	1	0	0	0	0	1	1	1	1	1	1	1	1	1	1	1	1	1	1	1	1	1	1	1	1	1	1	1	0	1	1	1	1	0	0	0	0	0	0	0
ERR1217315	EuSCAPE_IT138	K. pneumoniae	0,0,105,6,0,0,0,5,15,0	258	0	0	0	0	1	1	0	0	0	0	1	1	1	1	1	1	1	1	1	1	1	1	1	1	1	1	1	1	1	1	1	1	1	0	1	1	1	1	0	0	0	0	0	0	0
ERR1217316	EuSCAPE_IT139	K. pneumoniae	0,0,158,8,0,0,1,3,0,0	45	0	0	0	0	1	1	0	0	0	0	1	1	1	1	1	1	1	1	1	1	1	1	1	1	1	1	1	1	1	1	1	1	1	0	1	1	1	1	0	0	0	0	1	1	0
ERR1217320	EuSCAPE_IT143	K. pneumoniae	0,0,181,3,0,0,0,0,0,0	133	0	0	0	0	1	1	0	0	0	0	1	1	1	1	1	1	1	1	1	1	1	1	1	1	1	1	1	1	1	1	1	1	1	0	1	1	1	1	0	0	0	0	1	1	0
ERR1217321	EuSCAPE_IT144	K. pneumoniae	0,0,105,6,0,0,0,5,15,0	258	0	0	0	0	1	1	0	0	0	0	1	1	1	1	1	1	1	1	1	1	1	1	1	1	1	1	1	1	1	1	1	1	1	0	1	1	1	1	0	0	0	0	0	0	0
ERR1217322	EuSCAPE_IT145	K. pneumoniae	0,0,29,9,1,1,0,0,0,0	268	0	0	0	0	1	1	0	0	0	0	1	1	1	1	1	1	1	1	1	1	1	1	1	1	1	1	1	1	1	1	1	1	1	0	1	1	1	1	0	0	0	0	1	1	0
ERR1217323	EuSCAPE_IT147	K. pneumoniae	0,0,227,2,0,0,1,0,0,0	1626	0	0	0	0	1	1	0	0	0	0	1	1	1	1	1	1	1	1	1	1	1	1	1	1	1	1	1	1	1	1	1	1	1	0	1	1	1	1	0	0	0	0	1	1	0
ERR1217324	EuSCAPE_IT148	K. pneumoniae	0,0,105,6,0,0,0,5,17,0	258	0	0	0	0	1	1	0	0	0	0	1	1	1	1	1	1	1	1	1	1	1	1	1	1	1	1	1	1	1	1	1	1	1	0	1	1	1	1	0	0	0	0	0	0	0
ERR1217325	EuSCAPE_IT149	K. pneumoniae	0,0,429,0,25,0,0,0,0,0	23	0	0	0	0	1	1	0	0	0	0	1	1	1	1	1	1	1	1	1	1	1	1	1	1	1	1	1	1	1	1	1	1	1	0	1	1	1	1	0	0	0	0	1	1	0
ERR1217327	EuSCAPE_IT151	K. pneumoniae	0,0,22,24,9,1,0,0,0,0	17	0	0	0	0	1	1	0	0	0	0	1	1	1	1	1	1	1	1	1	1	1	1	1	1	1	1	1	1	1	1	1	1	1	0	1	1	1	1	0	0	0	0	1	1	0
ERR1217328	EuSCAPE_IT152	K. pneumoniae	0,0,105,6,0,0,17,65,14,0	258	0	0	0	0	1	1	0	0	0	0	1	1	1	1	1	1	1	1	1	1	1	1	1	1	1	1	1	1	1	1	1	1	1	0	1	1	1	1	0	0	0	0	0	0	0
ERR1217329	EuSCAPE_IT153	K. pneumoniae	0,0,129,0,2,0,0,0,0,0	5	0	0	0	0	1	1	0	0	0	0	1	1	1	1	1	1	1	1	1	1	1	1	1	1	1	1	1	1	1	1	1	1	1	0	1	1	1	1	0	0	0	0	1	1	0
ERR1217330	EuSCAPE_IT155	K. pneumoniae	0,0,105,0,3,0,1,0,0,0	258	0	0	0	0	1	1	0	0	0	0	1	1	1	1	1	1	1	1	1	1	1	1	1	1	1	1	1	1	1	1	1	1	1	0	1	1	1	1	0	0	0	0	0	0	0
ERR1217332	EuSCAPE_IT157	K. quasipneumoniae subsp. quasipneumoniae	2,0,12,0,0,0,0,0,0,0	3867	0	0	0	0	1	1	0	0	0	0	1	1	1	1	1	1	1	1	1	1	1	1	1	1	1	1	1	1	1	1	1	1	1	0	1	1	1	1	0	0	0	0	0	0	0
ERR1217334	EuSCAPE_IT159	K. variicola subsp. variicola	1,0,118,0,0,0,0,0,0,0	3931	0	0	0	0	1	1	0	0	0	0	1	1	1	1	1	1	1	1	1	1	1	1	1	1	1	1	1	1	1	1	1	1	1	0	0	0	0	0	0	0	0	0	1	1	0
ERR1217335	EuSCAPE_IT160	K. pneumoniae	0,0,105,6,0,0,56,0,0,0	258	0	0	0	0	1	1	0	0	0	0	1	1	1	1	1	1	1	1	1	1	1	1	1	1	1	1	1	1	1	1	1	1	1	0	1	1	1	1	0	0	0	0	0	0	0
ERR1217336	EuSCAPE_IT161	K. pneumoniae	0,0,369,0,0,0,0,0,1,1	307	0	0	0	0	1	1	0	0	0	0	1	1	1	1	1	1	1	1	1	1	1	1	1	1	1	1	1	1	1	1	1	1	1	0	1	1	1	1	0	0	0	0	1	1	0
ERR1217338	EuSCAPE_IT163	K. pneumoniae	0,0,339,1,1,0,0,0,0,0	380	0	0	0	0	1	1	0	0	0	0	1	1	1	1	1	1	1	1	1	1	1	1	1	1	1	1	1	1	1	1	1	1	1	0	1	1	1	1	0	0	0	0	1	1	0
ERR1217340	EuSCAPE_IT165	K. pneumoniae	0,0,131,1,15,0,0,0,0,0	35	0	0	0	0	1	1	0	0	0	0	1	1	1	1	1	1	1	1	1	1	1	1	1	1	1	1	1	1	1	1	1	1	1	0	1	1	1	1	0	0	0	0	1	1	0
ERR1217341	EuSCAPE_IT166	K. pneumoniae	0,0,105,6,0,0,19,0,0,0	258	0	0	0	0	1	1	0	0	0	0	1	1	1	1	1	1	1	1	1	1	1	1	1	1	1	1	1	1	1	1	1	1	1	0	1	1	1	1	0	0	0	0	0	0	0
ERR1217342	EuSCAPE_IT167	K. pneumoniae	0,0,131,1,33,0,0,0,0,0	35	0	0	0	0	1	1	0	0	0	0	1	1	1	1	1	1	1	1	1	1	1	1	1	1	1	1	1	1	1	1	1	1	1	0	1	1	1	1	0	0	0	0	1	1	0
ERR1217344	EuSCAPE_IT169	K. pneumoniae	0,0,113,1,0,0,1,0,1,0	1878	0	0	0	0	1	1	0	0	0	0	1	1	1	1	1	1	1	1	1	1	1	1	1	1	1	1	1	1	1	1	1	1	1	0	1	1	1	1	0	0	0	0	0	0	0
ERR1217347	EuSCAPE_IT172	K. pneumoniae	0,0,105,6,0,0,56,0,0,0	258	0	0	0	0	1	1	0	0	0	0	1	1	1	1	1	1	1	1	1	1	1	1	1	1	1	1	1	1	1	1	1	1	1	0	1	1	1	1	0	0	0	0	0	0	0
ERR1217349	EuSCAPE_IT174	K. pneumoniae	0,0,105,6,0,0,17,65,0,0	258	0	0	0	0	1	1	0	0	0	0	1	1	1	1	1	1	1	1	1	1	1	1	1	1	1	1	1	1	1	1	1	1	1	0	1	1	1	1	0	0	0	0	0	0	0
ERR1217350	EuSCAPE_IT175	K. pneumoniae	0,0,263,0,0,0,0,0,0,0	463	0	0	0	0	1	1	0	0	0	0	1	1	1	1	1	1	1	1	1	1	1	1	1	1	1	1	1	1	1	1	1	1	1	0	1	1	1	1	0	0	0	0	1	1	0
ERR1217352	EuSCAPE_IT177	K. pneumoniae	0,0,140,0,3,0,0,0,0,0	278	0	0	0	0	1	1	0	0	0	0	1	1	1	1	1	1	1	1	1	1	1	1	1	1	1	1	1	1	1	1	1	1	1	0	1	1	1	1	0	0	0	0	1	1	0
ERR1217353	EuSCAPE_IT178	K. pneumoniae	0,0,105,6,0,0,29,0,0,0	258	0	0	0	0	1	1	0	0	0	0	1	1	1	1	1	1	1	1	1	1	1	1	1	1	1	1	1	1	1	1	1	1	1	0	1	1	1	1	0	0	0	0	0	0	0
ERR1217355	EuSCAPE_IT180	K. pneumoniae	0,0,105,6,0,0,17,65,13,0	258	0	0	0	0	1	1	0	0	0	0	1	1	1	1	1	1	1	1	1	1	1	1	1	1	1	1	1	1	1	1	1	1	1	0	1	1	1	1	0	0	0	0	0	0	0
ERR1217357	EuSCAPE_IT182	K. pneumoniae	0,0,105,6,0,0,17,65,55,0	258	0	0	0	0	1	1	0	0	0	0	1	1	1	1	1	1	1	1	1	1	1	1	1	1	1	1	1	1	1	1	1	1	1	0	1	1	1	1	0	0	0	0	0	0	0
ERR1217359	EuSCAPE_IT184	K. pneumoniae	0,0,105,6,0,0,17,97,0,0	258	0	0	0	0	1	1	0	0	0	0	1	1	1	1	1	1	1	1	1	1	1	1	1	1	1	1	1	1	1	1	1	1	1	0	1	1	1	1	0	0	0	0	0	0	0
ERR1217360	EuSCAPE_IT185	K. pneumoniae	0,0,374,0,0,0,1,0,0,0	405	0	0	0	0	1	1	0	0	0	0	1	1	1	1	1	1	1	1	1	1	1	1	1	1	1	1	1	1	1	1	1	1	1	0	1	1	1	1	0	0	0	0	0	0	0
ERR1217365	EuSCAPE_IT190	K. pneumoniae	0,0,105,6,0,0,17,97,0,0	258	0	0	0	0	1	1	0	0	0	0	1	1	1	1	1	1	1	1	1	1	1	1	1	1	1	1	1	1	1	1	1	1	1	0	1	1	1	1	0	0	0	0	0	0	0
ERR1217366	EuSCAPE_IT191	K. variicola subsp. variicola	1,0,76,0,0,0,0,0,0,0	3932	0	0	0	0	1	1	0	0	0	0	1	1	1	1	1	1	1	1	1	1	1	1	1	1	1	1	1	1	1	1	1	1	1	0	0	0	0	0	0	0	0	0	0	0	0
ERR1217367	EuSCAPE_IT193	K. pneumoniae	0,0,388,0,2,0,0,1,0,0	25	0	0	0	0	1	1	0	0	0	0	1	1	1	1	1	1	1	1	1	1	1	1	1	1	1	1	1	1	1	1	1	1	1	0	1	1	1	1	0	0	0	0	1	1	0
ERR1217368	EuSCAPE_IT194	K. pneumoniae	0,0,105,6,0,0,17,65,64,0	258	0	0	0	0	1	1	0	0	0	0	1	1	1	1	1	1	1	1	1	1	1	1	1	1	1	1	1	1	1	1	1	1	1	0	1	1	1	1	0	0	0	0	0	0	0
ERR1217370	EuSCAPE_IT196	K. pneumoniae	0,0,105,6,0,0,17,95,0,0	258	0	0	0	0	1	1	0	0	0	0	1	1	1	1	1	1	1	1	1	1	1	1	1	1	1	1	1	1	1	1	1	1	1	0	1	1	1	1	0	0	0	0	0	0	0
ERR1217371	EuSCAPE_IT197	K. pneumoniae	0,0,221,1,9,0,1,0,0,0	111	0	0	0	0	1	1	0	0	0	0	1	1	1	1	1	1	1	1	1	1	1	1	1	1	1	1	1	1	1	1	1	1	1	0	1	1	1	1	0	0	0	0	1	1	0
ERR1217372	EuSCAPE_IT198	K. pneumoniae	0,0,0,0,2,0,34,0,0,0	15	0	0	0	0	1	1	0	0	0	0	1	1	1	1	1	1	1	1	1	1	1	1	1	1	1	1	1	1	1	1	1	1	1	0	1	1	1	1	0	0	0	0	1	1	0
ERR1217373	EuSCAPE_IT199	K. pneumoniae	0,0,105,6,0,0,17,65,*,*	258	0	0	0	0	1	1	0	0	0	0	1	1	1	1	1	1	1	1	1	1	1	1	1	1	1	1	1	1	1	1	1	1	1	0	1	1	1	1	0	0	0	0	0	0	0
ERR1217374	EuSCAPE_IT200	K. pneumoniae	0,0,54,2,2,0,0,0,0,0	628	0	0	0	0	1	1	0	0	0	0	1	1	1	1	1	1	1	1	1	1	1	1	1	1	1	1	1	1	1	1	1	1	1	0	1	1	1	1	0	0	0	0	1	1	0
ERR1217375	EuSCAPE_IT201	K. pneumoniae	0,0,84,0,8,0,0,0,7,0	101	0	0	0	0	1	1	0	0	0	0	1	1	1	1	1	1	1	1	1	1	1	1	1	1	1	1	1	1	1	1	1	1	1	0	1	1	1	1	0	0	0	0	0	0	0
ERR1217376	EuSCAPE_IT202	K. pneumoniae	0,0,0,0,2,0,34,0,0,0	15	0	0	0	0	1	1	0	0	0	0	1	1	1	1	1	1	1	1	1	1	1	1	1	1	1	1	1	1	1	1	1	1	1	0	1	1	1	1	0	0	0	0	1	1	0
ERR1217380	EuSCAPE_IT206	K. pneumoniae	0,0,158,8,0,0,8,0,0,0	45	0	0	0	0	1	1	0	0	0	0	1	1	1	1	1	1	1	1	1	1	1	1	1	1	1	1	1	1	1	1	1	1	1	0	1	1	1	1	0	0	0	0	1	1	0
ERR1217381	EuSCAPE_IT207	K. pneumoniae	0,0,0,0,13,0,0,0,0,0	15	0	0	0	0	1	1	0	0	0	0	1	1	1	1	1	1	1	1	1	1	1	1	1	1	1	1	1	1	1	1	1	1	1	0	1	1	1	1	0	0	0	0	1	1	0
ERR1217382	EuSCAPE_IT208	K. pneumoniae	0,0,84,0,8,0,0,0,7,0	101	0	0	0	0	1	1	0	0	0	0	1	1	1	1	1	1	1	1	1	1	1	1	1	1	1	1	1	1	1	1	1	1	1	0	1	1	1	1	0	0	0	0	0	0	0
ERR1217385	EuSCAPE_IT211	K. pneumoniae	0,0,161,0,0,0,0,0,0,0	3658	0	0	0	0	1	1	0	0	0	0	1	1	1	1	1	1	1	1	1	1	1	1	1	1	1	1	1	1	1	1	1	1	1	0	1	1	1	1	0	0	0	0	1	1	0
ERR1217387	EuSCAPE_IT213	K. pneumoniae	0,0,190,0,0,0,0,0,0,0	180	0	0	0	0	1	1	0	0	0	0	1	1	1	1	1	1	1	1	1	1	1	1	1	1	1	1	1	1	1	1	1	1	1	0	1	1	1	1	0	0	0	0	1	1	0
ERR1217389	EuSCAPE_IT215	K. pneumoniae	0,0,1,1,0,3,0,0,0,0	14	0	0	0	0	1	1	0	0	0	0	1	1	1	1	1	1	1	1	1	1	1	1	1	1	1	1	1	1	1	1	1	1	1	0	1	1	1	1	0	0	0	0	1	1	0
ERR1217390	EuSCAPE_IT216	K. pneumoniae	0,0,105,6,0,0,17,126,0,0	258	0	0	0	0	1	1	0	0	0	0	1	1	1	1	1	1	1	1	1	1	1	1	1	1	1	1	1	1	1	1	1	1	1	0	1	1	1	1	0	0	0	0	0	0	0
ERR1217391	EuSCAPE_IT217	K. pneumoniae	0,0,415,0,0,0,0,0,0,0	3659	0	0	0	0	1	1	0	0	0	0	1	1	1	1	1	1	1	1	1	1	1	1	1	1	1	1	1	1	1	1	1	1	1	0	1	1	1	1	0	0	0	0	1	1	0
ERR1217393	EuSCAPE_IT219	K. pneumoniae	0,0,228,0,0,0,0,0,0,0	432	0	0	0	0	1	1	0	0	0	0	1	1	1	1	1	1	1	1	1	1	1	1	1	1	1	1	1	1	1	1	1	1	1	0	1	1	1	1	0	0	0	0	0	0	0
ERR1217395	EuSCAPE_IT221	K. pneumoniae	0,0,158,8,8,0,0,0,0,0	45	0	0	0	0	1	1	0	0	0	0	1	1	1	1	1	1	1	1	1	1	1	1	1	1	1	1	1	1	1	1	1	1	1	0	1	1	1	1	0	0	0	0	1	1	0
ERR1217396	EuSCAPE_IT222	K. pneumoniae	0,0,105,6,0,0,45,0,0,0	258	0	0	0	0	1	1	0	0	0	0	1	1	1	1	1	1	1	1	1	1	1	1	1	1	1	1	1	1	1	1	1	1	1	0	1	1	1	1	0	0	0	0	0	0	0
ERR1217397	EuSCAPE_IT223	K. pneumoniae	0,0,392,0,0,0,1,0,0,0	881	0	0	0	0	1	1	0	0	0	0	1	1	1	1	1	1	1	1	1	1	1	1	1	1	1	1	1	1	1	1	1	1	1	0	1	1	1	1	0	0	0	0	1	1	0
ERR1217398	EuSCAPE_IT224	K. pneumoniae	0,0,105,6,0,0,17,126,0,0	258	0	0	0	0	1	1	0	0	0	0	1	1	1	1	1	1	1	1	1	1	1	1	1	1	1	1	1	1	1	1	1	1	1	0	1	1	1	1	0	0	0	0	0	0	0
ERR1217399	EuSCAPE_IT225	K. pneumoniae	0,0,178,3,0,0,0,0,*,*	461	0	0	0	0	1	1	0	0	0	0	1	1	1	1	1	1	1	1	1	1	1	1	1	1	1	1	1	1	1	1	1	1	1	0	1	1	1	1	0	0	0	0	1	1	0
ERR1217400	EuSCAPE_IT226	K. pneumoniae	0,0,105,6,0,0,17,65,41,0	258	0	0	0	0	1	1	0	0	0	0	1	1	1	1	1	1	1	1	1	1	1	1	1	1	1	1	1	1	1	1	1	1	1	0	1	1	1	1	0	0	0	0	0	0	0
ERR1217406	EuSCAPE_IT233	K. pneumoniae	0,0,158,10,0,0,0,0,0,0	45	0	0	0	0	1	1	0	0	0	0	1	1	1	1	1	1	1	1	1	1	1	1	1	1	1	1	1	1	1	1	1	1	1	0	1	1	1	1	0	0	0	0	1	1	0
ERR1217407	EuSCAPE_IT234	K. pneumoniae	0,0,105,6,0,0,17,65,15,0	258	0	0	0	0	1	1	0	0	0	0	1	1	1	1	1	1	1	1	1	1	1	1	1	1	1	1	1	1	1	1	1	1	1	0	1	1	1	1	0	0	0	0	0	0	0
ERR1217410	EuSCAPE_IT237	K. pneumoniae	0,0,103,0,2,0,0,0,0,0	1536	0	0	0	0	1	1	0	0	0	0	1	1	1	1	1	1	1	1	1	1	1	1	1	1	1	1	1	1	1	1	1	1	1	0	1	1	1	1	0	0	0	0	1	1	0
ERR1217411	EuSCAPE_IT238	K. pneumoniae	0,0,105,6,0,0,17,65,9,0	258	0	0	0	0	1	1	0	0	0	0	1	1	1	1	1	1	1	1	1	1	1	1	1	1	1	1	1	1	1	1	1	1	1	0	1	1	1	1	0	0	0	0	0	0	0
ERR1217412	EuSCAPE_IT239	K. pneumoniae	0,0,29,0,4,0,1,0,0,0	268	0	0	0	0	1	1	0	0	0	0	1	1	1	1	1	1	1	1	1	1	1	1	1	1	1	1	1	1	1	1	1	1	1	0	1	1	1	1	0	0	0	0	1	1	0
ERR1217413	EuSCAPE_IT240	K. pneumoniae	0,0,105,6,0,0,17,65,0,0	258	0	0	0	0	1	1	0	0	0	0	1	1	1	1	1	1	1	1	1	1	1	1	1	1	1	1	1	1	1	1	1	1	1	0	1	1	1	1	0	0	0	0	0	0	0
ERR1217415	EuSCAPE_IT242	K. pneumoniae	0,0,105,6,0,0,17,65,16,0	258	0	0	0	0	1	1	0	0	0	0	1	1	1	1	1	1	1	1	1	1	1	1	1	1	1	1	1	1	1	1	1	1	1	0	1	1	1	1	0	0	0	0	0	0	0
ERR1217417	EuSCAPE_IT244	K. pneumoniae	0,0,105,6,0,0,19,0,1,0	258	0	0	0	0	1	1	0	0	0	0	1	1	1	1	1	1	1	1	1	1	1	1	1	1	1	1	1	1	1	1	1	1	1	0	1	1	1	1	0	0	0	0	0	0	0
ERR1217418	EuSCAPE_IT245	K. pneumoniae	0,0,178,4,5,0,0,0,0,0	461	0	0	0	0	1	1	0	0	0	0	1	1	1	1	1	1	1	1	1	1	1	1	1	1	1	1	1	1	1	1	1	1	1	0	1	1	1	1	0	0	0	0	1	1	0
ERR1217419	EuSCAPE_IT246	K. pneumoniae	0,0,105,6,0,0,17,65,17,0	258	0	0	0	0	1	1	0	0	0	0	1	1	1	1	1	1	1	1	1	1	1	1	1	1	1	1	1	1	1	1	1	1	1	0	1	1	1	1	0	0	0	0	0	0	0
ERR1217420	EuSCAPE_IT247	K. pneumoniae	0,0,374,0,2,0,0,0,0,0	405	0	0	0	0	1	1	0	0	0	0	1	1	1	1	1	1	1	1	1	1	1	1	1	1	1	1	1	1	1	1	1	1	1	0	1	1	1	1	0	0	0	0	0	0	0
ERR1217421	EuSCAPE_IT248	K. pneumoniae	0,0,105,6,0,0,19,0,2,0	258	0	0	0	0	1	1	0	0	0	0	1	1	1	1	1	1	1	1	1	1	1	1	1	1	1	1	1	1	1	1	1	1	1	0	1	1	1	1	0	0	0	0	0	0	0
ERR1217422	EuSCAPE_IT249	K. pneumoniae	0,0,12,1,0,0,0,0,0,0	1401	0	0	0	0	1	1	0	0	0	0	1	1	1	1	1	1	1	1	1	1	1	1	1	1	1	1	1	1	1	1	1	1	1	0	1	1	1	1	0	0	0	0	1	1	0
ERR1217424	EuSCAPE_IT251	K. variicola subsp. variicola	1,0,21,0,0,0,0,0,0,0	2456	0	0	0	0	1	1	0	0	0	0	1	1	1	1	1	1	1	1	1	1	1	1	1	1	1	1	1	1	1	1	1	1	1	0	1	1	1	1	0	0	0	0	1	1	0
ERR1217426	EuSCAPE_IT254	K. pneumoniae	0,0,105,6,0,0,17,65,37,0	258	0	0	0	0	1	1	0	0	0	0	1	1	1	1	1	1	1	1	1	1	1	1	1	1	1	1	1	1	1	1	1	1	1	0	1	1	1	1	0	0	0	0	0	0	0
ERR1217427	EuSCAPE_IT255	K. pneumoniae	0,0,180,0,0,0,0,0,0,0	471	0	0	0	0	1	1	0	0	0	0	1	1	1	1	1	1	1	1	1	1	1	1	1	1	1	1	1	1	1	1	1	1	1	0	1	1	1	1	0	0	0	0	1	1	0
ERR1217428	EuSCAPE_IT256	K. pneumoniae	0,0,105,6,0,0,17,65,0,0	258	0	0	0	0	1	1	0	0	0	0	1	1	1	1	1	1	1	1	1	1	1	1	1	1	1	1	1	1	1	1	1	1	1	0	1	1	1	1	0	0	0	0	0	0	0
ERR1217430	EuSCAPE_IT258	K. pneumoniae	0,0,105,6,0,0,17,65,50,0	258	0	0	0	0	1	1	0	0	0	0	1	1	1	1	1	1	1	1	1	1	1	1	1	1	1	1	1	1	1	1	1	1	1	0	1	1	1	1	0	0	0	0	0	0	0
ERR1217431	EuSCAPE_IT259	K. pneumoniae	0,0,77,0,0,0,0,0,0,0	514	0	0	0	0	1	1	0	0	0	0	1	1	1	1	1	1	1	1	1	1	1	1	1	1	1	1	1	1	1	1	1	1	1	0	1	1	1	1	0	0	0	0	1	1	0
ERR1217432	EuSCAPE_IT260	K. pneumoniae	0,0,84,0,8,0,0,0,6,0	101	0	0	0	0	1	1	0	0	0	0	1	1	1	1	1	1	1	1	1	1	1	1	1	1	1	1	1	1	1	1	1	1	1	0	1	1	1	1	0	0	0	0	0	0	0
ERR1217433	EuSCAPE_IT274	K. pneumoniae	0,0,105,6,0,0,17,65,0,0	258	0	0	0	0	1	1	0	0	0	0	1	1	1	1	1	1	1	1	1	1	1	1	1	1	1	1	1	1	1	1	1	1	1	0	1	1	1	1	0	0	0	0	0	0	0
ERR1217434	EuSCAPE_IT275	K. pneumoniae	0,0,29,0,4,3,0,0,0,0	268	0	0	0	0	1	1	0	0	0	0	1	1	1	1	1	1	1	1	1	1	1	1	1	1	1	1	1	1	1	1	1	1	1	0	1	1	1	1	0	0	0	0	1	1	0
ERR1217440	EuSCAPE_IT370	K. pneumoniae	0,0,105,6,0,0,17,65,0,0	258	0	0	0	0	1	1	0	0	0	0	1	1	1	1	1	1	1	1	1	1	1	1	1	1	1	1	1	1	1	1	1	1	1	0	1	1	1	1	0	0	0	0	0	0	0
ERR1217441	EuSCAPE_IT371	K. quasivariicola	3,0,7,0,0,0,0,0,0,0	3898	0	0	0	0	1	1	0	0	0	0	1	1	1	1	1	1	1	1	1	1	1	1	1	1	1	1	1	1	1	1	1	1	1	0	1	1	1	1	0	0	0	0	1	1	0
ERR1217443	EuSCAPE_IT373	K. pneumoniae	0,0,297,0,0,0,0,0,0,0	3662	0	0	0	0	1	1	0	0	0	0	1	1	1	1	1	1	1	1	1	1	1	1	1	1	1	1	1	1	1	1	1	1	1	0	1	1	1	1	0	0	0	0	1	1	0
ERR1217445	EuSCAPE_IT375	K. pneumoniae	0,0,9,0,1,0,0,0,0,0	416	0	0	0	0	1	1	0	0	0	0	1	1	1	1	1	1	1	1	1	1	1	1	1	1	1	1	1	1	1	1	1	1	1	0	1	1	1	1	0	0	0	0	1	1	0
ERR1217448	EuSCAPE_IT377	K. pneumoniae	0,0,369,0,0,0,0,32,1,0	307	0	0	0	0	1	1	0	0	0	0	1	1	1	1	1	1	1	1	1	1	1	1	1	1	1	1	1	1	1	1	1	1	1	0	1	1	1	1	0	0	0	0	1	1	0
ERR1217450	EuSCAPE_IT379	K. pneumoniae	0,0,13,13,1,0,0,0,0,0	34	0	0	0	0	1	1	0	0	0	0	1	1	1	1	1	1	1	1	1	1	1	1	1	1	1	1	1	1	1	1	1	1	1	0	1	1	1	1	0	0	0	0	1	1	0
ERR1217451	EuSCAPE_IT380	K. pneumoniae	0,0,363,1,2,1,1,0,0,0	323	0	0	0	0	1	1	0	0	0	0	1	1	1	1	1	1	1	1	1	1	1	1	1	1	1	1	1	1	1	1	1	1	1	0	1	1	1	1	0	0	0	0	1	1	0
ERR1217453	EuSCAPE_IT382	K. pneumoniae	0,0,105,6,0,0,17,106,0,0	258	0	0	0	0	1	1	0	0	0	0	1	1	1	1	1	1	1	1	1	1	1	1	1	1	1	1	1	1	1	1	1	1	1	0	1	1	1	1	0	0	0	0	0	0	0
ERR1217454	EuSCAPE_IT383	K. pneumoniae	0,0,374,0,4,0,1,0,0,0	405	0	0	0	0	1	1	0	0	0	0	1	1	1	1	1	1	1	1	1	1	1	1	1	1	1	1	1	1	1	1	1	1	1	0	1	1	1	1	0	0	0	0	0	0	0
ERR1217455	EuSCAPE_IT384	K. pneumoniae	0,0,105,6,0,0,17,65,0,0	258	0	0	0	0	1	1	0	0	0	0	1	1	1	1	1	1	1	1	1	1	1	1	1	1	1	1	1	1	1	1	1	1	1	0	1	1	1	1	0	0	0	0	0	0	0
ERR1217456	EuSCAPE_IT385	K. pneumoniae	0,0,66,0,0,0,0,0,0,0	3663	0	0	0	0	1	1	0	0	0	0	1	1	1	1	1	1	1	1	1	1	1	1	1	1	1	1	1	1	1	1	1	1	1	0	1	1	1	1	0	0	0	0	1	1	0
ERR1217457	EuSCAPE_IT386	K. pneumoniae	0,0,105,6,0,0,17,85,1,0	258	0	0	0	0	1	1	0	0	0	0	1	1	1	1	1	1	1	1	1	1	1	1	1	1	1	1	1	1	1	1	1	1	1	0	1	1	1	1	0	0	0	0	0	0	0
ERR1217458	EuSCAPE_IT387	K. pneumoniae	0,0,53,0,0,0,0,0,0,0	611	0	0	0	0	1	1	0	0	0	0	1	1	1	1	1	1	1	1	1	1	1	1	1	1	1	1	1	1	1	1	1	1	1	0	1	1	1	1	0	0	0	0	1	1	0
ERR1217459	EuSCAPE_IT388	K. pneumoniae	0,0,105,6,0,0,17,65,0,0	258	0	0	0	0	1	1	0	0	0	0	1	1	1	1	1	1	1	1	1	1	1	1	1	1	1	1	1	1	1	1	1	1	1	0	1	1	1	1	0	0	0	0	0	0	0
ERR1217460	EuSCAPE_IT389	K. variicola subsp. variicola	1,0,27,1,0,0,0,0,0,0	208	0	0	0	0	1	1	0	0	0	0	1	1	1	1	1	1	1	1	1	1	1	1	1	1	1	1	1	1	1	1	1	1	1	0	1	1	1	1	0	0	0	0	1	1	0
ERR1217462	EuSCAPE_IT391	K. pneumoniae	0,0,0,0,2,0,0,17,0,0	15	0	0	0	0	1	1	0	0	0	0	1	1	1	1	1	1	1	1	1	1	1	1	1	1	1	1	1	1	1	1	1	1	1	0	1	1	1	1	0	0	0	0	1	1	0
ERR1217465	EuSCAPE_IT394	K. pneumoniae	0,0,105,6,0,0,17,82,0,0	258	0	0	0	0	1	1	0	0	0	0	1	1	1	1	1	1	1	1	1	1	1	1	1	1	1	1	1	1	1	1	1	1	1	0	1	1	1	1	0	0	0	0	0	0	0
ERR1217466	EuSCAPE_IT395	K. pneumoniae	0,0,369,0,0,0,0,25,0,0	307	0	0	0	0	1	1	0	0	0	0	1	1	1	1	1	1	1	1	1	1	1	1	1	1	1	1	1	1	1	1	1	1	1	0	1	1	1	1	0	0	0	0	1	1	0
ERR1217467	EuSCAPE_IT396	K. pneumoniae	0,0,369,0,0,0,0,0,23,0	307	0	0	0	0	1	1	0	0	0	0	1	1	1	1	1	1	1	1	1	1	1	1	1	1	1	1	1	1	1	1	1	1	1	0	1	1	1	1	0	0	0	0	1	1	0
ERR1217468	EuSCAPE_IT397	K. pneumoniae	0,0,22,10,0,0,0,0,0,0	17	0	0	0	0	1	1	0	0	0	0	1	1	1	1	1	1	1	1	1	1	1	1	1	1	1	1	1	1	1	1	1	1	1	0	1	1	1	1	0	0	0	0	1	1	0
ERR1217470	EuSCAPE_IT399	K. pneumoniae	0,0,0,0,2,11,0,0,1,0	15	0	0	0	0	1	1	0	0	0	0	1	1	1	1	1	1	1	1	1	1	1	1	1	1	1	1	1	1	1	1	1	1	1	0	1	1	1	1	0	0	0	0	1	1	0
ERR1217471	EuSCAPE_IT400	K. pneumoniae	0,0,369,0,0,0,0,14,0,0	307	0	0	0	0	1	1	0	0	0	0	1	1	1	1	1	1	1	1	1	1	1	1	1	1	1	1	1	1	1	1	1	1	1	0	1	1	1	1	0	0	0	0	1	1	0
ERR1217474	EuSCAPE_IT403	K. pneumoniae	0,0,105,6,0,0,0,5,16,0	258	0	0	0	0	1	1	0	0	0	0	1	1	1	1	1	1	1	1	1	1	1	1	1	1	1	1	1	1	1	1	1	1	1	0	1	1	1	1	0	0	0	0	0	0	0
ERR1217475	EuSCAPE_IT404	K. pneumoniae	0,0,105,6,0,0,17,65,33,0	258	0	0	0	0	1	1	0	0	0	0	1	1	1	1	1	1	1	1	1	1	1	1	1	1	1	1	1	1	1	1	1	1	1	0	1	1	1	1	0	0	0	0	0	0	0
ERR1217476	EuSCAPE_IT405	K. pneumoniae	0,0,131,1,11,0,0,0,0,0	35	0	0	0	0	1	1	0	0	0	0	1	1	1	1	1	1	1	1	1	1	1	1	1	1	1	1	1	1	1	1	1	1	1	0	1	1	1	1	0	0	0	0	1	1	0
ERR1217478	EuSCAPE_LV002	K. pneumoniae	0,0,105,0,3,0,1,0,4,0	258	0	0	0	0	1	1	0	0	0	0	1	1	1	1	1	1	1	1	1	1	1	1	1	1	1	1	1	1	1	1	1	1	1	0	1	1	1	1	0	0	0	0	0	0	0
ERR1217480	EuSCAPE_LV006	K. pneumoniae	0,0,395,0,11,4,0,0,0,0	86	0	0	0	0	1	1	0	0	0	0	1	1	1	1	1	1	1	1	1	1	1	1	1	1	1	1	1	1	1	1	1	1	1	0	1	1	1	1	0	0	0	0	1	1	0
ERR1228139	EuSCAPE_IT261	K. pneumoniae	0,0,180,0,0,0,0,0,1,0	471	0	0	0	0	1	1	0	0	0	0	1	1	1	1	1	1	1	1	1	1	1	1	1	1	1	1	1	1	1	1	1	1	1	0	1	1	1	1	0	0	0	0	1	1	0
ERR1228140	EuSCAPE_IT262	K. pneumoniae	0,0,105,6,0,0,17,65,18,0	258	0	0	0	0	1	1	0	0	0	0	1	1	1	1	1	1	1	1	1	1	1	1	1	1	1	1	1	1	1	1	1	1	1	0	1	1	1	1	0	0	0	0	0	0	0
ERR1228141	EuSCAPE_IT263	K. quasipneumoniae subsp. quasipneumoniae	2,0,34,0,0,0,0,0,0,0	2981	0	0	0	0	1	1	0	0	0	0	1	1	1	1	1	1	1	1	1	1	1	1	1	1	1	1	1	1	1	1	1	1	1	0	1	1	1	1	0	0	0	0	0	0	0
ERR1228142	EuSCAPE_IT264	K. pneumoniae	0,0,105,6,0,0,47,0,0,0	258	0	0	0	0	1	1	0	0	0	0	1	1	1	1	1	1	1	1	1	1	1	1	1	1	1	1	1	1	1	1	1	1	1	0	1	1	1	1	0	0	0	0	0	0	0
ERR1228143	EuSCAPE_IT266	K. pneumoniae	0,0,105,6,0,0,17,65,19,0	258	0	0	0	0	1	1	0	0	0	0	1	1	1	1	1	1	1	1	1	1	1	1	1	1	1	1	1	1	1	1	1	1	1	0	1	1	1	1	0	0	0	0	0	0	0
ERR1228146	EuSCAPE_IT273	K. pneumoniae	0,0,382,0,0,0,0,0,0,0	2217	0	0	0	0	1	1	0	0	0	0	1	1	1	1	1	1	1	1	1	1	1	1	1	1	1	1	1	1	1	1	1	1	1	0	1	1	1	1	0	0	0	0	0	0	0
ERR1228154	EuSCAPE_IT286	K. pneumoniae	0,0,105,6,0,0,17,128,0,0	258	0	0	0	0	1	1	0	0	0	0	1	1	1	1	1	1	1	1	1	1	1	1	1	1	1	1	1	1	1	1	1	1	1	0	1	1	1	1	0	0	0	0	0	0	0
ERR1228156	EuSCAPE_IT288	K. pneumoniae	0,0,105,6,0,0,17,65,0,0	258	0	0	0	0	1	1	0	0	0	0	1	1	1	1	1	1	1	1	1	1	1	1	1	1	1	1	1	1	1	1	1	1	1	0	1	1	1	1	0	0	0	0	0	0	0
ERR1228158	EuSCAPE_IT290	K. pneumoniae	0,0,105,6,0,0,19,7,0,0	258	0	0	0	0	1	1	0	0	0	0	1	1	1	1	1	1	1	1	1	1	1	1	1	1	1	1	1	1	1	1	1	1	1	0	1	1	1	1	0	0	0	0	0	0	0
ERR1228159	EuSCAPE_IT291	K. pneumoniae	0,0,395,0,13,0,0,0,0,0	86	0	0	0	0	1	1	0	0	0	0	1	1	1	1	1	1	1	1	1	1	1	1	1	1	1	1	1	1	1	1	1	1	1	0	1	1	1	1	0	0	0	0	1	1	0
ERR1228160	EuSCAPE_IT292	K. pneumoniae	0,0,105,6,0,0,19,5,0,0	258	0	0	0	0	1	1	0	0	0	0	1	1	1	1	1	1	1	1	1	1	1	1	1	1	1	1	1	1	1	1	1	1	1	0	1	1	1	1	0	0	0	0	0	0	0
ERR1228162	EuSCAPE_IT294	K. pneumoniae	0,0,105,6,0,0,17,89,0,0	258	0	0	0	0	1	1	0	0	0	0	1	1	1	1	1	1	1	1	1	1	1	1	1	1	1	1	1	1	1	1	1	1	1	0	1	1	1	1	0	0	0	0	0	0	0
ERR1228167	EuSCAPE_IT300	K. pneumoniae	0,0,105,6,0,0,17,65,20,0	258	0	0	0	0	1	1	0	0	0	0	1	1	1	1	1	1	1	1	1	1	1	1	1	1	1	1	1	1	1	1	1	1	1	0	1	1	1	1	0	0	0	0	0	0	0
ERR1228172	EuSCAPE_IT307	K. pneumoniae	0,0,109,1,8,0,1,0,0,0	37	0	0	0	0	1	1	0	0	0	0	1	1	1	1	1	1	1	1	1	1	1	1	1	1	1	1	1	1	1	1	1	1	1	0	1	1	1	1	0	0	0	0	1	1	0
ERR1228173	EuSCAPE_IT308	K. pneumoniae	0,0,105,6,0,0,17,65,20,0	258	0	0	0	0	1	1	0	0	0	0	1	1	1	1	1	1	1	1	1	1	1	1	1	1	1	1	1	1	1	1	1	1	1	0	1	1	1	1	0	0	0	0	0	0	0
ERR1228174	EuSCAPE_IT309	K. variicola subsp. variicola	1,0,122,0,0,0,0,0,0,0	3933	0	0	0	0	1	1	0	0	0	0	1	1	1	1	1	1	1	1	1	1	1	1	1	1	1	1	1	1	1	1	1	1	1	0	0	0	0	0	0	0	0	0	0	0	0
ERR1228177	EuSCAPE_IT312	K. pneumoniae	0,0,89,0,1,2,0,0,0,0	870	0	0	0	0	1	1	0	0	0	0	1	1	1	1	1	1	1	1	1	1	1	1	1	1	1	1	1	1	1	1	1	1	1	0	1	1	1	1	0	0	0	0	1	1	0
ERR1228178	EuSCAPE_IT313	K. pneumoniae	0,0,170,0,0,0,0,0,0,0	310	0	0	0	0	1	1	0	0	0	0	1	1	1	1	1	1	1	1	1	1	1	1	1	1	1	1	1	1	1	1	1	1	1	0	1	1	1	1	0	0	0	0	1	1	0
ERR1228179	EuSCAPE_IT315	K. pneumoniae	0,0,131,1,16,0,2,0,0,0	35	0	0	0	0	1	1	0	0	0	0	1	1	1	1	1	1	1	1	1	1	1	1	1	1	1	1	1	1	1	1	1	1	1	0	1	1	1	1	0	0	0	0	1	1	0
ERR1228180	EuSCAPE_IT316	K. pneumoniae	0,0,105,6,0,0,17,65,10,0	258	0	0	0	0	1	1	0	0	0	0	1	1	1	1	1	1	1	1	1	1	1	1	1	1	1	1	1	1	1	1	1	1	1	0	1	1	1	1	0	0	0	0	0	0	0
ERR1228183	EuSCAPE_IT321	K. pneumoniae	0,0,392,0,0,0,0,0,0,0	881	0	0	0	0	1	1	0	0	0	0	1	1	1	1	1	1	1	1	1	1	1	1	1	1	1	1	1	1	1	1	1	1	1	0	1	1	1	1	0	0	0	0	1	1	0
ERR1228185	EuSCAPE_IT323	K. pneumoniae	0,0,158,8,0,0,1,2,0,1	45	0	0	0	0	1	1	0	0	0	0	1	1	1	1	1	1	1	1	1	1	1	1	1	1	1	1	1	1	1	1	1	1	1	0	1	1	1	1	0	0	0	0	1	1	0
ERR1228186	EuSCAPE_IT324	K. pneumoniae	0,0,105,6,0,0,17,65,0,0	258	0	0	0	0	1	1	0	0	0	0	1	1	1	1	1	1	1	1	1	1	1	1	1	1	1	1	1	1	1	1	1	1	1	0	1	1	1	1	0	0	0	0	0	0	0
ERR1228188	EuSCAPE_IT326	K. pneumoniae	0,0,105,6,0,0,17,65,0,0	258	0	0	0	0	1	1	0	0	0	0	1	1	1	1	1	1	1	1	1	1	1	1	1	1	1	1	1	1	1	1	1	1	1	0	1	1	1	1	0	0	0	0	0	0	0
ERR1228189	EuSCAPE_IT327	K. pneumoniae	0,0,374,0,0,0,0,0,0,0	405	0	0	0	0	1	1	0	0	0	0	1	1	1	1	1	1	1	1	1	1	1	1	1	1	1	1	1	1	1	1	1	1	1	0	1	1	1	1	0	0	0	0	0	0	0
ERR1228191	EuSCAPE_IT329	K. pneumoniae	0,0,158,8,0,0,23,0,0,0	45	0	0	0	0	1	1	0	0	0	0	1	1	1	1	1	1	1	1	1	1	1	1	1	1	1	1	1	1	1	1	1	1	1	0	1	1	1	1	0	0	0	0	1	1	0
ERR1228192	EuSCAPE_IT330	K. pneumoniae	0,0,105,6,0,0,17,65,0,0	258	0	0	0	0	1	1	0	0	0	0	1	1	1	1	1	1	1	1	1	1	1	1	1	1	1	1	1	1	1	1	1	1	1	0	1	1	1	1	0	0	0	0	0	0	0
ERR1228193	EuSCAPE_IT331	K. pneumoniae	0,0,29,5,0,0,2,0,0,0	268	0	0	0	0	1	1	0	0	0	0	1	1	1	1	1	1	1	1	1	1	1	1	1	1	1	1	1	1	1	1	1	1	1	0	1	1	1	1	0	0	0	0	1	1	0
ERR1228195	EuSCAPE_IT333	K. pneumoniae	0,0,105,6,0,0,17,65,15,0	258	0	0	0	0	1	1	0	0	0	0	1	1	1	1	1	1	1	1	1	1	1	1	1	1	1	1	1	1	1	1	1	1	1	0	1	1	1	1	0	0	0	0	0	0	0
ERR1228196	EuSCAPE_IT334	K. pneumoniae	0,0,105,6,0,0,17,65,12,0	258	0	0	0	0	1	1	0	0	0	0	1	1	1	1	1	1	1	1	1	1	1	1	1	1	1	1	1	1	1	1	1	1	1	0	1	1	1	1	0	0	0	0	0	0	0
ERR1228197	EuSCAPE_IT335	K. pneumoniae	0,0,105,6,0,0,17,65,42,0	258	0	0	0	0	1	1	0	0	0	0	1	1	1	1	1	1	1	1	1	1	1	1	1	1	1	1	1	1	1	1	1	1	1	0	1	1	1	1	0	0	0	0	0	0	0
ERR1228204	EuSCAPE_IT342	K. pneumoniae	0,0,39,0,0,0,0,0,0,0	1471	0	0	0	0	1	1	0	0	0	0	1	1	1	1	1	1	1	1	1	1	1	1	1	1	1	1	1	1	1	1	1	1	1	0	1	1	1	1	0	0	0	0	0	0	0
ERR1228206	EuSCAPE_IT344	K. variicola subsp. variicola	1,0,22,0,0,0,0,0,0,0	2594	0	0	0	0	1	1	0	0	0	0	1	1	1	1	1	1	1	1	1	1	1	1	1	1	1	1	1	1	1	1	1	1	1	0	1	1	1	1	0	0	0	0	1	1	0
ERR1228208	EuSCAPE_IT346	K. pneumoniae	0,0,308,1,1,0,0,0,0,0	1628	0	0	0	0	1	1	0	0	0	0	1	1	1	1	1	1	1	1	1	1	1	1	1	1	1	1	1	1	1	1	1	1	1	0	1	1	1	1	0	0	0	0	0	0	0
ERR1228209	EuSCAPE_IT347	K. pneumoniae	0,0,105,6,0,0,19,0,0,0	258	0	0	0	0	1	1	0	0	0	0	1	1	1	1	1	1	1	1	1	1	1	1	1	1	1	1	1	1	1	1	1	1	1	0	1	1	1	1	0	0	0	0	0	0	0
ERR1228210	EuSCAPE_IT348	K. pneumoniae	0,0,109,23,2,0,0,0,0,0	37	0	0	0	0	1	1	0	0	0	0	1	1	1	1	1	1	1	1	1	1	1	1	1	1	1	1	1	1	1	1	1	1	1	0	1	1	1	1	0	0	0	0	1	1	0
ERR1228211	EuSCAPE_IT349	K. pneumoniae	0,0,105,6,0,0,17,65,38,0	258	0	0	0	0	1	1	0	0	0	0	1	1	1	1	1	1	1	1	1	1	1	1	1	1	1	1	1	1	1	1	1	1	1	0	1	1	1	1	0	0	0	0	0	0	0
ERR1228214	EuSCAPE_IT352	K. pneumoniae	0,0,210,0,0,0,0,0,0,0	3661	0	0	0	0	1	1	0	0	0	0	1	1	1	1	1	1	1	1	1	1	1	1	1	1	1	1	1	1	1	1	1	1	1	0	1	1	1	1	0	0	0	0	1	1	0
ERR1228217	EuSCAPE_IT355	K. pneumoniae	0,0,369,0,0,0,0,0,1,1	307	0	0	0	0	1	1	0	0	0	0	1	1	1	1	1	1	1	1	1	1	1	1	1	1	1	1	1	1	1	1	1	1	1	0	1	1	1	1	0	0	0	0	1	1	0
ERR1228220	EuSCAPE_IT358	K. pneumoniae	0,0,22,24,1,0,1,2,0,0	17	0	0	0	0	1	1	0	0	0	0	1	1	1	1	1	1	1	1	1	1	1	1	1	1	1	1	1	1	1	1	1	1	1	0	1	1	1	1	0	0	0	0	1	1	0
ERR1228222	EuSCAPE_IT360	K. variicola subsp. variicola	1,0,52,0,0,0,0,0,0,0	1250	0	0	0	0	1	1	0	0	0	0	1	1	1	1	1	1	1	1	1	1	1	1	1	1	1	1	1	1	1	1	1	1	1	0	0	0	0	0	0	0	0	0	1	1	0
ERR1228224	EuSCAPE_IT362	K. pneumoniae	0,0,400,0,0,0,0,0,0,0	10	0	0	0	0	1	1	0	0	0	0	1	1	1	1	1	1	1	1	1	1	1	1	1	1	1	1	1	1	1	1	1	1	1	0	1	1	1	1	0	0	0	0	1	1	0
ERR1228226	EuSCAPE_IT364	K. pneumoniae	0,0,84,0,8,0,0,0,8,0	101	0	0	0	0	1	1	0	0	0	0	1	1	1	1	1	1	1	1	1	1	1	1	1	1	1	1	1	1	1	1	1	1	1	0	1	1	1	1	0	0	0	0	0	0	0
ERR1228227	EuSCAPE_IT365	K. pneumoniae	0,0,105,0,7,0,0,0,0,0	258	0	0	0	0	1	1	0	0	0	0	1	1	1	1	1	1	1	1	1	1	1	1	1	1	1	1	1	1	1	1	1	1	1	0	1	1	1	1	0	0	0	0	0	0	0
ERR1228229	EuSCAPE_IT367	K. pneumoniae	0,0,19,1,1,0,0,0,0,0	889	0	0	0	0	1	1	0	0	0	0	1	1	1	1	1	1	1	1	1	1	1	1	1	1	1	1	1	1	1	1	1	1	1	0	1	1	1	1	0	0	0	0	1	1	0
ERR1228230	EuSCAPE_IT368	K. pneumoniae	0,0,105,6,0,0,17,65,0,0	258	0	0	0	0	1	1	0	0	0	0	1	1	1	1	1	1	1	1	1	1	1	1	1	1	1	1	1	1	1	1	1	1	1	0	1	1	1	1	0	0	0	0	0	0	0
ERR1228243	EuSCAPE_BU020	K. pneumoniae	0,0,19,1,0,0,0,0,0,0	889	0	0	0	0	1	1	0	0	0	0	1	1	1	1	1	1	1	1	1	1	1	1	1	1	1	1	1	1	1	1	1	1	1	0	1	1	1	1	0	0	0	0	1	1	0
ERR1228245	EuSCAPE_BU022	K. pneumoniae	0,0,105,11,0,0,0,10,0,0	258	0	0	0	0	1	1	0	0	0	0	1	1	1	1	1	1	1	1	1	1	1	1	1	1	1	1	1	1	1	1	1	1	1	0	1	1	1	1	0	0	0	0	0	0	0
ERR1228247	EuSCAPE_BU024	K. pneumoniae	0,0,22,27,0,0,0,9,0,0	17	0	0	0	0	1	1	0	0	0	0	1	1	1	1	1	1	1	1	1	1	1	1	1	1	1	1	1	1	1	1	1	1	1	0	1	1	1	1	0	0	0	0	1	1	0
ERR1228248	EuSCAPE_HU001	K. pneumoniae	0,0,125,0,0,0,1,0,0,0	525	0	0	0	0	1	1	0	0	0	0	1	1	1	1	1	1	1	1	1	1	1	1	1	1	1	1	1	1	1	1	1	1	1	0	1	1	1	1	0	0	0	0	1	1	0
ERR1228249	EuSCAPE_HU002	K. pneumoniae	0,0,0,0,2,0,0,61,1,0	15	0	0	0	0	1	1	0	0	0	0	1	1	1	1	1	1	1	1	1	1	1	1	1	1	1	1	1	1	1	1	1	1	1	0	1	1	1	1	0	0	0	0	1	1	0
ERR1228250	EuSCAPE_HU003	K. pneumoniae	0,0,0,0,2,0,0,60,0,0	15	0	0	0	0	1	1	0	0	0	0	1	1	1	1	1	1	1	1	1	1	1	1	1	1	1	1	1	1	1	1	1	1	1	0	1	1	1	1	0	0	0	0	1	1	0
ERR1228251	EuSCAPE_HU004	K. pneumoniae	0,0,0,0,2,0,0,61,0,0	15	0	0	0	0	1	1	0	0	0	0	1	1	1	1	1	1	1	1	1	1	1	1	1	1	1	1	1	1	1	1	1	1	1	0	1	1	1	1	0	0	0	0	1	1	0
ERR1228253	EuSCAPE_HU006	K. pneumoniae	0,0,0,0,2,0,0,60,1,0	15	0	0	0	0	1	1	0	0	0	0	1	1	1	1	1	1	1	1	1	1	1	1	1	1	1	1	1	1	1	1	1	1	1	0	1	1	1	1	0	0	0	0	1	1	0
ERR1228254	EuSCAPE_HU007	K. pneumoniae	0,0,0,0,2,0,0,60,0,0	15	0	0	0	0	1	1	0	0	0	0	1	1	1	1	1	1	1	1	1	1	1	1	1	1	1	1	1	1	1	1	1	1	1	0	1	1	1	1	0	0	0	0	1	1	0
ERR1228255	EuSCAPE_HU008	K. pneumoniae	0,0,0,0,2,0,0,61,0,0	15	0	0	0	0	1	1	0	0	0	0	1	1	1	1	1	1	1	1	1	1	1	1	1	1	1	1	1	1	1	1	1	1	1	0	1	1	1	1	0	0	0	0	1	1	0
ERR1228256	EuSCAPE_HU009	K. pneumoniae	0,0,0,0,2,0,42,0,0,0	15	0	0	0	0	1	1	0	0	0	0	1	1	1	1	1	1	1	1	1	1	1	1	1	1	1	1	1	1	1	1	1	1	1	0	1	1	1	1	0	0	0	0	1	1	0
ERR1228257	EuSCAPE_HU010	K. pneumoniae	0,0,0,0,2,0,0,60,0,0	15	0	0	0	0	1	1	0	0	0	0	1	1	1	1	1	1	1	1	1	1	1	1	1	1	1	1	1	1	1	1	1	1	1	0	1	1	1	1	0	0	0	0	1	1	0
ERR1228258	EuSCAPE_HU011	K. pneumoniae	0,0,0,0,2,0,0,60,2,0	15	0	0	0	0	1	1	0	0	0	0	1	1	1	1	1	1	1	1	1	1	1	1	1	1	1	1	1	1	1	1	1	1	1	0	1	1	1	1	0	0	0	0	1	1	0
ERR1228259	EuSCAPE_HU012	K. pneumoniae	0,0,0,0,2,0,0,61,0,0	15	0	0	0	0	1	1	0	0	0	0	1	1	1	1	1	1	1	1	1	1	1	1	1	1	1	1	1	1	1	1	1	1	1	0	1	1	1	1	0	0	0	0	1	1	0
ERR1228260	EuSCAPE_HU013	K. pneumoniae	0,0,0,0,2,0,0,62,0,0	15	0	0	0	0	1	1	0	0	0	0	1	1	1	1	1	1	1	1	1	1	1	1	1	1	1	1	1	1	1	1	1	1	1	0	1	1	1	1	0	0	0	0	1	1	0
ERR1228261	EuSCAPE_HU014	K. pneumoniae	0,0,0,0,2,15,0,0,0,0	15	0	0	0	0	1	1	0	0	0	0	1	1	1	1	1	1	1	1	1	1	1	1	1	1	1	1	1	1	1	1	1	1	1	0	1	1	1	1	0	0	0	0	1	1	0
ERR1228262	EuSCAPE_HU015	K. pneumoniae	0,0,0,0,2,0,0,60,5,0	15	0	0	0	0	1	1	0	0	0	0	1	1	1	1	1	1	1	1	1	1	1	1	1	1	1	1	1	1	1	1	1	1	1	0	1	1	1	1	0	0	0	0	1	1	0
ERR1228263	EuSCAPE_HU016	K. pneumoniae	0,0,0,0,2,0,0,63,0,0	15	0	0	0	0	1	1	0	0	0	0	1	1	1	1	1	1	1	1	1	1	1	1	1	1	1	1	1	1	1	1	1	1	1	0	1	1	1	1	0	0	0	0	1	1	0
ERR1228265	EuSCAPE_HU018	K. pneumoniae	0,0,0,0,2,0,0,60,4,0	15	0	0	0	0	1	1	0	0	0	0	1	1	1	1	1	1	1	1	1	1	1	1	1	1	1	1	1	1	1	1	1	1	1	0	1	1	1	1	0	0	0	0	1	1	0
ERR1228266	EuSCAPE_HU019	K. pneumoniae	0,0,0,0,2,0,0,60,4,0	15	0	0	0	0	1	1	0	0	0	0	1	1	1	1	1	1	1	1	1	1	1	1	1	1	1	1	1	1	1	1	1	1	1	0	1	1	1	1	0	0	0	0	1	1	0
ERR1228268	EuSCAPE_HU021	K. pneumoniae	0,0,0,0,2,0,0,60,6,0	15	0	0	0	0	1	1	0	0	0	0	1	1	1	1	1	1	1	1	1	1	1	1	1	1	1	1	1	1	1	1	1	1	1	0	1	1	1	1	0	0	0	0	1	1	0
ERR1228269	EuSCAPE_HU022	K. pneumoniae	0,0,105,0,3,0,1,0,*,*	258	0	0	0	0	1	1	0	0	0	0	1	1	1	1	1	1	1	1	1	1	1	1	1	1	1	1	1	1	1	1	1	1	1	0	1	1	1	1	0	0	0	0	0	0	0
ERR1228270	EuSCAPE_HU023	K. pneumoniae	0,0,0,0,2,0,0,60,3,0	15	0	0	0	0	1	1	0	0	0	0	1	1	1	1	1	1	1	1	1	1	1	1	1	1	1	1	1	1	1	1	1	1	1	0	1	1	1	1	0	0	0	0	1	1	0
ERR1228271	EuSCAPE_HU024	K. pneumoniae	0,0,105,0,3,0,1,0,*,*	258	0	0	0	0	1	1	0	0	0	0	1	1	1	1	1	1	1	1	1	1	1	1	1	1	1	1	1	1	1	1	1	1	1	0	1	1	1	1	0	0	0	0	0	0	0
ERR1228272	EuSCAPE_HU025	K. pneumoniae	0,0,0,0,2,0,0,60,0,0	15	0	0	0	0	1	1	0	0	0	0	1	1	1	1	1	1	1	1	1	1	1	1	1	1	1	1	1	1	1	1	1	1	1	0	1	1	1	1	0	0	0	0	1	1	0
ERR1228273	EuSCAPE_HU026	K. pneumoniae	0,0,0,0,2,0,0,60,0,0	15	0	0	0	0	1	1	0	0	0	0	1	1	1	1	1	1	1	1	1	1	1	1	1	1	1	1	1	1	1	1	1	1	1	0	1	1	1	1	0	0	0	0	1	1	0
ERR1228274	EuSCAPE_HU027	K. pneumoniae	0,0,105,0,3,0,1,20,*,*	258	0	0	0	0	1	1	0	0	0	0	1	1	1	1	1	1	1	1	1	1	1	1	1	1	1	1	1	1	1	1	1	1	1	0	1	1	1	1	0	0	0	0	0	0	0
ERR1228275	EuSCAPE_HU028	K. pneumoniae	0,0,0,0,2,0,0,60,0,0	15	0	0	0	0	1	1	0	0	0	0	1	1	1	1	1	1	1	1	1	1	1	1	1	1	1	1	1	1	1	1	1	1	1	0	1	1	1	1	0	0	0	0	1	1	0
ERR1228276	EuSCAPE_HU029	K. pneumoniae	0,0,0,0,2,0,0,61,2,0	15	0	0	0	0	1	1	0	0	0	0	1	1	1	1	1	1	1	1	1	1	1	1	1	1	1	1	1	1	1	1	1	1	1	0	1	1	1	1	0	0	0	0	1	1	0
ERR1228278	EuSCAPE_HU031	K. pneumoniae	0,0,105,0,3,0,1,21,*,*	258	0	0	0	0	1	1	0	0	0	0	1	1	1	1	1	1	1	1	1	1	1	1	1	1	1	1	1	1	1	1	1	1	1	0	1	1	1	1	0	0	0	0	0	0	0
ERR1228280	EuSCAPE_HU033	K. pneumoniae	0,0,105,0,3,0,1,0,*,*	258	0	0	0	0	1	1	0	0	0	0	1	1	1	1	1	1	1	1	1	1	1	1	1	1	1	1	1	1	1	1	1	1	1	0	1	1	1	1	0	0	0	0	0	0	0
ERR1228283	EuSCAPE_HU036	K. pneumoniae	0,0,0,0,2,0,0,61,0,0	15	0	0	0	0	1	1	0	0	0	0	1	1	1	1	1	1	1	1	1	1	1	1	1	1	1	1	1	1	1	1	1	1	1	0	1	1	1	1	0	0	0	0	1	1	0
ERR1228284	EuSCAPE_HU037	K. pneumoniae	0,0,42,15,0,0,0,0,0,0	3010	0	0	0	0	1	1	0	0	0	0	1	1	1	1	1	1	1	1	1	1	1	1	1	1	1	1	1	1	1	1	1	1	1	0	1	1	1	1	0	0	0	0	0	0	0
ERR1228287	EuSCAPE_HU040	K. variicola subsp. variicola	1,0,26,1,0,0,0,0,0,0	363	0	0	0	0	1	1	0	0	0	0	1	1	1	1	1	1	1	1	1	1	1	1	1	1	1	1	1	1	1	1	1	1	1	0	1	1	1	1	0	0	0	0	1	1	0
ERR1228288	EuSCAPE_HU041	K. pneumoniae	0,0,22,6,1,0,0,0,*,*	17	0	0	0	0	1	1	0	0	0	0	1	1	1	1	1	1	1	1	1	1	1	1	1	1	1	1	1	1	1	1	1	1	1	0	1	1	1	1	0	0	0	0	1	1	0
ERR1228289	EuSCAPE_HU042	K. pneumoniae	0,0,0,0,2,0,0,64,0,0	15	0	0	0	0	1	1	0	0	0	0	1	1	1	1	1	1	1	1	1	1	1	1	1	1	1	1	1	1	1	1	1	1	1	0	1	1	1	1	0	0	0	0	1	1	0
ERR1228291	EuSCAPE_HU044	K. pneumoniae	0,0,0,0,2,0,0,64,1,0	15	0	0	0	0	1	1	0	0	0	0	1	1	1	1	1	1	1	1	1	1	1	1	1	1	1	1	1	1	1	1	1	1	1	0	1	1	1	1	0	0	0	0	1	1	0
ERR1228293	EuSCAPE_HU047	K. pneumoniae	0,0,0,0,2,0,0,65,0,0	15	0	0	0	0	1	1	0	0	0	0	1	1	1	1	1	1	1	1	1	1	1	1	1	1	1	1	1	1	1	1	1	1	1	0	1	1	1	1	0	0	0	0	1	1	0
ERR1228295	EuSCAPE_HU049	K. pneumoniae	0,0,360,0,0,0,0,0,0,0	4065	0	0	0	0	0	0	0	0	0	0	1	1	1	1	1	1	1	1	1	1	1	1	1	1	1	1	1	1	1	1	1	1	1	0	1	1	1	1	0	0	0	0	0	0	0
ERR1228296	EuSCAPE_HU050	K. pneumoniae	0,0,0,0,2,0,0,65,0,0	15	0	0	0	0	1	1	0	0	0	0	1	1	1	1	1	1	1	1	1	1	1	1	1	1	1	1	1	1	1	1	1	1	1	0	1	1	1	1	0	0	0	0	1	1	0
ERR1228297	EuSCAPE_HU051	K. pneumoniae	0,0,145,0,1,0,0,0,0,0	230	0	0	0	0	1	1	0	0	0	0	1	1	1	1	1	1	1	1	1	1	1	1	1	1	1	1	1	1	1	1	1	1	1	0	1	1	1	1	0	0	0	0	1	1	0
ERR1228298	EuSCAPE_HU052	K. pneumoniae	0,0,105,0,3,0,1,0,*,*	258	0	0	0	0	1	1	0	0	0	0	1	1	1	1	1	1	1	1	1	1	1	1	1	1	1	1	1	1	1	1	1	1	1	0	1	1	1	1	0	0	0	0	0	0	0
ERR1228299	EuSCAPE_HU053	K. pneumoniae	0,0,197,0,4,8,0,0,0,0	147	0	0	0	0	1	1	0	0	0	0	1	1	1	1	1	1	1	1	1	1	1	1	1	1	1	1	1	1	1	1	1	1	1	0	1	1	1	1	0	0	0	0	1	1	0
ERR1228303	EuSCAPE_HU065	K. pneumoniae	0,0,249,0,7,0,0,0,0,0	200	0	0	0	0	1	1	0	0	0	0	1	1	1	1	1	1	1	1	1	1	1	1	1	1	1	1	1	1	1	1	1	1	1	0	1	1	1	1	0	0	0	0	1	1	0
ERR1228341	EuSCAPE_ES043	K. pneumoniae	0,0,0,0,2,0,0,67,0,0	15	0	0	0	0	1	1	0	0	0	0	1	1	1	1	1	1	1	1	1	1	1	1	1	1	1	1	1	1	1	1	1	1	1	0	1	1	1	1	0	0	0	0	1	1	0
ERR1228344	EuSCAPE_ES046	K. pneumoniae	0,0,105,11,0,0,2,1,0,0	258	0	0	0	0	1	1	0	0	0	0	1	1	1	1	1	1	1	1	1	1	1	1	1	1	1	1	1	1	1	1	1	1	1	0	1	1	1	1	0	0	0	0	0	0	0
ERR1228348	EuSCAPE_ES050	K. pneumoniae	0,0,374,0,4,0,1,0,4,0	405	0	0	0	0	1	1	0	0	0	0	1	1	1	1	1	1	1	1	1	1	1	1	1	1	1	1	1	1	1	1	1	1	1	0	1	1	1	1	0	0	0	0	0	0	0
ERR1228350	EuSCAPE_ES052	K. pneumoniae	0,0,0,0,5,0,0,0,0,0	15	0	0	0	0	1	1	0	0	0	0	1	1	1	1	1	1	1	1	1	1	1	1	1	1	1	1	1	1	1	1	1	1	1	0	1	1	1	1	0	0	0	0	1	1	0
ERR1228351	EuSCAPE_ES053	K. pneumoniae	0,0,0,0,2,0,16,0,1,0	15	0	0	0	0	1	1	0	0	0	0	1	1	1	1	1	1	1	1	1	1	1	1	1	1	1	1	1	1	1	1	1	1	1	0	1	1	1	1	0	0	0	0	1	1	0
ERR1228355	EuSCAPE_ES057	K. pneumoniae	0,0,0,0,2,9,0,0,0,0	15	0	0	0	0	1	1	0	0	0	0	1	1	1	1	1	1	1	1	1	1	1	1	1	1	1	1	1	1	1	1	1	1	1	0	1	1	1	1	0	0	0	0	1	1	0
ERR1228357	EuSCAPE_ES059	K. pneumoniae	0,0,374,0,4,0,1,0,5,0	405	0	0	0	0	1	1	0	0	0	0	1	1	1	1	1	1	1	1	1	1	1	1	1	1	1	1	1	1	1	1	1	1	1	0	1	1	1	1	0	0	0	0	0	0	0
ERR1228359	EuSCAPE_ES061	K. pneumoniae	0,0,105,11,0,0,3,0,*,*	258	0	0	0	0	1	1	0	0	0	0	1	1	1	1	1	1	1	1	1	1	1	1	1	1	1	1	1	1	1	1	1	1	1	0	1	1	1	1	0	0	0	0	0	0	0
ERR1228360	EuSCAPE_ES062	K. pneumoniae	0,0,0,0,2,0,0,24,0,0	15	0	0	0	0	1	1	0	0	0	0	1	1	1	1	1	1	1	1	1	1	1	1	1	1	1	1	1	1	1	1	1	1	1	0	1	1	1	1	0	0	0	0	1	1	0
ERR1228361	EuSCAPE_ES063	K. pneumoniae	0,0,42,9,2,0,0,0,0,0	3010	0	0	0	0	1	1	0	0	0	0	1	1	1	1	1	1	1	1	1	1	1	1	1	1	1	1	1	1	1	1	1	1	1	0	1	1	1	1	0	0	0	0	0	0	0
ERR1228363	EuSCAPE_ES065	K. pneumoniae	0,0,197,0,4,15,0,0,0,0	147	0	0	0	0	1	1	0	0	0	0	1	1	1	1	1	1	1	1	1	1	1	1	1	1	1	1	1	1	1	1	1	1	1	0	1	1	1	1	0	0	0	0	1	1	0
ERR1228364	EuSCAPE_ES066	K. pneumoniae	0,0,374,0,4,0,1,0,6,0	405	0	0	0	0	1	1	0	0	0	0	1	1	1	1	1	1	1	1	1	1	1	1	1	1	1	1	1	1	1	1	1	1	1	0	1	1	1	1	0	0	0	0	0	0	0
ERR1228365	EuSCAPE_ES067	K. pneumoniae	0,0,105,0,0,0,5,0,0,0	258	0	0	0	0	1	1	0	0	0	0	1	1	1	1	1	1	1	1	1	1	1	1	1	1	1	1	1	1	1	1	1	1	1	0	1	1	1	1	0	0	0	0	0	0	0
ERR1228366	EuSCAPE_ES068	K. pneumoniae	0,0,105,11,0,0,2,0,0,0	258	0	0	0	0	1	1	0	0	0	0	1	1	1	1	1	1	1	1	1	1	1	1	1	1	1	1	1	1	1	1	1	1	1	0	1	1	1	1	0	0	0	0	0	0	0
ERR1228367	EuSCAPE_ES069	K. pneumoniae	0,0,122,3,0,0,0,0,0,0	661	0	0	0	0	1	1	0	0	0	0	1	1	1	1	1	1	1	1	1	1	1	1	1	1	1	1	1	1	1	1	1	1	1	0	1	1	1	1	0	0	0	0	0	0	0
ERR1228371	EuSCAPE_ES073	K. pneumoniae	0,0,105,0,3,3,1,0,0,0	258	0	0	0	0	1	1	0	0	0	0	1	1	1	1	1	1	1	1	1	1	1	1	1	1	1	1	1	1	1	1	1	1	1	0	1	1	1	1	0	0	0	0	0	0	0
ERR1228374	EuSCAPE_ES076	K. pneumoniae	0,0,158,8,0,0,1,1,0,0	45	0	0	0	0	1	1	0	0	0	0	1	1	1	1	1	1	1	1	1	1	1	1	1	1	1	1	1	1	1	1	1	1	1	0	1	1	1	1	0	0	0	0	1	1	0
ERR1228376	EuSCAPE_ES078	K. pneumoniae	0,0,0,0,2,0,16,0,0,0	15	0	0	0	0	1	1	0	0	0	0	1	1	1	1	1	1	1	1	1	1	1	1	1	1	1	1	1	1	1	1	1	1	1	0	1	1	1	1	0	0	0	0	1	1	0
ERR1228378	EuSCAPE_ES080	K. pneumoniae	0,0,0,0,5,0,0,0,3,0	15	0	0	0	0	1	1	0	0	0	0	1	1	1	1	1	1	1	1	1	1	1	1	1	1	1	1	1	1	1	1	1	1	1	0	1	1	1	1	0	0	0	0	1	1	0
ERR1228379	EuSCAPE_ES081	K. pneumoniae	0,0,158,8,0,6,0,0,0,0	45	0	0	0	0	1	1	0	0	0	0	1	1	1	1	1	1	1	1	1	1	1	1	1	1	1	1	1	1	1	1	1	1	1	0	1	1	1	1	0	0	0	0	1	1	0
ERR1228380	EuSCAPE_ES082	K. pneumoniae	0,0,105,11,0,0,2,3,0,0	258	0	0	0	0	1	1	0	0	0	0	1	1	1	1	1	1	1	1	1	1	1	1	1	1	1	1	1	1	1	1	1	1	1	0	1	1	1	1	0	0	0	0	0	0	0
ERR1228381	EuSCAPE_ES083	K. pneumoniae	0,0,0,0,2,0,0,24,1,0	15	0	0	0	0	1	1	0	0	0	0	1	1	1	1	1	1	1	1	1	1	1	1	1	1	1	1	1	1	1	1	1	1	1	0	1	1	1	1	0	0	0	0	1	1	0
ERR1228382	EuSCAPE_ES084	K. pneumoniae	0,0,105,11,0,0,2,4,0,0	258	0	0	0	0	1	1	0	0	0	0	1	1	1	1	1	1	1	1	1	1	1	1	1	1	1	1	1	1	1	1	1	1	1	0	1	1	1	1	0	0	0	0	0	0	0
ERR1228383	EuSCAPE_ES085	K. pneumoniae	0,0,105,0,3,3,1,0,0,0	258	0	0	0	0	1	1	0	0	0	0	1	1	1	1	1	1	1	1	1	1	1	1	1	1	1	1	1	1	1	1	1	1	1	0	1	1	1	1	0	0	0	0	0	0	0
ERR1228384	EuSCAPE_ES086	K. pneumoniae	0,0,249,5,0,0,0,0,0,0	200	0	0	0	0	1	1	0	0	0	0	1	1	1	1	1	1	1	1	1	1	1	1	1	1	1	1	1	1	1	1	1	1	1	0	1	1	1	1	0	0	0	0	1	1	0
ERR1228387	EuSCAPE_ES089	K. pneumoniae	0,0,105,11,0,0,2,0,0,0	258	0	0	0	0	1	1	0	0	0	0	1	1	1	1	1	1	1	1	1	1	1	1	1	1	1	1	1	1	1	1	1	1	1	0	1	1	1	1	0	0	0	0	0	0	0
ERR1228391	EuSCAPE_ES093	K. pneumoniae	0,0,105,0,3,0,1,15,0,0	258	0	0	0	0	1	1	0	0	0	0	1	1	1	1	1	1	1	1	1	1	1	1	1	1	1	1	1	1	1	1	1	1	1	0	1	1	1	1	0	0	0	0	0	0	0
ERR1228392	EuSCAPE_ES094	K. pneumoniae	0,0,197,0,4,15,0,0,3,0	147	0	0	0	0	1	1	0	0	0	0	1	1	1	1	1	1	1	1	1	1	1	1	1	1	1	1	1	1	1	1	1	1	1	0	1	1	1	1	0	0	0	0	1	1	0
ERR1228398	EuSCAPE_ES100	K. pneumoniae	0,0,105,0,3,3,1,0,0,0	258	0	0	0	0	1	1	0	0	0	0	1	1	1	1	1	1	1	1	1	1	1	1	1	1	1	1	1	1	1	1	1	1	1	0	1	1	1	1	0	0	0	0	0	0	0
ERR1228400	EuSCAPE_ES102	K. pneumoniae	0,0,374,0,4,0,1,0,0,0	405	0	0	0	0	1	1	0	0	0	0	1	1	1	1	1	1	1	1	1	1	1	1	1	1	1	1	1	1	1	1	1	1	1	0	1	1	1	1	0	0	0	0	0	0	0
ERR1228401	EuSCAPE_ES103	K. pneumoniae	0,0,197,0,25,0,0,5,0,0	147	0	0	0	0	1	1	0	0	0	0	1	1	1	1	1	1	1	1	1	1	1	1	1	1	1	1	1	1	1	1	1	1	1	0	1	1	1	1	0	0	0	0	1	1	0
ERR1228402	EuSCAPE_ES104	K. pneumoniae	0,0,374,0,4,0,1,0,10,0	405	0	0	0	0	1	1	0	0	0	0	1	1	1	1	1	1	1	1	1	1	1	1	1	1	1	1	1	1	1	1	1	1	1	0	1	1	1	1	0	0	0	0	0	0	0
ERR1228403	EuSCAPE_ES105	K. pneumoniae	0,0,374,0,4,0,1,0,7,0	405	0	0	0	0	1	1	0	0	0	0	1	1	1	1	1	1	1	1	1	1	1	1	1	1	1	1	1	1	1	1	1	1	1	0	1	1	1	1	0	0	0	0	0	0	0
ERR1228404	EuSCAPE_ES106	K. pneumoniae	0,0,22,24,8,0,0,0,0,0	17	0	0	0	0	1	1	0	0	0	0	1	1	1	1	1	1	1	1	1	1	1	1	1	1	1	1	1	1	1	1	1	1	1	0	1	1	1	1	0	0	0	0	1	1	0
ERR1289695	EuSCAPE_ES261	K. pneumoniae	0,0,197,0,4,0,3,0,0,0	147	0	0	0	0	1	1	0	0	0	0	1	1	1	1	1	1	1	1	1	1	1	1	1	1	1	1	1	1	1	1	1	1	1	0	1	1	1	1	0	0	0	0	1	1	0
ERR1289697	EuSCAPE_ES263	K. pneumoniae	0,0,213,0,0,2,0,0,0,0	104	0	0	0	0	1	1	0	0	0	0	1	1	1	1	1	1	1	1	1	1	1	1	1	1	1	1	1	1	1	1	1	1	1	0	1	1	1	1	0	0	0	0	1	1	0
ERR1289699	EuSCAPE_ES265	K. pneumoniae	0,0,213,0,0,2,0,0,0,0	104	0	0	0	0	1	1	0	0	0	0	1	1	1	1	1	1	1	1	1	1	1	1	1	1	1	1	1	1	1	1	1	1	1	0	1	1	1	1	0	0	0	0	1	1	0
ERR1289701	EuSCAPE_ES267	K. pneumoniae	0,0,127,8,6,0,0,0,0,0	6	0	0	0	0	1	1	0	0	0	0	1	1	1	1	1	1	1	1	1	1	1	1	1	1	1	1	1	1	1	1	1	1	1	0	1	1	1	1	0	0	0	0	1	1	0
ERR1289704	EuSCAPE_ES270	K. pneumoniae	0,0,0,0,2,0,18,0,0,0	15	0	0	0	0	1	1	0	0	0	0	1	1	1	1	1	1	1	1	1	1	1	1	1	1	1	1	1	1	1	1	1	1	1	0	1	1	1	1	0	0	0	0	1	1	0
ERR1289705	EuSCAPE_ES271	K. pneumoniae	0,0,374,0,4,1,0,0,0,0	405	0	0	0	0	1	1	0	0	0	0	1	1	1	1	1	1	1	1	1	1	1	1	1	1	1	1	1	1	1	1	1	1	1	0	1	1	1	1	0	0	0	0	0	0	0
ERR1289707	EuSCAPE_ES273	K. pneumoniae	0,0,0,0,5,0,0,0,2,0	15	0	0	0	0	1	1	0	0	0	0	1	1	1	1	1	1	1	1	1	1	1	1	1	1	1	1	1	1	1	1	1	1	1	0	1	1	1	1	0	0	0	0	1	1	0
ERR1289709	EuSCAPE_ES275	K. pneumoniae	0,0,401,0,0,0,0,0,0,0	792	0	0	0	0	1	1	0	0	0	0	1	1	1	1	1	1	1	1	1	1	1	1	1	1	1	1	1	1	1	1	1	1	1	0	1	1	1	1	0	0	0	0	1	1	0
ERR1289712	EuSCAPE_ES278	K. pneumoniae	0,0,197,0,4,2,0,0,0,0	147	0	0	0	0	1	1	0	0	0	0	1	1	1	1	1	1	1	1	1	1	1	1	1	1	1	1	1	1	1	1	1	1	1	0	1	1	1	1	0	0	0	0	1	1	0
ERR1289713	EuSCAPE_ES279	K. pneumoniae	0,0,105,11,0,0,2,2,0,0	258	0	0	0	0	1	1	0	0	0	0	1	1	1	1	1	1	1	1	1	1	1	1	1	1	1	1	1	1	1	1	1	1	1	0	1	1	1	1	0	0	0	0	0	0	0
ERR1289715	EuSCAPE_ES281	K. pneumoniae	0,0,233,0,0,3,0,0,0,0	134	0	0	0	0	1	1	0	0	0	0	1	1	1	1	1	1	1	1	1	1	1	1	1	1	1	1	1	1	1	1	1	1	1	0	1	1	1	1	0	0	0	0	1	1	0
ERR1289717	EuSCAPE_ES283	K. pneumoniae	0,0,84,0,10,0,0,0,*,*	101	0	0	0	0	1	1	0	0	0	0	1	1	1	1	1	1	1	1	1	1	1	1	1	1	1	1	1	1	1	1	1	1	1	0	1	1	1	1	0	0	0	0	0	0	0
ERR1289719	EuSCAPE_ES285	K. pneumoniae	0,0,374,0,4,0,1,4,0,0	405	0	0	0	0	1	1	0	0	0	0	1	1	1	1	1	1	1	1	1	1	1	1	1	1	1	1	1	1	1	1	1	1	1	0	1	1	1	1	0	0	0	0	0	0	0
ERR1289720	EuSCAPE_ES286	K. pneumoniae	0,0,296,0,1,0,0,0,0,0	215	0	0	0	0	1	1	0	0	0	0	1	1	1	1	1	1	1	1	1	1	1	1	1	1	1	1	1	1	1	1	1	1	1	0	1	1	1	1	0	0	0	0	1	1	0
ERR1289721	EuSCAPE_ES287	K. pneumoniae	0,0,105,6,0,0,33,0,1,0	258	0	0	0	0	1	1	0	0	0	0	1	1	1	1	1	1	1	1	1	1	1	1	1	1	1	1	1	1	1	1	1	1	1	0	1	1	1	1	0	0	0	0	0	0	0
ERR1289722	EuSCAPE_ES288	K. pneumoniae	0,0,98,0,2,0,0,0,0,0	13	0	0	0	0	0	0	0	0	0	0	1	1	1	1	1	1	1	1	1	1	1	1	1	1	1	1	1	1	1	1	1	1	1	0	1	1	1	1	0	0	0	0	0	0	0
ERR1289724	EuSCAPE_ES290	K. pneumoniae	0,0,29,5,0,0,1,0,0,0	268	0	0	0	0	1	1	0	0	0	0	1	1	1	1	1	1	1	1	1	1	1	1	1	1	1	1	1	1	1	1	1	1	1	0	1	1	1	1	0	0	0	0	1	1	0
ERR1289725	EuSCAPE_ES291	K. pneumoniae	0,0,105,6,0,0,33,0,0,0	258	0	0	0	0	1	1	0	0	0	0	1	1	1	1	1	1	1	1	1	1	1	1	1	1	1	1	1	1	1	1	1	1	1	0	1	1	1	1	0	0	0	0	0	0	0
ERR1289726	EuSCAPE_ES292	K. pneumoniae	0,0,131,1,8,0,2,0,0,0	35	0	0	0	0	1	1	0	0	0	0	1	1	1	1	1	1	1	1	1	1	1	1	1	1	1	1	1	1	1	1	1	1	1	0	1	1	1	1	0	0	0	0	1	1	0
ERR1289727	EuSCAPE_ES293	K. pneumoniae	0,0,105,6,0,0,33,0,0,0	258	0	0	0	0	1	1	0	0	0	0	1	1	1	1	1	1	1	1	1	1	1	1	1	1	1	1	1	1	1	1	1	1	1	0	1	1	1	1	0	0	0	0	0	0	0
ERR1289728	EuSCAPE_LU001	K. pneumoniae	0,0,158,8,6,0,2,0,0,0	45	0	0	0	0	1	1	0	0	0	0	1	1	1	1	1	1	1	1	1	1	1	1	1	1	1	1	1	1	1	1	1	1	1	0	1	1	1	1	0	0	0	0	1	1	0
ERR1289729	EuSCAPE_LU002	K. pneumoniae	0,0,158,8,6,0,2,0,0,0	45	0	0	0	0	1	1	0	0	0	0	1	1	1	1	1	1	1	1	1	1	1	1	1	1	1	1	1	1	1	1	1	1	1	0	1	1	1	1	0	0	0	0	1	1	0
ERR1289730	EuSCAPE_LU003	K. pneumoniae	0,0,106,0,0,1,1,0,0,0	395	0	0	0	0	0	0	0	0	0	0	1	1	1	1	1	1	1	1	1	1	1	1	1	1	1	1	1	1	1	1	1	1	1	0	1	1	1	1	0	0	0	0	0	0	0
ERR1289731	EuSCAPE_HR107	K. pneumoniae	0,0,105,1,1,1,0,3,1,0	258	0	0	0	0	1	1	0	0	0	0	1	1	1	1	1	1	1	1	1	1	1	1	1	1	1	1	1	1	1	1	1	1	1	0	1	1	1	1	0	0	0	0	0	0	0
ERR1289732	EuSCAPE_HR108	K. pneumoniae	0,0,105,1,1,1,0,11,0,0	258	0	0	0	0	1	1	0	0	0	0	1	1	1	1	1	1	1	1	1	1	1	1	1	1	1	1	1	1	1	1	1	1	1	0	1	1	1	1	0	0	0	0	0	0	0
ERR1289736	EuSCAPE_MK006	K. pneumoniae	0,0,105,6,13,0,0,0,0,0	258	0	0	0	0	1	1	0	0	0	0	1	1	1	1	1	1	1	1	1	1	1	1	1	1	1	1	1	1	1	1	1	1	1	0	1	1	1	1	0	0	0	0	0	0	0
ERR1289737	EuSCAPE_GR006	K. pneumoniae	0,0,84,0,8,0,0,0,0,0	101	0	0	0	0	1	1	0	0	0	0	1	1	1	1	1	1	1	1	1	1	1	1	1	1	1	1	1	1	1	1	1	1	1	0	1	1	1	1	0	0	0	0	0	0	0
ERR1289738	EuSCAPE_GR009	K. pneumoniae	0,0,127,8,7,0,0,0,0,0	6	0	0	0	0	1	1	0	0	0	0	1	1	1	1	1	1	1	1	1	1	1	1	1	1	1	1	1	1	1	1	1	1	1	0	1	1	1	1	0	0	0	0	1	1	0
ERR1289739	EuSCAPE_GR014	K. variicola subsp. variicola	1,0,121,1,0,0,0,0,0,0	10012	0	0	0	0	1	1	0	0	0	0	1	1	1	1	1	1	1	1	1	1	1	1	1	1	1	1	1	1	1	1	1	1	1	0	1	1	1	1	0	0	0	0	1	1	0
ERR1289740	EuSCAPE_GR015	K. pneumoniae	0,0,131,1,13,0,0,0,0,0	35	0	0	0	0	1	1	0	0	0	0	1	1	1	1	1	1	1	1	1	1	1	1	1	1	1	1	1	1	1	1	1	1	1	0	1	1	1	1	0	0	0	0	1	1	0
ERR1289741	EuSCAPE_GR016	K. pneumoniae	0,0,105,11,0,0,0,5,0,0	258	0	0	0	0	1	1	0	0	0	0	1	1	1	1	1	1	1	1	1	1	1	1	1	1	1	1	1	1	1	1	1	1	1	0	1	1	1	1	0	0	0	0	0	0	0
ERR1289745	EuSCAPE_GR022	K. pneumoniae	0,0,105,6,0,0,0,50,6,0	258	0	0	0	0	1	1	0	0	0	0	1	1	1	1	1	1	1	1	1	1	1	1	1	1	1	1	1	1	1	1	1	1	1	0	1	1	1	1	0	0	0	0	0	0	0
ERR1289747	EuSCAPE_GR026	K. pneumoniae	0,0,105,11,0,0,0,5,0,0	258	0	0	0	0	1	1	0	0	0	0	1	1	1	1	1	1	1	1	1	1	1	1	1	1	1	1	1	1	1	1	1	1	1	0	1	1	1	1	0	0	0	0	0	0	0
ERR1289748	EuSCAPE_GR027	K. pneumoniae	0,0,105,11,0,0,0,5,0,0	258	0	0	0	0	1	1	0	0	0	0	1	1	1	1	1	1	1	1	1	1	1	1	1	1	1	1	1	1	1	1	1	1	1	0	1	1	1	1	0	0	0	0	0	0	0
ERR1289751	EuSCAPE_GR030	K. pneumoniae	0,0,105,6,0,0,0,50,0,0	258	0	0	0	0	1	1	0	0	0	0	1	1	1	1	1	1	1	1	1	1	1	1	1	1	1	1	1	1	1	1	1	1	1	0	1	1	1	1	0	0	0	0	0	0	0
ERR1289752	EuSCAPE_GR031	K. pneumoniae	0,0,105,0,9,0,0,5,0,0	258	0	0	0	0	1	1	0	0	0	0	1	1	1	1	1	1	1	1	1	1	1	1	1	1	1	1	1	1	1	1	1	1	1	0	1	1	1	1	0	0	0	0	0	0	0
ERR1289753	EuSCAPE_GR032	K. pneumoniae	0,0,105,6,0,0,43,0,0,0	258	0	0	0	0	1	1	0	0	0	0	1	1	1	1	1	1	1	1	1	1	1	1	1	1	1	1	1	1	1	1	1	1	1	0	1	1	1	1	0	0	0	0	0	0	0
ERR1289754	EuSCAPE_GR033	K. pneumoniae	0,0,369,0,0,0,4,0,0,0	307	0	0	0	0	1	1	0	0	0	0	1	1	1	1	1	1	1	1	1	1	1	1	1	1	1	1	1	1	1	1	1	1	1	0	1	1	1	1	0	0	0	0	1	1	0
ERR1289760	EuSCAPE_GR046	K. pneumoniae	0,0,22,1,0,0,0,0,0,0	17	0	0	0	0	1	1	0	0	0	0	1	1	1	1	1	1	1	1	1	1	1	1	1	1	1	1	1	1	1	1	1	1	1	0	1	1	1	1	0	0	0	0	1	1	0
ERR1289762	EuSCAPE_GR051	K. pneumoniae	0,0,105,6,0,0,0,50,2,0	258	0	0	0	0	1	1	0	0	0	0	1	1	1	1	1	1	1	1	1	1	1	1	1	1	1	1	1	1	1	1	1	1	1	0	1	1	1	1	0	0	0	0	0	0	0
ERR1289765	EuSCAPE_GR057	K. pneumoniae	0,0,105,6,0,0,0,50,7,0	258	0	0	0	0	1	1	0	0	0	0	1	1	1	1	1	1	1	1	1	1	1	1	1	1	1	1	1	1	1	1	1	1	1	0	1	1	1	1	0	0	0	0	0	0	0
ERR1289767	EuSCAPE_GR060	K. pneumoniae	0,0,6,0,0,0,0,0,0,0	491	0	0	0	0	1	1	0	0	0	0	1	1	1	1	1	1	1	1	1	1	1	1	1	1	1	1	1	1	1	1	1	1	1	0	1	1	1	1	0	0	0	0	1	1	0
ERR1289769	EuSCAPE_GR064	K. pneumoniae	0,0,379,0,0,0,0,0,0,0	610	0	0	0	0	1	1	0	0	0	0	1	1	1	1	1	1	1	1	1	1	1	1	1	1	1	1	1	1	1	1	1	1	1	0	1	1	1	1	0	0	0	0	1	1	0
ERR1289771	EuSCAPE_GR070	K. pneumoniae	0,0,197,0,12,0,0,0,0,0	147	0	0	0	0	1	1	0	0	0	0	1	1	1	1	1	1	1	1	1	1	1	1	1	1	1	1	1	1	1	1	1	1	1	0	1	1	1	1	0	0	0	0	1	1	0
ERR1289772	EuSCAPE_GR071	K. pneumoniae	0,0,84,0,9,0,0,0,0,0	101	0	0	0	0	1	1	0	0	0	0	1	1	1	1	1	1	1	1	1	1	1	1	1	1	1	1	1	1	1	1	1	1	1	0	1	1	1	1	0	0	0	0	0	0	0
ERR1289773	EuSCAPE_GR073	K. pneumoniae	0,0,87,5,0,2,0,0,0,0	383	0	0	0	0	1	1	0	0	0	0	1	1	1	1	1	1	1	1	1	1	1	1	1	1	1	1	1	1	1	1	1	1	1	0	1	1	1	1	0	0	0	0	1	1	0
ERR1289775	EuSCAPE_GR075	K. pneumoniae	0,0,87,5,0,2,0,0,0,0	383	0	0	0	0	1	1	0	0	0	0	1	1	1	1	1	1	1	1	1	1	1	1	1	1	1	1	1	1	1	1	1	1	1	0	1	1	1	1	0	0	0	0	1	1	0
ERR1289776	EuSCAPE_GR077	K. pneumoniae	0,0,87,5,0,2,1,2,0,0	383	0	0	0	0	1	1	0	0	0	0	1	1	1	1	1	1	1	1	1	1	1	1	1	1	1	1	1	1	1	1	1	1	1	0	1	1	1	1	0	0	0	0	1	1	0
ERR1289780	EuSCAPE_ES182	K. pneumoniae	0,0,29,9,2,0,0,0,0,0	268	0	0	0	0	1	1	0	0	0	0	1	1	1	1	1	1	1	1	1	1	1	1	1	1	1	1	1	1	1	1	1	1	1	0	1	1	1	1	0	0	0	0	1	1	0
ERR1289789	EuSCAPE_ES191	K. pneumoniae	0,0,87,3,1,0,0,0,0,0	383	0	0	0	0	1	1	0	0	0	0	1	1	1	1	1	1	1	1	1	1	1	1	1	1	1	1	1	1	1	1	1	1	1	0	1	1	1	1	0	0	0	0	1	1	0
ERR1289790	EuSCAPE_ES192	K. pneumoniae	0,0,363,1,2,1,3,0,0,0	323	0	0	0	0	1	1	0	0	0	0	1	1	1	1	1	1	1	1	1	1	1	1	1	1	1	1	1	1	1	1	1	1	1	0	1	1	1	1	0	0	0	0	1	1	0
ERR1289798	EuSCAPE_ES200	K. pneumoniae	0,0,147,0,4,0,0,0,0,0	48	0	0	0	0	1	1	0	0	0	0	1	1	1	1	1	1	1	1	1	1	1	1	1	1	1	1	1	1	1	1	1	1	1	0	1	1	1	1	0	0	0	0	0	0	0
ERR1289800	EuSCAPE_ES202	K. pneumoniae	0,0,0,0,2,0,0,24,2,0	15	0	0	0	0	1	1	0	0	0	0	1	1	1	1	1	1	1	1	1	1	1	1	1	1	1	1	1	1	1	1	1	1	1	0	1	1	1	1	0	0	0	0	1	1	0
ERR1289802	EuSCAPE_ES204	K. pneumoniae	0,0,42,20,0,0,0,0,0,0	3010	0	0	0	0	1	1	0	0	0	0	1	1	1	1	1	1	1	1	1	1	1	1	1	1	1	1	1	1	1	1	1	1	1	0	1	1	1	1	0	0	0	0	0	0	0
ERR1289803	EuSCAPE_ES205	K. pneumoniae	0,0,131,1,17,0,0,0,0,0	35	0	0	0	0	1	1	0	0	0	0	1	1	1	1	1	1	1	1	1	1	1	1	1	1	1	1	1	1	1	1	1	1	1	0	1	1	1	1	0	0	0	0	1	1	0
ERR1289804	EuSCAPE_ES206	K. pneumoniae	0,0,131,1,8,0,0,0,0,2	35	0	0	0	0	1	1	0	0	0	0	1	1	1	1	1	1	1	1	1	1	1	1	1	1	1	1	1	1	1	1	1	1	1	0	1	1	1	1	0	0	0	0	1	1	0
ERR1289805	EuSCAPE_ES207	K. pneumoniae	0,0,205,0,0,0,0,0,0,0	3645	0	0	0	0	1	1	0	0	0	0	1	1	1	1	1	1	1	1	1	1	1	1	1	1	1	1	1	1	1	1	1	1	1	0	1	1	1	1	0	0	0	0	0	0	0
ERR1289806	EuSCAPE_ES208	K. pneumoniae	0,0,357,1,1,0,0,0,0,0	2549	0	0	0	0	1	1	0	0	0	0	1	1	1	1	1	1	1	1	1	1	1	1	1	1	1	1	1	1	1	1	1	1	1	0	1	1	1	1	0	0	0	0	1	1	0
ERR1289807	EuSCAPE_ES209	K. pneumoniae	0,0,87,3,1,0,1,0,0,0	383	0	0	0	0	1	1	0	0	0	0	1	1	1	1	1	1	1	1	1	1	1	1	1	1	1	1	1	1	1	1	1	1	1	0	1	1	1	1	0	0	0	0	1	1	0
ERR1289808	EuSCAPE_ES210	K. pneumoniae	0,0,374,0,4,0,1,3,0,0	405	0	0	0	0	1	1	0	0	0	0	1	1	1	1	1	1	1	1	1	1	1	1	1	1	1	1	1	1	1	1	1	1	1	0	1	1	1	1	0	0	0	0	0	0	0
ERR1289809	EuSCAPE_ES211	K. pneumoniae	0,0,374,0,4,0,1,0,7,0	405	0	0	0	0	1	1	0	0	0	0	1	1	1	1	1	1	1	1	1	1	1	1	1	1	1	1	1	1	1	1	1	1	1	0	1	1	1	1	0	0	0	0	0	0	0
ERR1289810	EuSCAPE_ES212	K. pneumoniae	0,0,131,1,15,0,0,0,0,0	35	0	0	0	0	1	1	0	0	0	0	1	1	1	1	1	1	1	1	1	1	1	1	1	1	1	1	1	1	1	1	1	1	1	0	1	1	1	1	0	0	0	0	1	1	0
ERR1289812	EuSCAPE_ES214	K. pneumoniae	0,0,301,0,0,0,0,0,0,0	942	0	0	0	0	1	1	0	0	0	0	1	1	1	1	1	1	1	1	1	1	1	1	1	1	1	1	1	1	1	1	1	1	1	0	1	1	1	1	0	0	0	0	1	1	0
ERR1289813	EuSCAPE_ES215	K. pneumoniae	0,0,140,0,2,0,0,0,0,0	278	0	0	0	0	1	1	0	0	0	0	1	1	1	1	1	1	1	1	1	1	1	1	1	1	1	1	1	1	1	1	1	1	1	0	1	1	1	1	0	0	0	0	1	1	0
ERR1289815	EuSCAPE_ES217	K. pneumoniae	0,0,111,0,0,0,0,0,0,0	353	0	0	0	0	1	1	0	0	0	0	1	1	1	1	1	1	1	1	1	1	1	1	1	1	1	1	1	1	1	1	1	1	1	0	1	1	1	1	0	0	0	0	1	1	0
ERR1289816	EuSCAPE_ES218	K. pneumoniae	0,0,391,0,4,0,0,0,0,0	65	0	0	0	0	1	1	0	0	0	0	1	1	1	1	1	1	1	1	1	1	1	1	1	1	1	1	1	1	1	1	1	1	1	0	1	1	1	1	0	0	0	0	1	1	0
ERR1289817	EuSCAPE_ES220	K. pneumoniae	0,0,53,3,0,0,0,0,0,0	611	0	0	0	0	1	1	0	0	0	0	1	1	1	1	1	1	1	1	1	1	1	1	1	1	1	1	1	1	1	1	1	1	1	0	1	1	1	1	0	0	0	0	1	1	0
ERR1289818	EuSCAPE_ES219	K. pneumoniae	0,0,0,0,2,0,0,31,1,0	15	0	0	0	0	1	1	0	0	0	0	1	1	1	1	1	1	1	1	1	1	1	1	1	1	1	1	1	1	1	1	1	1	1	0	1	1	1	1	0	0	0	0	1	1	0
ERR1289819	EuSCAPE_ES221	K. pneumoniae	0,0,53,3,0,0,0,0,0,0	611	0	0	0	0	1	1	0	0	0	0	1	1	1	1	1	1	1	1	1	1	1	1	1	1	1	1	1	1	1	1	1	1	1	0	1	1	1	1	0	0	0	0	1	1	0
ERR1289820	EuSCAPE_ES222	K. pneumoniae	0,0,391,0,5,0,0,0,0,0	65	0	0	0	0	1	1	0	0	0	0	1	1	1	1	1	1	1	1	1	1	1	1	1	1	1	1	1	1	1	1	1	1	1	0	1	1	1	1	0	0	0	0	1	1	0
ERR1289821	EuSCAPE_ES223	K. pneumoniae	0,0,158,8,0,0,14,1,0,0	45	0	0	0	0	1	1	0	0	0	0	1	1	1	1	1	1	1	1	1	1	1	1	1	1	1	1	1	1	1	1	1	1	1	0	1	1	1	1	0	0	0	0	1	1	0
ERR1289822	EuSCAPE_ES224	K. pneumoniae	0,0,363,1,2,1,7,0,0,0	323	0	0	0	0	1	1	0	0	0	0	1	1	1	1	1	1	1	1	1	1	1	1	1	1	1	1	1	1	1	1	1	1	1	0	1	1	1	1	0	0	0	0	1	1	0
ERR1289823	EuSCAPE_ES225	K. pneumoniae	0,0,197,0,4,15,0,0,1,0	147	0	0	0	0	1	1	0	0	0	0	1	1	1	1	1	1	1	1	1	1	1	1	1	1	1	1	1	1	1	1	1	1	1	0	1	1	1	1	0	0	0	0	1	1	0
ERR1289826	EuSCAPE_ES228	K. pneumoniae	0,0,374,0,4,0,1,0,0,0	405	0	0	0	0	1	1	0	0	0	0	1	1	1	1	1	1	1	1	1	1	1	1	1	1	1	1	1	1	1	1	1	1	1	0	1	1	1	1	0	0	0	0	0	0	0
ERR1289827	EuSCAPE_ES229	K. pneumoniae	0,0,197,0,4,15,0,0,1,0	147	0	0	0	0	1	1	0	0	0	0	1	1	1	1	1	1	1	1	1	1	1	1	1	1	1	1	1	1	1	1	1	1	1	0	1	1	1	1	0	0	0	0	1	1	0
ERR1289828	EuSCAPE_ES230	K. variicola subsp. variicola	1,0,143,0,0,0,0,0,0,0	10049	0	0	0	0	1	1	0	0	0	0	1	1	1	1	1	1	1	1	1	1	1	1	1	1	1	1	1	1	1	1	1	1	1	0	1	1	1	1	0	0	0	0	1	1	0
ERR1289830	EuSCAPE_ES232	K. pneumoniae	0,0,13,13,2,0,0,0,0,0	34	0	0	0	0	1	1	0	0	0	0	1	1	1	1	1	1	1	1	1	1	1	1	1	1	1	1	1	1	1	1	1	1	1	0	1	1	1	1	0	0	0	0	1	1	0
ERR1289832	EuSCAPE_ES234	K. pneumoniae	0,0,197,0,25,0,0,0,2,0	147	0	0	0	0	1	1	0	0	0	0	1	1	1	1	1	1	1	1	1	1	1	1	1	1	1	1	1	1	1	1	1	1	1	0	1	1	1	1	0	0	0	0	1	1	0
ERR1289833	EuSCAPE_ES235	K. pneumoniae	0,0,131,1,8,0,0,1,0,0	35	0	0	0	0	1	1	0	0	0	0	1	1	1	1	1	1	1	1	1	1	1	1	1	1	1	1	1	1	1	1	1	1	1	0	1	1	1	1	0	0	0	0	1	1	0
ERR1289835	EuSCAPE_ES237	K. pneumoniae	0,0,197,0,4,15,0,0,2,0	147	0	0	0	0	1	1	0	0	0	0	1	1	1	1	1	1	1	1	1	1	1	1	1	1	1	1	1	1	1	1	1	1	1	0	1	1	1	1	0	0	0	0	1	1	0
ERR1289839	EuSCAPE_ES241	K. pneumoniae	0,0,422,1,0,0,0,0,0,0	33	0	0	0	0	1	1	0	0	0	0	1	1	1	1	1	1	1	1	1	1	1	1	1	1	1	1	1	1	1	1	1	1	1	0	1	1	1	1	0	0	0	0	1	1	0
ERR1289840	EuSCAPE_ES242	K. pneumoniae	0,0,22,2,12,0,0,0,0,0	17	0	0	0	0	1	1	0	0	0	0	1	1	1	1	1	1	1	1	1	1	1	1	1	1	1	1	1	1	1	1	1	1	1	0	1	1	1	1	0	0	0	0	1	1	0
ERR1289841	EuSCAPE_ES243	K. pneumoniae	0,0,109,23,7,0,0,0,0,0	37	0	0	0	0	1	1	0	0	0	0	1	1	1	1	1	1	1	1	1	1	1	1	1	1	1	1	1	1	1	1	1	1	1	0	1	1	1	1	0	0	0	0	1	1	0
ERR1289842	EuSCAPE_ES244	K. pneumoniae	0,0,306,0,0,0,0,0,0,0	3647	0	0	0	0	1	1	0	0	0	0	1	1	1	1	1	1	1	1	1	1	1	1	1	1	1	1	1	1	1	1	1	1	1	0	1	1	1	1	0	0	0	0	1	1	0
ERR1289843	EuSCAPE_ES245	K. pneumoniae	0,0,1,1,0,1,4,0,0,0	14	0	0	0	0	1	1	0	0	0	0	1	1	1	1	1	1	1	1	1	1	1	1	1	1	1	1	1	1	1	1	1	1	1	0	1	1	1	1	0	0	0	0	1	1	0
ERR1289844	EuSCAPE_ES246	K. pneumoniae	0,0,22,27,0,0,4,0,0,0	17	0	0	0	0	1	1	0	0	0	0	1	1	1	1	1	1	1	1	1	1	1	1	1	1	1	1	1	1	1	1	1	1	1	0	1	1	1	1	0	0	0	0	1	1	0
ERR1289846	EuSCAPE_ES248	K. pneumoniae	0,0,0,0,20,0,0,0,0,0	15	0	0	0	0	1	1	0	0	0	0	1	1	1	1	1	1	1	1	1	1	1	1	1	1	1	1	1	1	1	1	1	1	1	0	1	1	1	1	0	0	0	0	1	1	0
ERR1289847	EuSCAPE_ES249	K. pneumoniae	0,0,22,27,0,0,1,0,0,0	17	0	0	0	0	1	1	0	0	0	0	1	1	1	1	1	1	1	1	1	1	1	1	1	1	1	1	1	1	1	1	1	1	1	0	1	1	1	1	0	0	0	0	1	1	0
ERR1289848	EuSCAPE_ES250	K. pneumoniae	0,0,0,0,20,0,0,0,0,0	15	0	0	0	0	1	1	0	0	0	0	1	1	1	1	1	1	1	1	1	1	1	1	1	1	1	1	1	1	1	1	1	1	1	0	1	1	1	1	0	0	0	0	1	1	0
ERR1289849	EuSCAPE_ES251	K. pneumoniae	0,0,213,0,0,2,0,0,0,0	104	0	0	0	0	1	1	0	0	0	0	1	1	1	1	1	1	1	1	1	1	1	1	1	1	1	1	1	1	1	1	1	1	1	0	1	1	1	1	0	0	0	0	1	1	0
ERR1289850	EuSCAPE_ES252	K. pneumoniae	0,0,0,0,2,0,18,0,0,0	15	0	0	0	0	1	1	0	0	0	0	1	1	1	1	1	1	1	1	1	1	1	1	1	1	1	1	1	1	1	1	1	1	1	0	1	1	1	1	0	0	0	0	1	1	0
ERR1289851	EuSCAPE_ES253	K. pneumoniae	0,0,213,0,0,2,0,0,0,0	104	0	0	0	0	1	1	0	0	0	0	1	1	1	1	1	1	1	1	1	1	1	1	1	1	1	1	1	1	1	1	1	1	1	0	1	1	1	1	0	0	0	0	1	1	0
ERR1289852	EuSCAPE_ES254	K. pneumoniae	0,0,213,0,0,2,0,0,0,0	104	0	0	0	0	1	1	0	0	0	0	1	1	1	1	1	1	1	1	1	1	1	1	1	1	1	1	1	1	1	1	1	1	1	0	1	1	1	1	0	0	0	0	1	1	0
ERR1289854	EuSCAPE_ES256	K. pneumoniae	0,0,131,1,8,0,1,0,0,0	35	0	0	0	0	1	1	0	0	0	0	1	1	1	1	1	1	1	1	1	1	1	1	1	1	1	1	1	1	1	1	1	1	1	0	1	1	1	1	0	0	0	0	1	1	0
ERR1289855	EuSCAPE_ES257	K. pneumoniae	0,0,140,0,1,0,0,0,0,0	278	0	0	0	0	1	1	0	0	0	0	1	1	1	1	1	1	1	1	1	1	1	1	1	1	1	1	1	1	1	1	1	1	1	0	1	1	1	1	0	0	0	0	1	1	0
ERR1289856	EuSCAPE_ES258	K. pneumoniae	0,0,435,0,0,0,0,0,*,*	453	0	0	0	0	1	1	0	0	0	0	1	1	1	1	1	1	1	1	1	1	1	1	1	1	1	1	1	1	1	1	1	1	1	0	1	1	1	1	0	0	0	0	1	1	0
ERR1289857	EuSCAPE_ES259	K. pneumoniae	0,0,29,9,0,0,0,0,0,0	268	0	0	0	0	1	1	0	0	0	0	1	1	1	1	1	1	1	1	1	1	1	1	1	1	1	1	1	1	1	1	1	1	1	0	1	1	1	1	0	0	0	0	1	1	0
ERR1334417	EuSCAPE_HR106	K. pneumoniae	0,0,105,1,1,1,0,4,0,0	258	0	0	0	0	1	1	0	0	0	0	1	1	1	1	1	1	1	1	1	1	1	1	1	1	1	1	1	1	1	1	1	1	1	0	1	1	1	1	0	0	0	0	0	0	0
ERR1334418	EuSCAPE_GR001	K. pneumoniae	0,0,105,11,0,0,0,5,0,0	258	0	0	0	0	1	1	0	0	0	0	1	1	1	1	1	1	1	1	1	1	1	1	1	1	1	1	1	1	1	1	1	1	1	0	1	1	1	1	0	0	0	0	0	0	0
ERR1334420	EuSCAPE_GR003	K. pneumoniae	0,0,105,6,0,0,0,5,7,0	258	0	0	0	0	1	1	0	0	0	0	1	1	1	1	1	1	1	1	1	1	1	1	1	1	1	1	1	1	1	1	1	1	1	0	1	1	1	1	0	0	0	0	0	0	0
ERR1334421	EuSCAPE_GR004	K. pneumoniae	0,0,423,0,0,0,0,0,0,0	1916	0	0	0	0	1	1	0	0	0	0	1	1	1	1	1	1	1	1	1	1	1	1	1	1	1	1	1	1	1	1	1	1	1	0	1	1	1	1	0	0	0	0	0	0	0
ERR1334422	EuSCAPE_GR005	K. pneumoniae	0,0,109,33,0,1,0,0,0,0	37	0	0	0	0	1	1	0	0	0	0	1	1	1	1	1	1	1	1	1	1	1	1	1	1	1	1	1	1	1	1	1	1	1	0	1	1	1	1	0	0	0	0	1	1	0
ERR1334424	EuSCAPE_GR008	K. pneumoniae	0,0,105,11,0,0,0,5,1,0	258	0	0	0	0	1	1	0	0	0	0	1	1	1	1	1	1	1	1	1	1	1	1	1	1	1	1	1	1	1	1	1	1	1	0	1	1	1	1	0	0	0	0	0	0	0
ERR1334425	EuSCAPE_GR010	K. pneumoniae	0,0,105,11,0,0,0,5,2,0	258	0	0	0	0	1	1	0	0	0	0	1	1	1	1	1	1	1	1	1	1	1	1	1	1	1	1	1	1	1	1	1	1	1	0	1	1	1	1	0	0	0	0	0	0	0
ERR1334426	EuSCAPE_GR011	K. pneumoniae	0,0,237,1,0,0,0,0,0,0	30	0	0	0	0	1	1	0	0	0	0	1	1	1	1	1	1	1	1	1	1	1	1	1	1	1	1	1	1	1	1	1	1	1	0	1	1	1	1	0	0	0	0	1	1	0
ERR1334430	EuSCAPE_GR021	K. pneumoniae	0,0,437,0,0,0,0,0,0,0	3370	0	0	0	0	1	1	0	0	0	0	1	1	1	1	1	1	1	1	1	1	1	1	1	1	1	1	1	1	1	1	1	1	1	0	1	1	1	1	0	0	0	0	1	1	0
ERR1334433	EuSCAPE_GR036	K. pneumoniae	0,0,105,6,0,0,43,0,0,0	258	0	0	0	0	1	1	0	0	0	0	1	1	1	1	1	1	1	1	1	1	1	1	1	1	1	1	1	1	1	1	1	1	1	0	1	1	1	1	0	0	0	0	0	0	0
ERR1334434	EuSCAPE_GR038	K. pneumoniae	0,0,22,12,5,0,0,0,0,0	17	0	0	0	0	1	1	0	0	0	0	1	1	1	1	1	1	1	1	1	1	1	1	1	1	1	1	1	1	1	1	1	1	1	0	1	1	1	1	0	0	0	0	1	1	0
ERR1334438	EuSCAPE_GR043	K. pneumoniae	0,0,97,0,0,0,0,0,0,0	2451	0	0	0	0	1	1	0	0	0	0	1	1	1	1	1	1	1	1	1	1	1	1	1	1	1	1	1	1	1	1	1	1	1	0	1	1	1	1	0	0	0	0	1	1	0
ERR1334440	EuSCAPE_GR047	K. pneumoniae	0,0,395,0,1,0,0,0,0,0	86	0	0	0	0	1	1	0	0	0	0	1	1	1	1	1	1	1	1	1	1	1	1	1	1	1	1	1	1	1	1	1	1	1	0	1	1	1	1	0	0	0	0	1	1	0
ERR1334441	EuSCAPE_GR049	K. pneumoniae	0,0,105,6,0,0,0,5,1,0	258	0	0	0	0	1	1	0	0	0	0	1	1	1	1	1	1	1	1	1	1	1	1	1	1	1	1	1	1	1	1	1	1	1	0	1	1	1	1	0	0	0	0	0	0	0
ERR1334442	EuSCAPE_GR050	K. pneumoniae	0,0,107,0,0,0,0,0,0,0	39	0	0	0	0	0	0	0	0	0	0	1	1	1	1	1	1	1	1	1	1	1	1	1	1	1	1	1	1	1	1	1	1	1	0	1	1	1	1	0	0	0	0	1	1	0
ERR1334444	EuSCAPE_GR055	K. pneumoniae	0,0,105,6,0,0,0,5,1,0	258	0	0	0	0	1	1	0	0	0	0	1	1	1	1	1	1	1	1	1	1	1	1	1	1	1	1	1	1	1	1	1	1	1	0	1	1	1	1	0	0	0	0	0	0	0
ERR1334447	EuSCAPE_GR061	K. pneumoniae	0,0,22,0,0,0,0,0,0,0	17	0	0	0	0	1	1	0	0	0	0	1	1	1	1	1	1	1	1	1	1	1	1	1	1	1	1	1	1	1	1	1	1	1	0	1	1	1	1	0	0	0	0	1	1	0
ERR1334448	EuSCAPE_GR065	K. pneumoniae	0,0,285,1,0,0,0,0,0,0	3072	0	0	0	0	1	1	0	0	0	0	1	1	1	1	1	1	1	1	1	1	1	1	1	1	1	1	1	1	1	1	1	1	1	0	1	1	1	1	0	0	0	0	1	1	0
ERR1334449	EuSCAPE_GR066	K. pneumoniae	0,0,105,6,0,0,0,5,1,0	258	0	0	0	0	1	1	0	0	0	0	1	1	1	1	1	1	1	1	1	1	1	1	1	1	1	1	1	1	1	1	1	1	1	0	1	1	1	1	0	0	0	0	0	0	0
ERR1334451	EuSCAPE_GR069	K. pneumoniae	0,0,105,6,0,0,0,50,2,0	258	0	0	0	0	1	1	0	0	0	0	1	1	1	1	1	1	1	1	1	1	1	1	1	1	1	1	1	1	1	1	1	1	1	0	1	1	1	1	0	0	0	0	0	0	0
ERR1334454	EuSCAPE_GR078	K. pneumoniae	0,0,1,1,0,1,0,0,0,0	14	0	0	0	0	1	1	0	0	0	0	1	1	1	1	1	1	1	1	1	1	1	1	1	1	1	1	1	1	1	1	1	1	1	0	1	1	1	1	0	0	0	0	1	1	0
ERR1334455	EuSCAPE_GR080	K. pneumoniae	0,0,46,5,0,0,0,0,0,0	76	0	0	0	0	1	1	0	0	0	0	1	1	1	1	1	1	1	1	1	1	1	1	1	1	1	1	1	1	1	1	1	1	1	0	1	1	1	1	0	0	0	0	1	1	0
ERR1334460	EuSCAPE_GR085	K. pneumoniae	0,0,105,6,0,0,0,50,43,0	258	0	0	0	0	1	1	0	0	0	0	1	1	1	1	1	1	1	1	1	1	1	1	1	1	1	1	1	1	1	1	1	1	1	0	1	1	1	1	0	0	0	0	0	0	0
ERR1334464	EuSCAPE_GR097	K. pneumoniae	0,0,29,0,3,0,0,0,0,0	268	0	0	0	0	1	1	0	0	0	0	1	1	1	1	1	1	1	1	1	1	1	1	1	1	1	1	1	1	1	1	1	1	1	0	1	1	1	1	0	0	0	0	1	1	0
ERR1334469	EuSCAPE_GR107	K. pneumoniae	0,0,105,6,0,0,0,50,5,0	258	0	0	0	0	1	1	0	0	0	0	1	1	1	1	1	1	1	1	1	1	1	1	1	1	1	1	1	1	1	1	1	1	1	0	1	1	1	1	0	0	0	0	0	0	0
ERR1334470	EuSCAPE_GR108	K. pneumoniae	0,0,105,6,0,0,0,50,4,0	258	0	0	0	0	1	1	0	0	0	0	1	1	1	1	1	1	1	1	1	1	1	1	1	1	1	1	1	1	1	1	1	1	1	0	1	1	1	1	0	0	0	0	0	0	0
ERR1334471	EuSCAPE_GR110	K. pneumoniae	0,0,105,6,0,0,0,50,0,0	258	0	0	0	0	1	1	0	0	0	0	1	1	1	1	1	1	1	1	1	1	1	1	1	1	1	1	1	1	1	1	1	1	1	0	1	1	1	1	0	0	0	0	0	0	0
ERR1334472	EuSCAPE_GR112	K. pneumoniae	0,0,342,0,2,0,0,0,0,0	882	0	0	0	0	0	0	0	0	0	0	1	1	1	1	1	1	1	1	1	1	1	1	1	1	1	1	1	1	1	1	1	1	1	0	1	1	1	1	0	0	0	0	1	1	0
ERR1334473	EuSCAPE_GR113	K. pneumoniae	0,0,1,0,3,0,0,1,0,0	14	0	0	0	0	1	1	0	0	0	0	1	1	1	1	1	1	1	1	1	1	1	1	1	1	1	1	1	1	1	1	1	1	1	0	1	1	1	1	0	0	0	0	1	1	0
ERR1334474	EuSCAPE_GR117	K. pneumoniae	0,0,158,8,0,0,17,0,0,0	45	0	0	0	0	1	1	0	0	0	0	1	1	1	1	1	1	1	1	1	1	1	1	1	1	1	1	1	1	1	1	1	1	1	0	1	1	1	1	0	0	0	0	1	1	0
ERR1334475	EuSCAPE_GR118	K. pneumoniae	0,0,221,1,0,0,0,0,0,0	111	0	0	0	0	1	1	0	0	0	0	1	1	1	1	1	1	1	1	1	1	1	1	1	1	1	1	1	1	1	1	1	1	1	0	1	1	1	1	0	0	0	0	1	1	0
ERR1334476	EuSCAPE_GR119	K. pneumoniae	0,0,158,8,0,*,*,*,*,*	45	0	0	0	0	1	1	0	0	0	0	1	1	1	1	1	1	1	1	1	1	1	1	1	1	1	1	1	1	1	1	1	1	1	0	1	1	1	1	0	0	0	0	1	1	0
ERR1334477	EuSCAPE_GR120	K. pneumoniae	0,0,376,0,0,0,0,0,0,0	1630	0	0	0	0	1	1	0	0	0	0	1	1	1	1	1	1	1	1	1	1	1	1	1	1	1	1	1	1	1	1	1	1	1	0	1	1	1	1	0	0	0	0	1	1	0
ERR1334482	EuSCAPE_GR129	K. pneumoniae	0,0,131,1,9,0,0,0,0,0	35	0	0	0	0	1	1	0	0	0	0	1	1	1	1	1	1	1	1	1	1	1	1	1	1	1	1	1	1	1	1	1	1	1	0	1	1	1	1	0	0	0	0	1	1	0
ERR1334485	EuSCAPE_GR135	K. pneumoniae	0,0,105,11,0,0,0,5,0,0	258	0	0	0	0	1	1	0	0	0	0	1	1	1	1	1	1	1	1	1	1	1	1	1	1	1	1	1	1	1	1	1	1	1	0	1	1	1	1	0	0	0	0	0	0	0
ERR1334492	EuSCAPE_GR146	K. pneumoniae	0,0,105,6,0,0,0,50,9,0	258	0	0	0	0	1	1	0	0	0	0	1	1	1	1	1	1	1	1	1	1	1	1	1	1	1	1	1	1	1	1	1	1	1	0	1	1	1	1	0	0	0	0	0	0	0
ERR1334494	EuSCAPE_GR151	K. pneumoniae	0,0,105,6,0,0,0,50,8,0	258	0	0	0	0	1	1	0	0	0	0	1	1	1	1	1	1	1	1	1	1	1	1	1	1	1	1	1	1	1	1	1	1	1	0	1	1	1	1	0	0	0	0	0	0	0
ERR1334496	EuSCAPE_GR153	K. pneumoniae	0,0,182,0,4,0,0,0,0,0	420	0	0	0	0	1	1	0	0	0	0	1	1	1	1	1	1	1	1	1	1	1	1	1	1	1	1	1	1	1	1	1	1	1	0	1	1	1	1	0	0	0	0	0	0	0
ERR1334497	EuSCAPE_GR154	K. pneumoniae	0,0,105,6,0,0,0,50,34,0	258	0	0	0	0	1	1	0	0	0	0	1	1	1	1	1	1	1	1	1	1	1	1	1	1	1	1	1	1	1	1	1	1	1	0	1	1	1	1	0	0	0	0	0	0	0
ERR1334499	EuSCAPE_GR159	K. pneumoniae	0,0,363,1,1,0,0,0,0,0	323	0	0	0	0	1	1	0	0	0	0	1	1	1	1	1	1	1	1	1	1	1	1	1	1	1	1	1	1	1	1	1	1	1	0	1	1	1	1	0	0	0	0	1	1	0
ERR1334500	EuSCAPE_GR160	K. pneumoniae	0,0,88,0,0,0,2,0,0,0	231	0	0	0	0	1	1	0	0	0	0	1	1	1	1	1	1	1	1	1	1	1	1	1	1	1	1	1	1	1	1	1	1	1	0	1	1	1	1	0	0	0	0	1	1	0
ERR1334503	EuSCAPE_RS001	K. pneumoniae	0,0,137,1,5,0,0,1,0,0	29	0	0	0	0	1	1	0	0	0	0	1	1	1	1	1	1	1	1	1	1	1	1	1	1	1	1	1	1	1	1	1	1	1	0	1	1	1	1	0	0	0	0	1	1	0
ERR1334504	EuSCAPE_RS007	K. pneumoniae	0,0,105,0,11,0,13,0,1,0	258	0	0	0	0	1	1	0	0	0	0	1	1	1	1	1	1	1	1	1	1	1	1	1	1	1	1	1	1	1	1	1	1	1	0	1	1	1	1	0	0	0	0	0	0	0
ERR1334506	EuSCAPE_RS010	K. pneumoniae	0,0,84,0,8,3,0,2,0,0	101	0	0	0	0	1	1	0	0	0	0	1	1	1	1	1	1	1	1	1	1	1	1	1	1	1	1	1	1	1	1	1	1	1	0	1	1	1	1	0	0	0	0	0	0	0
ERR1334507	EuSCAPE_DK004	K. pneumoniae	0,0,107,0,1,1,0,0,0,0	39	0	0	0	0	0	0	0	0	0	0	1	1	1	1	1	1	1	1	1	1	1	1	1	1	1	1	1	1	1	1	1	1	1	0	1	1	1	1	0	0	0	0	1	1	0
ERR1334508	EuSCAPE_PT030	K. pneumoniae	0,0,22,24,1,0,3,0,0,0	17	0	0	0	0	1	1	0	0	0	0	1	1	1	1	1	1	1	1	1	1	1	1	1	1	1	1	1	1	1	1	1	1	1	0	1	1	1	1	0	0	0	0	1	1	0
ERR1334509	EuSCAPE_ES107	K. pneumoniae	0,0,197,0,4,15,0,0,0,0	147	0	0	0	0	1	1	0	0	0	0	1	1	1	1	1	1	1	1	1	1	1	1	1	1	1	1	1	1	1	1	1	1	1	0	1	1	1	1	0	0	0	0	1	1	0
ERR1334510	EuSCAPE_ES108	K. pneumoniae	0,0,137,1,11,0,1,0,0,0	29	0	0	0	0	1	1	0	0	0	0	1	1	1	1	1	1	1	1	1	1	1	1	1	1	1	1	1	1	1	1	1	1	1	0	1	1	1	1	0	0	0	0	1	1	0
ERR1334511	EuSCAPE_ES109	K. pneumoniae	0,0,374,0,4,0,1,0,0,0	405	0	0	0	0	1	1	0	0	0	0	1	1	1	1	1	1	1	1	1	1	1	1	1	1	1	1	1	1	1	1	1	1	1	0	1	1	1	1	0	0	0	0	0	0	0
ERR1334519	EuSCAPE_ES117	K. pneumoniae	0,0,369,0,0,0,0,0,1,10	307	0	0	0	0	1	1	0	0	0	0	1	1	1	1	1	1	1	1	1	1	1	1	1	1	1	1	1	1	1	1	1	1	1	0	1	1	1	1	0	0	0	0	1	1	0
ERR1334521	EuSCAPE_ES119	K. pneumoniae	0,0,0,0,5,0,0,0,1,0	15	0	0	0	0	1	1	0	0	0	0	1	1	1	1	1	1	1	1	1	1	1	1	1	1	1	1	1	1	1	1	1	1	1	0	1	1	1	1	0	0	0	0	1	1	0
ERR1334522	EuSCAPE_ES120	K. pneumoniae	0,0,109,20,1,0,0,0,0,0	37	0	0	0	0	1	1	0	0	0	0	1	1	1	1	1	1	1	1	1	1	1	1	1	1	1	1	1	1	1	1	1	1	1	0	1	1	1	1	0	0	0	0	1	1	0
ERR1334526	EuSCAPE_ES124	K. pneumoniae	0,0,96,0,0,0,0,0,0,0	1823	0	0	0	0	1	1	0	0	0	0	1	1	1	1	1	1	1	1	1	1	1	1	1	1	1	1	1	1	1	1	1	1	1	0	1	1	1	1	0	0	0	0	1	1	0
ERR1334530	EuSCAPE_ES128	K. pneumoniae	0,0,367,0,1,0,0,0,0,0	10019	0	0	0	0	0	0	0	0	0	0	1	1	1	1	1	1	1	1	1	1	1	1	1	1	1	1	1	1	1	1	1	1	1	0	1	1	1	1	0	0	0	0	1	1	0
ERR1334531	EuSCAPE_ES129	K. pneumoniae	0,0,0,0,2,0,8,0,0,0	15	0	0	0	0	1	1	0	0	0	0	1	1	1	1	1	1	1	1	1	1	1	1	1	1	1	1	1	1	1	1	1	1	1	0	1	1	1	1	0	0	0	0	1	1	0
ERR1334532	EuSCAPE_ES130	K. pneumoniae	0,0,0,0,5,0,0,1,0,0	15	0	0	0	0	1	1	0	0	0	0	1	1	1	1	1	1	1	1	1	1	1	1	1	1	1	1	1	1	1	1	1	1	1	0	1	1	1	1	0	0	0	0	1	1	0
ERR1334535	EuSCAPE_ES133	K. pneumoniae	0,0,0,0,5,0,0,0,4,0	15	0	0	0	0	1	1	0	0	0	0	1	1	1	1	1	1	1	1	1	1	1	1	1	1	1	1	1	1	1	1	1	1	1	0	1	1	1	1	0	0	0	0	1	1	0
ERR1334537	EuSCAPE_ES135	K. pneumoniae	0,0,430,0,0,0,0,0,0,0	605	0	0	0	0	1	1	0	0	0	0	1	1	1	1	1	1	1	1	1	1	1	1	1	1	1	1	1	1	1	1	1	1	1	0	1	1	1	1	0	0	0	0	0	0	0
ERR1334543	EuSCAPE_ES141	K. pneumoniae	0,0,122,0,2,0,0,0,0,0	661	0	0	0	0	1	1	0	0	0	0	1	1	1	1	1	1	1	1	1	1	1	1	1	1	1	1	1	1	1	1	1	1	1	0	1	1	1	1	0	0	0	0	0	0	0
ERR1334544	EuSCAPE_ES142	K. pneumoniae	0,0,80,4,1,0,0,0,0,0	107	0	0	0	0	1	1	0	0	0	0	1	1	1	1	1	1	1	1	1	1	1	1	1	1	1	1	1	1	1	1	1	1	1	0	1	1	1	1	0	0	0	0	1	1	0
ERR1334548	EuSCAPE_ES146	K. pneumoniae	0,0,158,10,0,1,0,0,0,0	45	0	0	0	0	1	1	0	0	0	0	1	1	1	1	1	1	1	1	1	1	1	1	1	1	1	1	1	1	1	1	1	1	1	0	1	1	1	1	0	0	0	0	1	1	0
ERR1334551	EuSCAPE_ES149	K. pneumoniae	0,0,369,0,0,0,0,0,1,0	307	0	0	0	0	1	1	0	0	0	0	1	1	1	1	1	1	1	1	1	1	1	1	1	1	1	1	1	1	1	1	1	1	1	0	1	1	1	1	0	0	0	0	1	1	0
ERR1334552	EuSCAPE_ES150	K. pneumoniae	0,0,0,0,2,0,18,0,1,0	15	0	0	0	0	1	1	0	0	0	0	1	1	1	1	1	1	1	1	1	1	1	1	1	1	1	1	1	1	1	1	1	1	1	0	1	1	1	1	0	0	0	0	1	1	0
ERR1334560	EuSCAPE_ES158	K. pneumoniae	0,0,105,0,8,0,0,0,0,0	258	0	0	0	0	1	1	0	0	0	0	1	1	1	1	1	1	1	1	1	1	1	1	1	1	1	1	1	1	1	1	1	1	1	0	1	1	1	1	0	0	0	0	0	0	0
ERR1334574	EuSCAPE_ES172	K. pneumoniae	0,0,0,0,2,0,18,0,2,0	15	0	0	0	0	1	1	0	0	0	0	1	1	1	1	1	1	1	1	1	1	1	1	1	1	1	1	1	1	1	1	1	1	1	0	1	1	1	1	0	0	0	0	1	1	0
ERR1334576	EuSCAPE_ES174	K. pneumoniae	0,0,158,8,16,0,0,0,0,0	45	0	0	0	0	1	1	0	0	0	0	1	1	1	1	1	1	1	1	1	1	1	1	1	1	1	1	1	1	1	1	1	1	1	0	1	1	1	1	0	0	0	0	1	1	0
ERR1334581	EuSCAPE_GR079	K. pneumoniae	0,0,93,0,0,0,0,0,0,0	308	0	0	0	0	1	1	0	0	0	0	1	1	1	1	1	1	1	1	1	1	1	1	1	1	1	1	1	1	1	1	1	1	1	0	1	1	1	1	0	0	0	0	1	1	0
ERR1334584	EuSCAPE_GR091	K. pneumoniae	0,0,105,6,0,0,0,50,13,0	258	0	0	0	0	1	1	0	0	0	0	1	1	1	1	1	1	1	1	1	1	1	1	1	1	1	1	1	1	1	1	1	1	1	0	1	1	1	1	0	0	0	0	0	0	0
ERR1334587	EuSCAPE_GR094	K. pneumoniae	0,0,105,11,0,0,0,5,3,0	258	0	0	0	0	1	1	0	0	0	0	1	1	1	1	1	1	1	1	1	1	1	1	1	1	1	1	1	1	1	1	1	1	1	0	1	1	1	1	0	0	0	0	0	0	0
ERR1334589	EuSCAPE_GR096	K. pneumoniae	0,0,158,8,1,0,0,0,0,0	45	0	0	0	0	1	1	0	0	0	0	1	1	1	1	1	1	1	1	1	1	1	1	1	1	1	1	1	1	1	1	1	1	1	0	1	1	1	1	0	0	0	0	1	1	0
ERR1334591	EuSCAPE_GR099	K. pneumoniae	0,0,137,12,3,0,0,0,0,0	29	0	0	0	0	1	1	0	0	0	0	1	1	1	1	1	1	1	1	1	1	1	1	1	1	1	1	1	1	1	1	1	1	1	0	1	1	1	1	0	0	0	0	1	1	0
ERR1334592	EuSCAPE_GR101	K. pneumoniae	0,0,30,0,1,0,0,0,0,0	1486	0	0	0	0	1	1	0	0	0	0	1	1	1	1	1	1	1	1	1	1	1	1	1	1	1	1	1	1	1	1	1	1	1	0	1	1	1	1	0	0	0	0	1	1	0
ERR1334594	EuSCAPE_GR105	K. pneumoniae	0,0,105,6,0,0,0,50,4,0	258	0	0	0	0	1	1	0	0	0	0	1	1	1	1	1	1	1	1	1	1	1	1	1	1	1	1	1	1	1	1	1	1	1	0	1	1	1	1	0	0	0	0	0	0	0
ERR1334596	EuSCAPE_GR111	K. pneumoniae	0,0,109,1,1,0,0,0,0,0	37	0	0	0	0	1	1	0	0	0	0	1	1	1	1	1	1	1	1	1	1	1	1	1	1	1	1	1	1	1	1	1	1	1	0	1	1	1	1	0	0	0	0	1	1	0
ERR1334597	EuSCAPE_GR114	K. pneumoniae	0,0,178,4,1,0,0,0,0,0	461	0	0	0	0	1	1	0	0	0	0	1	1	1	1	1	1	1	1	1	1	1	1	1	1	1	1	1	1	1	1	1	1	1	0	1	1	1	1	0	0	0	0	1	1	0
ERR1334598	EuSCAPE_GR115	K. pneumoniae	0,0,22,1,5,0,0,0,0,0	17	0	0	0	0	1	1	0	0	0	0	1	1	1	1	1	1	1	1	1	1	1	1	1	1	1	1	1	1	1	1	1	1	1	0	1	1	1	1	0	0	0	0	1	1	0
ERR1334599	EuSCAPE_GR116	K. pneumoniae	0,0,1,0,5,0,0,0,0,0	14	0	0	0	0	1	1	0	0	0	0	1	1	1	1	1	1	1	1	1	1	1	1	1	1	1	1	1	1	1	1	1	1	1	0	1	1	1	1	0	0	0	0	1	1	0
ERR1334600	EuSCAPE_GR121	K. pneumoniae	0,0,105,11,0,0,0,7,0,0	258	0	0	0	0	1	1	0	0	0	0	1	1	1	1	1	1	1	1	1	1	1	1	1	1	1	1	1	1	1	1	1	1	1	0	1	1	1	1	0	0	0	0	0	0	0
ERR1334601	EuSCAPE_GR124	K. pneumoniae	0,0,105,0,11,0,1,0,0,0	258	0	0	0	0	1	1	0	0	0	0	1	1	1	1	1	1	1	1	1	1	1	1	1	1	1	1	1	1	1	1	1	1	1	0	1	1	1	1	0	0	0	0	0	0	0
ERR1334602	EuSCAPE_GR125	K. pneumoniae	0,0,84,0,8,0,15,0,1,0	101	0	0	0	0	1	1	0	0	0	0	1	1	1	1	1	1	1	1	1	1	1	1	1	1	1	1	1	1	1	1	1	1	1	0	1	1	1	1	0	0	0	0	0	0	0
ERR1334603	EuSCAPE_GR127	K. pneumoniae	0,0,87,5,0,2,0,0,0,0	383	0	0	0	0	1	1	0	0	0	0	1	1	1	1	1	1	1	1	1	1	1	1	1	1	1	1	1	1	1	1	1	1	1	0	1	1	1	1	0	0	0	0	1	1	0
ERR1334604	EuSCAPE_GR131	K. pneumoniae	0,0,204,0,0,0,0,0,0,0	2513	0	0	0	0	1	1	0	0	0	0	1	1	1	1	1	1	1	1	1	1	1	1	1	1	1	1	1	1	1	1	1	1	1	0	1	1	1	1	0	0	0	0	0	0	0
ERR1334606	EuSCAPE_GR134	K. pneumoniae	0,0,105,11,0,0,0,5,0,0	258	0	0	0	0	1	1	0	0	0	0	1	1	1	1	1	1	1	1	1	1	1	1	1	1	1	1	1	1	1	1	1	1	1	0	1	1	1	1	0	0	0	0	0	0	0
ERR1334607	EuSCAPE_GR139	K. pneumoniae	0,0,105,6,0,0,0,50,2,0	258	0	0	0	0	1	1	0	0	0	0	1	1	1	1	1	1	1	1	1	1	1	1	1	1	1	1	1	1	1	1	1	1	1	0	1	1	1	1	0	0	0	0	0	0	0
ERR1334609	EuSCAPE_GR142	K. pneumoniae	0,0,268,2,0,0,0,0,0,0	55	0	0	0	0	1	1	0	0	0	0	1	1	1	1	1	1	1	1	1	1	1	1	1	1	1	1	1	1	1	1	1	1	1	0	1	1	1	1	0	0	0	0	1	1	0
ERR1334610	EuSCAPE_GR145	K. pneumoniae	0,0,89,0,4,0,0,0,0,0	870	0	0	0	0	1	1	0	0	0	0	1	1	1	1	1	1	1	1	1	1	1	1	1	1	1	1	1	1	1	1	1	1	1	0	1	1	1	1	0	0	0	0	1	1	0
ERR1334611	EuSCAPE_GR147	K. pneumoniae	0,0,197,0,4,0,1,2,0,0	147	0	0	0	0	1	1	0	0	0	0	1	1	1	1	1	1	1	1	1	1	1	1	1	1	1	1	1	1	1	1	1	1	1	0	1	1	1	1	0	0	0	0	1	1	0
ERR1334613	EuSCAPE_GR149	K. pneumoniae	0,0,105,6,0,0,1,1,0,0	258	0	0	0	0	1	1	0	0	0	0	1	1	1	1	1	1	1	1	1	1	1	1	1	1	1	1	1	1	1	1	1	1	1	0	1	1	1	1	0	0	0	0	0	0	0
ERR1334617	EuSCAPE_GR162	K. pneumoniae	0,0,84,0,4,0,0,0,0,0	101	0	0	0	0	1	1	0	0	0	0	1	1	1	1	1	1	1	1	1	1	1	1	1	1	1	1	1	1	1	1	1	1	1	0	1	1	1	1	0	0	0	0	0	0	0
ERR1334618	EuSCAPE_GR163	K. pneumoniae	0,0,385,0,0,0,0,0,0,0	3652	0	0	0	0	1	1	0	0	0	0	1	1	1	1	1	1	1	1	1	1	1	1	1	1	1	1	1	1	1	1	1	1	1	0	1	1	1	1	0	0	0	0	1	1	0
ERR1334619	EuSCAPE_GR165	K. pneumoniae	0,0,105,6,0,0,0,50,11,0	258	0	0	0	0	1	1	0	0	0	0	1	1	1	1	1	1	1	1	1	1	1	1	1	1	1	1	1	1	1	1	1	1	1	0	1	1	1	1	0	0	0	0	0	0	0
ERR1334620	EuSCAPE_GR166	K. pneumoniae	0,0,105,6,0,0,17,62,0,0	258	0	0	0	0	1	1	0	0	0	0	1	1	1	1	1	1	1	1	1	1	1	1	1	1	1	1	1	1	1	1	1	1	1	0	1	1	1	1	0	0	0	0	0	0	0
ERR1334621	EuSCAPE_GR167	K. pneumoniae	0,0,105,6,0,0,17,62,0,0	258	0	0	0	0	1	1	0	0	0	0	1	1	1	1	1	1	1	1	1	1	1	1	1	1	1	1	1	1	1	1	1	1	1	0	1	1	1	1	0	0	0	0	0	0	0
ERR1334627	EuSCAPE_RS002	K. pneumoniae	0,0,105,1,1,1,0,17,1,0	258	0	0	0	0	1	1	0	0	0	0	1	1	1	1	1	1	1	1	1	1	1	1	1	1	1	1	1	1	1	1	1	1	1	0	1	1	1	1	0	0	0	0	0	0	0
ERR1334631	EuSCAPE_RS006	K. pneumoniae	0,0,84,0,8,3,0,0,4,0	101	0	0	0	0	1	1	0	0	0	0	1	1	1	1	1	1	1	1	1	1	1	1	1	1	1	1	1	1	1	1	1	1	1	0	1	1	1	1	0	0	0	0	0	0	0
ERR1334632	EuSCAPE_RS009	K. pneumoniae	0,0,105,0,11,0,13,0,4,0	258	0	0	0	0	1	1	0	0	0	0	1	1	1	1	1	1	1	1	1	1	1	1	1	1	1	1	1	1	1	1	1	1	1	0	1	1	1	1	0	0	0	0	0	0	0
ERR1334633	EuSCAPE_DK001	K. pneumoniae	0,0,197,0,4,0,2,4,1,0	147	0	0	0	0	1	1	0	0	0	0	1	1	1	1	1	1	1	1	1	1	1	1	1	1	1	1	1	1	1	1	1	1	1	0	1	1	1	1	0	0	0	0	1	1	0
ERR1334634	EuSCAPE_DK002	K. pneumoniae	0,0,307,0,0,0,0,0,0,0	3644	0	0	0	0	1	1	0	0	0	0	1	1	1	1	1	1	1	1	1	1	1	1	1	1	1	1	1	1	1	1	1	1	1	0	1	1	1	1	0	0	0	0	1	1	0
ERR1334635	EuSCAPE_DK003	K. quasipneumoniae subsp. quasipneumoniae	2,0,25,0,0,0,0,0,0,0	196	0	0	0	0	1	1	0	0	0	0	1	1	1	1	1	1	1	1	1	1	1	1	1	1	1	1	1	1	1	1	1	1	1	0	0	0	0	0	0	0	0	0	0	0	0
ERR1334636	EuSCAPE_DK005	K. pneumoniae	0,0,206,0,1,0,0,0,0,0	397	0	0	0	0	1	1	0	0	0	0	1	1	1	1	1	1	1	1	1	1	1	1	1	1	1	1	1	1	1	1	1	1	1	0	1	1	1	1	0	0	0	0	0	0	0
ERR1334637	EuSCAPE_DK006	K. pneumoniae	0,0,75,0,3,0,0,0,0,0	290	0	0	0	0	1	1	0	0	0	0	1	1	1	1	1	1	1	1	1	1	1	1	1	1	1	1	1	1	1	1	1	1	1	0	1	1	1	1	0	0	0	0	1	1	0
ERR1334638	EuSCAPE_DK007	K. pneumoniae	0,0,403,1,0,0,0,0,0,0	1414	0	0	0	0	1	1	0	0	0	0	1	1	1	1	1	1	1	1	1	1	1	1	1	1	1	1	1	1	1	1	1	1	1	0	1	1	1	1	0	0	0	0	1	1	0
ERR1334641	EuSCAPE_DK010	K. pneumoniae	0,0,388,1,3,0,0,1,0,0	25	0	0	0	0	1	1	0	0	0	0	1	1	1	1	1	1	1	1	1	1	1	1	1	1	1	1	1	1	1	1	1	1	1	0	1	1	1	1	0	0	0	0	1	1	0
ERR1334642	EuSCAPE_DK011	K. pneumoniae	0,0,75,0,4,0,0,0,0,0	290	0	0	0	0	1	1	0	0	0	0	1	1	1	1	1	1	1	1	1	1	1	1	1	1	1	1	1	1	1	1	1	1	1	0	1	1	1	1	0	0	0	0	1	1	0
ERR1334643	EuSCAPE_DK012	K. variicola subsp. variicola	1,0,50,0,0,0,0,0,0,0	2386	0	0	0	0	1	1	0	0	0	0	1	1	1	1	1	1	1	1	1	1	1	1	1	1	1	1	1	1	1	1	1	1	1	0	0	0	0	0	0	0	0	0	1	1	0
ERR1334644	EuSCAPE_DK013	K. pneumoniae	0,0,197,0,4,1,0,0,1,0	147	0	0	0	0	1	1	0	0	0	0	1	1	1	1	1	1	1	1	1	1	1	1	1	1	1	1	1	1	1	1	1	1	1	0	1	1	1	1	0	0	0	0	1	1	0
ERR1334645	EuSCAPE_DK014	K. quasipneumoniae subsp. similipneumoniae	2,1,27,0,1,0,0,0,0,0	1822	0	0	0	0	1	1	0	0	0	0	1	1	1	1	1	1	1	1	1	1	1	1	1	1	1	1	1	1	1	1	1	1	1	0	0	0	0	0	0	0	0	0	1	1	0
ERR1334648	EuSCAPE_DK017	K. pneumoniae	0,0,196,1,0,0,0,0,0,0	1890	0	0	0	0	1	1	0	0	0	0	1	1	1	1	1	1	1	1	1	1	1	1	1	1	1	1	1	1	1	1	1	1	1	0	1	1	1	1	0	0	0	0	1	1	0
ERR1334649	EuSCAPE_DK018	K. pneumoniae	0,0,107,0,7,0,0,0,0,0	39	0	0	0	0	0	0	0	0	0	0	1	1	1	1	1	1	1	1	1	1	1	1	1	1	1	1	1	1	1	1	1	1	1	0	1	1	1	1	0	0	0	0	1	1	0
ERR1334650	EuSCAPE_PT001	K. pneumoniae	0,0,91,0,4,0,0,0,0,0	359	0	0	0	0	1	1	0	0	0	0	1	1	1	1	1	1	1	1	1	1	1	1	1	1	1	1	1	1	1	1	1	1	1	0	1	1	1	1	0	0	0	0	1	1	0
ERR1334655	EuSCAPE_PT006	K. pneumoniae	0,0,238,0,4,0,0,0,0,0	348	0	0	0	0	1	1	0	0	0	0	1	1	1	1	1	1	1	1	1	1	1	1	1	1	1	1	1	1	1	1	1	1	1	0	1	1	1	1	0	0	0	0	1	1	0
ERR1334656	EuSCAPE_PT007	K. pneumoniae	0,0,158,8,0,0,14,0,0,1	45	0	0	0	0	1	1	0	0	0	0	1	1	1	1	1	1	1	1	1	1	1	1	1	1	1	1	1	1	1	1	1	1	1	0	1	1	1	1	0	0	0	0	1	1	0
ERR1334657	EuSCAPE_PT008	K. pneumoniae	0,0,88,0,0,0,3,0,0,0	231	0	0	0	0	1	1	0	0	0	0	1	1	1	1	1	1	1	1	1	1	1	1	1	1	1	1	1	1	1	1	1	1	1	0	1	1	1	1	0	0	0	0	1	1	0
ERR1334660	EuSCAPE_PT011	K. pneumoniae	0,0,0,0,2,0,24,0,0,0	15	0	0	0	0	1	1	0	0	0	0	1	1	1	1	1	1	1	1	1	1	1	1	1	1	1	1	1	1	1	1	1	1	1	0	1	1	1	1	0	0	0	0	1	1	0
ERR1334666	EuSCAPE_PT019	K. pneumoniae	0,0,1,1,0,1,2,0,0,0	14	0	0	0	0	1	1	0	0	0	0	1	1	1	1	1	1	1	1	1	1	1	1	1	1	1	1	1	1	1	1	1	1	1	0	1	1	1	1	0	0	0	0	1	1	0
ERR1334667	EuSCAPE_PT020	K. pneumoniae	0,0,91,0,4,0,0,0,0,0	359	0	0	0	0	1	1	0	0	0	0	1	1	1	1	1	1	1	1	1	1	1	1	1	1	1	1	1	1	1	1	1	1	1	0	1	1	1	1	0	0	0	0	1	1	0
ERR1334671	EuSCAPE_PT025	K. pneumoniae	0,0,105,0,3,0,1,4,0,0	258	0	0	0	0	1	1	0	0	0	0	1	1	1	1	1	1	1	1	1	1	1	1	1	1	1	1	1	1	1	1	1	1	1	0	1	1	1	1	0	0	0	0	0	0	0
ERR1334672	EuSCAPE_PT026	K. pneumoniae	0,0,12,0,0,0,0,0,0,0	1401	0	0	0	0	1	1	0	0	0	0	1	1	1	1	1	1	1	1	1	1	1	1	1	1	1	1	1	1	1	1	1	1	1	0	1	1	1	1	0	0	0	0	1	1	0
ERR1334673	EuSCAPE_PT028	K. pneumoniae	0,0,158,8,0,0,21,2,1,0	45	0	0	0	0	1	1	0	0	0	0	1	1	1	1	1	1	1	1	1	1	1	1	1	1	1	1	1	1	1	1	1	1	1	0	1	1	1	1	0	0	0	0	1	1	0
ERR1334674	EuSCAPE_PT029	K. pneumoniae	0,0,22,24,10,0,0,2,0,0	17	0	0	0	0	1	1	0	0	0	0	1	1	1	1	1	1	1	1	1	1	1	1	1	1	1	1	1	1	1	1	1	1	1	0	1	1	1	1	0	0	0	0	1	1	0
ERR1334678	EuSCAPE_PT035	K. pneumoniae	0,0,238,0,4,0,0,0,1,0	348	0	0	0	0	1	1	0	0	0	0	1	1	1	1	1	1	1	1	1	1	1	1	1	1	1	1	1	1	1	1	1	1	1	0	1	1	1	1	0	0	0	0	1	1	0
ERR1334679	EuSCAPE_PT036	K. pneumoniae	0,0,158,8,0,0,21,1,0,0	45	0	0	0	0	1	1	0	0	0	0	1	1	1	1	1	1	1	1	1	1	1	1	1	1	1	1	1	1	1	1	1	1	1	0	1	1	1	1	0	0	0	0	1	1	0
ERR1334681	EuSCAPE_PT038	K. pneumoniae	0,0,88,0,0,0,3,1,0,0	231	0	0	0	0	1	1	0	0	0	0	1	1	1	1	1	1	1	1	1	1	1	1	1	1	1	1	1	1	1	1	1	1	1	0	1	1	1	1	0	0	0	0	1	1	0
ERR1334682	EuSCAPE_PT040	K. pneumoniae	0,0,0,0,2,0,0,19,0,0	15	0	0	0	0	1	1	0	0	0	0	1	1	1	1	1	1	1	1	1	1	1	1	1	1	1	1	1	1	1	1	1	1	1	0	1	1	1	1	0	0	0	0	1	1	0
ERR1334683	EuSCAPE_PT041	K. pneumoniae	0,0,0,0,24,0,0,0,0,0	15	0	0	0	0	1	1	0	0	0	0	1	1	1	1	1	1	1	1	1	1	1	1	1	1	1	1	1	1	1	1	1	1	1	0	1	1	1	1	0	0	0	0	1	1	0
ERR1334686	EuSCAPE_PT044	K. pneumoniae	0,0,13,6,0,0,0,0,0,0	34	0	0	0	0	1	1	0	0	0	0	1	1	1	1	1	1	1	1	1	1	1	1	1	1	1	1	1	1	1	1	1	1	1	0	1	1	1	1	0	0	0	0	1	1	0
ERR1334687	EuSCAPE_PT045	K. pneumoniae	0,0,238,0,4,0,0,1,0,0	348	0	0	0	0	1	1	0	0	0	0	1	1	1	1	1	1	1	1	1	1	1	1	1	1	1	1	1	1	1	1	1	1	1	0	1	1	1	1	0	0	0	0	1	1	0
ERR1334688	EuSCAPE_PT046	K. pneumoniae	0,0,152,1,0,0,1,0,0,0	442	0	0	0	0	1	1	0	0	0	0	1	1	1	1	1	1	1	1	1	1	1	1	1	1	1	1	1	1	1	1	1	1	1	0	1	1	1	1	0	0	0	0	1	1	0
ERR1334690	EuSCAPE_PT049	K. pneumoniae	0,0,0,0,2,0,6,0,0,0	15	0	0	0	0	1	1	0	0	0	0	1	1	1	1	1	1	1	1	1	1	1	1	1	1	1	1	1	1	1	1	1	1	1	0	1	1	1	1	0	0	0	0	1	1	0
ERR1334691	EuSCAPE_PT050	K. pneumoniae	0,0,158,8,0,0,14,0,0,0	45	0	0	0	0	1	1	0	0	0	0	1	1	1	1	1	1	1	1	1	1	1	1	1	1	1	1	1	1	1	1	1	1	1	0	1	1	1	1	0	0	0	0	1	1	0
ERR1334692	EuSCAPE_PT051	K. pneumoniae	0,0,22,24,1,0,3,0,0,0	17	0	0	0	0	1	1	0	0	0	0	1	1	1	1	1	1	1	1	1	1	1	1	1	1	1	1	1	1	1	1	1	1	1	0	1	1	1	1	0	0	0	0	1	1	0
ERR1334693	EuSCAPE_PT052	K. pneumoniae	0,0,1,0,3,0,0,0,0,0	14	0	0	0	0	1	1	0	0	0	0	1	1	1	1	1	1	1	1	1	1	1	1	1	1	1	1	1	1	1	1	1	1	1	0	1	1	1	1	0	0	0	0	1	1	0
ERR1334696	EuSCAPE_PT055	K. pneumoniae	0,0,158,8,0,0,21,2,0,0	45	0	0	0	0	1	1	0	0	0	0	1	1	1	1	1	1	1	1	1	1	1	1	1	1	1	1	1	1	1	1	1	1	1	0	1	1	1	1	0	0	0	0	1	1	0
ERR1334697	EuSCAPE_PT056	K. pneumoniae	0,0,158,8,0,0,21,2,0,0	45	0	0	0	0	1	1	0	0	0	0	1	1	1	1	1	1	1	1	1	1	1	1	1	1	1	1	1	1	1	1	1	1	1	0	1	1	1	1	0	0	0	0	1	1	0
ERR1334698	EuSCAPE_PT057	K. pneumoniae	0,0,158,8,0,0,21,2,2,0	45	0	0	0	0	1	1	0	0	0	0	1	1	1	1	1	1	1	1	1	1	1	1	1	1	1	1	1	1	1	1	1	1	1	0	1	1	1	1	0	0	0	0	1	1	0
ERR1334699	EuSCAPE_PT058	K. pneumoniae	0,0,106,0,3,0,0,1,0,0	395	0	0	0	0	0	0	0	0	0	0	1	1	1	1	1	1	1	1	1	1	1	1	1	1	1	1	1	1	1	1	1	1	1	0	1	1	1	1	0	0	0	0	0	0	0
ERR1334700	EuSCAPE_PT059	K. pneumoniae	0,0,105,0,3,3,0,0,0,0	258	0	0	0	0	1	1	0	0	0	0	1	1	1	1	1	1	1	1	1	1	1	1	1	1	1	1	1	1	1	1	1	1	1	0	1	1	1	1	0	0	0	0	0	0	0
ERR1334701	EuSCAPE_PT060	K. pneumoniae	0,0,158,8,0,0,21,2,2,0	45	0	0	0	0	1	1	0	0	0	0	1	1	1	1	1	1	1	1	1	1	1	1	1	1	1	1	1	1	1	1	1	1	1	0	1	1	1	1	0	0	0	0	1	1	0
ERR1334702	EuSCAPE_PT061	K. variicola subsp. variicola	1,0,26,2,0,0,0,0,0,0	363	0	0	0	0	1	1	0	0	0	0	1	1	1	1	1	1	1	1	1	1	1	1	1	1	1	1	1	1	1	1	1	1	1	0	1	1	1	1	0	0	0	0	1	1	0
ERR1334703	EuSCAPE_PT062	K. pneumoniae	0,0,213,0,1,0,0,0,0,0	104	0	0	0	0	1	1	0	0	0	0	1	1	1	1	1	1	1	1	1	1	1	1	1	1	1	1	1	1	1	1	1	1	1	0	1	1	1	1	0	0	0	0	1	1	0
ERR1334704	EuSCAPE_PT063	K. pneumoniae	0,0,88,0,0,0,4,0,0,0	231	0	0	0	0	1	1	0	0	0	0	1	1	1	1	1	1	1	1	1	1	1	1	1	1	1	1	1	1	1	1	1	1	1	0	1	1	1	1	0	0	0	0	1	1	0
ERR1334705	EuSCAPE_PT064	K. pneumoniae	0,0,158,8,0,0,21,1,1,0	45	0	0	0	0	1	1	0	0	0	0	1	1	1	1	1	1	1	1	1	1	1	1	1	1	1	1	1	1	1	1	1	1	1	0	1	1	1	1	0	0	0	0	1	1	0
ERR1334706	EuSCAPE_PT065	K. pneumoniae	0,0,22,24,1,0,2,0,0,0	17	0	0	0	0	1	1	0	0	0	0	1	1	1	1	1	1	1	1	1	1	1	1	1	1	1	1	1	1	1	1	1	1	1	0	1	1	1	1	0	0	0	0	1	1	0
ERR1334707	EuSCAPE_PT066	K. pneumoniae	0,0,238,0,4,1,0,0,0,0	348	0	0	0	0	1	1	0	0	0	0	1	1	1	1	1	1	1	1	1	1	1	1	1	1	1	1	1	1	1	1	1	1	1	0	1	1	1	1	0	0	0	0	1	1	0
ERR1334709	EuSCAPE_PT068	K. pneumoniae	0,0,22,24,1,0,3,1,0,0	17	0	0	0	0	1	1	0	0	0	0	1	1	1	1	1	1	1	1	1	1	1	1	1	1	1	1	1	1	1	1	1	1	1	0	1	1	1	1	0	0	0	0	1	1	0
ERR1334710	EuSCAPE_PT069	K. pneumoniae	0,0,158,8,0,0,19,0,0,0	45	0	0	0	0	1	1	0	0	0	0	1	1	1	1	1	1	1	1	1	1	1	1	1	1	1	1	1	1	1	1	1	1	1	0	1	1	1	1	0	0	0	0	1	1	0
ERR1334711	EuSCAPE_PT070	K. pneumoniae	0,0,191,0,0,0,0,0,0,0	2428	0	0	0	0	1	1	0	0	0	0	1	1	1	1	1	1	1	1	1	1	1	1	1	1	1	1	1	1	1	1	1	1	1	0	1	1	1	1	0	0	0	0	1	1	0
ERR1334712	EuSCAPE_PT071	K. pneumoniae	0,0,158,8,0,0,21,0,0,1	45	0	0	0	0	1	1	0	0	0	0	1	1	1	1	1	1	1	1	1	1	1	1	1	1	1	1	1	1	1	1	1	1	1	0	1	1	1	1	0	0	0	0	1	1	0
ERR1334713	EuSCAPE_PT072	K. pneumoniae	0,0,363,1,5,0,0,0,0,0	323	0	0	0	0	1	1	0	0	0	0	1	1	1	1	1	1	1	1	1	1	1	1	1	1	1	1	1	1	1	1	1	1	1	0	1	1	1	1	0	0	0	0	1	1	0
ERR1334714	EuSCAPE_PT073	K. pneumoniae	0,0,0,0,2,0,0,19,0,0	15	0	0	0	0	1	1	0	0	0	0	1	1	1	1	1	1	1	1	1	1	1	1	1	1	1	1	1	1	1	1	1	1	1	0	1	1	1	1	0	0	0	0	1	1	0
ERR1334715	EuSCAPE_PT074	K. pneumoniae	0,0,193,1,1,0,0,0,0,0	277	0	0	0	0	0	0	0	0	0	0	1	1	1	1	1	1	1	1	1	1	1	1	1	1	1	1	1	1	1	1	1	1	1	0	1	1	1	1	0	0	0	0	1	1	0
ERR1334716	EuSCAPE_PT075	K. pneumoniae	0,0,0,0,2,0,39,0,0,0	15	0	0	0	0	1	1	0	0	0	0	1	1	1	1	1	1	1	1	1	1	1	1	1	1	1	1	1	1	1	1	1	1	1	0	1	1	1	1	0	0	0	0	1	1	0
ERR1334717	EuSCAPE_PT077	K. variicola subsp. variicola	1,0,131,0,0,0,0,0,0,0	3935	0	0	0	0	1	1	0	0	0	0	1	1	1	1	1	1	1	1	1	1	1	1	1	1	1	1	1	1	1	1	1	1	1	0	0	0	0	0	0	0	0	0	1	1	0
ERR1334722	EuSCAPE_PT082	K. pneumoniae	0,0,137,12,1,0,0,0,0,0	29	0	0	0	0	1	1	0	0	0	0	1	1	1	1	1	1	1	1	1	1	1	1	1	1	1	1	1	1	1	1	1	1	1	0	1	1	1	1	0	0	0	0	1	1	0
ERR1334723	EuSCAPE_PT083	K. pneumoniae	0,0,310,0,0,0,0,0,0,0	24	0	0	0	0	1	1	0	0	0	0	1	1	1	1	1	1	1	1	1	1	1	1	1	1	1	1	1	1	1	1	1	1	1	0	1	1	1	1	0	0	0	0	1	1	0
ERR1334724	EuSCAPE_PT084	K. pneumoniae	0,0,107,0,1,6,0,0,0,0	39	0	0	0	0	0	0	0	0	0	0	1	1	1	1	1	1	1	1	1	1	1	1	1	1	1	1	1	1	1	1	1	1	1	0	1	1	1	1	0	0	0	0	1	1	0
ERR1334725	EuSCAPE_PT085	K. pneumoniae	0,0,29,0,0,0,1,0,0,0	268	0	0	0	0	1	1	0	0	0	0	1	1	1	1	1	1	1	1	1	1	1	1	1	1	1	1	1	1	1	1	1	1	1	0	1	1	1	1	0	0	0	0	1	1	0
ERR1334727	EuSCAPE_PT087	K. pneumoniae	0,0,374,0,4,0,4,0,0,0	405	0	0	0	0	1	1	0	0	0	0	1	1	1	1	1	1	1	1	1	1	1	1	1	1	1	1	1	1	1	1	1	1	1	0	1	1	1	1	0	0	0	0	0	0	0
ERR1334728	EuSCAPE_PT088	K. pneumoniae	0,0,0,0,2,0,40,0,0,0	15	0	0	0	0	1	1	0	0	0	0	1	1	1	1	1	1	1	1	1	1	1	1	1	1	1	1	1	1	1	1	1	1	1	0	1	1	1	1	0	0	0	0	1	1	0
ERR1334729	EuSCAPE_PT089	K. pneumoniae	0,0,89,0,0,0,0,0,0,0	870	0	0	0	0	1	1	0	0	0	0	1	1	1	1	1	1	1	1	1	1	1	1	1	1	1	1	1	1	1	1	1	1	1	0	1	1	1	1	0	0	0	0	1	1	0
ERR1334730	EuSCAPE_PT090	K. pneumoniae	0,0,131,1,8,0,0,0,0,0	35	0	0	0	0	1	1	0	0	0	0	1	1	1	1	1	1	1	1	1	1	1	1	1	1	1	1	1	1	1	1	1	1	1	0	1	1	1	1	0	0	0	0	1	1	0
ERR1334731	EuSCAPE_PT092	K. pneumoniae	0,0,220,2,0,0,0,0,0,0	152	0	0	0	0	1	1	0	0	0	0	1	1	1	1	1	1	1	1	1	1	1	1	1	1	1	1	1	1	1	1	1	1	1	0	1	1	1	1	0	0	0	0	1	1	0
ERR1334734	EuSCAPE_PT096	K. pneumoniae	0,0,158,8,0,0,14,0,0,2	45	0	0	0	0	1	1	0	0	0	0	1	1	1	1	1	1	1	1	1	1	1	1	1	1	1	1	1	1	1	1	1	1	1	0	1	1	1	1	0	0	0	0	1	1	0
ERR1334735	EuSCAPE_PT097	K. pneumoniae	0,0,246,0,0,0,0,0,0,0	1997	0	0	0	0	1	1	0	0	0	0	1	1	1	1	1	1	1	1	1	1	1	1	1	1	1	1	1	1	1	1	1	1	1	0	1	1	1	1	0	0	0	0	0	0	0
ERR1334736	EuSCAPE_PT098	K. pneumoniae	0,0,429,0,21,0,0,0,0,0	23	0	0	0	0	1	1	0	0	0	0	1	1	1	1	1	1	1	1	1	1	1	1	1	1	1	1	1	1	1	1	1	1	1	0	1	1	1	1	0	0	0	0	1	1	0
ERR1334740	EuSCAPE_FR040	K. pneumoniae	0,0,369,0,0,0,0,0,21,0	307	0	0	0	0	1	1	0	0	0	0	1	1	1	1	1	1	1	1	1	1	1	1	1	1	1	1	1	1	1	1	1	1	1	0	1	1	1	1	0	0	0	0	1	1	0
ERR1334743	EuSCAPE_IT253	K. pneumoniae	0,0,369,0,0,0,0,0,1,12	307	0	0	0	0	1	1	0	0	0	0	1	1	1	1	1	1	1	1	1	1	1	1	1	1	1	1	1	1	1	1	1	1	1	0	1	1	1	1	0	0	0	0	1	1	0
ERR1374861	EuSCAPE_LU012	K. pneumoniae	0,0,158,8,6,0,2,0,0,0	45	0	0	0	0	1	1	0	0	0	0	1	1	1	1	1	1	1	1	1	1	1	1	1	1	1	1	1	1	1	1	1	1	1	0	1	1	1	1	0	0	0	0	1	1	0
ERR1374862	EuSCAPE_SI018	K. pneumoniae	0,0,126,0,0,0,0,1,0,0	1	0	0	0	0	1	1	0	0	0	0	1	1	1	1	1	1	1	1	1	1	1	1	1	1	1	1	1	1	1	1	1	1	1	0	1	1	1	1	0	0	0	0	1	1	0
ERR1374863	EuSCAPE_SI026	K. pneumoniae	0,0,365,0,0,0,0,0,0,0	295	0	0	0	0	1	1	0	0	0	0	1	1	1	1	1	1	1	1	1	1	1	1	1	1	1	1	1	1	1	1	1	1	1	0	1	1	1	1	0	0	0	0	1	1	0
ERR1374866	EuSCAPE_UK100	K. pneumoniae	0,0,109,8,6,0,0,0,0,0	37	0	0	0	0	1	1	0	0	0	0	1	1	1	1	1	1	1	1	1	1	1	1	1	1	1	1	1	1	1	1	1	1	1	0	1	1	1	1	0	0	0	0	1	1	0
ERR1374869	EuSCAPE_UK001	K. pneumoniae	0,0,342,0,4,0,0,0,0,0	882	0	0	0	0	0	0	0	0	0	0	1	1	1	1	1	1	1	1	1	1	1	1	1	1	1	1	1	1	1	1	1	1	1	0	1	1	1	1	0	0	0	0	1	1	0
ERR1374873	EuSCAPE_UK070	K. pneumoniae	0,0,98,0,6,0,0,0,0,0	13	0	0	0	0	0	0	0	0	0	0	1	1	1	1	1	1	1	1	1	1	1	1	1	1	1	1	1	1	1	1	1	1	1	0	1	1	1	1	0	0	0	0	0	0	0
ERR1374875	EuSCAPE_UK075	K. pneumoniae	0,0,105,0,9,0,5,1,0,0	258	0	0	0	0	1	1	0	0	0	0	1	1	1	1	1	1	1	1	1	1	1	1	1	1	1	1	1	1	1	1	1	1	1	0	1	1	1	1	0	0	0	0	0	0	0
ERR1374876	EuSCAPE_UK076	K. pneumoniae	0,0,158,8,10,0,0,0,0,0	45	0	0	0	0	1	1	0	0	0	0	1	1	1	1	1	1	1	1	1	1	1	1	1	1	1	1	1	1	1	1	1	1	1	0	1	1	1	1	0	0	0	0	1	1	0
ERR1374878	EuSCAPE_UK083	K. pneumoniae	0,0,292,0,1,0,0,0,0,0	1496	0	0	0	0	0	0	0	0	0	0	1	1	1	1	1	1	1	1	1	1	1	1	1	1	1	1	1	1	1	1	1	1	1	0	1	1	1	1	0	0	0	0	1	1	0
ERR1374879	EuSCAPE_RO052	K. pneumoniae	0,0,22,27,0,0,15,0,0,0	17	0	0	0	0	1	1	0	0	0	0	1	1	1	1	1	1	1	1	1	1	1	1	1	1	1	1	1	1	1	1	1	1	1	0	1	1	1	1	0	0	0	0	1	1	0
ERR1374880	EuSCAPE_RO103	K. pneumoniae	0,0,84,0,8,0,0,23,0,0	101	0	0	0	0	1	1	0	0	0	0	1	1	1	1	1	1	1	1	1	1	1	1	1	1	1	1	1	1	1	1	1	1	1	0	1	1	1	1	0	0	0	0	0	0	0
ERR1374881	EuSCAPE_RO105	K. pneumoniae	0,0,84,0,8,0,0,23,2,0	101	0	0	0	0	1	1	0	0	0	0	1	1	1	1	1	1	1	1	1	1	1	1	1	1	1	1	1	1	1	1	1	1	1	0	1	1	1	1	0	0	0	0	0	0	0
ERR1374882	EuSCAPE_RO112	K. pneumoniae	0,0,19,1,0,0,0,0,1,0	889	0	0	0	0	1	1	0	0	0	0	1	1	1	1	1	1	1	1	1	1	1	1	1	1	1	1	1	1	1	1	1	1	1	0	1	1	1	1	0	0	0	0	1	1	0
ERR1374883	EuSCAPE_RO113	K. pneumoniae	0,0,84,0,8,0,0,23,0,0	101	0	0	0	0	1	1	0	0	0	0	1	1	1	1	1	1	1	1	1	1	1	1	1	1	1	1	1	1	1	1	1	1	1	0	1	1	1	1	0	0	0	0	0	0	0
ERR1374884	EuSCAPE_HR005	K. pneumoniae	0,0,105,1,1,1,0,10,0,0	258	0	0	0	0	1	1	0	0	0	0	1	1	1	1	1	1	1	1	1	1	1	1	1	1	1	1	1	1	1	1	1	1	1	0	1	1	1	1	0	0	0	0	0	0	0
ERR1374885	EuSCAPE_HR006	K. variicola subsp. variicola	1,0,144,0,0,0,0,0,0,0	10050	0	0	0	0	1	1	0	0	0	0	1	1	1	1	1	1	1	1	1	1	1	1	1	1	1	1	1	1	1	1	1	1	1	0	0	0	0	0	0	0	0	0	1	1	0
ERR1374887	EuSCAPE_HR021	K. pneumoniae	0,0,105,6,0,0,0,5,4,0	258	0	0	0	0	1	1	0	0	0	0	1	1	1	1	1	1	1	1	1	1	1	1	1	1	1	1	1	1	1	1	1	1	1	0	1	1	1	1	0	0	0	0	0	0	0
ERR1374888	EuSCAPE_HR028	K. pneumoniae	0,0,219,0,0,0,0,0,0,0	502	0	0	0	0	1	1	0	0	0	0	1	1	1	1	1	1	1	1	1	1	1	1	1	1	1	1	1	1	1	1	1	1	1	0	1	1	1	1	0	0	0	0	1	1	0
ERR1374889	EuSCAPE_HR033	K. variicola subsp. variicola	1,0,116,0,0,0,0,0,0,0	3929	0	0	0	0	1	1	0	0	0	0	1	1	1	1	1	1	1	1	1	1	1	1	1	1	1	1	1	1	1	1	1	1	1	0	0	0	0	0	0	0	0	0	0	0	0
ERR1374890	EuSCAPE_HR075	K. pneumoniae	0,0,105,1,1,1,0,7,0,0	258	0	0	0	0	1	1	0	0	0	0	1	1	1	1	1	1	1	1	1	1	1	1	1	1	1	1	1	1	1	1	1	1	1	0	1	1	1	1	0	0	0	0	0	0	0
ERR1374891	EuSCAPE_HR086	K. pneumoniae	0,0,72,0,0,0,0,0,0,0	3132	0	0	0	0	1	1	0	0	0	0	1	1	1	1	1	1	1	1	1	1	1	1	1	1	1	1	1	1	1	1	1	1	1	0	1	1	1	1	0	0	0	0	1	1	0
ERR1374894	EuSCAPE_RS018	K. pneumoniae	0,0,84,0,8,3,0,0,0,0	101	0	0	0	0	1	1	0	0	0	0	1	1	1	1	1	1	1	1	1	1	1	1	1	1	1	1	1	1	1	1	1	1	1	0	1	1	1	1	0	0	0	0	0	0	0
ERR1374895	EuSCAPE_RS025	K. pneumoniae	0,0,84,0,8,3,0,0,1,0	101	0	0	0	0	1	1	0	0	0	0	1	1	1	1	1	1	1	1	1	1	1	1	1	1	1	1	1	1	1	1	1	1	1	0	1	1	1	1	0	0	0	0	0	0	0
ERR1374896	EuSCAPE_RS031	K. pneumoniae	0,0,105,1,1,1,0,16,0,0	258	0	0	0	0	1	1	0	0	0	0	1	1	1	1	1	1	1	1	1	1	1	1	1	1	1	1	1	1	1	1	1	1	1	0	1	1	1	1	0	0	0	0	0	0	0
ERR1374897	EuSCAPE_RS033	K. pneumoniae	0,0,84,0,8,3,0,7,0,0	101	0	0	0	0	1	1	0	0	0	0	1	1	1	1	1	1	1	1	1	1	1	1	1	1	1	1	1	1	1	1	1	1	1	0	1	1	1	1	0	0	0	0	0	0	0
ERR1374898	EuSCAPE_RS035	K. pneumoniae	0,0,84,0,8,3,0,4,*,*	101	0	0	0	0	1	1	0	0	0	0	1	1	1	1	1	1	1	1	1	1	1	1	1	1	1	1	1	1	1	1	1	1	1	0	1	1	1	1	0	0	0	0	0	0	0
ERR1374899	EuSCAPE_RS038	K. pneumoniae	0,0,84,0,8,3,0,4,0,0	101	0	0	0	0	1	1	0	0	0	0	1	1	1	1	1	1	1	1	1	1	1	1	1	1	1	1	1	1	1	1	1	1	1	0	1	1	1	1	0	0	0	0	0	0	0
ERR1374901	EuSCAPE_RS045	K. pneumoniae	0,0,105,0,11,0,13,0,0,0	258	0	0	0	0	1	1	0	0	0	0	1	1	1	1	1	1	1	1	1	1	1	1	1	1	1	1	1	1	1	1	1	1	1	0	1	1	1	1	0	0	0	0	0	0	0
ERR1374902	EuSCAPE_RS046	K. pneumoniae	0,0,352,0,0,0,0,0,0,0	274	0	0	0	0	1	1	0	0	0	0	1	1	1	1	1	1	1	1	1	1	1	1	1	1	1	1	1	1	1	1	1	1	1	0	1	1	1	1	0	0	0	0	0	0	0
ERR1374903	EuSCAPE_RS051	K. pneumoniae	0,0,105,0,11,0,13,0,0,0	258	0	0	0	0	1	1	0	0	0	0	1	1	1	1	1	1	1	1	1	1	1	1	1	1	1	1	1	1	1	1	1	1	1	0	1	1	1	1	0	0	0	0	0	0	0
ERR1374904	EuSCAPE_RS054	K. pneumoniae	0,0,84,0,8,0,0,4,0,0	101	0	0	0	0	1	1	0	0	0	0	1	1	1	1	1	1	1	1	1	1	1	1	1	1	1	1	1	1	1	1	1	1	1	0	1	1	1	1	0	0	0	0	0	0	0
ERR1374905	EuSCAPE_RS060	K. pneumoniae	0,0,84,0,8,3,0,0,5,0	101	0	0	0	0	1	1	0	0	0	0	1	1	1	1	1	1	1	1	1	1	1	1	1	1	1	1	1	1	1	1	1	1	1	0	1	1	1	1	0	0	0	0	0	0	0
ERR1374906	EuSCAPE_RS061	K. pneumoniae	0,0,111,0,4,0,0,0,0,0	353	0	0	0	0	1	1	0	0	0	0	1	1	1	1	1	1	1	1	1	1	1	1	1	1	1	1	1	1	1	1	1	1	1	0	1	1	1	1	0	0	0	0	1	1	0
ERR1374909	EuSCAPE_RS072	K. pneumoniae	0,0,105,1,1,1,0,16,0,0	258	0	0	0	0	1	1	0	0	0	0	1	1	1	1	1	1	1	1	1	1	1	1	1	1	1	1	1	1	1	1	1	1	1	0	1	1	1	1	0	0	0	0	0	0	0
ERR1374910	EuSCAPE_RS076	K. pneumoniae	0,0,84,0,8,0,0,4,0,0	101	0	0	0	0	1	1	0	0	0	0	1	1	1	1	1	1	1	1	1	1	1	1	1	1	1	1	1	1	1	1	1	1	1	0	1	1	1	1	0	0	0	0	0	0	0
ERR1374911	EuSCAPE_RS081	K. pneumoniae	0,0,105,0,11,0,13,0,0,0	258	0	0	0	0	1	1	0	0	0	0	1	1	1	1	1	1	1	1	1	1	1	1	1	1	1	1	1	1	1	1	1	1	1	0	1	1	1	1	0	0	0	0	0	0	0
ERR1374912	EuSCAPE_RS099	K. pneumoniae	0,0,84,0,8,3,0,0,2,0	101	0	0	0	0	1	1	0	0	0	0	1	1	1	1	1	1	1	1	1	1	1	1	1	1	1	1	1	1	1	1	1	1	1	0	1	1	1	1	0	0	0	0	0	0	0
ERR1374914	EuSCAPE_LU004	K. pneumoniae	0,0,314,0,0,0,0,0,0,0	3664	0	0	0	0	1	1	0	0	0	0	1	1	1	1	1	1	1	1	1	1	1	1	1	1	1	1	1	1	1	1	1	1	1	0	1	1	1	1	0	0	0	0	1	1	0
ERR1374915	EuSCAPE_LU005	K. pneumoniae	0,0,197,0,25,0,0,7,0,0	147	0	0	0	0	1	1	0	0	0	0	1	1	1	1	1	1	1	1	1	1	1	1	1	1	1	1	1	1	1	1	1	1	1	0	1	1	1	1	0	0	0	0	1	1	0
ERR1374916	EuSCAPE_LU006	K. pneumoniae	0,0,109,33,2,0,0,0,0,0	37	0	0	0	0	1	1	0	0	0	0	1	1	1	1	1	1	1	1	1	1	1	1	1	1	1	1	1	1	1	1	1	1	1	0	1	1	1	1	0	0	0	0	1	1	0
ERR1374917	EuSCAPE_LU007	K. pneumoniae	0,0,52,4,2,0,0,0,0,0	2004	0	0	0	0	1	1	0	0	0	0	1	1	1	1	1	1	1	1	1	1	1	1	1	1	1	1	1	1	1	1	1	1	1	0	1	1	1	1	0	0	0	0	1	1	0
ERR1374918	EuSCAPE_LU008	K. pneumoniae	0,0,197,0,4,0,1,1,0,0	147	0	0	0	0	1	1	0	0	0	0	1	1	1	1	1	1	1	1	1	1	1	1	1	1	1	1	1	1	1	1	1	1	1	0	1	1	1	1	0	0	0	0	1	1	0
ERR1374919	EuSCAPE_LU009	K. pneumoniae	0,0,109,33,2,0,0,0,0,0	37	0	0	0	0	1	1	0	0	0	0	1	1	1	1	1	1	1	1	1	1	1	1	1	1	1	1	1	1	1	1	1	1	1	0	1	1	1	1	0	0	0	0	1	1	0
ERR1374921	EuSCAPE_LU011	K. pneumoniae	0,0,158,8,6,0,2,0,0,0	45	0	0	0	0	1	1	0	0	0	0	1	1	1	1	1	1	1	1	1	1	1	1	1	1	1	1	1	1	1	1	1	1	1	0	1	1	1	1	0	0	0	0	1	1	0
ERR1374922	EuSCAPE_LU013	K. pneumoniae	0,0,226,0,0,0,0,0,0,0	427	0	0	0	0	1	1	0	0	0	0	1	1	1	1	1	1	1	1	1	1	1	1	1	1	1	1	1	1	1	1	1	1	1	0	1	1	1	1	0	0	0	0	0	0	0
ERR1374923	EuSCAPE_LU014	K. pneumoniae	0,0,158,8,6,0,2,0,0,0	45	0	0	0	0	1	1	0	0	0	0	1	1	1	1	1	1	1	1	1	1	1	1	1	1	1	1	1	1	1	1	1	1	1	0	1	1	1	1	0	0	0	0	1	1	0
ERR1374924	EuSCAPE_LU015	K. pneumoniae	0,0,131,1,24,0,0,0,0,0	35	0	0	0	0	1	1	0	0	0	0	1	1	1	1	1	1	1	1	1	1	1	1	1	1	1	1	1	1	1	1	1	1	1	0	1	1	1	1	0	0	0	0	1	1	0
ERR1374926	EuSCAPE_LU017	K. pneumoniae	0,0,106,0,0,1,1,0,0,0	395	0	0	0	0	0	0	0	0	0	0	1	1	1	1	1	1	1	1	1	1	1	1	1	1	1	1	1	1	1	1	1	1	1	0	1	1	1	1	0	0	0	0	0	0	0
ERR1374928	EuSCAPE_LU019	K. pneumoniae	0,0,109,33,2,0,0,0,0,0	37	0	0	0	0	1	1	0	0	0	0	1	1	1	1	1	1	1	1	1	1	1	1	1	1	1	1	1	1	1	1	1	1	1	0	1	1	1	1	0	0	0	0	1	1	0
ERR1374929	EuSCAPE_LU020	K. pneumoniae	0,0,226,0,0,0,0,0,0,0	427	0	0	0	0	1	1	0	0	0	0	1	1	1	1	1	1	1	1	1	1	1	1	1	1	1	1	1	1	1	1	1	1	1	0	1	1	1	1	0	0	0	0	0	0	0
ERR1374931	EuSCAPE_CY002	K. pneumoniae	0,0,98,0,9,0,0,0,0,0	13	0	0	0	0	0	0	0	0	0	0	1	1	1	1	1	1	1	1	1	1	1	1	1	1	1	1	1	1	1	1	1	1	1	0	1	1	1	1	0	0	0	0	0	0	0
ERR1374935	EuSCAPE_CY006	K. pneumoniae	0,0,0,0,2,0,0,39,0,0	15	0	0	0	0	1	1	0	0	0	0	1	1	1	1	1	1	1	1	1	1	1	1	1	1	1	1	1	1	1	1	1	1	1	0	1	1	1	1	0	0	0	0	1	1	0
ERR1374936	EuSCAPE_SC001	K. pneumoniae	0,0,105,6,0,0,16,0,0,0	258	0	0	0	0	1	1	0	0	0	0	1	1	1	1	1	1	1	1	1	1	1	1	1	1	1	1	1	1	1	1	1	1	1	0	1	1	1	1	0	0	0	0	0	0	0
ERR1374947	EuSCAPE_SC014	K. pneumoniae	0,0,219,0,4,0,0,0,0,0	502	0	0	0	0	1	1	0	0	0	0	1	1	1	1	1	1	1	1	1	1	1	1	1	1	1	1	1	1	1	1	1	1	1	0	1	1	1	1	0	0	0	0	1	1	0
ERR1374954	EuSCAPE_SC022	K. pneumoniae	0,0,160,0,2,0,0,0,0,0	873	0	0	0	0	1	1	0	0	0	0	1	1	1	1	1	1	1	1	1	1	1	1	1	1	1	1	1	1	1	1	1	1	1	0	1	1	1	1	0	0	0	0	1	1	0
ERR1374956	EuSCAPE_SC024	K. quasipneumoniae subsp. similipneumoniae	2,1,10,0,0,0,0,0,0,0	3869	0	0	0	0	1	1	0	0	0	0	1	1	1	1	1	1	1	1	1	1	1	1	1	1	1	1	1	1	1	1	1	1	1	0	0	0	0	0	0	0	0	0	0	0	0
ERR1374960	EuSCAPE_SC030	K. pneumoniae	0,0,126,0,0,0,0,2,0,0	1	0	0	0	0	1	1	0	0	0	0	1	1	1	1	1	1	1	1	1	1	1	1	1	1	1	1	1	1	1	1	1	1	1	0	1	1	1	1	0	0	0	0	1	1	0
ERR1374963	EuSCAPE_SC033	K. pneumoniae	0,0,299,1,0,0,0,0,*,*	2279	0	0	0	0	1	1	0	0	0	0	1	1	1	1	1	1	1	1	1	1	1	1	1	1	1	1	1	1	1	1	1	1	1	0	1	1	1	1	0	0	0	0	1	1	0
ERR1374975	EuSCAPE_SI001	K. pneumoniae	0,0,84,0,8,3,0,1,0,0	101	0	0	0	0	1	1	0	0	0	0	1	1	1	1	1	1	1	1	1	1	1	1	1	1	1	1	1	1	1	1	1	1	1	0	1	1	1	1	0	0	0	0	0	0	0
ERR1374976	EuSCAPE_SI002	K. pneumoniae	0,0,84,0,8,0,0,4,0,0	101	0	0	0	0	1	1	0	0	0	0	1	1	1	1	1	1	1	1	1	1	1	1	1	1	1	1	1	1	1	1	1	1	1	0	1	1	1	1	0	0	0	0	0	0	0
ERR1374978	EuSCAPE_SI004	K. pneumoniae	0,0,105,1,1,1,0,9,0,0	258	0	0	0	0	1	1	0	0	0	0	1	1	1	1	1	1	1	1	1	1	1	1	1	1	1	1	1	1	1	1	1	1	1	0	1	1	1	1	0	0	0	0	0	0	0
ERR1374979	EuSCAPE_SI005	K. variicola subsp. variicola	1,0,112,0,0,0,0,0,0,0	3936	0	0	0	0	1	1	0	0	0	0	1	1	1	1	1	1	1	1	1	1	1	1	1	1	1	1	1	1	1	1	1	1	1	0	0	0	0	0	0	0	0	0	0	0	0
ERR1374980	EuSCAPE_SI006	K. pneumoniae	0,0,129,0,1,0,0,0,0,0	5	0	0	0	0	1	1	0	0	0	0	1	1	1	1	1	1	1	1	1	1	1	1	1	1	1	1	1	1	1	1	1	1	1	0	1	1	1	1	0	0	0	0	1	1	0
ERR1374983	EuSCAPE_SI009	K. pneumoniae	0,0,178,4,0,0,0,0,0,0	461	0	0	0	0	1	1	0	0	0	0	1	1	1	1	1	1	1	1	1	1	1	1	1	1	1	1	1	1	1	1	1	1	1	0	1	1	1	1	0	0	0	0	1	1	0
ERR1374988	EuSCAPE_SI014	K. pneumoniae	0,0,105,4,0,0,0,0,0,0	258	0	0	0	0	1	1	0	0	0	0	1	1	1	1	1	1	1	1	1	1	1	1	1	1	1	1	1	1	1	1	1	1	1	0	1	1	1	1	0	0	0	0	0	0	0
ERR1374989	EuSCAPE_SI015	K. pneumoniae	0,0,402,0,2,0,0,0,0,0	247	0	0	0	0	1	1	0	0	0	0	1	1	1	1	1	1	1	1	1	1	1	1	1	1	1	1	1	1	1	1	1	1	1	0	1	1	1	1	0	0	0	0	0	0	0
ERR1374993	EuSCAPE_SI020	K. pneumoniae	0,0,369,0,0,0,0,15,0,0	307	0	0	0	0	1	1	0	0	0	0	1	1	1	1	1	1	1	1	1	1	1	1	1	1	1	1	1	1	1	1	1	1	1	0	1	1	1	1	0	0	0	0	1	1	0
ERR1374994	EuSCAPE_SI021	K. pneumoniae	0,0,131,1,28,0,0,0,0,0	35	0	0	0	0	1	1	0	0	0	0	1	1	1	1	1	1	1	1	1	1	1	1	1	1	1	1	1	1	1	1	1	1	1	0	1	1	1	1	0	0	0	0	1	1	0
ERR1374995	EuSCAPE_SI022	K. pneumoniae	0,0,92,0,1,0,0,0,0,0	343	0	0	0	0	1	1	0	0	0	0	1	1	1	1	1	1	1	1	1	1	1	1	1	1	1	1	1	1	1	1	1	1	1	0	1	1	1	1	0	0	0	0	1	1	0
ERR1374997	EuSCAPE_SI024	K. variicola subsp. variicola	1,0,39,0,0,0,0,0,0,0	3937	0	0	0	0	1	1	0	0	0	0	1	1	1	1	1	1	1	1	1	1	1	1	1	1	1	1	1	1	1	1	1	1	1	0	0	0	0	0	0	0	0	0	0	0	0
ERR1374998	EuSCAPE_SI025	K. pneumoniae	0,0,84,0,8,0,0,4,3,0	101	0	0	0	0	1	1	0	0	0	0	1	1	1	1	1	1	1	1	1	1	1	1	1	1	1	1	1	1	1	1	1	1	1	0	1	1	1	1	0	0	0	0	0	0	0
ERR1375002	EuSCAPE_UK084	K. pneumoniae	0,0,178,5,0,0,0,0,0,0	461	0	0	0	0	1	1	0	0	0	0	1	1	1	1	1	1	1	1	1	1	1	1	1	1	1	1	1	1	1	1	1	1	1	0	1	1	1	1	0	0	0	0	1	1	0
ERR1375004	EuSCAPE_UK086	K. pneumoniae	0,0,160,0,1,0,0,0,0,0	873	0	0	0	0	1	1	0	0	0	0	1	1	1	1	1	1	1	1	1	1	1	1	1	1	1	1	1	1	1	1	1	1	1	0	1	1	1	1	0	0	0	0	1	1	0
ERR1375007	EuSCAPE_UK089	K. variicola subsp. variicola	1,0,121,0,0,0,0,0,0,0	10012	0	0	0	0	1	1	0	0	0	0	1	1	1	1	1	1	1	1	1	1	1	1	1	1	1	1	1	1	1	1	1	1	1	0	1	1	1	1	0	0	0	0	1	1	0
ERR1375008	EuSCAPE_UK090	K. pneumoniae	0,0,288,0,1,0,0,0,0,0	1593	0	0	0	0	1	1	0	0	0	0	1	1	1	1	1	1	1	1	1	1	1	1	1	1	1	1	1	1	1	1	1	1	1	0	1	1	1	1	0	0	0	0	1	1	0
ERR1375016	EuSCAPE_UK099	K. pneumoniae	0,0,98,2,2,0,0,0,0,0	13	0	0	0	0	0	0	0	0	0	0	1	1	1	1	1	1	1	1	1	1	1	1	1	1	1	1	1	1	1	1	1	1	1	0	1	1	1	1	0	0	0	0	0	0	0
ERR1375017	EuSCAPE_UK101	K. pneumoniae	0,0,218,0,2,0,0,0,0,0	678	0	0	0	0	1	1	0	0	0	0	1	1	1	1	1	1	1	1	1	1	1	1	1	1	1	1	1	1	1	1	1	1	1	0	1	1	1	1	0	0	0	0	1	1	0
ERR1375020	EuSCAPE_UK104	K. pneumoniae	0,0,374,0,9,0,0,0,0,0	405	0	0	0	0	1	1	0	0	0	0	1	1	1	1	1	1	1	1	1	1	1	1	1	1	1	1	1	1	1	1	1	1	1	0	1	1	1	1	0	0	0	0	0	0	0
ERR1375021	EuSCAPE_UK105	K. pneumoniae	0,0,397,1,0,0,0,0,0,0	3682	0	0	0	0	1	1	0	0	0	0	1	1	1	1	1	1	1	1	1	1	1	1	1	1	1	1	1	1	1	1	1	1	1	0	1	1	1	1	0	0	0	0	0	0	0
ERR1375022	EuSCAPE_UK106	K. pneumoniae	0,0,43,0,0,0,0,0,0,0	922	0	0	0	0	1	1	0	0	0	0	1	1	1	1	1	1	1	1	1	1	1	1	1	1	1	1	1	1	1	1	1	1	1	0	1	1	1	1	0	0	0	0	1	1	0
ERR1375023	EuSCAPE_UK107	K. variicola subsp. variicola	1,0,68,0,1,0,0,0,0,0	1478	0	0	0	0	1	1	0	0	0	0	1	1	1	1	1	1	1	1	1	1	1	1	1	1	1	1	1	1	1	1	1	1	1	0	0	0	0	0	0	0	0	0	0	0	0
ERR1375031	EuSCAPE_UK115	K. pneumoniae	0,0,22,12,12,0,1,0,0,0	17	0	0	0	0	1	1	0	0	0	0	1	1	1	1	1	1	1	1	1	1	1	1	1	1	1	1	1	1	1	1	1	1	1	0	1	1	1	1	0	0	0	0	1	1	0
ERR1375035	EuSCAPE_UK119	K. pneumoniae	0,0,158,8,0,0,20,0,0,0	45	0	0	0	0	1	1	0	0	0	0	1	1	1	1	1	1	1	1	1	1	1	1	1	1	1	1	1	1	1	1	1	1	1	0	1	1	1	1	0	0	0	0	1	1	0
ERR1375037	EuSCAPE_UK121	K. pneumoniae	0,0,109,23,2,0,4,0,0,0	37	0	0	0	0	1	1	0	0	0	0	1	1	1	1	1	1	1	1	1	1	1	1	1	1	1	1	1	1	1	1	1	1	1	0	1	1	1	1	0	0	0	0	1	1	0
ERR1375039	EuSCAPE_UK123	K. pneumoniae	0,0,76,0,0,0,0,0,0,0	968	0	0	0	0	1	1	0	0	0	0	1	1	1	1	1	1	1	1	1	1	1	1	1	1	1	1	1	1	1	1	1	1	1	0	1	1	1	1	0	0	0	0	1	1	0
ERR1375040	EuSCAPE_UK124	K. variicola subsp. variicola	1,0,91,0,0,0,0,0,0,0	3531	0	0	0	0	1	1	0	0	0	0	1	1	1	1	1	1	1	1	1	1	1	1	1	1	1	1	1	1	1	1	1	1	1	0	1	1	1	1	0	0	0	0	1	1	0
ERR1375043	EuSCAPE_UK127	K. pneumoniae	0,0,388,0,2,0,0,0,0,0	25	0	0	0	0	1	1	0	0	0	0	1	1	1	1	1	1	1	1	1	1	1	1	1	1	1	1	1	1	1	1	1	1	1	0	1	1	1	1	0	0	0	0	1	1	0
ERR1415458	EuSCAPE_UK136	K. pneumoniae	0,0,22,25,0,0,0,0,0,0	17	0	0	0	0	1	1	0	0	0	0	1	1	1	1	1	1	1	1	1	1	1	1	1	1	1	1	1	1	1	1	1	1	1	0	1	1	1	1	0	0	0	0	1	1	0
ERR1415459	EuSCAPE_UK137	K. pneumoniae	0,0,388,0,0,0,0,0,1,0	25	0	0	0	0	1	1	0	0	0	0	1	1	1	1	1	1	1	1	1	1	1	1	1	1	1	1	1	1	1	1	1	1	1	0	1	1	1	1	0	0	0	0	1	1	0
ERR1415460	EuSCAPE_RO001	K. pneumoniae	0,0,22,27,0,0,15,0,0,0	17	0	0	0	0	1	1	0	0	0	0	1	1	1	1	1	1	1	1	1	1	1	1	1	1	1	1	1	1	1	1	1	1	1	0	1	1	1	1	0	0	0	0	1	1	0
ERR1415463	EuSCAPE_RO004	K. pneumoniae	0,0,84,0,8,0,0,24,0,0	101	0	0	0	0	1	1	0	0	0	0	1	1	1	1	1	1	1	1	1	1	1	1	1	1	1	1	1	1	1	1	1	1	1	0	1	1	1	1	0	0	0	0	0	0	0
ERR1415464	EuSCAPE_RO005	K. pneumoniae	0,0,197,0,6,0,3,0,0,0	147	0	0	0	0	1	1	0	0	0	0	1	1	1	1	1	1	1	1	1	1	1	1	1	1	1	1	1	1	1	1	1	1	1	0	1	1	1	1	0	0	0	0	1	1	0
ERR1415466	EuSCAPE_RO007	K. pneumoniae	0,0,105,0,9,0,0,17,0,0	258	0	0	0	0	1	1	0	0	0	0	1	1	1	1	1	1	1	1	1	1	1	1	1	1	1	1	1	1	1	1	1	1	1	0	1	1	1	1	0	0	0	0	0	0	0
ERR1415467	EuSCAPE_RO008	K. pneumoniae	0,0,62,0,1,0,0,0,0,0	1015	0	0	0	0	1	1	0	0	0	0	1	1	1	1	1	1	1	1	1	1	1	1	1	1	1	1	1	1	1	1	1	1	1	0	1	1	1	1	0	0	0	0	1	1	0
ERR1415470	EuSCAPE_RO012	K. pneumoniae	0,0,84,0,8,0,5,0,0,0	101	0	0	0	0	1	1	0	0	0	0	1	1	1	1	1	1	1	1	1	1	1	1	1	1	1	1	1	1	1	1	1	1	1	0	1	1	1	1	0	0	0	0	0	0	0
ERR1415471	EuSCAPE_RO013	K. pneumoniae	0,0,192,0,0,0,0,0,0,0	1408	0	0	0	0	1	1	0	0	0	0	1	1	1	1	1	1	1	1	1	1	1	1	1	1	1	1	1	1	1	1	1	1	1	0	1	1	1	1	0	0	0	0	1	1	0
ERR1415473	EuSCAPE_RO015	K. pneumoniae	0,0,84,0,8,0,0,23,0,0	101	0	0	0	0	1	1	0	0	0	0	1	1	1	1	1	1	1	1	1	1	1	1	1	1	1	1	1	1	1	1	1	1	1	0	1	1	1	1	0	0	0	0	0	0	0
ERR1415475	EuSCAPE_RO017	K. pneumoniae	0,0,109,32,0,0,0,0,0,0	37	0	0	0	0	1	1	0	0	0	0	1	1	1	1	1	1	1	1	1	1	1	1	1	1	1	1	1	1	1	1	1	1	1	0	1	1	1	1	0	0	0	0	1	1	0
ERR1415476	EuSCAPE_RO018	K. pneumoniae	0,0,0,0,2,0,7,2,0,0	15	0	0	0	0	1	1	0	0	0	0	1	1	1	1	1	1	1	1	1	1	1	1	1	1	1	1	1	1	1	1	1	1	1	0	1	1	1	1	0	0	0	0	1	1	0
ERR1415479	EuSCAPE_RO021	K. pneumoniae	0,0,109,23,2,0,1,0,0,0	37	0	0	0	0	1	1	0	0	0	0	1	1	1	1	1	1	1	1	1	1	1	1	1	1	1	1	1	1	1	1	1	1	1	0	1	1	1	1	0	0	0	0	1	1	0
ERR1415481	EuSCAPE_RO023	K. pneumoniae	0,0,84,0,8,0,0,23,4,0	101	0	0	0	0	1	1	0	0	0	0	1	1	1	1	1	1	1	1	1	1	1	1	1	1	1	1	1	1	1	1	1	1	1	0	1	1	1	1	0	0	0	0	0	0	0
ERR1415482	EuSCAPE_RO024	K. pneumoniae	0,0,197,0,6,0,3,0,0,0	147	0	0	0	0	1	1	0	0	0	0	1	1	1	1	1	1	1	1	1	1	1	1	1	1	1	1	1	1	1	1	1	1	1	0	1	1	1	1	0	0	0	0	1	1	0
ERR1415486	EuSCAPE_RO028	K. pneumoniae	0,0,197,0,6,0,2,0,0,0	147	0	0	0	0	1	1	0	0	0	0	1	1	1	1	1	1	1	1	1	1	1	1	1	1	1	1	1	1	1	1	1	1	1	0	1	1	1	1	0	0	0	0	1	1	0
ERR1415487	EuSCAPE_RO029	K. pneumoniae	0,0,84,0,8,0,0,23,4,0	101	0	0	0	0	1	1	0	0	0	0	1	1	1	1	1	1	1	1	1	1	1	1	1	1	1	1	1	1	1	1	1	1	1	0	1	1	1	1	0	0	0	0	0	0	0
ERR1415488	EuSCAPE_RO030	K. pneumoniae	0,0,410,0,1,0,0,0,0,0	505	0	0	0	0	1	1	0	0	0	0	1	1	1	1	1	1	1	1	1	1	1	1	1	1	1	1	1	1	1	1	1	1	1	0	1	1	1	1	0	0	0	0	0	0	0
ERR1415489	EuSCAPE_RO031	K. pneumoniae	0,0,22,24,3,0,5,0,0,0	17	0	0	0	0	1	1	0	0	0	0	1	1	1	1	1	1	1	1	1	1	1	1	1	1	1	1	1	1	1	1	1	1	1	0	1	1	1	1	0	0	0	0	1	1	0
ERR1415490	EuSCAPE_RO032	K. pneumoniae	0,0,0,0,2,0,0,5,0,0	15	0	0	0	0	1	1	0	0	0	0	1	1	1	1	1	1	1	1	1	1	1	1	1	1	1	1	1	1	1	1	1	1	1	0	1	1	1	1	0	0	0	0	1	1	0
ERR1415492	EuSCAPE_RO034	K. pneumoniae	0,0,131,0,0,0,0,0,0,0	35	0	0	0	0	1	1	0	0	0	0	1	1	1	1	1	1	1	1	1	1	1	1	1	1	1	1	1	1	1	1	1	1	1	0	1	1	1	1	0	0	0	0	1	1	0
ERR1415497	EuSCAPE_RO039	K. pneumoniae	0,0,197,0,6,0,2,2,0,0	147	0	0	0	0	1	1	0	0	0	0	1	1	1	1	1	1	1	1	1	1	1	1	1	1	1	1	1	1	1	1	1	1	1	0	1	1	1	1	0	0	0	0	1	1	0
ERR1415499	EuSCAPE_RO041	K. pneumoniae	0,0,197,0,4,14,0,0,0,0	147	0	0	0	0	1	1	0	0	0	0	1	1	1	1	1	1	1	1	1	1	1	1	1	1	1	1	1	1	1	1	1	1	1	0	1	1	1	1	0	0	0	0	1	1	0
ERR1415515	EuSCAPE_UK002	K. pneumoniae	0,0,288,0,1,0,0,0,1,0	1593	0	0	0	0	1	1	0	0	0	0	1	1	1	1	1	1	1	1	1	1	1	1	1	1	1	1	1	1	1	1	1	1	1	0	1	1	1	1	0	0	0	0	1	1	0
ERR1415518	EuSCAPE_UK007	K. pneumoniae	0,0,262,0,0,0,0,0,0,0	73	0	0	0	0	1	1	0	0	0	0	1	1	1	1	1	1	1	1	1	1	1	1	1	1	1	1	1	1	1	1	1	1	1	0	1	1	1	1	0	0	0	0	1	1	0
ERR1415522	EuSCAPE_UK011	K. pneumoniae	0,0,122,0,10,0,0,0,0,0	661	0	0	0	0	1	1	0	0	0	0	1	1	1	1	1	1	1	1	1	1	1	1	1	1	1	1	1	1	1	1	1	1	1	0	1	1	1	1	0	0	0	0	0	0	0
ERR1415524	EuSCAPE_UK013	K. pneumoniae	0,0,174,0,0,0,0,0,0,0	2333	0	0	0	0	1	1	0	0	0	0	1	1	1	1	1	1	1	1	1	1	1	1	1	1	1	1	1	1	1	1	1	1	1	0	1	1	1	1	0	0	0	0	0	0	0
ERR1415529	EuSCAPE_UK019	K. pneumoniae	0,0,388,1,5,0,0,0,0,0	25	0	0	0	0	1	1	0	0	0	0	1	1	1	1	1	1	1	1	1	1	1	1	1	1	1	1	1	1	1	1	1	1	1	0	1	1	1	1	0	0	0	0	1	1	0
ERR1415533	EuSCAPE_UK023	K. pneumoniae	0,0,98,0,0,0,0,0,0,0	13	0	0	0	0	0	0	0	0	0	0	1	1	1	1	1	1	1	1	1	1	1	1	1	1	1	1	1	1	1	1	1	1	1	0	1	1	1	1	0	0	0	0	0	0	0
ERR1415535	EuSCAPE_UK025	K. pneumoniae	0,0,105,6,0,0,0,5,1,0	258	0	0	0	0	1	1	0	0	0	0	1	1	1	1	1	1	1	1	1	1	1	1	1	1	1	1	1	1	1	1	1	1	1	0	1	1	1	1	0	0	0	0	0	0	0
ERR1415538	EuSCAPE_UK028	K. pneumoniae	0,0,22,24,3,1,0,0,0,0	17	0	0	0	0	1	1	0	0	0	0	1	1	1	1	1	1	1	1	1	1	1	1	1	1	1	1	1	1	1	1	1	1	1	0	1	1	1	1	0	0	0	0	1	1	0
ERR1415539	EuSCAPE_UK029	K. pneumoniae	0,0,178,0,0,0,0,0,0,0	461	0	0	0	0	1	1	0	0	0	0	1	1	1	1	1	1	1	1	1	1	1	1	1	1	1	1	1	1	1	1	1	1	1	0	1	1	1	1	0	0	0	0	1	1	0
ERR1415540	EuSCAPE_UK030	K. pneumoniae	0,0,105,6,0,0,0,5,9,0	258	0	0	0	0	1	1	0	0	0	0	1	1	1	1	1	1	1	1	1	1	1	1	1	1	1	1	1	1	1	1	1	1	1	0	1	1	1	1	0	0	0	0	0	0	0
ERR1415542	EuSCAPE_UK032	K. pneumoniae	0,0,122,0,10,0,0,0,1,0	661	0	0	0	0	1	1	0	0	0	0	1	1	1	1	1	1	1	1	1	1	1	1	1	1	1	1	1	1	1	1	1	1	1	0	1	1	1	1	0	0	0	0	0	0	0
ERR1415548	EuSCAPE_UK040	K. pneumoniae	0,0,158,2,0,0,0,0,0,0	45	0	0	0	0	1	1	0	0	0	0	1	1	1	1	1	1	1	1	1	1	1	1	1	1	1	1	1	1	1	1	1	1	1	0	1	1	1	1	0	0	0	0	1	1	0
ERR1415549	EuSCAPE_UK041	K. pneumoniae	0,0,105,11,0,0,0,9,0,0	258	0	0	0	0	1	1	0	0	0	0	1	1	1	1	1	1	1	1	1	1	1	1	1	1	1	1	1	1	1	1	1	1	1	0	1	1	1	1	0	0	0	0	0	0	0
ERR1415552	EuSCAPE_UK044	K. pneumoniae	0,0,1,1,21,0,0,0,0,0	14	0	0	0	0	1	1	0	0	0	0	1	1	1	1	1	1	1	1	1	1	1	1	1	1	1	1	1	1	1	1	1	1	1	0	1	1	1	1	0	0	0	0	1	1	0
ERR1415554	EuSCAPE_UK047	K. pneumoniae	0,0,105,6,0,0,0,50,0,0	258	0	0	0	0	1	1	0	0	0	0	1	1	1	1	1	1	1	1	1	1	1	1	1	1	1	1	1	1	1	1	1	1	1	0	1	1	1	1	0	0	0	0	0	0	0
ERR1415555	EuSCAPE_UK048	K. pneumoniae	0,0,105,6,0,0,17,115,1,0	258	0	0	0	0	1	1	0	0	0	0	1	1	1	1	1	1	1	1	1	1	1	1	1	1	1	1	1	1	1	1	1	1	1	0	1	1	1	1	0	0	0	0	0	0	0
ERR1415556	EuSCAPE_UK049	K. pneumoniae	0,0,131,1,10,0,0,0,0,0	35	0	0	0	0	1	1	0	0	0	0	1	1	1	1	1	1	1	1	1	1	1	1	1	1	1	1	1	1	1	1	1	1	1	0	1	1	1	1	0	0	0	0	1	1	0
ERR1415562	EuSCAPE_UK055	K. pneumoniae	0,0,137,6,1,0,0,0,0,0	29	0	0	0	0	1	1	0	0	0	0	1	1	1	1	1	1	1	1	1	1	1	1	1	1	1	1	1	1	1	1	1	1	1	0	1	1	1	1	0	0	0	0	1	1	0
ERR1415564	EuSCAPE_UK057	K. pneumoniae	0,0,105,6,0,0,17,104,0,0	258	0	0	0	0	1	1	0	0	0	0	1	1	1	1	1	1	1	1	1	1	1	1	1	1	1	1	1	1	1	1	1	1	1	0	1	1	1	1	0	0	0	0	0	0	0
ERR1415565	EuSCAPE_UK058	K. pneumoniae	0,0,105,0,11,0,14,0,0,0	258	0	0	0	0	1	1	0	0	0	0	1	1	1	1	1	1	1	1	1	1	1	1	1	1	1	1	1	1	1	1	1	1	1	0	1	1	1	1	0	0	0	0	0	0	0
ERR1415569	EuSCAPE_UK062	K. pneumoniae	0,0,173,0,0,0,0,0,0,0	915	0	0	0	0	1	1	0	0	0	0	1	1	1	1	1	1	1	1	1	1	1	1	1	1	1	1	1	1	1	1	1	1	1	0	1	1	1	1	0	0	0	0	0	0	0
ERR1415570	EuSCAPE_UK063	K. pneumoniae	0,0,173,0,0,0,0,0,0,0	915	0	0	0	0	1	1	0	0	0	0	1	1	1	1	1	1	1	1	1	1	1	1	1	1	1	1	1	1	1	1	1	1	1	0	1	1	1	1	0	0	0	0	0	0	0
ERR1415571	EuSCAPE_UK065	K. pneumoniae	0,0,1,1,17,0,2,1,0,0	14	0	0	0	0	1	1	0	0	0	0	1	1	1	1	1	1	1	1	1	1	1	1	1	1	1	1	1	1	1	1	1	1	1	0	1	1	1	1	0	0	0	0	1	1	0
ERR1415573	EuSCAPE_UK067	K. pneumoniae	0,0,173,0,2,0,0,0,0,0	915	0	0	0	0	1	1	0	0	0	0	1	1	1	1	1	1	1	1	1	1	1	1	1	1	1	1	1	1	1	1	1	1	1	0	1	1	1	1	0	0	0	0	0	0	0
ERR1415574	EuSCAPE_UK069	K. pneumoniae	0,0,131,1,18,0,0,0,0,0	35	0	0	0	0	1	1	0	0	0	0	1	1	1	1	1	1	1	1	1	1	1	1	1	1	1	1	1	1	1	1	1	1	1	0	1	1	1	1	0	0	0	0	1	1	0
ERR1415578	EuSCAPE_UK079	K. pneumoniae	0,0,80,0,2,0,0,1,0,0	107	0	0	0	0	1	1	0	0	0	0	1	1	1	1	1	1	1	1	1	1	1	1	1	1	1	1	1	1	1	1	1	1	1	0	1	1	1	1	0	0	0	0	1	1	0
ERR1415580	EuSCAPE_UK081	K. pneumoniae	0,0,369,0,0,0,0,0,1,1	307	0	0	0	0	1	1	0	0	0	0	1	1	1	1	1	1	1	1	1	1	1	1	1	1	1	1	1	1	1	1	1	1	1	0	1	1	1	1	0	0	0	0	1	1	0
ERR1415582	EuSCAPE_RO043	K. pneumoniae	0,0,109,22,0,0,0,0,0,0	37	0	0	0	0	1	1	0	0	0	0	1	1	1	1	1	1	1	1	1	1	1	1	1	1	1	1	1	1	1	1	1	1	1	0	1	1	1	1	0	0	0	0	1	1	0
ERR1415583	EuSCAPE_RO044	K. pneumoniae	0,0,22,27,0,0,0,3,0,0	17	0	0	0	0	1	1	0	0	0	0	1	1	1	1	1	1	1	1	1	1	1	1	1	1	1	1	1	1	1	1	1	1	1	0	1	1	1	1	0	0	0	0	1	1	0
ERR1415584	EuSCAPE_RO045	K. pneumoniae	0,0,0,0,2,0,27,0,0,0	15	0	0	0	0	1	1	0	0	0	0	1	1	1	1	1	1	1	1	1	1	1	1	1	1	1	1	1	1	1	1	1	1	1	0	1	1	1	1	0	0	0	0	1	1	0
ERR1415585	EuSCAPE_RO046	K. pneumoniae	0,0,105,0,3,0,1,0,0,0	258	0	0	0	0	1	1	0	0	0	0	1	1	1	1	1	1	1	1	1	1	1	1	1	1	1	1	1	1	1	1	1	1	1	0	1	1	1	1	0	0	0	0	0	0	0
ERR1415586	EuSCAPE_RO047	K. pneumoniae	0,0,197,0,6,3,0,0,0,0	147	0	0	0	0	1	1	0	0	0	0	1	1	1	1	1	1	1	1	1	1	1	1	1	1	1	1	1	1	1	1	1	1	1	0	1	1	1	1	0	0	0	0	1	1	0
ERR1415587	EuSCAPE_RO048	K. pneumoniae	0,0,22,27,0,0,6,0,0,0	17	0	0	0	0	1	1	0	0	0	0	1	1	1	1	1	1	1	1	1	1	1	1	1	1	1	1	1	1	1	1	1	1	1	0	1	1	1	1	0	0	0	0	1	1	0
ERR1415588	EuSCAPE_RO049	K. pneumoniae	0,0,0,0,8,0,1,0,0,0	15	0	0	0	0	1	1	0	0	0	0	1	1	1	1	1	1	1	1	1	1	1	1	1	1	1	1	1	1	1	1	1	1	1	0	1	1	1	1	0	0	0	0	1	1	0
ERR1415590	EuSCAPE_RO051	K. pneumoniae	0,0,0,0,2,0,7,0,1,0	15	0	0	0	0	1	1	0	0	0	0	1	1	1	1	1	1	1	1	1	1	1	1	1	1	1	1	1	1	1	1	1	1	1	0	1	1	1	1	0	0	0	0	1	1	0
ERR1415592	EuSCAPE_RO054	K. pneumoniae	0,0,105,0,3,0,1,0,0,0	258	0	0	0	0	1	1	0	0	0	0	1	1	1	1	1	1	1	1	1	1	1	1	1	1	1	1	1	1	1	1	1	1	1	0	1	1	1	1	0	0	0	0	0	0	0
ERR1415593	EuSCAPE_RO055	K. pneumoniae	0,0,369,0,0,0,0,32,2,0	307	0	0	0	0	1	1	0	0	0	0	1	1	1	1	1	1	1	1	1	1	1	1	1	1	1	1	1	1	1	1	1	1	1	0	1	1	1	1	0	0	0	0	1	1	0
ERR1415594	EuSCAPE_RO056	K. pneumoniae	0,0,84,0,8,0,0,23,4,0	101	0	0	0	0	1	1	0	0	0	0	1	1	1	1	1	1	1	1	1	1	1	1	1	1	1	1	1	1	1	1	1	1	1	0	1	1	1	1	0	0	0	0	0	0	0
ERR1415599	EuSCAPE_RO061	K. pneumoniae	0,0,84,0,8,0,0,24,0,0	101	0	0	0	0	1	1	0	0	0	0	1	1	1	1	1	1	1	1	1	1	1	1	1	1	1	1	1	1	1	1	1	1	1	0	1	1	1	1	0	0	0	0	0	0	0
ERR1415600	EuSCAPE_RO062	K. pneumoniae	0,0,125,0,0,0,0,4,0,0	525	0	0	0	0	1	1	0	0	0	0	1	1	1	1	1	1	1	1	1	1	1	1	1	1	1	1	1	1	1	1	1	1	1	0	1	1	1	1	0	0	0	0	1	1	0
ERR1415601	EuSCAPE_RO063	K. variicola subsp. variicola	1,0,38,0,0,0,0,0,0,0	1469	0	0	0	0	1	1	0	0	0	0	1	1	1	1	1	1	1	1	1	1	1	1	1	1	1	1	1	1	1	1	1	1	1	0	0	0	0	0	0	0	0	0	0	0	0
ERR1415602	EuSCAPE_RO064	K. pneumoniae	0,0,0,0,2,0,27,1,0,*	15	0	0	0	0	1	1	0	0	0	0	1	1	1	1	1	1	1	1	1	1	1	1	1	1	1	1	1	1	1	1	1	1	1	0	1	1	1	1	0	0	0	0	1	1	0
ERR1415603	EuSCAPE_RO065	K. pneumoniae	0,0,0,0,2,0,27,1,0,0	15	0	0	0	0	1	1	0	0	0	0	1	1	1	1	1	1	1	1	1	1	1	1	1	1	1	1	1	1	1	1	1	1	1	0	1	1	1	1	0	0	0	0	1	1	0
ERR1415604	EuSCAPE_RO066	K. pneumoniae	0,0,369,0,0,0,0,32,0,0	307	0	0	0	0	1	1	0	0	0	0	1	1	1	1	1	1	1	1	1	1	1	1	1	1	1	1	1	1	1	1	1	1	1	0	1	1	1	1	0	0	0	0	1	1	0
ERR1415605	EuSCAPE_RO067	K. pneumoniae	0,0,84,0,8,0,0,23,0,0	101	0	0	0	0	1	1	0	0	0	0	1	1	1	1	1	1	1	1	1	1	1	1	1	1	1	1	1	1	1	1	1	1	1	0	1	1	1	1	0	0	0	0	0	0	0
ERR1415607	EuSCAPE_RO069	K. pneumoniae	0,0,0,0,2,0,7,2,0,0	15	0	0	0	0	1	1	0	0	0	0	1	1	1	1	1	1	1	1	1	1	1	1	1	1	1	1	1	1	1	1	1	1	1	0	1	1	1	1	0	0	0	0	1	1	0
ERR1415608	EuSCAPE_RO070	K. pneumoniae	0,0,0,0,2,0,0,21,*,*	15	0	0	0	0	1	1	0	0	0	0	1	1	1	1	1	1	1	1	1	1	1	1	1	1	1	1	1	1	1	1	1	1	1	0	1	1	1	1	0	0	0	0	1	1	0
ERR1415610	EuSCAPE_RO072	K. pneumoniae	0,0,372,0,0,0,0,0,0,0	1527	0	0	0	0	1	1	0	0	0	0	1	1	1	1	1	1	1	1	1	1	1	1	1	1	1	1	1	1	1	1	1	1	1	0	1	1	1	1	0	0	0	0	1	1	0
ERR1415611	EuSCAPE_RO073	K. pneumoniae	0,0,105,0,3,0,1,0,0,0	258	0	0	0	0	1	1	0	0	0	0	1	1	1	1	1	1	1	1	1	1	1	1	1	1	1	1	1	1	1	1	1	1	1	0	1	1	1	1	0	0	0	0	0	0	0
ERR1415612	EuSCAPE_RO074	K. pneumoniae	0,0,22,24,3,0,5,0,0,0	17	0	0	0	0	1	1	0	0	0	0	1	1	1	1	1	1	1	1	1	1	1	1	1	1	1	1	1	1	1	1	1	1	1	0	1	1	1	1	0	0	0	0	1	1	0
ERR1415613	EuSCAPE_RO075	K. pneumoniae	0,0,347,0,0,0,0,0,0,0	1436	0	0	0	0	1	1	0	0	0	0	1	1	1	1	1	1	1	1	1	1	1	1	1	1	1	1	1	1	1	1	1	1	1	0	1	1	1	1	0	0	0	0	1	1	0
ERR1415614	EuSCAPE_RO076	K. pneumoniae	0,0,197,0,6,0,2,1,0,0	147	0	0	0	0	1	1	0	0	0	0	1	1	1	1	1	1	1	1	1	1	1	1	1	1	1	1	1	1	1	1	1	1	1	0	1	1	1	1	0	0	0	0	1	1	0
ERR1415615	EuSCAPE_RO077	K. pneumoniae	0,0,0,0,2,13,0,0,0,0	15	0	0	0	0	1	1	0	0	0	0	1	1	1	1	1	1	1	1	1	1	1	1	1	1	1	1	1	1	1	1	1	1	1	0	1	1	1	1	0	0	0	0	1	1	0
ERR1415616	EuSCAPE_RO078	K. pneumoniae	0,0,0,0,2,0,7,2,0,0	15	0	0	0	0	1	1	0	0	0	0	1	1	1	1	1	1	1	1	1	1	1	1	1	1	1	1	1	1	1	1	1	1	1	0	1	1	1	1	0	0	0	0	1	1	0
ERR1415617	EuSCAPE_RO079	K. pneumoniae	0,0,105,15,0,0,0,0,0,0	258	0	0	0	0	1	1	0	0	0	0	1	1	1	1	1	1	1	1	1	1	1	1	1	1	1	1	1	1	1	1	1	1	1	0	1	1	1	1	0	0	0	0	0	0	0
ERR1415618	EuSCAPE_RO080	K. pneumoniae	0,0,0,0,2,0,7,1,0,0	15	0	0	0	0	1	1	0	0	0	0	1	1	1	1	1	1	1	1	1	1	1	1	1	1	1	1	1	1	1	1	1	1	1	0	1	1	1	1	0	0	0	0	1	1	0
ERR1415619	EuSCAPE_RO081	K. pneumoniae	0,0,197,0,4,0,0,1,0,0	147	0	0	0	0	1	1	0	0	0	0	1	1	1	1	1	1	1	1	1	1	1	1	1	1	1	1	1	1	1	1	1	1	1	0	1	1	1	1	0	0	0	0	1	1	0
ERR1415622	EuSCAPE_RO084	K. pneumoniae	0,0,84,0,8,0,0,23,7,0	101	0	0	0	0	1	1	0	0	0	0	1	1	1	1	1	1	1	1	1	1	1	1	1	1	1	1	1	1	1	1	1	1	1	0	1	1	1	1	0	0	0	0	0	0	0
ERR1415623	EuSCAPE_RO085	K. pneumoniae	0,0,388,1,7,0,0,0,0,0	25	0	0	0	0	1	1	0	0	0	0	1	1	1	1	1	1	1	1	1	1	1	1	1	1	1	1	1	1	1	1	1	1	1	0	1	1	1	1	0	0	0	0	1	1	0
ERR1415624	EuSCAPE_RO086	K. pneumoniae	0,0,87,3,0,0,0,0,0,0	383	0	0	0	0	1	1	0	0	0	0	1	1	1	1	1	1	1	1	1	1	1	1	1	1	1	1	1	1	1	1	1	1	1	0	1	1	1	1	0	0	0	0	1	1	0
ERR1415625	EuSCAPE_RO087	K. pneumoniae	0,0,388,0,2,1,0,0,0,0	25	0	0	0	0	1	1	0	0	0	0	1	1	1	1	1	1	1	1	1	1	1	1	1	1	1	1	1	1	1	1	1	1	1	0	1	1	1	1	0	0	0	0	1	1	0
ERR1415628	EuSCAPE_RO090	K. variicola subsp. variicola	1,0,2,1,0,0,0,0,0,0	2462	0	0	0	0	1	1	0	0	0	0	1	1	1	1	1	1	1	1	1	1	1	1	1	1	1	1	1	1	1	1	1	1	1	0	1	1	1	1	0	0	0	0	0	0	0
ERR1415629	EuSCAPE_RO091	K. pneumoniae	0,0,29,5,0,0,3,0,0,0	268	0	0	0	0	1	1	0	0	0	0	1	1	1	1	1	1	1	1	1	1	1	1	1	1	1	1	1	1	1	1	1	1	1	0	1	1	1	1	0	0	0	0	1	1	0
ERR1415630	EuSCAPE_RO092	K. pneumoniae	0,0,181,4,1,0,0,0,0,0	133	0	0	0	0	1	1	0	0	0	0	1	1	1	1	1	1	1	1	1	1	1	1	1	1	1	1	1	1	1	1	1	1	1	0	1	1	1	1	0	0	0	0	0	0	0
ERR1415631	EuSCAPE_RO093	K. pneumoniae	0,0,87,5,0,1,0,0,0,0	383	0	0	0	0	1	1	0	0	0	0	1	1	1	1	1	1	1	1	1	1	1	1	1	1	1	1	1	1	1	1	1	1	1	0	1	1	1	1	0	0	0	0	1	1	0
ERR1415632	EuSCAPE_RO094	K. pneumoniae	0,0,23,1,2,0,0,0,0,0	22	0	0	0	0	1	1	0	0	0	0	1	1	1	1	1	1	1	1	1	1	1	1	1	1	1	1	1	1	1	1	1	1	1	0	1	1	1	1	0	0	0	0	1	1	0
ERR1415635	EuSCAPE_RO097	K. pneumoniae	0,0,47,0,0,0,0,0,0,0	8	0	0	0	0	1	1	0	0	0	0	1	1	1	1	1	1	1	1	1	1	1	1	1	1	1	1	1	1	1	1	1	1	1	0	1	1	1	1	0	0	0	0	1	1	0
ERR1415636	EuSCAPE_RO098	K. pneumoniae	0,0,374,1,0,0,0,0,0,0	405	0	0	0	0	1	1	0	0	0	0	1	1	1	1	1	1	1	1	1	1	1	1	1	1	1	1	1	1	1	1	1	1	1	0	1	1	1	1	0	0	0	0	0	0	0
ERR1415637	EuSCAPE_RO099	K. pneumoniae	0,0,84,0,8,0,8,0,0,0	101	0	0	0	0	1	1	0	0	0	0	1	1	1	1	1	1	1	1	1	1	1	1	1	1	1	1	1	1	1	1	1	1	1	0	1	1	1	1	0	0	0	0	0	0	0
ERR1415638	EuSCAPE_RO101	K. pneumoniae	0,0,84,0,8,0,0,23,0,0	101	0	0	0	0	1	1	0	0	0	0	1	1	1	1	1	1	1	1	1	1	1	1	1	1	1	1	1	1	1	1	1	1	1	0	1	1	1	1	0	0	0	0	0	0	0
ERR1415639	EuSCAPE_RO100	K. pneumoniae	0,0,0,0,2,0,9,0,0,0	15	0	0	0	0	1	1	0	0	0	0	1	1	1	1	1	1	1	1	1	1	1	1	1	1	1	1	1	1	1	1	1	1	1	0	1	1	1	1	0	0	0	0	1	1	0
ERR1415640	EuSCAPE_RO102	K. pneumoniae	0,0,115,2,0,0,0,0,0,0	218	0	0	0	0	1	1	0	0	0	0	1	1	1	1	1	1	1	1	1	1	1	1	1	1	1	1	1	1	1	1	1	1	1	0	1	1	1	1	0	0	0	0	1	1	0
ERR1415642	EuSCAPE_RO106	K. pneumoniae	0,0,395,0,4,0,0,0,0,0	86	0	0	0	0	1	1	0	0	0	0	1	1	1	1	1	1	1	1	1	1	1	1	1	1	1	1	1	1	1	1	1	1	1	0	1	1	1	1	0	0	0	0	1	1	0
ERR1415643	EuSCAPE_RO107	K. pneumoniae	0,0,84,0,8,0,0,23,3,0	101	0	0	0	0	1	1	0	0	0	0	1	1	1	1	1	1	1	1	1	1	1	1	1	1	1	1	1	1	1	1	1	1	1	0	1	1	1	1	0	0	0	0	0	0	0
ERR1415644	EuSCAPE_RO108	K. pneumoniae	0,0,197,0,4,17,0,0,0,0	147	0	0	0	0	1	1	0	0	0	0	1	1	1	1	1	1	1	1	1	1	1	1	1	1	1	1	1	1	1	1	1	1	1	0	1	1	1	1	0	0	0	0	1	1	0
ERR1415645	EuSCAPE_RO109	K. pneumoniae	0,0,0,0,2,0,27,1,0,0	15	0	0	0	0	1	1	0	0	0	0	1	1	1	1	1	1	1	1	1	1	1	1	1	1	1	1	1	1	1	1	1	1	1	0	1	1	1	1	0	0	0	0	1	1	0
ERR1415648	EuSCAPE_RO114	K. pneumoniae	0,0,86,1,0,0,0,0,0,0	607	0	0	0	0	1	1	0	0	0	0	1	1	1	1	1	1	1	1	1	1	1	1	1	1	1	1	1	1	1	1	1	1	1	0	1	1	1	1	0	0	0	0	1	1	0
ERR1415651	EuSCAPE_RO117	K. pneumoniae	0,0,84,0,8,0,0,23,6,0	101	0	0	0	0	1	1	0	0	0	0	1	1	1	1	1	1	1	1	1	1	1	1	1	1	1	1	1	1	1	1	1	1	1	0	1	1	1	1	0	0	0	0	0	0	0
ERR1415656	EuSCAPE_RO122	K. pneumoniae	0,0,84,0,8,0,0,23,7,0	101	0	0	0	0	1	1	0	0	0	0	1	1	1	1	1	1	1	1	1	1	1	1	1	1	1	1	1	1	1	1	1	1	1	0	1	1	1	1	0	0	0	0	0	0	0
ERR1415660	EuSCAPE_RO126	K. pneumoniae	0,0,84,0,8,0,0,23,10,0	101	0	0	0	0	1	1	0	0	0	0	1	1	1	1	1	1	1	1	1	1	1	1	1	1	1	1	1	1	1	1	1	1	1	0	1	1	1	1	0	0	0	0	0	0	0
ERR1415663	EuSCAPE_HR003	K. pneumoniae	0,0,105,1,1,1,0,3,0,0	258	0	0	0	0	1	1	0	0	0	0	1	1	1	1	1	1	1	1	1	1	1	1	1	1	1	1	1	1	1	1	1	1	1	0	1	1	1	1	0	0	0	0	0	0	0
ERR1415665	EuSCAPE_HR007	K. pneumoniae	0,0,105,1,1,1,0,4,1,0	258	0	0	0	0	1	1	0	0	0	0	1	1	1	1	1	1	1	1	1	1	1	1	1	1	1	1	1	1	1	1	1	1	1	0	1	1	1	1	0	0	0	0	0	0	0
ERR1415668	EuSCAPE_HR010	K. pneumoniae	0,0,105,1,1,1,1,0,1,0	258	0	0	0	0	1	1	0	0	0	0	1	1	1	1	1	1	1	1	1	1	1	1	1	1	1	1	1	1	1	1	1	1	1	0	1	1	1	1	0	0	0	0	0	0	0
ERR1415669	EuSCAPE_HR011	K. pneumoniae	0,0,105,1,1,1,8,0,0,0	258	0	0	0	0	1	1	0	0	0	0	1	1	1	1	1	1	1	1	1	1	1	1	1	1	1	1	1	1	1	1	1	1	1	0	1	1	1	1	0	0	0	0	0	0	0
ERR1415670	EuSCAPE_HR012	K. pneumoniae	0,0,3,0,1,0,0,0,0,0	322	0	0	0	0	1	1	0	0	0	0	1	1	1	1	1	1	1	1	1	1	1	1	1	1	1	1	1	1	1	1	1	1	1	0	1	1	1	1	0	0	0	0	0	0	0
ERR1415671	EuSCAPE_HR013	K. pneumoniae	0,0,105,0,3,0,1,0,1,0	258	0	0	0	0	1	1	0	0	0	0	1	1	1	1	1	1	1	1	1	1	1	1	1	1	1	1	1	1	1	1	1	1	1	0	1	1	1	1	0	0	0	0	0	0	0
ERR1415672	EuSCAPE_HR014	K. pneumoniae	0,0,147,1,0,0,1,0,0,0	48	0	0	0	0	1	1	0	0	0	0	1	1	1	1	1	1	1	1	1	1	1	1	1	1	1	1	1	1	1	1	1	1	1	0	1	1	1	1	0	0	0	0	0	0	0
ERR1415673	EuSCAPE_HR015	K. pneumoniae	0,0,131,1,4,0,0,0,0,0	35	0	0	0	0	1	1	0	0	0	0	1	1	1	1	1	1	1	1	1	1	1	1	1	1	1	1	1	1	1	1	1	1	1	0	1	1	1	1	0	0	0	0	1	1	0
ERR1415674	EuSCAPE_HR016	K. pneumoniae	0,0,105,1,1,1,1,0,0,0	258	0	0	0	0	1	1	0	0	0	0	1	1	1	1	1	1	1	1	1	1	1	1	1	1	1	1	1	1	1	1	1	1	1	0	1	1	1	1	0	0	0	0	0	0	0
ERR1415677	EuSCAPE_HR020	K. pneumoniae	0,0,105,1,1,1,0,12,0,0	258	0	0	0	0	1	1	0	0	0	0	1	1	1	1	1	1	1	1	1	1	1	1	1	1	1	1	1	1	1	1	1	1	1	0	1	1	1	1	0	0	0	0	0	0	0
ERR1415678	EuSCAPE_HR022	K. pneumoniae	0,0,105,1,1,1,0,6,1,0	258	0	0	0	0	1	1	0	0	0	0	1	1	1	1	1	1	1	1	1	1	1	1	1	1	1	1	1	1	1	1	1	1	1	0	1	1	1	1	0	0	0	0	0	0	0
ERR1415680	EuSCAPE_HR024	K. pneumoniae	0,0,105,1,1,1,0,5,0,0	258	0	0	0	0	1	1	0	0	0	0	1	1	1	1	1	1	1	1	1	1	1	1	1	1	1	1	1	1	1	1	1	1	1	0	1	1	1	1	0	0	0	0	0	0	0
ERR1415682	EuSCAPE_HR026	K. pneumoniae	0,0,388,1,2,2,0,0,0,0	25	0	0	0	0	1	1	0	0	0	0	1	1	1	1	1	1	1	1	1	1	1	1	1	1	1	1	1	1	1	1	1	1	1	0	1	1	1	1	0	0	0	0	1	1	0
ERR1415683	EuSCAPE_HR027	K. pneumoniae	0,0,158,3,0,0,0,0,0,0	45	0	0	0	0	1	1	0	0	0	0	1	1	1	1	1	1	1	1	1	1	1	1	1	1	1	1	1	1	1	1	1	1	1	0	1	1	1	1	0	0	0	0	1	1	0
ERR1415684	EuSCAPE_HR029	K. pneumoniae	0,0,0,0,2,0,0,36,0,0	15	0	0	0	0	1	1	0	0	0	0	1	1	1	1	1	1	1	1	1	1	1	1	1	1	1	1	1	1	1	1	1	1	1	0	1	1	1	1	0	0	0	0	1	1	0
ERR1415685	EuSCAPE_HR030	K. pneumoniae	0,0,63,0,0,0,0,0,1,0	1574	0	0	0	0	1	1	0	0	0	0	1	1	1	1	1	1	1	1	1	1	1	1	1	1	1	1	1	1	1	1	1	1	1	0	1	1	1	1	0	0	0	0	1	1	0
ERR1415686	EuSCAPE_HR031	K. quasipneumoniae subsp. similipneumoniae	2,1,21,0,0,0,0,0,0,0	1535	0	0	0	0	1	1	0	0	0	0	1	1	1	1	1	1	1	1	1	1	1	1	1	1	1	1	1	1	1	1	1	1	1	0	0	0	0	0	0	0	0	0	0	0	0
ERR1415687	EuSCAPE_HR032	K. pneumoniae	0,0,109,32,5,0,0,0,0,0	37	0	0	0	0	1	1	0	0	0	0	1	1	1	1	1	1	1	1	1	1	1	1	1	1	1	1	1	1	1	1	1	1	1	0	1	1	1	1	0	0	0	0	1	1	0
ERR1415689	EuSCAPE_HR035	K. pneumoniae	0,0,0,0,2,0,0,31,2,0	15	0	0	0	0	1	1	0	0	0	0	1	1	1	1	1	1	1	1	1	1	1	1	1	1	1	1	1	1	1	1	1	1	1	0	1	1	1	1	0	0	0	0	1	1	0
ERR1415692	EuSCAPE_HR038	K. pneumoniae	0,0,0,0,2,0,0,31,5,0	15	0	0	0	0	1	1	0	0	0	0	1	1	1	1	1	1	1	1	1	1	1	1	1	1	1	1	1	1	1	1	1	1	1	0	1	1	1	1	0	0	0	0	1	1	0
ERR1415693	EuSCAPE_HR039	K. pneumoniae	0,0,0,0,2,0,0,31,2,0	15	0	0	0	0	1	1	0	0	0	0	1	1	1	1	1	1	1	1	1	1	1	1	1	1	1	1	1	1	1	1	1	1	1	0	1	1	1	1	0	0	0	0	1	1	0
ERR1415700	EuSCAPE_HR047	K. pneumoniae	0,0,0,0,2,0,0,31,15,0	15	0	0	0	0	1	1	0	0	0	0	1	1	1	1	1	1	1	1	1	1	1	1	1	1	1	1	1	1	1	1	1	1	1	0	1	1	1	1	0	0	0	0	1	1	0
ERR1415704	EuSCAPE_HR051	K. pneumoniae	0,0,115,1,2,0,0,0,0,0	218	0	0	0	0	1	1	0	0	0	0	1	1	1	1	1	1	1	1	1	1	1	1	1	1	1	1	1	1	1	1	1	1	1	0	1	1	1	1	0	0	0	0	1	1	0
ERR1415705	EuSCAPE_HR052	K. pneumoniae	0,0,116,1,0,0,0,0,0,0	629	0	0	0	0	1	1	0	0	0	0	1	1	1	1	1	1	1	1	1	1	1	1	1	1	1	1	1	1	1	1	1	1	1	0	1	1	1	1	0	0	0	0	1	1	0
ERR1415706	EuSCAPE_HR053	K. pneumoniae	0,0,105,0,11,0,0,9,0,0	258	0	0	0	0	1	1	0	0	0	0	1	1	1	1	1	1	1	1	1	1	1	1	1	1	1	1	1	1	1	1	1	1	1	0	1	1	1	1	0	0	0	0	0	0	0
ERR1415707	EuSCAPE_HR055	K. pneumoniae	0,0,109,27,0,0,0,0,0,0	37	0	0	0	0	1	1	0	0	0	0	1	1	1	1	1	1	1	1	1	1	1	1	1	1	1	1	1	1	1	1	1	1	1	0	1	1	1	1	0	0	0	0	1	1	0
ERR1415708	EuSCAPE_HR056	K. pneumoniae	0,0,11,0,0,0,0,0,0,0	1107	0	0	0	0	1	1	0	0	0	0	1	1	1	1	1	1	1	1	1	1	1	1	1	1	1	1	1	1	1	1	1	1	1	0	1	1	1	1	0	0	0	0	1	1	0
ERR1415709	EuSCAPE_HR057	K. pneumoniae	0,0,84,0,8,0,17,0,0,0	101	0	0	0	0	1	1	0	0	0	0	1	1	1	1	1	1	1	1	1	1	1	1	1	1	1	1	1	1	1	1	1	1	1	0	1	1	1	1	0	0	0	0	0	0	0
ERR1415710	EuSCAPE_HR058	K. pneumoniae	0,0,158,8,12,0,1,0,0,0	45	0	0	0	0	1	1	0	0	0	0	1	1	1	1	1	1	1	1	1	1	1	1	1	1	1	1	1	1	1	1	1	1	1	0	1	1	1	1	0	0	0	0	1	1	0
ERR1415711	EuSCAPE_HR059	K. pneumoniae	0,0,105,1,1,1,0,3,0,0	258	0	0	0	0	1	1	0	0	0	0	1	1	1	1	1	1	1	1	1	1	1	1	1	1	1	1	1	1	1	1	1	1	1	0	1	1	1	1	0	0	0	0	0	0	0
ERR1415712	EuSCAPE_HR060	K. pneumoniae	0,0,0,0,2,0,0,0,0,0	15	0	0	0	0	1	1	0	0	0	0	1	1	1	1	1	1	1	1	1	1	1	1	1	1	1	1	1	1	1	1	1	1	1	0	1	1	1	1	0	0	0	0	1	1	0
ERR1415713	EuSCAPE_HR061	K. pneumoniae	0,0,105,1,1,1,0,3,0,0	258	0	0	0	0	1	1	0	0	0	0	1	1	1	1	1	1	1	1	1	1	1	1	1	1	1	1	1	1	1	1	1	1	1	0	1	1	1	1	0	0	0	0	0	0	0
ERR1415714	EuSCAPE_HR062	K. pneumoniae	0,0,1,1,11,0,0,0,0,0	14	0	0	0	0	1	1	0	0	0	0	1	1	1	1	1	1	1	1	1	1	1	1	1	1	1	1	1	1	1	1	1	1	1	0	1	1	1	1	0	0	0	0	1	1	0
ERR1415715	EuSCAPE_HR063	K. pneumoniae	0,0,105,1,1,4,0,0,0,0	258	0	0	0	0	1	1	0	0	0	0	1	1	1	1	1	1	1	1	1	1	1	1	1	1	1	1	1	1	1	1	1	1	1	0	1	1	1	1	0	0	0	0	0	0	0
ERR1415716	EuSCAPE_HR064	K. pneumoniae	0,0,109,27,0,0,0,0,0,0	37	0	0	0	0	1	1	0	0	0	0	1	1	1	1	1	1	1	1	1	1	1	1	1	1	1	1	1	1	1	1	1	1	1	0	1	1	1	1	0	0	0	0	1	1	0
ERR1415718	EuSCAPE_HR066	K. pneumoniae	0,0,105,1,1,1,0,6,0,0	258	0	0	0	0	1	1	0	0	0	0	1	1	1	1	1	1	1	1	1	1	1	1	1	1	1	1	1	1	1	1	1	1	1	0	1	1	1	1	0	0	0	0	0	0	0
ERR1415720	EuSCAPE_HR068	K. pneumoniae	0,0,0,0,2,0,0,0,0,0	15	0	0	0	0	1	1	0	0	0	0	1	1	1	1	1	1	1	1	1	1	1	1	1	1	1	1	1	1	1	1	1	1	1	0	1	1	1	1	0	0	0	0	1	1	0
ERR1415721	EuSCAPE_HR069	K. pneumoniae	0,0,374,0,4,0,1,7,0,0	405	0	0	0	0	1	1	0	0	0	0	1	1	1	1	1	1	1	1	1	1	1	1	1	1	1	1	1	1	1	1	1	1	1	0	1	1	1	1	0	0	0	0	0	0	0
ERR1415723	EuSCAPE_HR071	K. pneumoniae	0,0,105,1,1,1,0,5,0,0	258	0	0	0	0	1	1	0	0	0	0	1	1	1	1	1	1	1	1	1	1	1	1	1	1	1	1	1	1	1	1	1	1	1	0	1	1	1	1	0	0	0	0	0	0	0
ERR1415724	EuSCAPE_HR072	K. pneumoniae	0,0,0,0,2,0,0,31,2,0	15	0	0	0	0	1	1	0	0	0	0	1	1	1	1	1	1	1	1	1	1	1	1	1	1	1	1	1	1	1	1	1	1	1	0	1	1	1	1	0	0	0	0	1	1	0
ERR1415726	EuSCAPE_HR074	K. pneumoniae	0,0,105,1,1,1,0,13,0,0	258	0	0	0	0	1	1	0	0	0	0	1	1	1	1	1	1	1	1	1	1	1	1	1	1	1	1	1	1	1	1	1	1	1	0	1	1	1	1	0	0	0	0	0	0	0
ERR1415727	EuSCAPE_HR076	K. pneumoniae	0,0,105,1,1,1,1,0,2,0	258	0	0	0	0	1	1	0	0	0	0	1	1	1	1	1	1	1	1	1	1	1	1	1	1	1	1	1	1	1	1	1	1	1	0	1	1	1	1	0	0	0	0	0	0	0
ERR1415728	EuSCAPE_HR077	K. pneumoniae	0,0,239,0,0,0,0,0,0,0	49	0	0	0	0	1	1	0	0	0	0	1	1	1	1	1	1	1	1	1	1	1	1	1	1	1	1	1	1	1	1	1	1	1	0	1	1	1	1	0	0	0	0	0	0	0
ERR1415731	EuSCAPE_HR080	K. pneumoniae	0,0,0,0,2,0,0,31,14,0	15	0	0	0	0	1	1	0	0	0	0	1	1	1	1	1	1	1	1	1	1	1	1	1	1	1	1	1	1	1	1	1	1	1	0	1	1	1	1	0	0	0	0	1	1	0
ERR1415732	EuSCAPE_HR081	K. pneumoniae	0,0,274,0,0,0,0,0,0,0	1010	0	0	0	0	1	1	0	0	0	0	1	1	1	1	1	1	1	1	1	1	1	1	1	1	1	1	1	1	1	1	1	1	1	0	0	0	0	0	0	0	0	0	1	1	0
ERR1415733	EuSCAPE_HR082	K. pneumoniae	0,0,105,1,1,1,0,6,3,0	258	0	0	0	0	1	1	0	0	0	0	1	1	1	1	1	1	1	1	1	1	1	1	1	1	1	1	1	1	1	1	1	1	1	0	1	1	1	1	0	0	0	0	0	0	0
ERR1415734	EuSCAPE_HR083	K. pneumoniae	0,0,105,1,1,1,0,6,2,0	258	0	0	0	0	1	1	0	0	0	0	1	1	1	1	1	1	1	1	1	1	1	1	1	1	1	1	1	1	1	1	1	1	1	0	1	1	1	1	0	0	0	0	0	0	0
ERR1415735	EuSCAPE_HR084	K. pneumoniae	0,0,105,1,1,1,0,14,0,0	258	0	0	0	0	1	1	0	0	0	0	1	1	1	1	1	1	1	1	1	1	1	1	1	1	1	1	1	1	1	1	1	1	1	0	1	1	1	1	0	0	0	0	0	0	0
ERR1415736	EuSCAPE_HR085	K. variicola subsp. variicola	1,0,31,1,1,0,0,0,0,0	1875	0	0	0	0	1	1	0	0	0	0	1	1	1	1	1	1	1	1	1	1	1	1	1	1	1	1	1	1	1	1	1	1	1	0	1	1	1	1	0	0	0	0	1	1	0
ERR1415737	EuSCAPE_HR087	K. pneumoniae	0,0,105,1,1,1,0,13,0,0	258	0	0	0	0	1	1	0	0	0	0	1	1	1	1	1	1	1	1	1	1	1	1	1	1	1	1	1	1	1	1	1	1	1	0	1	1	1	1	0	0	0	0	0	0	0
ERR1415738	EuSCAPE_HR088	K. pneumoniae	0,0,158,8,0,0,3,0,0,0	45	0	0	0	0	1	1	0	0	0	0	1	1	1	1	1	1	1	1	1	1	1	1	1	1	1	1	1	1	1	1	1	1	1	0	1	1	1	1	0	0	0	0	1	1	0
ERR1415739	EuSCAPE_HR089	K. pneumoniae	0,0,125,0,0,0,0,2,0,0	525	0	0	0	0	1	1	0	0	0	0	1	1	1	1	1	1	1	1	1	1	1	1	1	1	1	1	1	1	1	1	1	1	1	0	1	1	1	1	0	0	0	0	1	1	0
ERR1415740	EuSCAPE_HR103	K. pneumoniae	0,0,105,1,1,1,0,8,0,0	258	0	0	0	0	1	1	0	0	0	0	1	1	1	1	1	1	1	1	1	1	1	1	1	1	1	1	1	1	1	1	1	1	1	0	1	1	1	1	0	0	0	0	0	0	0
ERR1415741	EuSCAPE_HR091	K. pneumoniae	0,0,105,1,1,1,0,6,2,0	258	0	0	0	0	1	1	0	0	0	0	1	1	1	1	1	1	1	1	1	1	1	1	1	1	1	1	1	1	1	1	1	1	1	0	1	1	1	1	0	0	0	0	0	0	0
ERR1415744	EuSCAPE_HR094	K. pneumoniae	0,0,22,22,0,0,0,0,0,0	17	0	0	0	0	1	1	0	0	0	0	0	0	0	0	0	0	0	0	0	0	0	0	0	0	0	0	0	0	0	0	0	0	0	0	1	1	1	1	0	0	0	0	1	1	0
ERR1415747	EuSCAPE_HR099	K. pneumoniae	0,0,105,1,1,1,1,0,0,0	258	0	0	0	0	1	1	0	0	0	0	1	1	1	1	1	1	1	1	1	1	1	1	1	1	1	1	1	1	1	1	1	1	1	0	1	1	1	1	0	0	0	0	0	0	0
ERR1415748	EuSCAPE_HR100	K. pneumoniae	0,0,89,0,1,0,0,0,0,0	870	0	0	0	0	1	1	0	0	0	0	1	1	1	1	1	1	1	1	1	1	1	1	1	1	1	1	1	1	1	1	1	1	1	0	1	1	1	1	0	0	0	0	1	1	0
ERR1415749	EuSCAPE_HR101	K. pneumoniae	0,0,1,1,11,1,0,0,0,0	14	0	0	0	0	1	1	0	0	0	0	1	1	1	1	1	1	1	1	1	1	1	1	1	1	1	1	1	1	1	1	1	1	1	0	1	1	1	1	0	0	0	0	1	1	0
ERR1415750	EuSCAPE_HR102	K. pneumoniae	0,0,109,23,6,0,0,0,0,0	37	0	0	0	0	1	1	0	0	0	0	1	1	1	1	1	1	1	1	1	1	1	1	1	1	1	1	1	1	1	1	1	1	1	0	1	1	1	1	0	0	0	0	1	1	0
ERR1415751	EuSCAPE_HR090	K. pneumoniae	0,0,105,1,1,1,0,14,0,0	258	0	0	0	0	1	1	0	0	0	0	1	1	1	1	1	1	1	1	1	1	1	1	1	1	1	1	1	1	1	1	1	1	1	0	1	1	1	1	0	0	0	0	0	0	0
ERR1415752	EuSCAPE_HR104	K. pneumoniae	0,0,0,0,2,0,0,0,3,0	15	0	0	0	0	1	1	0	0	0	0	1	1	1	1	1	1	1	1	1	1	1	1	1	1	1	1	1	1	1	1	1	1	1	0	1	1	1	1	0	0	0	0	1	1	0
ERR1415754	EuSCAPE_RS011	K. pneumoniae	0,0,0,0,2,0,0,31,6,0	15	0	0	0	0	1	1	0	0	0	0	1	1	1	1	1	1	1	1	1	1	1	1	1	1	1	1	1	1	1	1	1	1	1	0	1	1	1	1	0	0	0	0	1	1	0
ERR1415755	EuSCAPE_RS012	K. pneumoniae	0,0,84,0,8,3,0,3,0,0	101	0	0	0	0	1	1	0	0	0	0	1	1	1	1	1	1	1	1	1	1	1	1	1	1	1	1	1	1	1	1	1	1	1	0	1	1	1	1	0	0	0	0	0	0	0
ERR1415756	EuSCAPE_RS014	K. pneumoniae	0,0,105,0,11,0,13,0,1,0	258	0	0	0	0	1	1	0	0	0	0	1	1	1	1	1	1	1	1	1	1	1	1	1	1	1	1	1	1	1	1	1	1	1	0	1	1	1	1	0	0	0	0	0	0	0
ERR1415758	EuSCAPE_RS016	K. pneumoniae	0,0,84,0,8,0,0,4,1,0	101	0	0	0	0	1	1	0	0	0	0	1	1	1	1	1	1	1	1	1	1	1	1	1	1	1	1	1	1	1	1	1	1	1	0	1	1	1	1	0	0	0	0	0	0	0
ERR1415761	EuSCAPE_RS021	K. pneumoniae	0,0,105,0,11,0,13,0,0,0	258	0	0	0	0	1	1	0	0	0	0	1	1	1	1	1	1	1	1	1	1	1	1	1	1	1	1	1	1	1	1	1	1	1	0	1	1	1	1	0	0	0	0	0	0	0
ERR1415763	EuSCAPE_RS026	K. pneumoniae	0,0,84,0,8,0,0,4,0,0	101	0	0	0	0	1	1	0	0	0	0	1	1	1	1	1	1	1	1	1	1	1	1	1	1	1	1	1	1	1	1	1	1	1	0	1	1	1	1	0	0	0	0	0	0	0
ERR1415766	EuSCAPE_RS029	K. pneumoniae	0,0,105,1,1,1,0,17,0,0	258	0	0	0	0	1	1	0	0	0	0	1	1	1	1	1	1	1	1	1	1	1	1	1	1	1	1	1	1	1	1	1	1	1	0	1	1	1	1	0	0	0	0	0	0	0
ERR1415768	EuSCAPE_RS032	K. pneumoniae	0,0,105,1,1,1,0,16,0,0	258	0	0	0	0	1	1	0	0	0	0	1	1	1	1	1	1	1	1	1	1	1	1	1	1	1	1	1	1	1	1	1	1	1	0	1	1	1	1	0	0	0	0	0	0	0
ERR1415769	EuSCAPE_RS034	K. pneumoniae	0,0,84,0,8,3,0,0,2,0	101	0	0	0	0	1	1	0	0	0	0	1	1	1	1	1	1	1	1	1	1	1	1	1	1	1	1	1	1	1	1	1	1	1	0	1	1	1	1	0	0	0	0	0	0	0
ERR1415771	EuSCAPE_RS037	K. pneumoniae	0,0,1,1,3,0,0,0,0,0	14	0	0	0	0	1	1	0	0	0	0	1	1	1	1	1	1	1	1	1	1	1	1	1	1	1	1	1	1	1	1	1	1	1	0	1	1	1	1	0	0	0	0	1	1	0
ERR1415773	EuSCAPE_RS040	K. pneumoniae	0,0,105,1,1,1,0,16,0,0	258	0	0	0	0	1	1	0	0	0	0	1	1	1	1	1	1	1	1	1	1	1	1	1	1	1	1	1	1	1	1	1	1	1	0	1	1	1	1	0	0	0	0	0	0	0
ERR1415774	EuSCAPE_RS041	K. pneumoniae	0,0,105,0,11,0,13,0,0,0	258	0	0	0	0	1	1	0	0	0	0	1	1	1	1	1	1	1	1	1	1	1	1	1	1	1	1	1	1	1	1	1	1	1	0	1	1	1	1	0	0	0	0	0	0	0
ERR1415775	EuSCAPE_RS042	K. pneumoniae	0,0,84,0,8,0,0,4,0,0	101	0	0	0	0	1	1	0	0	0	0	1	1	1	1	1	1	1	1	1	1	1	1	1	1	1	1	1	1	1	1	1	1	1	0	1	1	1	1	0	0	0	0	0	0	0
ERR1415776	EuSCAPE_RS043	K. pneumoniae	0,0,84,0,8,0,0,4,0,0	101	0	0	0	0	1	1	0	0	0	0	1	1	1	1	1	1	1	1	1	1	1	1	1	1	1	1	1	1	1	1	1	1	1	0	1	1	1	1	0	0	0	0	0	0	0
ERR1415777	EuSCAPE_RS047	K. pneumoniae	0,0,84,0,8,3,0,6,0,0	101	0	0	0	0	1	1	0	0	0	0	1	1	1	1	1	1	1	1	1	1	1	1	1	1	1	1	1	1	1	1	1	1	1	0	1	1	1	1	0	0	0	0	0	0	0
ERR1415778	EuSCAPE_RS048	K. pneumoniae	0,0,105,0,11,0,13,0,0,0	258	0	0	0	0	1	1	0	0	0	0	1	1	1	1	1	1	1	1	1	1	1	1	1	1	1	1	1	1	1	1	1	1	1	0	1	1	1	1	0	0	0	0	0	0	0
ERR1415779	EuSCAPE_RS049	K. pneumoniae	0,0,105,0,11,0,13,0,0,0	258	0	0	0	0	1	1	0	0	0	0	1	1	1	1	1	1	1	1	1	1	1	1	1	1	1	1	1	1	1	1	1	1	1	0	1	1	1	1	0	0	0	0	0	0	0
ERR1415780	EuSCAPE_RS050	K. pneumoniae	0,0,84,0,8,3,0,0,8,0	101	0	0	0	0	1	1	0	0	0	0	1	1	1	1	1	1	1	1	1	1	1	1	1	1	1	1	1	1	1	1	1	1	1	0	1	1	1	1	0	0	0	0	0	0	0
ERR1415782	EuSCAPE_RS053	K. pneumoniae	0,0,197,0,4,0,12,0,0,0	147	0	0	0	0	1	1	0	0	0	0	1	1	1	1	1	1	1	1	1	1	1	1	1	1	1	1	1	1	1	1	1	1	1	0	1	1	1	1	0	0	0	0	1	1	0
ERR1415784	EuSCAPE_RS056	K. pneumoniae	0,0,105,0,11,0,13,0,0,0	258	0	0	0	0	1	1	0	0	0	0	1	1	1	1	1	1	1	1	1	1	1	1	1	1	1	1	1	1	1	1	1	1	1	0	1	1	1	1	0	0	0	0	0	0	0
ERR1415785	EuSCAPE_RS057	K. pneumoniae	0,0,105,1,1,1,0,17,0,0	258	0	0	0	0	1	1	0	0	0	0	1	1	1	1	1	1	1	1	1	1	1	1	1	1	1	1	1	1	1	1	1	1	1	0	1	1	1	1	0	0	0	0	0	0	0
ERR1415786	EuSCAPE_RS058	K. pneumoniae	0,0,84,0,8,3,0,5,0,0	101	0	0	0	0	1	1	0	0	0	0	1	1	1	1	1	1	1	1	1	1	1	1	1	1	1	1	1	1	1	1	1	1	1	0	1	1	1	1	0	0	0	0	0	0	0
ERR1415789	EuSCAPE_RS063	K. pneumoniae	0,0,84,0,8,3,0,0,0,0	101	0	0	0	0	1	1	0	0	0	0	1	1	1	1	1	1	1	1	1	1	1	1	1	1	1	1	1	1	1	1	1	1	1	0	1	1	1	1	0	0	0	0	0	0	0
ERR1415790	EuSCAPE_RS064	K. pneumoniae	0,0,105,1,1,1,0,17,2,0	258	0	0	0	0	1	1	0	0	0	0	1	1	1	1	1	1	1	1	1	1	1	1	1	1	1	1	1	1	1	1	1	1	1	0	1	1	1	1	0	0	0	0	0	0	0
ERR1415791	EuSCAPE_RS065	K. variicola subsp. variicola	1,0,14,2,0,0,0,0,0,0	357	0	0	0	0	1	1	0	0	0	0	1	1	1	1	1	1	1	1	1	1	1	1	1	1	1	1	1	1	1	1	1	1	1	0	1	1	1	1	0	0	0	0	1	1	0
ERR1415797	EuSCAPE_RS074	K. pneumoniae	0,0,84,0,8,0,0,4,1,0	101	0	0	0	0	1	1	0	0	0	0	1	1	1	1	1	1	1	1	1	1	1	1	1	1	1	1	1	1	1	1	1	1	1	0	1	1	1	1	0	0	0	0	0	0	0
[truncated: 5,836 more rows]
[truncated: 1,233 more columns]

## Sheet: 2.Core_substrate_origins
Substrate	Human Metabolite	Diet-Related	Gut Microbiome Metabolite	Other
2-fluorobenzoate	No	No	No	Yes
Methylphosphonic acid	No	No	Yes	No
2’,3’-Cyclic AMP	Yes	No	Yes	No
2’,3’-Cyclic CMP	Yes	No	Yes	No
2’,3’-Cyclic GMP	Yes	No	Yes	No
2’,3’-Cyclic UMP	Yes	No	Yes	No
3’-AMP	Yes	No	Yes	No
3’-CMP	Yes	No	Yes	No
3’-GMP	Yes	No	Yes	No
3’-UMP	Yes	No	Yes	No
L-Alanine-D-Glutamate-Meso-2,6-Diaminoheptanedioate	Yes	No	Yes	No
L-Alanine-D-Glutamate-Meso-2,6-Diaminoheptanedioate-D-Alanine	Yes	No	Yes	No
N-Acetyl-D-Glucosamine 1-Phosphate	Yes	No	Yes	No
Adenine	Yes	Yes	No	No
Agmatine	Yes	No	Yes	No
2-Oxoglutarate	Yes	No	Yes	No
Beta-Alanine	Yes	Yes	No	No
D-Alanine	Yes	No	Yes	No
L-Alanine	Yes	Yes	No	No
D-Alanyl-D-Alanine	Yes	No	Yes	No
AMP	Yes	No	Yes	No
L-Asparagine	Yes	Yes	No	No
L-Aspartate	Yes	Yes	No	No
Cys-Gly	Yes	No	Yes	No
CMP	Yes	No	Yes	No
Deoxyadenosine	Yes	No	Yes	No
DAMP	Yes	No	Yes	No
DCMP	Yes	No	Yes	No
Deoxycytidine	Yes	No	Yes	No
DGMP	Yes	No	Yes	No
Deoxyguanosine	Yes	No	Yes	No
DIMP	Yes	No	Yes	No
Deoxyinosine	Yes	No	Yes	No
DTMP	Yes	No	Yes	No
DUMP	Yes	No	Yes	No
Deoxyuridine	Yes	No	Yes	No
Ethanesulfonate	Yes	No	Yes	No
Sn-Glycero-3-phosphoethanolamine	Yes	No	Yes	No
Glycerophosphoglycerol	Yes	No	Yes	No
Sn-Glycero-3-phospho-1-inositol	Yes	No	Yes	No
Glycerophosphoserine	Yes	No	Yes	No
Ammonia	Yes	No	Yes	No
Nitric oxide	Yes	No	Yes	No
Phenylacetaldehyde	Yes	No	Yes	No
Phosphonate	Yes	No	Yes	No
L-Prolinylglycine	Yes	No	Yes	No
O-Phospho-L-serine	Yes	No	Yes	No
Putrescine	Yes	No	Yes	No
Shikimate	Yes	No	Yes	No
Sulfoacetate	Yes	No	Yes	No
L-Threonine O-3-phosphate	Yes	No	Yes	No
Thymidine	Yes	No	Yes	No
Thiosulfate	Yes	No	Yes	No
Phosphotyrosine	Yes	No	Yes	No
UDP-N-acetyl-D-glucosamine	Yes	No	Yes	No
UDP-N-acetyl-D-galactosamine	Yes	No	Yes	No
UDP-D-glucuronate	Yes	No	Yes	No
UMP	Yes	No	Yes	No
Uracil	Yes	No	Yes	No
Xanthosine 5’-phosphate	Yes	No	Yes	No
4-Hydroxy-L-threonine	Yes	No	Yes	No
Aminoimidazole riboside	Yes	No	Yes	No
Carbamyl Phosphate	Yes	No	Yes	No
Deoxy D Ribose	Yes	No	Yes	No
Gly asp L C6H9N2O5	Yes	No	Yes	No
Beta Methylglucoside	No	Yes	Yes	No
Quinate	No	Yes	Yes	No
Salicin	No	Yes	Yes	No
N-Acetyl-D-mannosamine	Yes	No	Yes	No
N-Acetylmuramate	Yes	No	Yes	No
N-Acetyl-D-glucosamine(anhydrous)N-Acetylmuramic acid	Yes	No	Yes	No
Cytosine	Yes	No	Yes	No
Sn-Glycero-3-phosphocholine	Yes	No	Yes	No
Hypoxanthine	Yes	No	Yes	No
L-Lyxose	Yes	No	Yes	No
Maltohexaose	Yes	No	Yes	No
Maltopentaose	Yes	No	Yes	No
Maltotetraose	Yes	No	Yes	No
Xanthine	Yes	No	Yes	No
(R)-3-Hydroxybutanoate transport via H+ symport	Yes	No	Yes	No
Chitobiose	Yes	No	Yes	No
Malonate	Yes	No	Yes	No
Myo-Inositol hexakisphosphate	Yes	No	Yes	No
4-Aminobutanoate	Yes	Yes	Yes	No
4-Hydroxyphenylacetaldehyde	Yes	Yes	Yes	No
4-Hydroxyphenylacetate	Yes	Yes	Yes	No
Adenosine	Yes	Yes	Yes	No
L-Arabinose	Yes	Yes	Yes	No
L-Arginine	Yes	Yes	Yes	No
Benzoate	Yes	Yes	Yes	No
Cellobiose	Yes	Yes	Yes	No
Citrate	Yes	Yes	Yes	No
D-Cysteine	Yes	Yes	Yes	No
L-Cysteine	Yes	Yes	Yes	No
Cytidine	Yes	Yes	Yes	No
Dihydroxyacetone	Yes	Yes	Yes	No
Dopamine	Yes	Yes	Yes	No
Ethanolamine	Yes	Yes	Yes	No
D-fructose 6-phosphate	Yes	Yes	Yes	No
D-Fructose	Yes	Yes	Yes	No
D-Fructuronate	Yes	Yes	Yes	No
L-Fucose	Yes	Yes	Yes	No
Fumarate	Yes	Yes	Yes	No
D-Glucose 1-phosphate	Yes	Yes	Yes	No
D-Glucose 6-phosphate	Yes	Yes	Yes	No
Alpha-D-Galactose 1-phosphate	Yes	Yes	Yes	No
D-Galactarate	Yes	Yes	Yes	No
D-Galacturonate	Yes	Yes	Yes	No
D-Glucosamine 6-phosphate	Yes	Yes	Yes	No
D-Glucose	Yes	Yes	Yes	No
D-Gluconate	Yes	Yes	Yes	No
D-Glucarate	Yes	Yes	Yes	No
D-Glucuronate	Yes	Yes	Yes	No
L-Glutamine	Yes	Yes	Yes	No
L-Glutamate	Yes	Yes	Yes	No
Glycine	Yes	Yes	Yes	No
D-Glyceraldehyde	Yes	Yes	Yes	No
Glycerol	Yes	Yes	Yes	No
®-Glycerate	Yes	Yes	Yes	No
Glycerol 2-phosphate	Yes	Yes	Yes	No
Glycerol 3-phosphate	Yes	Yes	Yes	No
GMP	Yes	Yes	Yes	No
Guanosine	Yes	Yes	Yes	No
Reduced glutathione	Yes	Yes	Yes	No
Guanine	Yes	Yes	Yes	No
L-Histidine	Yes	Yes	Yes	No
IMP	Yes	Yes	Yes	No
Myo-Inositol	Yes	Yes	Yes	No
Inosine	Yes	Yes	Yes	No
Isethionic acid	Yes	Yes	Yes	No
D-lactate	Yes	Yes	Yes	No
L-Lactate	Yes	Yes	Yes	No
Lactose	Yes	Yes	Yes	No
L-Lysine	Yes	Yes	Yes	No
D-Malate	Yes	Yes	Yes	No
L-Malate	Yes	Yes	Yes	No
D-Mannose	Yes	Yes	Yes	No
D-Mannose 6-phosphate	Yes	Yes	Yes	No
L-Methionine	Yes	Yes	Yes	No
S-Methyl-L-methionine	Yes	Yes	Yes	No
D-Mannitol	Yes	Yes	Yes	No
Ornithine	Yes	Yes	Yes	No
Orotate	Yes	Yes	Yes	No
L-Phenylalanine	Yes	Yes	Yes	No
Phosphate	Yes	Yes	Yes	No
L-Proline	Yes	Yes	Yes	No
Pyruvate	Yes	Yes	Yes	No
Alpha-D-Ribose 5-phosphate	Yes	Yes	Yes	No
D-Ribose	Yes	Yes	Yes	No
L-Rhamnose	Yes	Yes	Yes	No
D-Sorbitol	Yes	Yes	Yes	No
D-Serine	Yes	Yes	Yes	No
L-Serine	Yes	Yes	Yes	No
Sulfate	Yes	Yes	Yes	No
Succinate	Yes	Yes	Yes	No
Sucrose	Yes	Yes	Yes	No
L-Threonine	Yes	Yes	Yes	No
Trehalose	Yes	Yes	Yes	No
Tyramine	Yes	Yes	Yes	No
L-Tyrosine	Yes	Yes	Yes	No
UDPglucose	Yes	Yes	Yes	No
UDPgalactose	Yes	Yes	Yes	No
Urea	Yes	Yes	Yes	No
Uridine	Yes	Yes	Yes	No
D-Xylose	Yes	Yes	Yes	No
Gly pro L	Yes	Yes	Yes	No
L-Alanyl-Glycine	Yes	Yes	Yes	No
Raffinose	Yes	Yes	Yes	No
Arbutin	Yes	Yes	Yes	No
Palatinose	Yes	Yes	Yes	No
Turanose	Yes	Yes	Yes	No
3-hydroxyphenylacetic acid	Yes	Yes	Yes	No
4-aminobenzoyl-glutamate	Yes	Yes	Yes	No
4-Hydroxybenzoate	Yes	Yes	Yes	No
4-hydroxyphenylacetic acid	Yes	Yes	Yes	No
5 Aminopentanoate	Yes	Yes	Yes	No
Ala L asp L	Yes	Yes	Yes	No
L Cystine	Yes	Yes	Yes	No
Gly glu L	Yes	Yes	Yes	No
L-gulonate	Yes	Yes	Yes	No
L-alanine-D-glutamate	Yes	Yes	Yes	No
L-alanine-L-glutamate	Yes	Yes	Yes	No
Oxaloacetate	Yes	Yes	Yes	No
Phenylacetic acid	Yes	Yes	Yes	No
1,4-alpha-D-glucan	Yes	Yes	Yes	No
3-hydroxycinnamic acid	Yes	Yes	Yes	No
3-(3-hydroxy-phenyl)propionate	Yes	Yes	Yes	No
D-Arabitol	Yes	Yes	Yes	No
Acetate	Yes	Yes	Yes	No
Acetaldehyde	Yes	Yes	Yes	No
N-Acetyl-D-glucosamine	Yes	Yes	Yes	No
L-Ascorbate	Yes	Yes	Yes	No
Dodecanoate (n-C12:0)	Yes	Yes	Yes	No
Ethanol	Yes	Yes	Yes	No
Formate	Yes	Yes	Yes	No
D-Galactose	Yes	Yes	Yes	No
Beta D-Galactose	Yes	Yes	Yes	No
D-Glucosamine	Yes	Yes	Yes	No
Hexadecanoate (n-C16:0)	Yes	Yes	Yes	No
Hexadecenoate (n-C16:1)	Yes	Yes	Yes	No
Maltose	Yes	Yes	Yes	No
Maltotriose	Yes	Yes	Yes	No
Melibiose	Yes	Yes	Yes	No
Octadecanoate (n-C18:0)	Yes	Yes	Yes	No
Octadecenoate (n-C18:1)	Yes	Yes	Yes	No
Octanoate (n-C8:0)	Yes	Yes	Yes	No
Tetradecanoate (n-C14:0)	Yes	Yes	Yes	No
Tetradecenoate (n-C14:1)	Yes	Yes	Yes	No
Stachyose	Yes	Yes	Yes	No
