# Supplementary material for: A metabolic atlas of the Klebsiella pneumoniae species complex reveals lineage-specific metabolism and capacity for intra-species co-operation
Source: PLoS Biol. 2025 Dec 12;23(12):e3003559. doi: 10.1371/journal.pbio.3003559 (PMC12700438; doi:10.1371/journal.pbio.3003559)
Supplement: S6 Data — (XLSX) [file pbio.3003559.s007.xlsx]

## Sheet: Raw_metabolite_prevalences
sample	label	strain	media	Propynoic acid	Pyruvaldehyde	Acrylic acid	Butanal	Iminoglycine	Acetone oxime	Aminoacetone	Glyoxylic acid...14	Glyoxylic acid...15	3-Hydroxypropanal	Propionic acid	Nitroethane	Glycine	1-Amino-propan-2-ol	Mercaptoethanol	Dimethyl sulfoxide	Bromide	1-Methylpyrrole...24	1-Methylpyrrole...25	5-Aminoimidazole...26	5-Aminoimidazole...27	Chlorate	3-Butynoate...29	3-Butynoate...30	4-Hydroxy-2-butynal	isoxazolin-5-one	Acetone cyanohydrin	But-2-enoic acid...34	But-2-enoic acid...35	2-Butyne-1_4-diol	2-Aminoacrylic acid	Pyruvic acid	Malonic semialdehyde	3-Hydroxypropenoate	formylurea...41	formylurea...42	Isobutyric acid	Butyric acid	Acetoin	Ethyl acetate	Alanine	Ethyl carbamate	Sarcosine	Oxalic acid	Dihydroxyacetone	Lactic acid
KW_70_0-1_G-2	0_G-2	none	galactitol	85702	172173	32410354	22411.3	0	899677	223509	71201.1	631998	8062596	741702	100096	177318	405043	348628	79028.4	1167792	124295	54816.3	12544.4	12544.4	243686	47458.6	5.58266e+06	24953.9	228425	13216	242958	762311	762311	0	196532	1.57443e+06	0	72132.4	110443	521161	401264	2.06263e+06	877278	78686.8	35928	44200.3	432561	46679732	3.77624e+06
KW_71_0-2_G-2	0_G-2	none	galactitol	99552.9	198908	37688680	18828.1	0	1.01828e+06	133764	65609.3	558726	8481457	876126	102342	161540	156389	289078	70961.5	1.21496e+06	105103	48011	0	13595.9	339914	46406	5917094	25687.3	99256.9	11336.6	221366	848895	848895	0	166915	1.60442e+06	0	86226	131012	665403	499899	1317047	895213	71530.2	44216	47707.7	473046	50485648	8505386
KW_72_0-3_G-2	0_G-2	none	galactitol	100832	223312	36330396	20724.2	0	971581	123644	72319.2	639014	8899607	807360	111693	188116	360233	334752	79074.9	1.29564e+06	118999	44676.6	0	10023.5	330514	53504.5	5854615	30087.8	86639.9	11148.3	239459	868448	868448	0	199001	1.76612e+06	0	95469.6	124710	654183	446301	4.03839e+06	1.78679e+06	71489.6	35813	51383.8	571827	47119112	4325440
KW_41_0-1_H-2	0_H-2	none	L-hydroxyproline	0	188627	1.51314e+06	20356.6	292957	1063990	142383	79810.9	138761	1.18648e+06	1.18648e+06	97291.5	186087	278457	357158	161110	1.22384e+06	766096	49309.1	9794.09	12313.6	301621	46040.1	21435	21435	52048.6	13367.4	221424	49219.4	51174.4	0	204643	320914	0	58782.6	107313	207780	439317	4238035	849190	102030	36659.2	45141.2	464125	256673	3.88571e+06
KW_42_0-2_H-2	0_H-2	none	L-hydroxyproline	0	0	1459974	23841	370650	925801	193801	70104.3	153763	1.3353e+06	1.3353e+06	91815.6	166726	417079	311570	311570	1.00976e+06	840718	56670.1	18305.4	18305.4	288484	42458.1	29834.5	29834.5	71197.5	12037.2	230343	67068.2	67811.9	0	215662	441583	0	84303.1	125135	192447	541312	6.16748e+06	2.0678e+06	67313.2	41004.5	46222.9	479013	273737	2.98823e+06
KW_43_0-3_H-2	0_H-2	none	L-hydroxyproline	0	0	1.52967e+06	20076.9	358566	973963	172970	79927.5	184606	1.3502e+06	1.3502e+06	100066	192943	260913	305713	305713	1.03045e+06	716009	60312.5	0	11872.4	245777	47498.1	36026.3	36026.3	59033.7	14971.3	226659	67111.6	67111.6	0	243160	512436	0	73717.2	141451	224322	388185	4.19726e+06	804301	91157.3	44304.2	54160.3	488107	281994	3627104
KW_48_0-1_S-2	0_S-2	none	sorbose	260830	217340	65238544	21864.7	0	897531	164631	151916	1316989	4.80126e+06	602211	99691.6	189040	382504	319503	94965.5	1.10409e+06	64869.2	50368.9	10130.7	10130.7	322600	123413	14889284	1.99514e+06	203597	13951.5	15852684	147000	147000	69890	223255	10500233	0	73363.4	113154	437479	446646	3.6411e+06	1.55484e+06	76036.9	115523	71341.7	884114	43800332	4.26765e+06
KW_49_0-2_S-2	0_S-2	none	sorbose	281373	203839	63675332	22164.1	0	990353	131351	147701	1.4154e+06	4705634	591515	101786	169139	227262	384150	83272.6	1.12616e+06	66664.4	51894.2	13068.9	13934.1	321418	107599	16023435	3483188	276384	11203	16100287	151355	151355	44893.5	197238	10862008	0	124075	83701.7	444772	367233	5345284	2.23795e+06	78125.2	187102	74605.3	822374	44822532	4292035
KW_50_0-3_S-2	0_S-2	none	sorbose	208517	234781	62622464	20224.4	0	854979	173139	143170	1291166	4614249	578544	105611	165227	378635	375476	73287.2	1.15424e+06	60823	51440.3	13931.2	13931.2	288787	148713	12486709	1830101	288967	12419.2	12269146	101766	101766	51878.7	221200	10330082	0	101430	121975	455167	428601	5904735	2.44074e+06	80114	237830	75078.2	836870	46164504	3970137
KW_55_0-1_T-2	0_T-2	none	tartrate	0	195482	193113	19759.3	0	1.1195e+06	147261	86866.3	128943	256137	339156	97027.3	150860	374419	288612	162465	1191806	45665.6	47593.1	13261.8	13261.8	326701	58562.8	26926	26926	50873.1	13295.3	245163	48423	51826.9	0	232412	374210	126131640	53587.2	105825	151145	481441	2.54762e+06	1.14217e+06	54871.9	40219.7	38211.8	270672	273392	3629261
KW_56_0-2_T-2	0_T-2	none	tartrate	0	176590	160395	21756.9	0	911728	134842	74855.8	127363	261905	283695	104988	132619	388074	328495	328495	1067527	51579.3	48030.8	0	11355.6	299342	48514.7	16132.8	16132.8	55087.1	11837.5	215323	45998.9	50774.3	20020.3	187048	348083	116545128	61771.1	119302	151860	430929	4.80238e+06	2116725	49171.1	28403.2	44296.1	288798	243976	3.77641e+06
KW_57_0-3_T-2	0_T-2	none	tartrate	0	209480	188693	19209.3	0	876153	161799	84824	115714	275650	329860	105912	128350	394436	385409	105714	1172575	50236.1	50924.6	0	10749.8	339576	54280.8	30959	30959	50981.1	11851.3	219660	50038.5	50038.5	0	209982	301915	120093104	64340.7	123267	161253	466634	2.80228e+06	1.18559e+06	62277.2	35470.7	50993.1	271227	269437	4.19754e+06
KW_62_120-1_G-2	120_G-2	INF120	galactitol	127723	263262	29373230	68092.4	0	1.33392e+06	883429	82678.4	753421	7459472	5.26584e+06	335818	307791	416517	250035	250035	1.05873e+06	119975	60227.4	320715	513632	205651	49827.2	5.40816e+06	48497.6	163161	59134	561044	792454	3.84121e+06	25073.1	739114	2677638	0	90832.3	127782	789227	881502	2.71767e+06	731933	5.3224e+06	137601	266824	1.76026e+06	43968940	42763696
KW_63_120-2_G-2	120_G-2	INF120	galactitol	82915.5	227412	32030660	66596.3	0	1.15262e+06	799670	66479.3	431213	7.74715e+06	5.25863e+06	352815	305196	393723	275295	275295	1204174	104385	50274.3	296489	626626	235296	38013	5468442	51208.1	330145	65193.4	514129	727777	4.03314e+06	29294.5	629249	1.56847e+06	0	81767.8	106645	736234	811433	1.97474e+06	599614	5.06209e+06	119540	251071	1.56302e+06	43839352	38649064
KW_64_120-3_G-2	120_G-2	INF120	galactitol	86575.8	265482	31621328	56962.7	0	1300326	785318	86660.2	597478	7827006	4.91738e+06	318264	280437	279710	369417	369417	1.04035e+06	99685.8	58447	312822	519649	218316	42451.6	5908298	30842.6	94721.2	69802.4	551921	844214	3.47773e+06	25731.4	703264	2.83217e+06	0	91141.2	103582	584389	800832	2.30564e+06	607637	5186289	119263	272592	1.45947e+06	44870468	44094808
KW_65_120-4_G-2	120_G-2	INF120	galactitol	95235.4	279637	29915010	49715.2	0	1.22036e+06	744376	78131.4	586143	6543224	3.76439e+06	391769	277747	290978	245913	238776	1.15951e+06	110993	48719.4	260188	585230	284398	55224.3	5753520	50227.1	72125.5	70310.7	522608	859641	3.21754e+06	34073.1	732807	2.58089e+06	0	104054	136996	478651	806284	4.91584e+06	1.94463e+06	5.04957e+06	126855	254855	1.8856e+06	42709596	36180464
KW_37_171-1_H-2	171_H-2	INF171	L-hydroxyproline	0	174765	1283605	41337.8	263178	879600	452799	71638.7	133947	1.03068e+06	1.03068e+06	134250	168995	320328	358648	87513.8	1.09194e+06	683301	5188254	22419.2	97713.4	295019	40630.7	22377.6	21988.2	58127.5	379933	197258	47580.7	194246	0	199491	409044	0	49809.3	107322	191818	1.12899e+06	4.19772e+06	1.58717e+06	83353	32884.8	44709.3	1.34863e+06	238850	3.58347e+06
KW_38_171-2_H-2	171_H-2	INF171	L-hydroxyproline	0	207974	1.25924e+06	32822.3	319162	1.38383e+06	487464	88141.3	180705	1136828	1136828	123224	182212	335421	361654	98186.4	1.01293e+06	827388	5.13942e+06	25172.9	102847	301298	51630.2	26721.8	26721.8	62602	320194	235523	59831.8	246726	13497.7	263039	573404	0	88683	115195	228453	1159969	3.7043e+06	1.68312e+06	87268.9	36845.5	47322.6	1.20397e+06	295329	4.38135e+06
KW_39_171-3_H-2	171_H-2	INF171	L-hydroxyproline	0	0	1.36267e+06	34111.2	391806	957207	465021	62332.7	136063	1.05432e+06	1.05432e+06	129546	178438	261383	317834	84974.4	1.14951e+06	745901	5038660	17648.2	108713	347817	36022.6	27910.3	27910.3	64687.7	294917	183778	58142	212435	0	175124	396350	0	48032.3	89525.7	202533	1.23432e+06	4.52061e+06	2189998	75763.8	32017.8	52050.4	1.26579e+06	185413	3.14132e+06
KW_40_171-4_H-2	171_H-2	INF171	L-hydroxyproline	0	0	1385283	28749.7	419936	1.25485e+06	400343	61340.6	116048	1.09761e+06	1.09761e+06	127282	153955	315892	335164	90432.8	1.07572e+06	848699	4175464	20948.5	107316	255554	33778.5	18149.5	0	52280.1	319848	217648	80808.4	210893	0	155938	378506	0	45875.2	85944.5	205337	1.16554e+06	4.621e+06	2.1231e+06	84895.8	32398.9	43003.1	1252751	213483	2.36739e+06
KW_44_225-1_S-2	225_S-2	INF225	sorbose	81588.9	1474181	29814450	172187	0	931124	660560	118244	570833	2.31446e+06	10940914	838077	530685	272932	310468	87211.9	1.21732e+06	71152.9	50235.1	30843.6	860245	272259	128482	4772402	543733	169910	165498	4.16882e+06	62642	2.93451e+06	139181	21412204	12108661	0	116135	138207	269495	636645	2799462	1.37294e+06	16616386	64800.5	194693	2.51989e+06	25617738	407473664
KW_45_225-2_S-2	225_S-2	INF225	sorbose	98627.9	1.07823e+06	32378850	99085.1	0	1.21955e+06	676520	136145	630784	2.50564e+06	9279976	885458	569979	216946	313654	94824.4	1.05186e+06	73767	66295.8	46863.4	927549	267455	108559	5.7154e+06	561837	131292	173270	3.72336e+06	83744.9	2.85428e+06	131089	15377378	12119831	0	79598.9	94731.2	348700	711907	6477944	2.63585e+06	13593388	71102.7	194305	2645851	26662854	302795328
KW_46_225-3_S-2	225_S-2	INF225	sorbose	119781	1.11555e+06	28539926	66471.7	0	1.31973e+06	731277	122020	658536	2.2758e+06	11070121	719707	558152	346018	276136	84392.5	1.04554e+06	90894.9	60266	45021.5	806933	204159	129189	5418186	455226	129700	149902	3744895	84926.1	2.92988e+06	129327	18293244	11881965	0	122107	156878	336463	747965	4931711	2.06656e+06	15867090	70258.4	214721	2.40356e+06	24600368	352137152
KW_47_225-4_S-2	225_S-2	INF225	sorbose	74111.4	1.57462e+06	23457900	105827	0	1.03928e+06	768963	138852	429923	2.08772e+06	11895808	819889	630688	329441	330108	92122.7	1.29155e+06	80335.5	49055.1	30668.6	806456	276966	131881	3.9443e+06	367377	93938.4	151602	5.5531e+06	64842.1	2.41129e+06	111922	27289422	11800750	0	102065	140356	268405	745951	2.95753e+06	1.27692e+06	22440944	71630.5	221300	2307429	22864144	482091936
KW_51_354-1_T-2	354_T-2	INF354	tartrate	0	164469	154245	40417.5	0	1.19413e+06	382287	369496	211426	305060	1969178	277915	114691	453010	297265	80914.7	1.05347e+06	60146.7	56240.6	92520.8	138000	239102	38548	29377.5	29377.5	52929.3	57715	217313	59574.3	534393	13072.9	273072	471731	110148704	63858.4	123216	187237	1.26035e+06	3.33702e+06	552306	73366.3	56272.6	52628.1	1.50334e+06	272077	4429274
KW_52_354-2_T-2	354_T-2	INF354	tartrate	0	189949	200341	67870.3	0	990994	283557	357003	206298	269408	1.99069e+06	326829	193107	265386	327380	67688.3	1.24226e+06	51813	46563	118107	133636	313382	58510.5	38683.9	38683.9	53436.4	54258.8	263023	49382.6	483224	12484.8	289176	406466	110004032	56353.1	121103	149106	1.33736e+06	4.74267e+06	988374	57845.6	46297.5	47607.8	1.51616e+06	299092	5.05822e+06
KW_53_354-3_T-2	354_T-2	INF354	tartrate	0	257216	206710	40535.6	0	1.0547e+06	292210	377285	173669	271612	1.78334e+06	293432	125954	266726	350120	68481	1.18591e+06	56946.6	50522.1	121412	185856	330046	56915.9	43407.1	43407.1	56668.5	55556.5	254200	43296.5	476670	11049.3	296571	363646	96790232	63047.6	109670	145725	1.28795e+06	2197638	908497	77913.1	77262.6	44225.4	1.71402e+06	299203	4.92618e+06
KW_54_354-4_T-2	354_T-2	INF354	tartrate	0	162436	172915	60812.4	0	1.15927e+06	297510	356180	158182	259754	1.76094e+06	304190	125291	382358	301952	86455	1.2364e+06	61299.8	46165.8	112832	131346	352260	49689.5	41150.5	41150.5	54782	55624.2	253413	56279.6	404672	0	307798	407390	105188792	60674.7	114554	173055	1.21935e+06	3677098	577136	65544.9	43316.4	61054.3	1.72285e+06	381279	4.162e+06
KW_58_359-1_G-2	359_G-2	INF359	galactitol	64783.6	477415	27500800	97116	0	1.00641e+06	862191	78789.9	410120	6.75661e+06	10826618	365724	541239	402214	356934	71777.7	1.20075e+06	116327	49031.3	231543	772340	258716	59086.3	5044477	35444.5	146053	65239.2	1.58922e+06	731209	3.31084e+06	29337.9	1.48088e+06	2.41851e+06	0	121598	120469	567421	901009	3.33347e+06	748124	13593038	76516.3	206306	1.58389e+06	36914428	105823584
KW_59_359-2_G-2	359_G-2	INF359	galactitol	82670.2	406334	27353438	70444.6	0	1.07485e+06	869499	67641.7	349158	7477824	9807678	356334	490587	376072	337576	69316.8	1.17185e+06	100955	56751	224394	784784	231920	53882.1	5459143	28186.8	142311	65645.5	1.16635e+06	760084	2.76862e+06	23397.1	1.23758e+06	1.88104e+06	0	80265.4	138673	466026	865827	3.19677e+06	749517	12369364	84736.9	217931	1.44051e+06	41303304	92757536
KW_60_359-3_G-2	359_G-2	INF359	galactitol	75762.8	455168	28613528	45945	0	1.26355e+06	1.06393e+06	72485	440920	7006797	9601091	397479	517666	493939	352363	77294.7	1.20632e+06	88458.3	49950.8	224271	783444	259688	50507.4	5.29792e+06	37730.2	78389.3	71064.5	1.20905e+06	721432	3.05028e+06	25171.6	1.11586e+06	1.98635e+06	0	74663.9	128346	534485	960098	2.85597e+06	749877	14112958	101921	214024	1.7812e+06	39432964	106264248
KW_61_359-4_G-2	359_G-2	INF359	galactitol	73998	384481	30124406	78284.5	0	1.09152e+06	849051	80218.5	471713	7.02291e+06	9288701	365458	420147	348483	326773	73953.4	1.21179e+06	114573	50088.6	173257	828214	229061	52955.1	5172844	44017	87583.9	89279.4	1.18449e+06	781802	2937622	30672.2	1.19129e+06	2.46215e+06	0	91897.1	106738	473006	949300	2.09634e+06	915917	10857927	88766.1	202245	1.98257e+06	38486792	80348680
KW_66_AJ-1_G-2	AJ_G-2	AJ155	galactitol	79760.3	286613	27936502	43690.5	0	1.1853e+06	616132	79646.1	517816	6644061	11088371	473840	307893	310288	315232	93068.4	1.19231e+06	121722	52659.2	100108	1.47071e+06	277353	42102.7	5247008	35335.3	124946	93445.2	826061	754015	2.149e+06	22843.9	897155	1.83081e+06	0	106805	122773	602766	914361	3.76247e+06	1.69454e+06	3909506	116412	187271	2129349	40401540	44530208
KW_67_AJ-2_G-2	AJ_G-2	AJ155	galactitol	87604.5	292220	28885664	47411.7	0	1371924	588702	74307.5	666310	7.28603e+06	11273071	500062	326475	352266	317000	88687.4	1.4023e+06	109799	55231.8	71241.4	1.45971e+06	241250	47646.1	5301128	31736.3	146746	88324.1	719897	705536	1.87465e+06	44738.2	776437	2.00007e+06	0	128738	125996	609908	971016	2.94876e+06	1311301	3.53035e+06	115107	190194	1.79067e+06	39498032	44741340
KW_68_AJ-3_G-2	AJ_G-2	AJ155	galactitol	72970.3	333824	28069712	62261.1	0	970011	616978	75416.8	433781	7.3307e+06	11569102	460325	337836	444839	312952	72721.5	1.24739e+06	123653	50518.7	143908	1.56368e+06	226592	59945.2	4.94987e+06	28281.6	465168	80268.5	797257	748930	1.92412e+06	33076.7	842477	1.96609e+06	0	133219	126942	750528	925351	1.67247e+06	895638	3846057	111183	193168	1.93015e+06	39924932	48211168
KW_69_AJ-4_G-2	AJ_G-2	AJ155	galactitol	99694.5	281620	28858886	45957.3	0	1.4363e+06	634324	75128.2	609797	7451823	10471261	489802	286513	359262	324895	81107.1	1.21497e+06	132333	47092	79280.2	1.4144e+06	271779	41502.6	5.39625e+06	27884.5	175456	88623.9	810976	748228	2.14787e+06	27750.8	753179	1.91413e+06	0	87279.7	91412.4	571576	875096	3.35683e+06	1.43605e+06	4.15309e+06	124975	213799	2.27897e+06	39304504	46301336
[truncated: 1,664 more columns]

## Sheet: Statistical_analyses
Isolate	Starting_substrate	Metabolite	median	IQR	Control_median	Control_IQR	log2FC	statistic	p_value	p_value_adj	Predicted
AJ155	Galactitol	(+/-)-Isobutyl 3-methylthiobutyrate	95474.6	4103.92	81396.78515499999	25032.3	0.23014547433642307	64	0.00250891	0.00787633	Other metabolite
INF120	Galactitol	(+/-)-Isobutyl 3-methylthiobutyrate	102703	8243.550805000006	81396.78515499999	25032.3	0.33543422010077883	64	0.00250891	0.00787633	Other metabolite
INF359	Galactitol	(+/-)-Isobutyl 3-methylthiobutyrate	86129.9	4612.525389999995	81396.78515499999	25032.3	0.0815422	52	0.0613554	0.1413479999847918	Other metabolite
AJ155	Galactitol	(1R_2R)-2-amino-1-(4-aminophenyl)propane-1_3-diol	190310	50027.3	154320.29690000002	64306.556666200006	0.30242698194215656	52	0.0613554	0.1413479999847918	Other metabolite
INF120	Galactitol	(1R_2R)-2-amino-1-(4-aminophenyl)propane-1_3-diol	199067.71094999998	12335.085950000008	154320.29690000002	64306.556666200006	0.36733140882873666	64	0.00250891	0.00787633	Other metabolite
INF359	Galactitol	(1R_2R)-2-amino-1-(4-aminophenyl)propane-1_3-diol	204845.03905000002	27743.195275000005	154320.29690000002	64306.556666200006	0.4086051298292775	56	0.0241518	0.0624307	Other metabolite
AJ155	Galactitol	(1S_3R)-26_27-dimethyl-9_10-seco-5_7_10(19)_17(20)-cholestatetraen-22-yne-1_3_25-triol	752081	84679.1	722350	224844.07224120002	0.0581901	44	0.26986803802655573	0.39945684469244774	Other metabolite
INF120	Galactitol	(1S_3R)-26_27-dimethyl-9_10-seco-5_7_10(19)_17(20)-cholestatetraen-22-yne-1_3_25-triol	1.14393e+06	452913	722350	224844.07224120002	0.6632307636250281	64	0.00250891	0.00787633	Other metabolite
INF359	Galactitol	(1S_3R)-26_27-dimethyl-9_10-seco-5_7_10(19)_17(20)-cholestatetraen-22-yne-1_3_25-triol	853626	261867	722350	224844.07224120002	0.24090645352493584	52	0.0613554	0.1413479999847918	Other metabolite
AJ155	Galactitol	(1S_3R)-3-(2_2-dichloroethenyl)-2_2-dimethylcyclopropanecarboxlate...570	119698	12886.609349999999	112795	33737.333941200006	0.0856957	48	0.13697621398328264	0.2369374028856481	Other metabolite
INF120	Galactitol	(1S_3R)-3-(2_2-dichloroethenyl)-2_2-dimethylcyclopropanecarboxlate...570	107273	8263.458999999988	112795	33737.333941200006	-0.0724161	32	1	1	Other metabolite
INF359	Galactitol	(1S_3R)-3-(2_2-dichloroethenyl)-2_2-dimethylcyclopropanecarboxlate...570	121050	7249.91	112795	33737.333941200006	0.10189741077208916	56	0.0241518	0.0624307	Other metabolite
AJ155	Galactitol	(1S_3R)-3-(2_2-dichloroethenyl)-2_2-dimethylcyclopropanecarboxlate...571	113342.65234999999	8041.996099999989	107182.14451499999	45816.69916870001	0.0806263	36	0.7370162633798947	0.7987094427007773	Other metabolite
INF120	Galactitol	(1S_3R)-3-(2_2-dichloroethenyl)-2_2-dimethylcyclopropanecarboxlate...571	105420	6088.283249999993	107182.14451499999	45816.69916870001	-0.0239186	32	1	1	Other metabolite
INF359	Galactitol	(1S_3R)-3-(2_2-dichloroethenyl)-2_2-dimethylcyclopropanecarboxlate...571	114999	12282.935525000008	107182.14451499999	45816.69916870001	0.10155550380317165	40	0.4717794117996919	0.5824061715367671	Other metabolite
AJ155	Galactitol	(1S_3R)-3-(2_2-dichloroethenyl)-2_2-dimethylcyclopropanecarboxlate...572	95578.8	11932.082037500004	89594	32611.140606200002	0.0932883	44	0.26986803802655573	0.39945684469244774	Other metabolite
INF120	Galactitol	(1S_3R)-3-(2_2-dichloroethenyl)-2_2-dimethylcyclopropanecarboxlate...572	87425.4	3768.2460974999995	89594	32611.140606200002	-0.0353492	32	1	1	Other metabolite
INF359	Galactitol	(1S_3R)-3-(2_2-dichloroethenyl)-2_2-dimethylcyclopropanecarboxlate...572	93396.44922000001	1783.2988275000098	89594	32611.140606200002	0.059965644950927134	32	1	1	Other metabolite
AJ155	Galactitol	(1S_3R_4S)-3_4-Dihydroxycyclohexane-1-carboxylate	143678	2251.7460750000027	135692.14065000002	43429.02141620002	0.0825011	52	0.0613554	0.1413479999847918	Other metabolite
INF120	Galactitol	(1S_3R_4S)-3_4-Dihydroxycyclohexane-1-carboxylate	175560	53088.679650000005	135692.14065000002	43429.02141620002	0.37162983850420733	64	0.00250891	0.00787633	Other metabolite
INF359	Galactitol	(1S_3R_4S)-3_4-Dihydroxycyclohexane-1-carboxylate	140541	9921.42	135692.14065000002	43429.02141620002	0.050652303424938164	44	0.26986803802655573	0.39945684469244774	Other metabolite
AJ155	Galactitol	(1S_4S)-4-Hydroxy-3-oxocyclohexane-1-carboxylate	276140	19964.55469999998	88584.9	24559.3	1.6402658607465652	64	0.00250891	0.00787633	Other metabolite
INF120	Galactitol	(1S_4S)-4-Hydroxy-3-oxocyclohexane-1-carboxylate	258143	25535.2	88584.9	24559.3	1.5430405437273713	64	0.00250891	0.00787633	Other metabolite
INF359	Galactitol	(1S_4S)-4-Hydroxy-3-oxocyclohexane-1-carboxylate	362497	19266.13280000002	88584.9	24559.3	2.0328345123717084	64	0.00250891	0.00787633	Other metabolite
AJ155	Galactitol	(2-hydroxy-1_2-diphenylethoxy)sulfonic acid	30475.617189999997	6349.973632499998	1277.02	0	4.576798419617658	64	2.065804577539424e-5	1.483505912245499e-4	Other metabolite
INF120	Galactitol	(2-hydroxy-1_2-diphenylethoxy)sulfonic acid	9533.01	17147.641017299997	1277.02	0	2.9001472593732993	48	0.0049354	0.015244003774933875	Other metabolite
INF359	Galactitol	(2-hydroxy-1_2-diphenylethoxy)sulfonic acid	31344.559569999998	3213.6948175000034	1277.02	0	4.617358039378988	64	2.065804577539424e-5	1.483505912245499e-4	Other metabolite
AJ155	Galactitol	(2-hydroxyethoxy)sulfonic acid	25320.784180000002	4627.16	27323.175779999998	11526.652318700002	-0.109803	24	0.4717794117996919	0.5824061715367671	Other metabolite
INF120	Galactitol	(2-hydroxyethoxy)sulfonic acid	21715.5	4374.954097500002	27323.175779999998	11526.652318700002	-0.331402	16	0.13697621398328264	0.2369374028856481	Other metabolite
INF359	Galactitol	(2-hydroxyethoxy)sulfonic acid	33245	19641.5	27323.175779999998	11526.652318700002	0.2830100806710508	40	0.4717794117996919	0.5824061715367671	Other metabolite
AJ155	Galactitol	(2-{[3-(3_4-dihydroxy-5-methoxyphenyl)prop-2-enoyl]oxy}ethyl)trimethylazanium	578667	48031.3	582562	220898.65036620002	-0.00967908	36	0.7370162633798947	0.7987094427007773	Other metabolite
INF120	Galactitol	(2-{[3-(3_4-dihydroxy-5-methoxyphenyl)prop-2-enoyl]oxy}ethyl)trimethylazanium	566940	26576.7	582562	220898.65036620002	-0.0392163	28	0.7370162633798947	0.7987094427007773	Other metabolite
INF359	Galactitol	(2-{[3-(3_4-dihydroxy-5-methoxyphenyl)prop-2-enoyl]oxy}ethyl)trimethylazanium	595889	40080.2	582562	220898.65036620002	0.0326316	32	1	1	Other metabolite
AJ155	Galactitol	(2R*_3R*)-1_2_3-Butanetriol	98353.4	31471.1	66032.6	48112.6	0.5747962766028677	44	0.26986803802655573	0.39945684469244774	Other metabolite
INF120	Galactitol	(2R*_3R*)-1_2_3-Butanetriol	84788.25390499999	27311.916022499994	66032.6	48112.6	0.36068550231239166	48	0.13697621398328264	0.2369374028856481	Other metabolite
INF359	Galactitol	(2R*_3R*)-1_2_3-Butanetriol	85305.8	31686.939442500006	66032.6	48112.6	0.36946434009946433	40	0.4717794117996919	0.5824061715367671	Other metabolite
AJ155	Galactitol	(3-Arylcarbonyl)-alanine	120812	25705.671885000003	68220.27734500001	64659.884733700004	0.8244864322303201	56	0.0241518	0.0624307	Other metabolite
INF120	Galactitol	(3-Arylcarbonyl)-alanine	99658.7	19740.42777499999	68220.27734500001	64659.884733700004	0.5467948976117658	52	0.0613554	0.1413479999847918	Other metabolite
INF359	Galactitol	(3-Arylcarbonyl)-alanine	71974.3	12879.8	68220.27734500001	64659.884733700004	0.0772802	32	1	1	Other metabolite
AJ155	Galactitol	(3-{8_8-dimethyl-2-oxo-2H_8H-pyrano[2_3-f]chromen-3-yl}-2-hydroxy-6-methoxyphenyl)oxidanesulfonic acid	232756.94530000002	12386.109399999987	218538	94750.20509119998	0.0909405	40	0.4717794117996919	0.5824061715367671	Other metabolite
INF120	Galactitol	(3-{8_8-dimethyl-2-oxo-2H_8H-pyrano[2_3-f]chromen-3-yl}-2-hydroxy-6-methoxyphenyl)oxidanesulfonic acid	228314.42969999998	34825.87889999998	218538	94750.20509119998	0.0631383	40	0.4717794117996919	0.5824061715367671	Other metabolite
INF359	Galactitol	(3-{8_8-dimethyl-2-oxo-2H_8H-pyrano[2_3-f]chromen-3-yl}-2-hydroxy-6-methoxyphenyl)oxidanesulfonic acid	257544.37504999997	66525.97657499998	218538	94750.20509119998	0.2369372821349606	52	0.0613554	0.1413479999847918	Other metabolite
AJ155	Galactitol	(3R_7R)-1_3_7-Octanetriol	76004.7	12872.243157499994	50515.351565000004	40617.996063700004	0.5893673253841749	44	0.26986803802655573	0.39945684469244774	Other metabolite
INF120	Galactitol	(3R_7R)-1_3_7-Octanetriol	71419.2	12502.323229999995	50515.351565000004	40617.996063700004	0.49959	48	0.13697621398328264	0.2369374028856481	Other metabolite
INF359	Galactitol	(3R_7R)-1_3_7-Octanetriol	76925.9	10594.9	50515.351565000004	40617.996063700004	0.6067479397384495	44	0.26986803802655573	0.39945684469244774	Other metabolite
AJ155	Galactitol	(3b_5a_25R)-3-Hydroxyspirostan-6-one 3-[2-acetylarabinosyl-(1->6)-glucoside]	176822.07815000002	22091.890674999973	184791.77344999998	63958.947266199975	-0.0636021	32	1	1	Other metabolite
INF120	Galactitol	(3b_5a_25R)-3-Hydroxyspirostan-6-one 3-[2-acetylarabinosyl-(1->6)-glucoside]	211261	38062.27925000002	184791.77344999998	63958.947266199975	0.19312480936297502	48	0.13697621398328264	0.2369374028856481	Other metabolite
INF359	Galactitol	(3b_5a_25R)-3-Hydroxyspirostan-6-one 3-[2-acetylarabinosyl-(1->6)-glucoside]	199861	27504	184791.77344999998	63958.947266199975	0.11309464136692984	48	0.13697621398328264	0.2369374028856481	Other metabolite
AJ155	Galactitol	(4-ethyl-2-methoxyphenyl)oxidanesulfonic acid	106465	2273.343775000001	130892.25390000001	40981.79686619999	-0.298006	16	0.13697621398328264	0.2369374028856481	Other metabolite
INF120	Galactitol	(4-ethyl-2-methoxyphenyl)oxidanesulfonic acid	68843.4	10015.716789999999	130892.25390000001	40981.79686619999	-0.92699	16	0.13697621398328264	0.2369374028856481	Other metabolite
INF359	Galactitol	(4-ethyl-2-methoxyphenyl)oxidanesulfonic acid	95227.14452999999	10004.382822500003	130892.25390000001	40981.79686619999	-0.458935	16	0.13697621398328264	0.2369374028856481	Other metabolite
AJ155	Galactitol	(5_7-dihydroxy-6_8-dimethyl-2-phenyl-3_4-dihydro-2H-1-benzopyran-4-yl)oxidanesulfonic acid...1222	116283	24392.880849999987	102993	31808.1	0.17509523522691794	52	0.0613554	0.1413479999847918	Other metabolite
INF120	Galactitol	(5_7-dihydroxy-6_8-dimethyl-2-phenyl-3_4-dihydro-2H-1-benzopyran-4-yl)oxidanesulfonic acid...1222	112110	15209.5	102993	31808.1	0.12237522139867492	40	0.4717794117996919	0.5824061715367671	Other metabolite
INF359	Galactitol	(5_7-dihydroxy-6_8-dimethyl-2-phenyl-3_4-dihydro-2H-1-benzopyran-4-yl)oxidanesulfonic acid...1222	112122	4741.95	102993	31808.1	0.12253300304139636	44	0.26986803802655573	0.39945684469244774	Other metabolite
AJ155	Galactitol	(5_7-dihydroxy-6_8-dimethyl-2-phenyl-3_4-dihydro-2H-1-benzopyran-4-yl)oxidanesulfonic acid...1223	183397	9836.746075000003	186003	86846.36521619999	-0.0203523	28	0.7370162633798947	0.7987094427007773	Other metabolite
INF120	Galactitol	(5_7-dihydroxy-6_8-dimethyl-2-phenyl-3_4-dihydro-2H-1-benzopyran-4-yl)oxidanesulfonic acid...1223	124628.35547000001	57097.76758249999	186003	86846.36521619999	-0.577694	16	0.13697621398328264	0.2369374028856481	Other metabolite
INF359	Galactitol	(5_7-dihydroxy-6_8-dimethyl-2-phenyl-3_4-dihydro-2H-1-benzopyran-4-yl)oxidanesulfonic acid...1223	181625.46094999998	18932.273400000005	186003	86846.36521619999	-0.0343597	28	0.7370162633798947	0.7987094427007773	Other metabolite
AJ155	Galactitol	(6-{[3_4-dihydroxy-2_5-bis(hydroxymethyl)oxolan-2-yl]oxy}-3_4_5-trihydroxyoxan-2-yl)methyl -3-(4-hydroxy-3-methoxyphenyl)prop-2-enoate	300817.35939999996	16293.671849999984	287310	165410.09961619996	0.0662805	32	1	1	Other metabolite
INF120	Galactitol	(6-{[3_4-dihydroxy-2_5-bis(hydroxymethyl)oxolan-2-yl]oxy}-3_4_5-trihydroxyoxan-2-yl)methyl -3-(4-hydroxy-3-methoxyphenyl)prop-2-enoate	243014.32815000002	140532	287310	165410.09961619996	-0.241566	24	0.4717794117996919	0.5824061715367671	Other metabolite
INF359	Galactitol	(6-{[3_4-dihydroxy-2_5-bis(hydroxymethyl)oxolan-2-yl]oxy}-3_4_5-trihydroxyoxan-2-yl)methyl -3-(4-hydroxy-3-methoxyphenyl)prop-2-enoate	299531	29571.74219999998	287310	165410.09961619996	0.0600998	32	1	1	Other metabolite
AJ155	Galactitol	(7R*_8R*)-3-Methoxy-3'_4_7_9_9'-pentahydroxy-8_4'-oxyneolignan 4-xyloside	74798.96484500001	7683.403317499993	65263.835940000004	30115.564428700003	0.19673451895458172	48	0.13697621398328264	0.2369374028856481	Other metabolite
INF120	Galactitol	(7R*_8R*)-3-Methoxy-3'_4_7_9_9'-pentahydroxy-8_4'-oxyneolignan 4-xyloside	72522.1	8801.51	65263.835940000004	30115.564428700003	0.15213772391481653	48	0.13697621398328264	0.2369374028856481	Other metabolite
INF359	Galactitol	(7R*_8R*)-3-Methoxy-3'_4_7_9_9'-pentahydroxy-8_4'-oxyneolignan 4-xyloside	72184.10156499999	13969.9	65263.835940000004	30115.564428700003	0.14539733517657114	48	0.13697621398328264	0.2369374028856481	Other metabolite
AJ155	Galactitol	(9R_13R)-1a_1b-dihomo-jasmonic acid	206563	25175.2	189728	110299.64256619998	0.12264724185649906	36	0.7370162633798947	0.7987094427007773	Other metabolite
INF120	Galactitol	(9R_13R)-1a_1b-dihomo-jasmonic acid	236811	38133.73047499999	189728	110299.64256619998	0.31979916141182674	48	0.13697621398328264	0.2369374028856481	Other metabolite
INF359	Galactitol	(9R_13R)-1a_1b-dihomo-jasmonic acid	276526	19608.5	189728	110299.64256619998	0.5434817676840829	60	0.00832774	0.023936381080581905	Other metabolite
AJ155	Galactitol	(9xi_10xi_12xi)-9_10-Dihydroxy-12-octadecenoic acid	65135.9	10882.452150000005	65064.605469999995	25710.720683699998	0.0015798	32	1	1	Other metabolite
INF120	Galactitol	(9xi_10xi_12xi)-9_10-Dihydroxy-12-octadecenoic acid	70917.67577999999	7256.06	65064.605469999995	25710.720683699998	0.12427231053310851	44	0.26986803802655573	0.39945684469244774	Other metabolite
INF359	Galactitol	(9xi_10xi_12xi)-9_10-Dihydroxy-12-octadecenoic acid	74281.25781499999	4840.9453099999955	65064.605469999995	25710.720683699998	0.19112530051702717	48	0.13697621398328264	0.2369374028856481	Other metabolite
AJ155	Galactitol	(E_E)-2_4-Octadienal	168599	22396.179674999992	164943	68288.96676620001	0.0316283	40	0.4717794117996919	0.5824061715367671	Other metabolite
INF120	Galactitol	(E_E)-2_4-Octadienal	189410	53319.4	164943	68288.96676620001	0.1995479719289942	48	0.13697621398328264	0.2369374028856481	Other metabolite
INF359	Galactitol	(E_E)-2_4-Octadienal	181115	28098.79680000001	164943	68288.96676620001	0.13493613159759563	40	0.4717794117996919	0.5824061715367671	Other metabolite
AJ155	Galactitol	(R) 2_3-Dihydroxy-3-methylvalerate	2.398e+06	271366	49650.9	77920.00290869999	5.593870523537318	64	0.00250891	0.00787633	Other metabolite
INF120	Galactitol	(R) 2_3-Dihydroxy-3-methylvalerate	1.73524e+06	575335	49650.9	77920.00290869999	5.127173531573469	64	0.00250891	0.00787633	Other metabolite
INF359	Galactitol	(R) 2_3-Dihydroxy-3-methylvalerate	1.90688e+06	176637	49650.9	77920.00290869999	5.263251369383916	64	0.00250891	0.00787633	Other metabolite
AJ155	Galactitol	(R)C(S)S-Alliin	51958	3887.7060550000024	1277.02	0	5.346489313841856	64	2.065804577539424e-5	1.483505912245499e-4	Other metabolite
INF120	Galactitol	(R)C(S)S-Alliin	50766.8	3788.12	1277.02	0	5.313027773355211	64	2.065804577539424e-5	1.483505912245499e-4	Other metabolite
INF359	Galactitol	(R)C(S)S-Alliin	95798.6	12886.937490000011	1277.02	0	6.2291468711975115	64	2.065804577539424e-5	1.483505912245499e-4	Other metabolite
AJ155	Galactitol	(S_E)-Zearalenone	86206.6	13079.8	96613.57031499999	38450.89059370001	-0.164428	24	0.4717794117996919	0.5824061715367671	Other metabolite
INF120	Galactitol	(S_E)-Zearalenone	99324.77342499999	13291.455065000002	96613.57031499999	38450.89059370001	0.0399278	32	1	1	Other metabolite
INF359	Galactitol	(S_E)-Zearalenone	99215.2	12336.957080000007	96613.57031499999	38450.89059370001	0.038335363758677195	32	1	1	Other metabolite
AJ155	Galactitol	1-(2_4_6-Trimethoxyphenyl)-1_3-butanedione	83548.2	7044.074224999989	78363.6	23588.857398699998	0.0924245	44	0.26986803802655573	0.39945684469244774	Other metabolite
INF120	Galactitol	1-(2_4_6-Trimethoxyphenyl)-1_3-butanedione	75348.24609500001	15319.203127500004	78363.6	23588.857398699998	-0.0566098	36	0.7370162633798947	0.7987094427007773	Other metabolite
INF359	Galactitol	1-(2_4_6-Trimethoxyphenyl)-1_3-butanedione	81460.13281499999	2353.34	78363.6	23588.857398699998	0.055910461643435806	40	0.4717794117996919	0.5824061715367671	Other metabolite
AJ155	Galactitol	1-(2_6_6-Trimethyl-2-cyclohexen-1-yl)-1_6-heptadien-3-one...701	148226	18196.371075000003	138202	46908.74021619999	0.10102307744495519	48	0.13697621398328264	0.2369374028856481	Other metabolite
INF120	Galactitol	1-(2_6_6-Trimethyl-2-cyclohexen-1-yl)-1_6-heptadien-3-one...701	153631	4668.148375000019	138202	46908.74021619999	0.1526934290105414	64	0.00250891	0.00787633	Other metabolite
INF359	Galactitol	1-(2_6_6-Trimethyl-2-cyclohexen-1-yl)-1_6-heptadien-3-one...701	145111	5745.578149999987	138202	46908.74021619999	0.0703815	44	0.26986803802655573	0.39945684469244774	Other metabolite
AJ155	Galactitol	1-(2_6_6-Trimethyl-2-cyclohexen-1-yl)-1_6-heptadien-3-one...702	90462.19922000001	6553.12	105450	32728.910141200002	-0.221175	20	0.26986803802655573	0.39945684469244774	Other metabolite
INF120	Galactitol	1-(2_6_6-Trimethyl-2-cyclohexen-1-yl)-1_6-heptadien-3-one...702	101640	9400.187507499999	105450	32728.910141200002	-0.0530896	28	0.7370162633798947	0.7987094427007773	Other metabolite
INF359	Galactitol	1-(2_6_6-Trimethyl-2-cyclohexen-1-yl)-1_6-heptadien-3-one...702	107608	10887.281277499991	105450	32728.910141200002	0.029227853513584007	40	0.4717794117996919	0.5824061715367671	Other metabolite
AJ155	Galactitol	1-(2_6_6-Trimethyl-2-cyclohexen-1-yl)-1_6-heptadien-3-one...703	114611	7751.816399999996	126007	39150.68944120001	-0.136758	16	0.13697621398328264	0.2369374028856481	Other metabolite
INF120	Galactitol	1-(2_6_6-Trimethyl-2-cyclohexen-1-yl)-1_6-heptadien-3-one...703	121514	5067.849625000003	126007	39150.68944120001	-0.0523816	28	0.7370162633798947	0.7987094427007773	Other metabolite
INF359	Galactitol	1-(2_6_6-Trimethyl-2-cyclohexen-1-yl)-1_6-heptadien-3-one...703	124485	17330.5	126007	39150.68944120001	-0.0175269	32	1	1	Other metabolite
AJ155	Galactitol	1-(2_6_6-Trimethyl-2-cyclohexen-1-yl)-1_6-heptadien-3-one...704	242433.29690000002	11118.722699999984	243243	73184.9	-0.00481136	32	1	1	Other metabolite
INF120	Galactitol	1-(2_6_6-Trimethyl-2-cyclohexen-1-yl)-1_6-heptadien-3-one...704	250579.93754999997	38522.73047499999	243243	73184.9	0.042871696508070725	32	1	1	Other metabolite
INF359	Galactitol	1-(2_6_6-Trimethyl-2-cyclohexen-1-yl)-1_6-heptadien-3-one...704	265638	11881.585924999992	243243	73184.9	0.12706368490085634	40	0.4717794117996919	0.5824061715367671	Other metabolite
AJ155	Galactitol	1-(4-Hydroxy-3-methoxyphenyl)-3-decanone	368987	122492.55079999997	331779.85939999996	182069	0.1533444114652067	40	0.4717794117996919	0.5824061715367671	Other metabolite
INF120	Galactitol	1-(4-Hydroxy-3-methoxyphenyl)-3-decanone	367951	203458.28517499997	331779.85939999996	182069	0.14928599733239284	44	0.26986803802655573	0.39945684469244774	Other metabolite
INF359	Galactitol	1-(4-Hydroxy-3-methoxyphenyl)-3-decanone	320976	312759	331779.85939999996	182069	-0.0477622	40	0.4717794117996919	0.5824061715367671	Other metabolite
AJ155	Galactitol	1-(Isothiocyanatomethyl)-4-methoxybenzene...407	15182.9	6225.570776199998	1277.02	0	3.5715872411085723	56	3.5435821662122355e-4	0.00247512	Other metabolite
INF120	Galactitol	1-(Isothiocyanatomethyl)-4-methoxybenzene...407	1277.02	0	1277.02	0	0	32	NA	NA	Other metabolite
INF359	Galactitol	1-(Isothiocyanatomethyl)-4-methoxybenzene...407	1277.02	0	1277.02	0	0	32	NA	NA	Other metabolite
AJ155	Galactitol	1-(Isothiocyanatomethyl)-4-methoxybenzene...408	1.52226e+06	74112.5	1277.02	0	10.219209637156954	64	2.065804577539424e-5	1.483505912245499e-4	Other metabolite
INF120	Galactitol	1-(Isothiocyanatomethyl)-4-methoxybenzene...408	1277.02	0	1277.02	0	0	32	NA	NA	Other metabolite
INF359	Galactitol	1-(Isothiocyanatomethyl)-4-methoxybenzene...408	1277.02	0	1277.02	0	0	32	NA	NA	Other metabolite
AJ155	Galactitol	1-(Methylthio)-5-phenyl-1-penten-3-yne...455	116334	23785.093800000002	150596.14065000002	66576.86909120002	-0.372412	20	0.26986803802655573	0.39945684469244774	Other metabolite
INF120	Galactitol	1-(Methylthio)-5-phenyl-1-penten-3-yne...455	106097.67970499999	32589.093785000005	150596.14065000002	66576.86909120002	-0.505292	20	0.26986803802655573	0.39945684469244774	Other metabolite
INF359	Galactitol	1-(Methylthio)-5-phenyl-1-penten-3-yne...455	116389	29056.081999999995	150596.14065000002	66576.86909120002	-0.371732	24	0.4717794117996919	0.5824061715367671	Other metabolite
AJ155	Galactitol	1-(Methylthio)-5-phenyl-1-penten-3-yne...651	16861.7	3810.035399999999	11740.914550000001	5837.06	0.5222038022920091	56	0.0241518	0.0624307	Other metabolite
INF120	Galactitol	1-(Methylthio)-5-phenyl-1-penten-3-yne...651	17476.9	3039.5527325000003	11740.914550000001	5837.06	0.5739018881749591	60	0.00832774	0.023936381080581905	Other metabolite
INF359	Galactitol	1-(Methylthio)-5-phenyl-1-penten-3-yne...651	18760.6	3028.67	11740.914550000001	5837.06	0.6761625001567998	56	0.0241518	0.0624307	Other metabolite
AJ155	Galactitol	1-(alpha-Methyl-4-(2-methylpropyl)benzeneacetate)-beta-D-Glucopyranuronic acid	130284	18745.58200000001	173171	61674.400416200006	-0.410539	16	0.13697621398328264	0.2369374028856481	Other metabolite
INF120	Galactitol	1-(alpha-Methyl-4-(2-methylpropyl)benzeneacetate)-beta-D-Glucopyranuronic acid	119681	20762.835984999998	173171	61674.400416200006	-0.533006	16	0.13697621398328264	0.2369374028856481	Other metabolite
INF359	Galactitol	1-(alpha-Methyl-4-(2-methylpropyl)benzeneacetate)-beta-D-Glucopyranuronic acid	125895	19262.79487500002	173171	61674.400416200006	-0.459978	16	0.13697621398328264	0.2369374028856481	Other metabolite
AJ155	Galactitol	1-(beta-D-Ribofuranosyl)-1_4-dihydronicotinamide	1.58825e+06	168542	1277.02	0	10.28043980155253	64	2.065804577539424e-5	1.483505912245499e-4	Other metabolite
INF120	Galactitol	1-(beta-D-Ribofuranosyl)-1_4-dihydronicotinamide	1.42031e+06	113419	1277.02	0	10.119208575960457	64	2.065804577539424e-5	1.483505912245499e-4	Other metabolite
INF359	Galactitol	1-(beta-D-Ribofuranosyl)-1_4-dihydronicotinamide	1.71649e+06	73668.1	1277.02	0	10.392459887870942	64	2.065804577539424e-5	1.483505912245499e-4	Other metabolite
AJ155	Galactitol	1-Amino-propan-2-ol	355764	38884.9	258311	253825	0.46181206047385537	40	0.4717794117996919	0.5824061715367671	Other metabolite
INF120	Galactitol	1-Amino-propan-2-ol	342351	111260.71092500002	258311	253825	0.4063665712883991	44	0.26986803802655573	0.39945684469244774	Other metabolite
INF359	Galactitol	1-Amino-propan-2-ol	389142.85939999996	55970.679650000005	258311	253825	0.5911914143186444	48	0.13697621398328264	0.2369374028856481	Other metabolite
AJ155	Galactitol	1-Aminocyclopropanecarboxylic acid	65390.4	9099.344727500007	36574.330075000005	14401.227516199997	0.8382482367474515	64	0.00250891	0.00787633	Other metabolite
INF120	Galactitol	1-Aminocyclopropanecarboxylic acid	115534	46661.86720000001	36574.330075000005	14401.227516199997	1.6594146223817117	64	0.00250891	0.00787633	Other metabolite
INF359	Galactitol	1-Aminocyclopropanecarboxylic acid	71991.5	14624.997069999998	36574.330075000005	14401.227516199997	0.9769952958099244	64	0.00250891	0.00787633	Other metabolite
AJ155	Galactitol	1-Cinnamoylpyrrolidine...550	329149	85375.11717500002	280432	104823.49411619999	0.23108896684987193	48	0.13697621398328264	0.2369374028856481	Other metabolite
INF120	Galactitol	1-Cinnamoylpyrrolidine...550	371357	173710	280432	104823.49411619999	0.40515716036981675	48	0.13697621398328264	0.2369374028856481	Other metabolite
INF359	Galactitol	1-Cinnamoylpyrrolidine...550	268944.01564999996	15300.226599999995	280432	104823.49411619999	-0.0603445	24	0.4717794117996919	0.5824061715367671	Other metabolite
AJ155	Galactitol	1-Cinnamoylpyrrolidine...551	213181.61719999998	14876.179674999992	194964.47655000002	62153.5	0.12887175679992421	56	0.0241518	0.0624307	Other metabolite
INF120	Galactitol	1-Cinnamoylpyrrolidine...551	206680	13834.078150000016	194964.47655000002	62153.5	0.084186	48	0.13697621398328264	0.2369374028856481	Other metabolite
INF359	Galactitol	1-Cinnamoylpyrrolidine...551	188420	23883.003875000024	194964.47655000002	62153.5	-0.0492606	32	1	1	Other metabolite
AJ155	Galactitol	1-Cyano-2-hydroxy-3-butene	135958	9678.240175000014	40021	15082.7	1.7643317201049522	64	0.00250891	0.00787633	Other metabolite
INF120	Galactitol	1-Cyano-2-hydroxy-3-butene	111686	17114.093785000005	40021	15082.7	1.4806254479030971	64	0.00250891	0.00787633	Other metabolite
INF359	Galactitol	1-Cyano-2-hydroxy-3-butene	109030	9442.84	40021	15082.7	1.4458981550832672	64	0.00250891	0.00787633	Other metabolite
AJ155	Galactitol	1-Deoxynojirimycin	682771	95381.2	745318	223023.19724120002	-0.126453	28	0.7370162633798947	0.7987094427007773	Other metabolite
INF120	Galactitol	1-Deoxynojirimycin	650373	41143.3	745318	223023.19724120002	-0.196589	20	0.26986803802655573	0.39945684469244774	Other metabolite
INF359	Galactitol	1-Deoxynojirimycin	688149	55254.3	745318	223023.19724120002	-0.115135	20	0.26986803802655573	0.39945684469244774	Other metabolite
AJ155	Galactitol	1-Isothiocyanato-8-(methylthio)octane	21195.4	5011.13	16867.4	6791.79	0.3295113415278032	52	0.0613554	0.1413479999847918	Other metabolite
INF120	Galactitol	1-Isothiocyanato-8-(methylthio)octane	24622.7	3049.5288125000006	16867.4	6791.79	0.5457487569853069	56	0.0241518	0.0624307	Other metabolite
INF359	Galactitol	1-Isothiocyanato-8-(methylthio)octane	26181.6	1934.1308600000011	16867.4	6791.79	0.6343140333907481	60	0.00832774	0.023936381080581905	Other metabolite
AJ155	Galactitol	1-Methoxy-1-(2_4_5-trimethoxyphenyl)-2-propanol	921352	77636.2	901786	262283	0.0309665	36	0.7370162633798947	0.7987094427007773	Other metabolite
INF120	Galactitol	1-Methoxy-1-(2_4_5-trimethoxyphenyl)-2-propanol	808116	85539.4	901786	262283	-0.158222	20	0.26986803802655573	0.39945684469244774	Other metabolite
INF359	Galactitol	1-Methoxy-1-(2_4_5-trimethoxyphenyl)-2-propanol	1.01445e+06	130541	901786	262283	0.16984649149912937	56	0.0241518	0.0624307	Other metabolite
AJ155	Galactitol	1-Methyl-1_3-cyclohexadiene	468670.01564999996	10090.585974999995	478093.85939999996	250927.50189120002	-0.0287214	32	1	1	Other metabolite
INF120	Galactitol	1-Methyl-1_3-cyclohexadiene	544403	97095.71092500002	478093.85939999996	250927.50189120002	0.1873817207686195	44	0.26986803802655573	0.39945684469244774	Other metabolite
INF359	Galactitol	1-Methyl-1_3-cyclohexadiene	546616	15878.2	478093.85939999996	250927.50189120002	0.19323373119227424	40	0.4717794117996919	0.5824061715367671	Other metabolite
AJ155	Galactitol	1-Methyladenosine	158812	15579.703199999989	1277.02	0	6.9583886622130295	64	2.065804577539424e-5	1.483505912245499e-4	Other metabolite
INF120	Galactitol	1-Methyladenosine	105645.65234999999	9733.81	1277.02	0	6.370304473075699	64	2.065804577539424e-5	1.483505912245499e-4	Other metabolite
INF359	Galactitol	1-Methyladenosine	107848	10444.882852499999	1277.02	0	6.400068983566319	64	2.065804577539424e-5	1.483505912245499e-4	Other metabolite
AJ155	Galactitol	1-Methylpyrrole...20	122687.57810000001	7081.761700000003	112051	41176.36126620001	0.13083265562086185	48	0.13697621398328264	0.2369374028856481	Other metabolite
INF120	Galactitol	1-Methylpyrrole...20	107689	10027.986352499996	112051	41176.36126620001	-0.0572848	28	0.7370162633798947	0.7987094427007773	Other metabolite
INF359	Galactitol	1-Methylpyrrole...20	107764.12890000001	17180.8	112051	41176.36126620001	-0.0562795	24	0.4717794117996919	0.5824061715367671	Other metabolite
AJ155	Galactitol	1-Methylpyrrole...21	51589	3640.3251949999976	46343.8	15885.590798700003	0.15468583848734108	48	0.13697621398328264	0.2369374028856481	Other metabolite
INF120	Galactitol	1-Methylpyrrole...21	54360.7	9006.557622499997	46343.8	15885.590798700003	0.23018704757245742	56	0.0241518	0.0624307	Other metabolite
INF359	Galactitol	1-Methylpyrrole...21	50019.7	2033.283199999998	46343.8	15885.590798700003	0.11011909918775889	52	0.0613554	0.1413479999847918	Other metabolite
AJ155	Galactitol	1-O-(hydroxy-hexadecyl)-sn-glycerol	90554.6	58822.69041750001	68912.8	28473.607398699998	0.394015	48	0.13697621398328264	0.2369374028856481	Other metabolite
INF120	Galactitol	1-O-(hydroxy-hexadecyl)-sn-glycerol	105947	27066.226544999998	68912.8	28473.607398699998	0.6205017355012361	56	0.0241518	0.0624307	Other metabolite
INF359	Galactitol	1-O-(hydroxy-hexadecyl)-sn-glycerol	100290.00390000001	19185.587880000006	68912.8	28473.607398699998	0.5413338368437128	64	0.00250891	0.00787633	Other metabolite
AJ155	Galactitol	1-O-(hydroxy-pentadecyl)-sn-glycerol...1073	103276	64491.45115499999	105522	95671.1	-0.0310384	36	0.7370162633798947	0.7987094427007773	Other metabolite
INF120	Galactitol	1-O-(hydroxy-pentadecyl)-sn-glycerol...1073	91153.52734500001	36475.7	105522	95671.1	-0.211168	36	0.7370162633798947	0.7987094427007773	Other metabolite
INF359	Galactitol	1-O-(hydroxy-pentadecyl)-sn-glycerol...1073	96302.5	68112.6	105522	95671.1	-0.131893	36	0.7370162633798947	0.7987094427007773	Other metabolite
AJ155	Galactitol	1-O-(hydroxy-pentadecyl)-sn-glycerol...1074	85724.6	20690.898424999992	81443.3	23757.2	0.073914	44	0.26986803802655573	0.39945684469244774	Other metabolite
INF120	Galactitol	1-O-(hydroxy-pentadecyl)-sn-glycerol...1074	87730.8	10746.1	81443.3	23757.2	0.10728698421562859	48	0.13697621398328264	0.2369374028856481	Other metabolite
INF359	Galactitol	1-O-(hydroxy-pentadecyl)-sn-glycerol...1074	88483.99218999999	5708.69	81443.3	23757.2	0.11962086022814207	52	0.0613554	0.1413479999847918	Other metabolite
AJ155	Galactitol	1-O-(hydroxy-tetradecyl)-sn-glycerol	35761.9	31673.870602500003	24115.2	11042.430643699998	0.5684798586993355	48	0.13697621398328264	0.2369374028856481	Other metabolite
INF120	Galactitol	1-O-(hydroxy-tetradecyl)-sn-glycerol	25843.4	12261.9	24115.2	11042.430643699998	0.0998513	40	0.4717794117996919	0.5824061715367671	Other metabolite
INF359	Galactitol	1-O-(hydroxy-tetradecyl)-sn-glycerol	24705	16245.568818699998	24115.2	11042.430643699998	0.034858862706266286	38	0.5962822747189991	0.7345251499888823	Other metabolite
AJ155	Galactitol	1-O-(methoxy-hexadecyl)-sn-glycerol	54077.9	111882	44280.9	38726.2	0.28835496841023267	36	0.7370162633798947	0.7987094427007773	Other metabolite
INF120	Galactitol	1-O-(methoxy-hexadecyl)-sn-glycerol	39773.3	14215.090822500002	44280.9	38726.2	-0.154884	40	0.4717794117996919	0.5824061715367671	Other metabolite
INF359	Galactitol	1-O-(methoxy-hexadecyl)-sn-glycerol	42472.4	16350.519525000003	44280.9	38726.2	-0.0601586	40	0.4717794117996919	0.5824061715367671	Other metabolite
AJ155	Galactitol	1-O-methyl-beta-D-glucuronate	4031663	460874	22818.6	8471.8	7.4650194421934675	64	0.00250891	0.00787633	Other metabolite
INF120	Galactitol	1-O-methyl-beta-D-glucuronate	5951578	65256.8	22818.6	8471.8	8.02692	64	0.00250891	0.00787633	Other metabolite
INF359	Galactitol	1-O-methyl-beta-D-glucuronate	4729262	511470	22818.6	8471.8	7.695259459768048	64	0.00250891	0.00787633	Other metabolite
AJ155	Galactitol	1-Pentanesulfenothioic acid	1.38615e+06	24043.7	736647	230716.46286620002	0.9120348829062568	64	0.00250891	0.00787633	Other metabolite
INF120	Galactitol	1-Pentanesulfenothioic acid	459780	56681.2	736647	230716.46286620002	-0.68003	16	0.13697621398328264	0.2369374028856481	Other metabolite
INF359	Galactitol	1-Pentanesulfenothioic acid	380388	39633.6	736647	230716.46286620002	-0.953504	16	0.13697621398328264	0.2369374028856481	Other metabolite
AJ155	Galactitol	1-Phenyl-2-hexanone...391	1.37143e+06	165679	1.37529e+06	478916	-0.00406104	32	1	1	Other metabolite
INF120	Galactitol	1-Phenyl-2-hexanone...391	1.28407e+06	71303	1.37529e+06	478916	-0.0990199	24	0.4717794117996919	0.5824061715367671	Other metabolite
INF359	Galactitol	1-Phenyl-2-hexanone...391	1.45689e+06	79376.3	1.37529e+06	478916	0.0831523	48	0.13697621398328264	0.2369374028856481	Other metabolite
AJ155	Galactitol	1-Phenyl-2-hexanone...392	94163.67577999999	9005.71	99520.1	30033.290996199998	-0.079818	28	0.7370162633798947	0.7987094427007773	Other metabolite
INF120	Galactitol	1-Phenyl-2-hexanone...392	106883	9024.119130000006	99520.1	30033.290996199998	0.10297228667366329	40	0.4717794117996919	0.5824061715367671	Other metabolite
INF359	Galactitol	1-Phenyl-2-hexanone...392	91433.1	9992.726567499994	99520.1	30033.290996199998	-0.122273	24	0.4717794117996919	0.5824061715367671	Other metabolite
AJ155	Galactitol	1-Phenylethylamine	449498.04689999996	37543.109349999984	310202	167594	0.5351077311209246	48	0.13697621398328264	0.2369374028856481	Other metabolite
INF120	Galactitol	1-Phenylethylamine	361079	123225	310202	167594	0.2191062774387018	40	0.4717794117996919	0.5824061715367671	Other metabolite
INF359	Galactitol	1-Phenylethylamine	388877	45012.78907499998	310202	167594	0.3261051704746015	48	0.13697621398328264	0.2369374028856481	Other metabolite
AJ155	Galactitol	1-Piperideine-2-carboxylic acid	1.00048e+06	155333	53473.1	45910.646456200004	4.225743016033029	64	0.00250891	0.00787633	Other metabolite
INF120	Galactitol	1-Piperideine-2-carboxylic acid	958312	210730	53473.1	45910.646456200004	4.163611472564619	64	0.00250891	0.00787633	Other metabolite
INF359	Galactitol	1-Piperideine-2-carboxylic acid	686430	40066.3	53473.1	45910.646456200004	3.682228014433163	64	0.00250891	0.00787633	Other metabolite
AJ155	Galactitol	1-Pyrroline-2-carboxylic acid	72253.21093999999	3995.3300750000053	28365.568359999997	14602.387668700001	1.348920931017913	64	0.00250891	0.00787633	Other metabolite
INF120	Galactitol	1-Pyrroline-2-carboxylic acid	74557.3	8177.216797500005	28365.568359999997	14602.387668700001	1.3942097662238417	64	0.00250891	0.00787633	Other metabolite
INF359	Galactitol	1-Pyrroline-2-carboxylic acid	54004.371094999995	9248.876952499995	28365.568359999997	14602.387668700001	0.9289354117030016	64	0.00250891	0.00787633	Other metabolite
AJ155	Galactitol	1-Pyrroline-5-carboxylic acid	318341	16953.5	87196.8	42704.03122620001	1.8682255756220016	64	0.00250891	0.00787633	Other metabolite
INF120	Galactitol	1-Pyrroline-5-carboxylic acid	573088	33343.7	87196.8	42704.03122620001	2.716409396062113	64	0.00250891	0.00787633	Other metabolite
INF359	Galactitol	1-Pyrroline-5-carboxylic acid	429490	24842.3	87196.8	42704.03122620001	2.300277327348781	64	0.00250891	0.00787633	Other metabolite
AJ155	Galactitol	1-Stearoylglycerophosphoserine	699948	48481.4	616363	408583	0.18346840229584438	36	0.7370162633798947	0.7987094427007773	Other metabolite
INF120	Galactitol	1-Stearoylglycerophosphoserine	467187.35939999996	187006.67182500003	616363	408583	-0.399778	28	0.7370162633798947	0.7987094427007773	Other metabolite
INF359	Galactitol	1-Stearoylglycerophosphoserine	731308	35420.7	616363	408583	0.2467004671290703	36	0.7370162633798947	0.7987094427007773	Other metabolite
AJ155	Galactitol	1-acyl LPI	1277.02	0	1277.02	0	0	32	NA	NA	Other metabolite
INF120	Galactitol	1-acyl LPI	1277.02	0	1277.02	0	0	32	NA	NA	Other metabolite
INF359	Galactitol	1-acyl LPI	101918	2905.4844049999956	1277.02	0	6.318480224833652	64	2.065804577539424e-5	1.483505912245499e-4	Other metabolite
AJ155	Galactitol	1-chloro-4-(5-(penta-1_3-diyn-1-yl)thiophen-2-yl)but-3-yn-2-ol	56283.650395000004	12793.934569999998	1277.02	0	5.461858881762747	64	2.065804577539424e-5	1.483505912245499e-4	Other metabolite
INF120	Galactitol	1-chloro-4-(5-(penta-1_3-diyn-1-yl)thiophen-2-yl)but-3-yn-2-ol	124775.67970000001	17503.386750000005	1277.02	0	6.6104078387704766	64	2.065804577539424e-5	1.483505912245499e-4	Other metabolite
INF359	Galactitol	1-chloro-4-(5-(penta-1_3-diyn-1-yl)thiophen-2-yl)but-3-yn-2-ol	42310.3	2814.646480000003	1277.02	0	5.050151989497793	64	2.065804577539424e-5	1.483505912245499e-4	Other metabolite
AJ155	Galactitol	1-deoxyxylonojirimycin...177	45009.605469999995	6633.7045849999995	1277.02	0	5.139375900010352	64	2.065804577539424e-5	1.483505912245499e-4	Other metabolite
INF120	Galactitol	1-deoxyxylonojirimycin...177	51509.431645000004	12348.455077500003	1277.02	0	5.333979602574331	64	2.065804577539424e-5	1.483505912245499e-4	Other metabolite
INF359	Galactitol	1-deoxyxylonojirimycin...177	56942.982424999995	3185.0566400000025	1277.02	0	5.478661038251854	64	2.065804577539424e-5	1.483505912245499e-4	Other metabolite
AJ155	Galactitol	1-deoxyxylonojirimycin...178	27035.084965000002	3380.783202499999	22033.089845000002	9932.679668699999	0.29516106264889147	52	0.0613554	0.1413479999847918	Other metabolite
INF120	Galactitol	1-deoxyxylonojirimycin...178	35314.3	10064.657224999999	22033.089845000002	9932.679668699999	0.6805817409750392	60	0.00832774	0.023936381080581905	Other metabolite
INF359	Galactitol	1-deoxyxylonojirimycin...178	37200.9	8862.559572500002	22033.089845000002	9932.679668699999	0.7556652577924056	64	0.00250891	0.00787633	Other metabolite
AJ155	Galactitol	1-naphthalenesulfonamide_ n-(6-aminohexyl)-5- chloro	134069	47466.2	1277.02	0	6.714048110879155	64	2.065804577539424e-5	1.483505912245499e-4	Other metabolite
INF120	Galactitol	1-naphthalenesulfonamide_ n-(6-aminohexyl)-5- chloro	34210.3	12235.672852500004	1277.02	0	4.743572245932666	64	2.065804577539424e-5	1.483505912245499e-4	Other metabolite
INF359	Galactitol	1-naphthalenesulfonamide_ n-(6-aminohexyl)-5- chloro	30895.893555000002	7152.370604999996	1277.02	0	4.596558080042046	64	2.065804577539424e-5	1.483505912245499e-4	Other metabolite
AJ155	Galactitol	1-nitrohexane	132864	16022.730449999988	42123.8	15765.399386200002	1.657241228044905	64	0.00250891	0.00787633	Other metabolite
INF120	Galactitol	1-nitrohexane	112963	3402.4375249999866	42123.8	15765.399386200002	1.423139923310569	64	0.00250891	0.00787633	Other metabolite
INF359	Galactitol	1-nitrohexane	128865.47654999999	10237.962900000013	42123.8	15765.399386200002	1.6131574235365598	64	0.00250891	0.00787633	Other metabolite
AJ155	Galactitol	10-Hydroxy-8-nor-2-fenchanone glucoside	181873	33658.9	158530	45187.91209119999	0.1981774425431656	60	0.00832774	0.023936381080581905	Other metabolite
INF120	Galactitol	10-Hydroxy-8-nor-2-fenchanone glucoside	166772.26565000002	14855.976599999995	158530	45187.91209119999	0.0731261	44	0.26986803802655573	0.39945684469244774	Other metabolite
INF359	Galactitol	10-Hydroxy-8-nor-2-fenchanone glucoside	187305.14844999998	14340.066424999997	158530	45187.91209119999	0.24063723465043588	64	0.00250891	0.00787633	Other metabolite
AJ155	Galactitol	10-hydroxydecanoate	245878.24219999998	123025.73052499999	107275	63294.4	1.196626182605084	52	0.0613554	0.1413479999847918	Other metabolite
INF120	Galactitol	10-hydroxydecanoate	145657	35533.250025000016	107275	63294.4	0.4412524997932409	56	0.0241518	0.0624307	Other metabolite
INF359	Galactitol	10-hydroxydecanoate	134024.44144999998	76779.1	107275	63294.4	0.32117822895631326	48	0.13697621398328264	0.2369374028856481	Other metabolite
AJ155	Galactitol	11-dehydro-2_3-dinor-TXB2	660075	35507.9	619703	167989.85349120002	0.0910527	64	0.00250891	0.00787633	Other metabolite
INF120	Galactitol	11-dehydro-2_3-dinor-TXB2	667574	43119.4	619703	167989.85349120002	0.10735106919314823	52	0.0613554	0.1413479999847918	Other metabolite
INF359	Galactitol	11-dehydro-2_3-dinor-TXB2	676316	29487.9	619703	167989.85349120002	0.12611984749930175	64	0.00250891	0.00787633	Other metabolite
AJ155	Galactitol	11_12-Dimethoxydihydrokawain...968	55369.726559999996	9633.422855000004	76508.3	41796.8	-0.466518	20	0.26986803802655573	0.39945684469244774	Other metabolite
INF120	Galactitol	11_12-Dimethoxydihydrokawain...968	64668.1	8146.896485000005	76508.3	41796.8	-0.242561	24	0.4717794117996919	0.5824061715367671	Other metabolite
INF359	Galactitol	11_12-Dimethoxydihydrokawain...968	57079.666014999995	1832.8164075000022	76508.3	41796.8	-0.422639	16	0.13697621398328264	0.2369374028856481	Other metabolite
AJ155	Galactitol	11_12-Dimethoxydihydrokawain...969	32158.856444999998	2975.796879999998	31650.6	10257.817356199997	0.022984876965218518	36	0.7370162633798947	0.7987094427007773	Other metabolite
INF120	Galactitol	11_12-Dimethoxydihydrokawain...969	32337.403319999998	4943.717777499998	31650.6	10257.817356199997	0.0309726	44	0.26986803802655573	0.39945684469244774	Other metabolite
INF359	Galactitol	11_12-Dimethoxydihydrokawain...969	31686.8	2074.1191350000045	31650.6	10257.817356199997	0.00165162	36	0.7370162633798947	0.7987094427007773	Other metabolite
AJ155	Galactitol	11_12-epoxy-17-bromo-hydroxy-heptadecen-16-ynoic acid	804312	36293.9	910863	252154.24411620002	-0.17948	16	0.13697621398328264	0.2369374028856481	Other metabolite
INF120	Galactitol	11_12-epoxy-17-bromo-hydroxy-heptadecen-16-ynoic acid	846943	42277.8	910863	252154.24411620002	-0.10497	16	0.13697621398328264	0.2369374028856481	Other metabolite
INF359	Galactitol	11_12-epoxy-17-bromo-hydroxy-heptadecen-16-ynoic acid	824558	22436.5	910863	252154.24411620002	-0.143613	16	0.13697621398328264	0.2369374028856481	Other metabolite
AJ155	Galactitol	11_12_13-TriHOME	40786.5	2722.889645000003	41244.6	20524.499971200003	-0.0161144	32	1	1	Other metabolite
INF120	Galactitol	11_12_13-TriHOME	58490.136719999995	23650.245114999998	41244.6	20524.499971200003	0.5039890180248068	52	0.0613554	0.1413479999847918	Other metabolite
INF359	Galactitol	11_12_13-TriHOME	49142.2	3474.320310000003	41244.6	20524.499971200003	0.25275676079454806	44	0.26986803802655573	0.39945684469244774	Other metabolite
AJ155	Galactitol	12-epi-hapalindole F (isothiocyanate)	73952.7	14271.791990000012	95732.55467499999	71067.4	-0.372407	28	0.7370162633798947	0.7987094427007773	Other metabolite
INF120	Galactitol	12-epi-hapalindole F (isothiocyanate)	45630.6	14831.867185000003	95732.55467499999	71067.4	-1.06901	20	0.26986803802655573	0.39945684469244774	Other metabolite
INF359	Galactitol	12-epi-hapalindole F (isothiocyanate)	95310.78515499999	11050.882822500003	95732.55467499999	71067.4	-0.00637013	32	1	1	Other metabolite
AJ155	Galactitol	13_14-Dihydro PGF-1a	112008	7219.984367500001	85148	77097.74218619999	0.3955631770748134	44	0.26986803802655573	0.39945684469244774	Other metabolite
INF120	Galactitol	13_14-Dihydro PGF-1a	138585	31016.912114999985	85148	77097.74218619999	0.7027254015384617	44	0.26986803802655573	0.39945684469244774	Other metabolite
INF359	Galactitol	13_14-Dihydro PGF-1a	129607.91015000001	22474.777375000005	85148	77097.74218619999	0.60611	48	0.13697621398328264	0.2369374028856481	Other metabolite
AJ155	Galactitol	15(R)-hydroperoxy-EPE	32631.585939999997	3643.377442500001	35921.3	15252.906221200003	-0.13857	20	0.26986803802655573	0.39945684469244774	Other metabolite
INF120	Galactitol	15(R)-hydroperoxy-EPE	38294	8157.058592500005	35921.3	15252.906221200003	0.0922786	44	0.26986803802655573	0.39945684469244774	Other metabolite
INF359	Galactitol	15(R)-hydroperoxy-EPE	60541.818360000005	8194.243162500003	35921.3	15252.906221200003	0.7530927266983785	60	0.00832774	0.023936381080581905	Other metabolite
AJ155	Galactitol	15(S)-Hydroxyeicosatrienoic acid	60912.5	2401.1865249999973	62059	24960.338843700003	-0.0269011	28	0.7370162633798947	0.7987094427007773	Other metabolite
INF120	Galactitol	15(S)-Hydroxyeicosatrienoic acid	81921.3	27600.799797500003	62059	24960.338843700003	0.400599	52	0.0613554	0.1413479999847918	Other metabolite
INF359	Galactitol	15(S)-Hydroxyeicosatrienoic acid	66812.5	8814.605469999995	62059	24960.338843700003	0.10647823185053501	40	0.4717794117996919	0.5824061715367671	Other metabolite
AJ155	Galactitol	16-bromo-hexadecatrien-5_13-diynoic acid	134763	22348.70699750002	60160.6	46663	1.163533299589916	64	0.00250891	0.00787633	Other metabolite
INF120	Galactitol	16-bromo-hexadecatrien-5_13-diynoic acid	27259.464845000002	22063.831537500002	60160.6	46663	-1.14206	20	0.26986803802655573	0.39945684469244774	Other metabolite
INF359	Galactitol	16-bromo-hexadecatrien-5_13-diynoic acid	59226.7	21038.053714999995	60160.6	46663	-0.0225713	28	0.7370162633798947	0.7987094427007773	Other metabolite
AJ155	Galactitol	17beta-Nitro-5alpha-androstane	100063	40743.50197249999	88737.7	77260.71677619999	0.17328811751416673	32	1	1	Other metabolite
INF120	Galactitol	17beta-Nitro-5alpha-androstane	113364.30859999999	12931.910162500004	88737.7	77260.71677619999	0.3533481423132684	40	0.4717794117996919	0.5824061715367671	Other metabolite
INF359	Galactitol	17beta-Nitro-5alpha-androstane	112827.06638999999	43548.32613999999	88737.7	77260.71677619999	0.3464948471363629	48	0.13697621398328264	0.2369374028856481	Other metabolite
AJ155	Galactitol	19-Oic-deoxycorticosterone	66622.3	9439.378905000005	62076.566405000005	19988.433571200003	0.10195595162054567	44	0.26986803802655573	0.39945684469244774	Other metabolite
INF120	Galactitol	19-Oic-deoxycorticosterone	53151.4	7128.887692500008	62076.566405000005	19988.433571200003	-0.223941	24	0.4717794117996919	0.5824061715367671	Other metabolite
INF359	Galactitol	19-Oic-deoxycorticosterone	73128.6	15602.405270000003	62076.566405000005	19988.433571200003	0.23638747501360677	52	0.0613554	0.1413479999847918	Other metabolite
AJ155	Galactitol	1_2-Diacylglycerol-LD-PI-pool...128	359350	40544.96092500002	49905.9	13800.055643700005	2.848105327544563	64	0.00250891	0.00787633	Other metabolite
INF120	Galactitol	1_2-Diacylglycerol-LD-PI-pool...128	57172.357424999995	6162.3	49905.9	13800.055643700005	0.1961067055441948	60	0.00832774	0.023936381080581905	Other metabolite
INF359	Galactitol	1_2-Diacylglycerol-LD-PI-pool...128	52092	781.0957049999997	49905.9	13800.055643700005	0.0618516	48	0.13697621398328264	0.2369374028856481	Other metabolite
AJ155	Galactitol	1_2-Diacylglycerol-LD-PI-pool...129	374142	20039	58358.4	17453.4	2.680572114437987	64	0.00250891	0.00787633	Other metabolite
INF120	Galactitol	1_2-Diacylglycerol-LD-PI-pool...129	58660.7	6464.136717499998	58358.4	17453.4	0.00745166	32	1	1	Other metabolite
INF359	Galactitol	1_2-Diacylglycerol-LD-PI-pool...129	59424.208985000005	3516.02	58358.4	17453.4	0.026109247599497287	40	0.4717794117996919	0.5824061715367671	Other metabolite
AJ155	Galactitol	1_2-Diacylglycerol-LD-PI-pool...130	67574.89452999999	3864.522459999993	75133.3	38271.6	-0.152964	24	0.4717794117996919	0.5824061715367671	Other metabolite
INF120	Galactitol	1_2-Diacylglycerol-LD-PI-pool...130	85824.80859500001	9997.429690000004	75133.3	38271.6	0.19194315010787225	40	0.4717794117996919	0.5824061715367671	Other metabolite
INF359	Galactitol	1_2-Diacylglycerol-LD-PI-pool...130	83399.2	29777.294917499996	75133.3	38271.6	0.1505827575792949	40	0.4717794117996919	0.5824061715367671	Other metabolite
AJ155	Galactitol	1_2-Dihydro-1_1_6-trimethylnaphthalene	127174.91404999999	5017.884775000013	145421.85940000002	97158.2	-0.19343	20	0.26986803802655573	0.39945684469244774	Other metabolite
INF120	Galactitol	1_2-Dihydro-1_1_6-trimethylnaphthalene	146899	75427.1	145421.85940000002	97158.2	0.014577895701463901	32	1	1	Other metabolite
INF359	Galactitol	1_2-Dihydro-1_1_6-trimethylnaphthalene	142668	5048.261750000005	145421.85940000002	97158.2	-0.0275824	32	1	1	Other metabolite
AJ155	Galactitol	1_2-Dihydrosantonin	186109.79690000002	14486.042925000016	170588	60302.67766620002	0.12563783753369098	48	0.13697621398328264	0.2369374028856481	Other metabolite
INF120	Galactitol	1_2-Dihydrosantonin	202875	5772.285100000008	170588	60302.67766620002	0.25007509758040636	60	0.00832774	0.023936381080581905	Other metabolite
INF359	Galactitol	1_2-Dihydrosantonin	210021	11284.945325000008	170588	60302.67766620002	0.3000190363913763	60	0.00832774	0.023936381080581905	Other metabolite
AJ155	Galactitol	1_2_4_5_7_8-Hexathionane	168392	26144.792950000003	173431.80469999998	94210.79881620001	-0.0425424	28	0.7370162633798947	0.7987094427007773	Other metabolite
INF120	Galactitol	1_2_4_5_7_8-Hexathionane	117661.33204499999	58826.9	173431.80469999998	94210.79881620001	-0.559728	20	0.26986803802655573	0.39945684469244774	Other metabolite
INF359	Galactitol	1_2_4_5_7_8-Hexathionane	159101.77344999998	24611.687525000016	173431.80469999998	94210.79881620001	-0.124419	32	1	1	Other metabolite
AJ155	Galactitol	1_3-Diisopropylbenzene	137356	31946.33200000001	162386	88984.73624120002	-0.241507	24	0.4717794117996919	0.5824061715367671	Other metabolite
INF120	Galactitol	1_3-Diisopropylbenzene	191749.22655000002	74299.06640000001	162386	88984.73624120002	0.2397894062696283	44	0.26986803802655573	0.39945684469244774	Other metabolite
INF359	Galactitol	1_3-Diisopropylbenzene	162350.10940000002	18459.937449999998	162386	88984.73624120002	-0.000322995	28	0.7370162633798947	0.7987094427007773	Other metabolite
AJ155	Galactitol	1_3-Octadiene	1.18189e+06	85738.2	1.20051e+06	437142	-0.022552	32	1	1	Other metabolite
INF120	Galactitol	1_3-Octadiene	1.10814e+06	73105.4	1.20051e+06	437142	-0.115505	24	0.4717794117996919	0.5824061715367671	Other metabolite
INF359	Galactitol	1_3-Octadiene	1.33599e+06	199839	1.20051e+06	437142	0.15427230252484841	48	0.13697621398328264	0.2369374028856481	Other metabolite
AJ155	Galactitol	1_4'-Bipiperidine-1'-carboxylic acid	115955.81640000001	3284.1601000000082	121140	38056.5	-0.0631059	20	0.26986803802655573	0.39945684469244774	Other metabolite
INF120	Galactitol	1_4'-Bipiperidine-1'-carboxylic acid	124136	5430.466799999995	121140	38056.5	0.0352347	36	0.7370162633798947	0.7987094427007773	Other metabolite
INF359	Galactitol	1_4'-Bipiperidine-1'-carboxylic acid	125528	11706.330050000019	121140	38056.5	0.051327582864040516	48	0.13697621398328264	0.2369374028856481	Other metabolite
AJ155	Galactitol	1_4-Benzothiazine-O-quinonimine	96608.17967499999	11293.943335000004	86036.53515499999	24425.3	0.16719591911356796	52	0.0613554	0.1413479999847918	Other metabolite
INF120	Galactitol	1_4-Benzothiazine-O-quinonimine	80331.8	2903.957037500004	86036.53515499999	24425.3	-0.0989789	20	0.26986803802655573	0.39945684469244774	Other metabolite
INF359	Galactitol	1_4-Benzothiazine-O-quinonimine	86260.6	3663.7773450000095	86036.53515499999	24425.3	0.00375314	36	0.7370162633798947	0.7987094427007773	Other metabolite
AJ155	Galactitol	1_4-Di-O-caffeoylquinic acid	167728.97655000002	15471.281225000013	138903.05469999998	64049.4	0.27205362094367974	40	0.4717794117996919	0.5824061715367671	Other metabolite
INF120	Galactitol	1_4-Di-O-caffeoylquinic acid	234546	40428.24614999999	138903.05469999998	64049.4	0.7557917533088406	60	0.00832774	0.023936381080581905	Other metabolite
INF359	Galactitol	1_4-Di-O-caffeoylquinic acid	154272	25833.15239999999	138903.05469999998	64049.4	0.15139345659601397	44	0.26986803802655573	0.39945684469244774	Other metabolite
AJ155	Galactitol	1_4-dimethylimidazole	451172	61439.5	302908	142046.23631619997	0.5747969725040106	64	0.00250891	0.00787633	Other metabolite
INF120	Galactitol	1_4-dimethylimidazole	308623.89064999996	68651.4	302908	142046.23631619997	0.0269677	40	0.4717794117996919	0.5824061715367671	Other metabolite
INF359	Galactitol	1_4-dimethylimidazole	344752.98439999996	141568.93745000003	302908	142046.23631619997	0.18668097810485534	44	0.26986803802655573	0.39945684469244774	Other metabolite
AJ155	Galactitol	1_Pentadecadiene	80040.5	24697.509777500003	194328	56083.68949119997	-1.27969	16	0.13697621398328264	0.2369374028856481	Other metabolite
INF120	Galactitol	1_Pentadecadiene	136757	110500	194328	56083.68949119997	-0.506884	28	0.7370162633798947	0.7987094427007773	Other metabolite
INF359	Galactitol	1_Pentadecadiene	159849	64330.6	194328	56083.68949119997	-0.281788	28	0.7370162633798947	0.7987094427007773	Other metabolite
AJ155	Galactitol	2'-hydroxypyridoxol...441	13705.9	1746.2253450000007	13797.246579999999	5832.3991486999985	-0.00958235	32	1	1	Other metabolite
INF120	Galactitol	2'-hydroxypyridoxol...441	28744.1	5185.9404275000015	13797.246579999999	5832.3991486999985	1.0588838843484536	64	0.00250891	0.00787633	Other metabolite
INF359	Galactitol	2'-hydroxypyridoxol...441	452053.17189999996	61643.210900000005	13797.246579999999	5832.3991486999985	5.034040184617515	64	0.00250891	0.00787633	Other metabolite
AJ155	Galactitol	2'-hydroxypyridoxol...442	430869	47089.3	12242.1	3577.3603312000014	5.137329640461068	64	0.00250891	0.00787633	Other metabolite
INF120	Galactitol	2'-hydroxypyridoxol...442	552643	34285.9	12242.1	3577.3603312000014	5.49643	64	0.00250891	0.00787633	Other metabolite
INF359	Galactitol	2'-hydroxypyridoxol...442	938837	37220.9	12242.1	3577.3603312000014	6.260955927179101	64	0.00250891	0.00787633	Other metabolite
AJ155	Galactitol	2(R)-hydroxydocosanoic acid	37529.6	4792.394532500002	52143.1	42011.8	-0.47445	24	0.4717794117996919	0.5824061715367671	Other metabolite
INF120	Galactitol	2(R)-hydroxydocosanoic acid	42479.5	13281.946775000004	52143.1	42011.8	-0.295711	36	0.7370162633798947	0.7987094427007773	Other metabolite
INF359	Galactitol	2(R)-hydroxydocosanoic acid	56046.615235000005	40802.629895000005	52143.1	42011.8	0.10415014647993655	44	0.26986803802655573	0.39945684469244774	Other metabolite
AJ155	Galactitol	2-((2-(1_3-dioxan-2-yl)ethyl)thio)-5-phenyl-1_3_4-oxadiazole	108938	6714.339899999992	79944.6	21782.783183699998	0.4464328137506909	64	0.00250891	0.00787633	Other metabolite
INF120	Galactitol	2-((2-(1_3-dioxan-2-yl)ethyl)thio)-5-phenyl-1_3_4-oxadiazole	73766	21619.3	79944.6	21782.783183699998	-0.116045	36	0.7370162633798947	0.7987094427007773	Other metabolite
INF359	Galactitol	2-((2-(1_3-dioxan-2-yl)ethyl)thio)-5-phenyl-1_3_4-oxadiazole	117002.28515000001	7659.953150000001	79944.6	21782.783183699998	0.5494640452006644	64	0.00250891	0.00787633	Other metabolite
AJ155	Galactitol	2-(3_4-Dihydroxybenzoyloxy)-4_6-dihydroxybenzoate	467881.45314999996	54025.32807500003	46886.023434999996	22468	3.318913211881537	64	0.00250891	0.00787633	Other metabolite
INF120	Galactitol	2-(3_4-Dihydroxybenzoyloxy)-4_6-dihydroxybenzoate	147340	34555.91014999998	46886.023434999996	22468	1.6519217666972563	64	0.00250891	0.00787633	Other metabolite
INF359	Galactitol	2-(3_4-Dihydroxybenzoyloxy)-4_6-dihydroxybenzoate	150770	16745.673825000005	46886.023434999996	22468	1.6851240477182672	64	0.00250891	0.00787633	Other metabolite
AJ155	Galactitol	2-(3_4-dihydroxyphenyl)-3-hydroxy-5-sulfino-3_4-dihydro-2H-1-benzopyran-7-olate	27233.6	830.6508775000002	14901.8	32212.4	0.869904	32	1	1	Other metabolite
INF120	Galactitol	2-(3_4-dihydroxyphenyl)-3-hydroxy-5-sulfino-3_4-dihydro-2H-1-benzopyran-7-olate	12232.3	22303.261129799997	14901.8	32212.4	-0.284786	24	0.4449909702193644	0.5824061715367671	Other metabolite
INF359	Galactitol	2-(3_4-dihydroxyphenyl)-3-hydroxy-5-sulfino-3_4-dihydro-2H-1-benzopyran-7-olate	26717.105470000002	15057.189433700001	14901.8	32212.4	0.8422792979973059	36	0.7266147724976477	0.7987094427007773	Other metabolite
AJ155	Galactitol	2-(3_4-dihydroxyphenyl)-3_5_6_7-tetrahydroxy-1-chromen-1-ylium	23066.807614999998	1578.47	166814	83113.65426620001	-2.85435	16	0.13697621398328264	0.2369374028856481	Other metabolite
INF120	Galactitol	2-(3_4-dihydroxyphenyl)-3_5_6_7-tetrahydroxy-1-chromen-1-ylium	41915.4	11129.197760000003	166814	83113.65426620001	-1.99269	16	0.13697621398328264	0.2369374028856481	Other metabolite
INF359	Galactitol	2-(3_4-dihydroxyphenyl)-3_5_6_7-tetrahydroxy-1-chromen-1-ylium	30269	3695.225592499999	166814	83113.65426620001	-2.46233	16	0.13697621398328264	0.2369374028856481	Other metabolite
AJ155	Galactitol	2-(3_4_5-trihydroxyphenyl)-3_4-dihydro-2H-1-benzopyran-3_4_5_7-tetrol	1277.02	0	1277.02	0	0	32	NA	NA	Other metabolite
INF120	Galactitol	2-(3_4_5-trihydroxyphenyl)-3_4-dihydro-2H-1-benzopyran-3_4_5_7-tetrol	1277.02	0	1277.02	0	0	32	NA	NA	Other metabolite
INF359	Galactitol	2-(3_4_5-trihydroxyphenyl)-3_4-dihydro-2H-1-benzopyran-3_4_5_7-tetrol	162404	16792.046925000002	1277.02	0	6.990657340347274	64	2.065804577539424e-5	1.483505912245499e-4	Other metabolite
AJ155	Galactitol	2-(4'-methylthio)butylmalate	82110.7	5194.69	70938.60156499999	39055.1	0.21099994828328691	40	0.4717794117996919	0.5824061715367671	Other metabolite
INF120	Galactitol	2-(4'-methylthio)butylmalate	52598.074219999995	9908.19	70938.60156499999	39055.1	-0.431561	24	0.4717794117996919	0.5824061715367671	Other metabolite
INF359	Galactitol	2-(4'-methylthio)butylmalate	77506.9	12548.737302499998	70938.60156499999	39055.1	0.12775397724394796	40	0.4717794117996919	0.5824061715367671	Other metabolite
AJ155	Galactitol	2-(4-sulfophenyl)butyrate	1.13219e+06	35694.8	1.19605e+06	769214	-0.0791631	32	1	1	Other metabolite
INF120	Galactitol	2-(4-sulfophenyl)butyrate	762370	394555	1.19605e+06	769214	-0.64971	20	0.26986803802655573	0.39945684469244774	Other metabolite
INF359	Galactitol	2-(4-sulfophenyl)butyrate	1.1269e+06	84971.64049999998	1.19605e+06	769214	-0.0859131	32	1	1	Other metabolite
AJ155	Galactitol	2-(4-sulfophenyl)decane...991	2298769	267531	2.09859e+06	808137.8378661999	0.13144361217947223	44	0.26986803802655573	0.39945684469244774	Other metabolite
INF120	Galactitol	2-(4-sulfophenyl)decane...991	2.56564e+06	355009	2.09859e+06	808137.8378661999	0.28989840469354955	56	0.0241518	0.0624307	Other metabolite
INF359	Galactitol	2-(4-sulfophenyl)decane...991	2.36979e+06	124723	2.09859e+06	808137.8378661999	0.1753424743905634	48	0.13697621398328264	0.2369374028856481	Other metabolite
AJ155	Galactitol	2-(4-sulfophenyl)decane...992	2.54482e+06	67420.4	2.32485e+06	820065.5566161999	0.13042885400316914	44	0.26986803802655573	0.39945684469244774	Other metabolite
INF120	Galactitol	2-(4-sulfophenyl)decane...992	2.83287e+06	902089	2.32485e+06	820065.5566161999	0.2851279913669116	48	0.13697621398328264	0.2369374028856481	Other metabolite
INF359	Galactitol	2-(4-sulfophenyl)decane...992	2.36979e+06	90242.7	2.32485e+06	820065.5566161999	0.027623190492188417	36	0.7370162633798947	0.7987094427007773	Other metabolite
AJ155	Galactitol	2-(4-sulfophenyl)decane...993	11540469	756476	12646616	4.96607e+06	-0.13205	20	0.26986803802655573	0.39945684469244774	Other metabolite
INF120	Galactitol	2-(4-sulfophenyl)decane...993	1.15703e+07	652672	12646616	4.96607e+06	-0.128323	20	0.26986803802655573	0.39945684469244774	Other metabolite
INF359	Galactitol	2-(4-sulfophenyl)decane...993	17867053	1.99654e+06	12646616	4.96607e+06	0.49855029710296445	56	0.0241518	0.0624307	Other metabolite
AJ155	Galactitol	2-(4-sulfophenyl)decane...994	2.47763e+06	230600	1.48894e+06	408515.3066161999	0.734673	64	0.00250891	0.00787633	Other metabolite
INF120	Galactitol	2-(4-sulfophenyl)decane...994	2.08735e+06	188728	1.48894e+06	408515.3066161999	0.4873865693615935	56	0.0241518	0.0624307	Other metabolite
INF359	Galactitol	2-(4-sulfophenyl)decane...994	2.1239e+06	63747.9	1.48894e+06	408515.3066161999	0.5124253608089382	64	0.00250891	0.00787633	Other metabolite
AJ155	Galactitol	2-(4-sulfophenyl)decane...995	1.50474e+06	65374.5	1.05025e+06	347710	0.518783	64	0.00250891	0.00787633	Other metabolite
INF120	Galactitol	2-(4-sulfophenyl)decane...995	1.173e+06	189718.01549999998	1.05025e+06	347710	0.15947144348135134	52	0.0613554	0.1413479999847918	Other metabolite
INF359	Galactitol	2-(4-sulfophenyl)decane...995	1.42972e+06	29488	1.05025e+06	347710	0.4450025930406482	64	0.00250891	0.00787633	Other metabolite
AJ155	Galactitol	2-(4-sulfophenyl)decane...996	1.43589e+06	26860.5	1.44292e+06	455958	-0.00704615	32	1	1	Other metabolite
INF120	Galactitol	2-(4-sulfophenyl)decane...996	1.46134e+06	170301	1.44292e+06	455958	0.018298732505442075	40	0.4717794117996919	0.5824061715367671	Other metabolite
INF359	Galactitol	2-(4-sulfophenyl)decane...996	1.45767e+06	54762.7	1.44292e+06	455958	0.014671857720010107	40	0.4717794117996919	0.5824061715367671	Other metabolite
AJ155	Galactitol	2-(4-sulfophenyl)decane...997	1.41258e+06	43043.4	1.41999e+06	440169	-0.00754203	28	0.7370162633798947	0.7987094427007773	Other metabolite
INF120	Galactitol	2-(4-sulfophenyl)decane...997	1.53269e+06	305984	1.41999e+06	440169	0.11019160408840238	44	0.26986803802655573	0.39945684469244774	Other metabolite
INF359	Galactitol	2-(4-sulfophenyl)decane...997	1.4539e+06	70882.7	1.41999e+06	440169	0.034053	40	0.4717794117996919	0.5824061715367671	Other metabolite
AJ155	Galactitol	2-(6-{2_4-dihydroxy-3-[-3-methylbut-1-en-1-yl]benzoyl}-5-(2_4-dihydroxyphenyl)-3-(hydroxymethyl)cyclohex-2-en-1-yl)benzene-1_3-diol	45924	5674.7734400000045	1277.02	0	5.1683907358447705	64	2.065804577539424e-5	1.483505912245499e-4	Other metabolite
INF120	Galactitol	2-(6-{2_4-dihydroxy-3-[-3-methylbut-1-en-1-yl]benzoyl}-5-(2_4-dihydroxyphenyl)-3-(hydroxymethyl)cyclohex-2-en-1-yl)benzene-1_3-diol	40115	19547.4	1277.02	0	4.973283057500793	64	2.065804577539424e-5	1.483505912245499e-4	Other metabolite
INF359	Galactitol	2-(6-{2_4-dihydroxy-3-[-3-methylbut-1-en-1-yl]benzoyl}-5-(2_4-dihydroxyphenyl)-3-(hydroxymethyl)cyclohex-2-en-1-yl)benzene-1_3-diol	48156.5	6071.354497499997	1277.02	0	5.2368731128523835	64	2.065804577539424e-5	1.483505912245499e-4	Other metabolite
AJ155	Galactitol	2-Aceto-2-hydroxybutanoic acid	1621424	108434	2.13719e+06	947298.4003661999	-0.398452	16	0.13697621398328264	0.2369374028856481	Other metabolite
INF120	Galactitol	2-Aceto-2-hydroxybutanoic acid	2.17533e+06	259827	2.13719e+06	947298.4003661999	0.025521871698669676	32	1	1	Other metabolite
INF359	Galactitol	2-Aceto-2-hydroxybutanoic acid	1.82682e+06	127003	2.13719e+06	947298.4003661999	-0.226379	20	0.26986803802655573	0.39945684469244774	Other metabolite
AJ155	Galactitol	2-Acetyl-1_5_6_7-tetrahydro-6-hydroxy-7-(hydroxymethyl)-4H-azepine-4-one	17449.7	1350.119382500001	17152.388675000002	7945.479466199999	0.0247938	28	0.7370162633798947	0.7987094427007773	Other metabolite
INF120	Galactitol	2-Acetyl-1_5_6_7-tetrahydro-6-hydroxy-7-(hydroxymethyl)-4H-azepine-4-one	20125.8	8335.23	17152.388675000002	7945.479466199999	0.23063584468641796	40	0.4717794117996919	0.5824061715367671	Other metabolite
INF359	Galactitol	2-Acetyl-1_5_6_7-tetrahydro-6-hydroxy-7-(hydroxymethyl)-4H-azepine-4-one	17775.849609999997	1278.4233449999992	17152.388675000002	7945.479466199999	0.051509	36	0.7370162633798947	0.7987094427007773	Other metabolite
AJ155	Galactitol	2-Amino-2-methylbutanoate	242494	28725.03124999997	130519.66015000001	35626.6	0.8936798704729728	64	0.00250891	0.00787633	Other metabolite
INF120	Galactitol	2-Amino-2-methylbutanoate	141860	28175.708999999988	130519.66015000001	35626.6	0.12019825353957674	40	0.4717794117996919	0.5824061715367671	Other metabolite
INF359	Galactitol	2-Amino-2-methylbutanoate	147578	18500.632849999995	130519.66015000001	35626.6	0.17721335968398766	52	0.0613554	0.1413479999847918	Other metabolite
AJ155	Galactitol	2-Amino-3-(1-pyrazolyl)propanoic acid	94442.5	20809.007842499996	107979	74972.5	-0.193249	24	0.4717794117996919	0.5824061715367671	Other metabolite
INF120	Galactitol	2-Amino-3-(1-pyrazolyl)propanoic acid	107234.72265000001	11325.298872500003	107979	74972.5	-0.0099849	32	1	1	Other metabolite
INF359	Galactitol	2-Amino-3-(1-pyrazolyl)propanoic acid	93258.28513999999	20645.556612500004	107979	74972.5	-0.211453	24	0.4717794117996919	0.5824061715367671	Other metabolite
AJ155	Galactitol	2-Amino-3-oxobutanoic acid	57459	7378.172845000001	52677.068360000005	16335.3	0.12535905343638845	52	0.0613554	0.1413479999847918	Other metabolite
INF120	Galactitol	2-Amino-3-oxobutanoic acid	70805.1	12147.625977499993	52677.068360000005	16335.3	0.42667777636128845	60	0.00832774	0.023936381080581905	Other metabolite
INF359	Galactitol	2-Amino-3-oxobutanoic acid	62724.492184999996	4027.34	52677.068360000005	16335.3	0.2518538282437822	60	0.00832774	0.023936381080581905	Other metabolite
AJ155	Galactitol	2-Amino-4-methylenepentanedioic acid...289	39775.5	8529.996580000006	36325.414065000004	11705.4	0.13089976068668757	52	0.0613554	0.1413479999847918	Other metabolite
INF120	Galactitol	2-Amino-4-methylenepentanedioic acid...289	54914.865235000005	7641.8750025000045	36325.414065000004	11705.4	0.5962174909921228	56	0.0241518	0.0624307	Other metabolite
INF359	Galactitol	2-Amino-4-methylenepentanedioic acid...289	41340.583985000005	14468.651360000003	36325.414065000004	11705.4	0.1865795257943145	44	0.26986803802655573	0.39945684469244774	Other metabolite
AJ155	Galactitol	2-Amino-4-methylenepentanedioic acid...290	50187.363280000005	4229.451175000002	36026.869139999995	11865.140601199997	0.47825087045279596	64	0.00250891	0.00787633	Other metabolite
INF120	Galactitol	2-Amino-4-methylenepentanedioic acid...290	51304.3	6579.57	36026.869139999995	11865.140601199997	0.5100058841823516	64	0.00250891	0.00787633	Other metabolite
INF359	Galactitol	2-Amino-4-methylenepentanedioic acid...290	51694.587889999995	4488.66	36026.869139999995	11865.140601199997	0.5209399650158725	64	0.00250891	0.00787633	Other metabolite
AJ155	Galactitol	2-Amino-4-methylenepentanedioic acid...293	22543.652345000002	3169.8945275000005	16858.8	8019.6	0.4192206053299264	52	0.0613554	0.1413479999847918	Other metabolite
INF120	Galactitol	2-Amino-4-methylenepentanedioic acid...293	27077	3039.021002499998	16858.8	8019.6	0.6835685937734555	64	0.00250891	0.00787633	Other metabolite
INF359	Galactitol	2-Amino-4-methylenepentanedioic acid...293	17460.6	2221.394039999999	16858.8	8019.6	0.0506032	40	0.4717794117996919	0.5824061715367671	Other metabolite
AJ155	Galactitol	2-Amino-6-oxoheptanedioate	814671	92360.4	11437.6	20706.7	6.154364333262352	64	0.00193425	0.00787633	Other metabolite
INF120	Galactitol	2-Amino-6-oxoheptanedioate	1.61824e+06	283626	11437.6	20706.7	7.144503473647043	64	0.00193425	0.00787633	Other metabolite
INF359	Galactitol	2-Amino-6-oxoheptanedioate	167216	34280	11437.6	20706.7	3.8698608598669484	64	0.00193425	0.00787633	Other metabolite
AJ155	Galactitol	2-Aminoacrylic acid	30413.721680000002	9467.959954999998	1277.02	0	4.573865348648428	64	2.065804577539424e-5	1.483505912245499e-4	Other metabolite
INF120	Galactitol	2-Aminoacrylic acid	27512.9	4922.336912499999	1277.02	0	4.429252957564913	64	2.065804577539424e-5	1.483505912245499e-4	Other metabolite
INF359	Galactitol	2-Aminoacrylic acid	27254.768555000002	4943.495600000002	1277.02	0	4.415651650231422	64	2.065804577539424e-5	1.483505912245499e-4	Other metabolite
AJ155	Galactitol	2-Aminoadenosine	50180.738280000005	19108.010739999998	1277.02	0	5.296276677556257	64	2.065804577539424e-5	1.483505912245499e-4	Other metabolite
INF120	Galactitol	2-Aminoadenosine	24518.830127600002	52765.6	1277.02	0	4.263033126161643	48	0.0049354	0.015244003774933875	Other metabolite
INF359	Galactitol	2-Aminoadenosine	98486.3	9915.193337500008	1277.02	0	6.269066501677404	64	2.065804577539424e-5	1.483505912245499e-4	Other metabolite
AJ155	Galactitol	2-Aminodipyrido[1_2-a:3'_2'-d]imidazole	79637.7	15687.574232500003	71719.8	27898.921856200002	0.1510803592706432	48	0.13697621398328264	0.2369374028856481	Other metabolite
INF120	Galactitol	2-Aminodipyrido[1_2-a:3'_2'-d]imidazole	76819.1	34146.5	71719.8	27898.921856200002	0.0990934	40	0.4717794117996919	0.5824061715367671	Other metabolite
INF359	Galactitol	2-Aminodipyrido[1_2-a:3'_2'-d]imidazole	85329.61327999999	3681.6972624999908	71719.8	27898.921856200002	0.2506751859764599	60	0.00832774	0.023936381080581905	Other metabolite
AJ155	Galactitol	2-Aminoheptanoate	202003	22451.2	61358.6	20959.605448700007	1.7190377771186645	64	0.00250891	0.00787633	Other metabolite
INF120	Galactitol	2-Aminoheptanoate	139199	4303.4609000000055	61358.6	20959.605448700007	1.1818105514570054	64	0.00250891	0.00787633	Other metabolite
INF359	Galactitol	2-Aminoheptanoate	121563	15008.673849999992	61358.6	20959.605448700007	0.986368	64	0.00250891	0.00787633	Other metabolite
AJ155	Galactitol	2-Aminomuconic acid semialdehyde	22624.333984999997	676.299	14539.488280000001	5810.794406199999	0.637899	64	0.00250891	0.00787633	Other metabolite
INF120	Galactitol	2-Aminomuconic acid semialdehyde	19480.7	4361.340087500001	14539.488280000001	5810.794406199999	0.42206621806520345	60	0.00832774	0.023936381080581905	Other metabolite
INF359	Galactitol	2-Aminomuconic acid semialdehyde	24771.7	3756.124027499998	14539.488280000001	5810.794406199999	0.768718	64	0.00250891	0.00787633	Other metabolite
AJ155	Galactitol	2-Aminophenol	3.28577e+06	511771	322668	140187.89256619997	3.3481093375484736	64	0.00250891	0.00787633	Other metabolite
INF120	Galactitol	2-Aminophenol	3.03284e+06	366954	322668	140187.89256619997	3.2325440741106113	64	0.00250891	0.00787633	Other metabolite
INF359	Galactitol	2-Aminophenol	2.6546e+06	206701	322668	140187.89256619997	3.040369735223909	64	0.00250891	0.00787633	Other metabolite
AJ155	Galactitol	2-Butanol O-[b-D-Apiofuranosyl-(1->6)-b-D-glucopyranoside]	68853.08593999999	5884.2	61876.541020000004	23261.2	0.1541287657507038	52	0.0613554	0.1413479999847918	Other metabolite
INF120	Galactitol	2-Butanol O-[b-D-Apiofuranosyl-(1->6)-b-D-glucopyranoside]	85492.7	33575.933560000005	61876.541020000004	23261.2	0.46640873917417364	52	0.0613554	0.1413479999847918	Other metabolite
INF359	Galactitol	2-Butanol O-[b-D-Apiofuranosyl-(1->6)-b-D-glucopyranoside]	72451.6	4390.46	61876.541020000004	23261.2	0.2276258865035696	48	0.13697621398328264	0.2369374028856481	Other metabolite
AJ155	Galactitol	2-Butoxyethanol	74197.8	29887.962892500007	38389.1	34477	0.950678	48	0.13697621398328264	0.2369374028856481	Other metabolite
INF120	Galactitol	2-Butoxyethanol	64052.6	13927.428717499992	38389.1	34477	0.7385587134106074	48	0.13697621398328264	0.2369374028856481	Other metabolite
INF359	Galactitol	2-Butoxyethanol	71282.5	16638.448247499997	38389.1	34477	0.8928490158063512	44	0.26986803802655573	0.39945684469244774	Other metabolite
AJ155	Galactitol	2-Butyne-1_4-diol	2035994	236404	805603	281731	1.3375918452341964	64	0.00250891	0.00787633	Other metabolite
INF120	Galactitol	2-Butyne-1_4-diol	3.65947e+06	476506	805603	281731	2.183493007512249	64	0.00250891	0.00787633	Other metabolite
INF359	Galactitol	2-Butyne-1_4-diol	2.99395e+06	220049	805603	281731	1.8939087839430664	64	0.00250891	0.00787633	Other metabolite
AJ155	Galactitol	2-C-Methyl-D-erythritol 4-phosphate	393122.39064999996	21452.359325000027	119245	44635.99996619999	1.7210438538064061	64	0.00250891	0.00787633	Other metabolite
INF120	Galactitol	2-C-Methyl-D-erythritol 4-phosphate	289693	56838.67969999998	119245	44635.99996619999	1.2805924765352603	64	0.00250891	0.00787633	Other metabolite
INF359	Galactitol	2-C-Methyl-D-erythritol 4-phosphate	447217.54689999996	14737.531299999973	119245	44635.99996619999	1.9070421121338907	64	0.00250891	0.00787633	Other metabolite
AJ155	Galactitol	2-C-methyl-D-erythritol-2_4-cyclodiphosphate...900	1277.02	0	1277.02	0	0	32	NA	NA	Other metabolite
INF120	Galactitol	2-C-methyl-D-erythritol-2_4-cyclodiphosphate...900	1277.02	7055.03	1277.02	0	0	40	0.0607927	0.1413479999847918	Other metabolite
INF359	Galactitol	2-C-methyl-D-erythritol-2_4-cyclodiphosphate...900	106784.11720000001	4461.171850000013	1277.02	0	6.385768156171875	64	2.065804577539424e-5	1.483505912245499e-4	Other metabolite
AJ155	Galactitol	2-C-methyl-D-erythritol-2_4-cyclodiphosphate...901	57803.130860000005	5912.652340000001	1277.02	0	5.500290618376985	64	2.065804577539424e-5	1.483505912245499e-4	Other metabolite
INF120	Galactitol	2-C-methyl-D-erythritol-2_4-cyclodiphosphate...901	84219.16406499999	2393.541020000004	1277.02	0	6.043291536925921	64	2.065804577539424e-5	1.483505912245499e-4	Other metabolite
INF359	Galactitol	2-C-methyl-D-erythritol-2_4-cyclodiphosphate...901	54863.3	8056.592774999997	1277.02	0	5.424983684873632	64	2.065804577539424e-5	1.483505912245499e-4	Other metabolite
AJ155	Galactitol	2-Dehydro-3-deoxy-D-glucarate	7749.39	3447.540136200001	8227.2	1857.1360836999975	-0.0863187	38	0.5962822747189991	0.7345251499888823	Other metabolite
INF120	Galactitol	2-Dehydro-3-deoxy-D-glucarate	10295.8	8446.582129699998	8227.2	1857.1360836999975	0.32358167352940864	38	0.5962822747189991	0.7345251499888823	Other metabolite
INF359	Galactitol	2-Dehydro-3-deoxy-D-glucarate	8902.62	2666.5864247500003	8227.2	1857.1360836999975	0.11382815951993279	40	0.4717794117996919	0.5824061715367671	Other metabolite
AJ155	Galactitol	2-Dehydro-D-glucose	14208.2	3680.5510297500023	10658.1	3199.3229711999993	0.41477215559784486	52	0.0613554	0.1413479999847918	Other metabolite
INF120	Galactitol	2-Dehydro-D-glucose	14980.2	3061.7404775000014	10658.1	3199.3229711999993	0.4911002816344325	60	0.00832774	0.023936381080581905	Other metabolite
INF359	Galactitol	2-Dehydro-D-glucose	16655.7	1954.37	10658.1	3199.3229711999993	0.6440579131655909	60	0.00832774	0.023936381080581905	Other metabolite
AJ155	Galactitol	2-Dodecylbenzenesulfonic acid...1113	19521372	1.75657e+06	24625188	7283903.744116198	-0.33508	16	0.13697621398328264	0.2369374028856481	Other metabolite
INF120	Galactitol	2-Dodecylbenzenesulfonic acid...1113	24113678	4895566	24625188	7283903.744116198	-0.030283	32	1	1	Other metabolite
INF359	Galactitol	2-Dodecylbenzenesulfonic acid...1113	38960226	5739064	24625188	7283903.744116198	0.6618673074042933	60	0.00832774	0.023936381080581905	Other metabolite
AJ155	Galactitol	2-Dodecylbenzenesulfonic acid...1114	9757941	341506	8647681	3.21583e+06	0.17426345504543017	56	0.0241518	0.0624307	Other metabolite
INF120	Galactitol	2-Dodecylbenzenesulfonic acid...1114	1.07447e+07	3544736	8647681	3.21583e+06	0.31323455394306826	48	0.13697621398328264	0.2369374028856481	Other metabolite
INF359	Galactitol	2-Dodecylbenzenesulfonic acid...1114	8787702	195280	8647681	3.21583e+06	0.0231726	32	1	1	Other metabolite
AJ155	Galactitol	2-Dodecylbenzenesulfonic acid...1115	3.88473e+06	434086	5.70849e+06	1633436.2441162001	-0.555297	16	0.13697621398328264	0.2369374028856481	Other metabolite
INF120	Galactitol	2-Dodecylbenzenesulfonic acid...1115	4.07679e+06	522772	5.70849e+06	1633436.2441162001	-0.485678	16	0.13697621398328264	0.2369374028856481	Other metabolite
INF359	Galactitol	2-Dodecylbenzenesulfonic acid...1115	3.8623e+06	449805	5.70849e+06	1633436.2441162001	-0.563649	16	0.13697621398328264	0.2369374028856481	Other metabolite
AJ155	Galactitol	2-Dodecylbenzenesulfonic acid...1116	9.08351e+06	1495758	5882944	1968311.1191162001	0.6267111832356052	60	0.00832774	0.023936381080581905	Other metabolite
INF120	Galactitol	2-Dodecylbenzenesulfonic acid...1116	8.37542e+06	1903135	5882944	1968311.1191162001	0.5096231924202888	60	0.00832774	0.023936381080581905	Other metabolite
INF359	Galactitol	2-Dodecylbenzenesulfonic acid...1116	7.86493e+06	1.51408e+06	5882944	1968311.1191162001	0.41889571380008156	48	0.13697621398328264	0.2369374028856481	Other metabolite
AJ155	Galactitol	2-Dodecylbenzenesulfonic acid...1117	5.63364e+06	299650	5.70774e+06	1648685.7441162001	-0.0188528	32	1	1	Other metabolite
INF120	Galactitol	2-Dodecylbenzenesulfonic acid...1117	5.82591e+06	740138	5.70774e+06	1648685.7441162001	0.029563673623373674	40	0.4717794117996919	0.5824061715367671	Other metabolite
INF359	Galactitol	2-Dodecylbenzenesulfonic acid...1117	5420736	254244	5.70774e+06	1648685.7441162001	-0.0744308	20	0.26986803802655573	0.39945684469244774	Other metabolite
AJ155	Galactitol	2-Dodecylbenzenesulfonic acid...1118	5.60105e+06	117923	5.5752e+06	1737866.6191162001	0.00667388	32	1	1	Other metabolite
INF120	Galactitol	2-Dodecylbenzenesulfonic acid...1118	6.05698e+06	1.1844e+06	5.5752e+06	1737866.6191162001	0.11957431871123256	44	0.26986803802655573	0.39945684469244774	Other metabolite
INF359	Galactitol	2-Dodecylbenzenesulfonic acid...1118	5623123	304738	5.5752e+06	1737866.6191162001	0.012348109397811722	40	0.4717794117996919	0.5824061715367671	Other metabolite
AJ155	Galactitol	2-Ethyl-2_5-dihydro-4_5-dimethylthiazole	37795.648440000004	6354.387699999999	1277.02	0	4.887363122037124	64	2.065804577539424e-5	1.483505912245499e-4	Other metabolite
INF120	Galactitol	2-Ethyl-2_5-dihydro-4_5-dimethylthiazole	1277.02	0	1277.02	0	0	32	NA	NA	Other metabolite
INF359	Galactitol	2-Ethyl-2_5-dihydro-4_5-dimethylthiazole	1277.02	0	1277.02	0	0	32	NA	NA	Other metabolite
AJ155	Galactitol	2-Ethyl-5-imino-1-cyclopenten-1-ol...147	124351	30039.966775000008	96547.85547499999	60486.863278699995	0.3650988174415649	40	0.4717794117996919	0.5824061715367671	Other metabolite
INF120	Galactitol	2-Ethyl-5-imino-1-cyclopenten-1-ol...147	110478	59759.14454250001	96547.85547499999	60486.863278699995	0.19444757926817427	40	0.4717794117996919	0.5824061715367671	Other metabolite
INF359	Galactitol	2-Ethyl-5-imino-1-cyclopenten-1-ol...147	121955.84765000001	18374.324234999993	96547.85547499999	60486.863278699995	0.3370428160057879	48	0.13697621398328264	0.2369374028856481	Other metabolite
AJ155	Galactitol	2-Ethyl-5-imino-1-cyclopenten-1-ol...148	216547	38740.7	116410	50859.63671620001	0.8954630108035126	64	0.00250891	0.00787633	Other metabolite
INF120	Galactitol	2-Ethyl-5-imino-1-cyclopenten-1-ol...148	202537.05469999998	8594.851599999995	116410	50859.63671620001	0.7989680252800174	64	0.00250891	0.00787633	Other metabolite
INF359	Galactitol	2-Ethyl-5-imino-1-cyclopenten-1-ol...148	153084	24672.87102500003	116410	50859.63671620001	0.39510940669163364	56	0.0241518	0.0624307	Other metabolite
AJ155	Galactitol	2-Hexenoylcarnitine...817	98062.57029500001	14838.53708000001	75941.33984500001	26078	0.3688171233830712	64	0.00250891	0.00787633	Other metabolite
INF120	Galactitol	2-Hexenoylcarnitine...817	115796.19140000001	6256.003900000011	75941.33984500001	26078	0.6086304450897293	64	0.00250891	0.00787633	Other metabolite
INF359	Galactitol	2-Hexenoylcarnitine...817	98006.9	16658.787139999986	75941.33984500001	26078	0.36799773264784763	64	0.00250891	0.00787633	Other metabolite
AJ155	Galactitol	2-Hexenoylcarnitine...818	229831	116800.51172499999	151312	108550.48239120001	0.6030428059771876	48	0.13697621398328264	0.2369374028856481	Other metabolite
INF120	Galactitol	2-Hexenoylcarnitine...818	171816	55721.8	151312	108550.48239120001	0.18333648073962633	40	0.4717794117996919	0.5824061715367671	Other metabolite
INF359	Galactitol	2-Hexenoylcarnitine...818	153738	42183.93359999999	151312	108550.48239120001	0.0229457	40	0.4717794117996919	0.5824061715367671	Other metabolite
AJ155	Galactitol	2-Hydroxy-2_4-pentadienoate	1.58915e+07	692809	19129345	4.91268e+06	-0.267528	16	0.13697621398328264	0.2369374028856481	Other metabolite
INF120	Galactitol	2-Hydroxy-2_4-pentadienoate	17645870	747397	19129345	4.91268e+06	-0.116457	16	0.13697621398328264	0.2369374028856481	Other metabolite
INF359	Galactitol	2-Hydroxy-2_4-pentadienoate	1.60805e+07	1.03114e+06	19129345	4.91268e+06	-0.250478	16	0.13697621398328264	0.2369374028856481	Other metabolite
AJ155	Galactitol	2-Hydroxy-3-(4-hydroxyphenyl)propenoic acid	337548	23083.69532499998	34413.5	13665.1	3.294047650783464	64	0.00250891	0.00787633	Other metabolite
INF120	Galactitol	2-Hydroxy-3-(4-hydroxyphenyl)propenoic acid	309634.35939999996	32394.679724999995	34413.5	13665.1	3.1695210870271557	64	0.00250891	0.00787633	Other metabolite
INF359	Galactitol	2-Hydroxy-3-(4-hydroxyphenyl)propenoic acid	225641.89065000002	25404.996125000005	34413.5	13665.1	2.712990444596388	64	0.00250891	0.00787633	Other metabolite
AJ155	Galactitol	2-Hydroxy-4-(methylthio)butanoic acid	466068	60964.1	485384.70314999996	184261	-0.0585895	24	0.4717794117996919	0.5824061715367671	Other metabolite
INF120	Galactitol	2-Hydroxy-4-(methylthio)butanoic acid	510023.35939999996	77019.1	485384.70314999996	184261	0.0714347	44	0.26986803802655573	0.39945684469244774	Other metabolite
INF359	Galactitol	2-Hydroxy-4-(methylthio)butanoic acid	419623.07814999996	14338.179650000005	485384.70314999996	184261	-0.210035	20	0.26986803802655573	0.39945684469244774	Other metabolite
AJ155	Galactitol	2-Hydroxyadenine	90049.2	4508.001952499995	1277.02	0	6.1398568659623844	64	2.065804577539424e-5	1.483505912245499e-4	Other metabolite
INF120	Galactitol	2-Hydroxyadenine	55924	16409.945314999997	1277.02	0	5.452611744466926	64	2.065804577539424e-5	1.483505912245499e-4	Other metabolite
INF359	Galactitol	2-Hydroxyadenine	21616.1	3859.1137750000016	1277.02	0	4.081251359801243	64	2.065804577539424e-5	1.483505912245499e-4	Other metabolite
AJ155	Galactitol	2-Hydroxybutyric acid	166958	13799.699274999992	148866	51474.7	0.1654683377967603	52	0.0613554	0.1413479999847918	Other metabolite
INF120	Galactitol	2-Hydroxybutyric acid	282384	63870.59377499999	148866	51474.7	0.9236439871413583	64	0.00250891	0.00787633	Other metabolite
INF359	Galactitol	2-Hydroxybutyric acid	303156.89064999996	54144.023400000005	148866	51474.7	1.0260494165800274	64	0.00250891	0.00787633	Predicted metabolite
AJ155	Galactitol	2-Hydroxycaproic acid	89767.16406499999	18067.333985000005	79609.2	30069.3	0.17325238417076064	48	0.13697621398328264	0.2369374028856481	Other metabolite
INF120	Galactitol	2-Hydroxycaproic acid	137579	16194.61527499999	79609.2	30069.3	0.7892575233194762	64	0.00250891	0.00787633	Other metabolite
INF359	Galactitol	2-Hydroxycaproic acid	151200.74219999998	15306.392575000005	79609.2	30069.3	0.9254578824236975	64	0.00250891	0.00787633	Other metabolite
AJ155	Galactitol	2-Hydroxydecanoate	320093	50727.63280000002	365423	245167	-0.191078	32	1	1	Other metabolite
INF120	Galactitol	2-Hydroxydecanoate	422049.29689999996	53075.343775000016	365423	245167	0.20784420306210716	40	0.4717794117996919	0.5824061715367671	Other metabolite
INF359	Galactitol	2-Hydroxydecanoate	370496.82814999996	93292.71870000003	365423	245167	0.0198939	40	0.4717794117996919	0.5824061715367671	Other metabolite
AJ155	Galactitol	2-Hydroxyestrone sulfate...1224	650609	43407.7	369034	106554.18161620002	0.8180381304877755	64	0.00250891	0.00787633	Other metabolite
INF120	Galactitol	2-Hydroxyestrone sulfate...1224	698355	33272.8	369034	106554.18161620002	0.920207	64	0.00250891	0.00787633	Other metabolite
INF359	Galactitol	2-Hydroxyestrone sulfate...1224	602521	25257.7	369034	106554.18161620002	0.7072585794622734	64	0.00250891	0.00787633	Other metabolite
AJ155	Galactitol	2-Hydroxyestrone sulfate...1225	2.24154e+06	69488.6	1.93399e+06	644738.7753661999	0.21290889085195872	64	0.00250891	0.00787633	Other metabolite
INF120	Galactitol	2-Hydroxyestrone sulfate...1225	2268859	279872	1.93399e+06	644738.7753661999	0.2303844745862159	64	0.00250891	0.00787633	Other metabolite
INF359	Galactitol	2-Hydroxyestrone sulfate...1225	2227535	73469.3	1.93399e+06	644738.7753661999	0.20386562036904043	64	0.00250891	0.00787633	Other metabolite
AJ155	Galactitol	2-Hydroxyethylphosphonate	212826.25780000002	32117.750024999987	1277.02	0	7.380747232772069	64	2.065804577539424e-5	1.483505912245499e-4	Other metabolite
INF120	Galactitol	2-Hydroxyethylphosphonate	147417.01565000002	8477.648400000005	1277.02	0	6.850974133528087	64	2.065804577539424e-5	1.483505912245499e-4	Other metabolite
INF359	Galactitol	2-Hydroxyethylphosphonate	158602	10306.44922499999	1277.02	0	6.956479908085778	64	2.065804577539424e-5	1.483505912245499e-4	Other metabolite
AJ155	Galactitol	2-Hydroxyglutaric acid	81484704	3395584	159351	49624.91601619999	8.998176464731108	64	0.00250891	0.00787633	Other metabolite
INF120	Galactitol	2-Hydroxyglutaric acid	43398558	3049850	159351	49624.91601619999	8.089294304388048	64	0.00250891	0.00787633	Other metabolite
INF359	Galactitol	2-Hydroxyglutaric acid	85756884	2263248	159351	49624.91601619999	9.071899683247196	64	0.00250891	0.00787633	Other metabolite
AJ155	Galactitol	2-Hydroxyhexadecanoic acid	194472.00780000002	27205.492224999995	265758	93036.72069119997	-0.450552	16	0.13697621398328264	0.2369374028856481	Other metabolite
INF120	Galactitol	2-Hydroxyhexadecanoic acid	268735	39801.25392499997	265758	93036.72069119997	0.0160669	36	0.7370162633798947	0.7987094427007773	Other metabolite
INF359	Galactitol	2-Hydroxyhexadecanoic acid	283732	17624.80859999999	265758	93036.72069119997	0.0944159	40	0.4717794117996919	0.5824061715367671	Other metabolite
AJ155	Galactitol	2-Hydroxymyristic acid	320670	5712.382800000021	135890	43354.00584119999	1.2386523459016536	64	0.00250891	0.00787633	Other metabolite
INF120	Galactitol	2-Hydroxymyristic acid	704768	33194.8	135890	43354.00584119999	2.37471	64	0.00250891	0.00787633	Other metabolite
INF359	Galactitol	2-Hydroxymyristic acid	600108	57282.1	135890	43354.00584119999	2.142782718582102	64	0.00250891	0.00787633	Other metabolite
AJ155	Galactitol	2-Hydroxystearic acid	141614	6330.3398500000185	172816	51982.26749120002	-0.28727	16	0.13697621398328264	0.2369374028856481	Other metabolite
INF120	Galactitol	2-Hydroxystearic acid	160935.82815000002	2624.5156499999866	172816	51982.26749120002	-0.102753	16	0.13697621398328264	0.2369374028856481	Other metabolite
INF359	Galactitol	2-Hydroxystearic acid	208086.85940000002	7073.543000000005	172816	51982.26749120002	0.26794730711433895	64	0.00250891	0.00787633	Other metabolite
AJ155	Galactitol	2-Hydroxyundecanoate	62923.1	5167.237300000001	90780.2	23459.769513699997	-0.528786	16	0.13697621398328264	0.2369374028856481	Other metabolite
INF120	Galactitol	2-Hydroxyundecanoate	84715	7984.716797500005	90780.2	23459.769513699997	-0.0997595	28	0.7370162633798947	0.7987094427007773	Other metabolite
INF359	Galactitol	2-Hydroxyundecanoate	80893.41797000001	15904.699219999995	90780.2	23459.769513699997	-0.166355	16	0.13697621398328264	0.2369374028856481	Other metabolite
AJ155	Galactitol	2-Isopropyl-3-oxosuccinate	213967	46244.66802499999	109209.47265000001	58039.41794120001	0.9702925743031033	56	0.0241518	0.0624307	Other metabolite
INF120	Galactitol	2-Isopropyl-3-oxosuccinate	185921.77344999998	56729.324249999976	109209.47265000001	58039.41794120001	0.767598	52	0.0613554	0.1413479999847918	Other metabolite
INF359	Galactitol	2-Isopropyl-3-oxosuccinate	141832.69530000002	25071.937474999984	109209.47265000001	58039.41794120001	0.37709214257200807	48	0.13697621398328264	0.2369374028856481	Other metabolite
AJ155	Galactitol	2-Keto-3-deoxy-D-gluconic acid	284819.64064999996	9865.148474999995	13906.085449999999	4757.253388700001	4.3562603705459235	64	0.00250891	0.00787633	Other metabolite
INF120	Galactitol	2-Keto-3-deoxy-D-gluconic acid	541901	29446.2	13906.085449999999	4757.253388700001	5.284240545389894	64	0.00250891	0.00787633	Other metabolite
INF359	Galactitol	2-Keto-3-deoxy-D-gluconic acid	142407	17022.2	13906.085449999999	4757.253388700001	3.356232906517061	64	0.00250891	0.00787633	Other metabolite
AJ155	Galactitol	2-Keto-6-aminocaproate	1.2444e+06	370647	67743.7	92263.41795869998	4.1992149599957465	64	0.00250891	0.00787633	Other metabolite
INF120	Galactitol	2-Keto-6-aminocaproate	595021	24359.1	67743.7	92263.41795869998	3.13478	64	0.00250891	0.00787633	Other metabolite
INF359	Galactitol	2-Keto-6-aminocaproate	270833.35939999996	44815.35152499998	67743.7	92263.41795869998	1.999246943530168	52	0.0613554	0.1413479999847918	Other metabolite
AJ155	Galactitol	2-Methylcholine	261395.04690000002	15763.831999999995	244443.17190000002	87816.69729119996	0.0967327	40	0.4717794117996919	0.5824061715367671	Other metabolite
INF120	Galactitol	2-Methylcholine	298241	25651.800799999968	244443.17190000002	87816.69729119996	0.2869778329188024	40	0.4717794117996919	0.5824061715367671	Other metabolite
INF359	Galactitol	2-Methylcholine	261388	42311.96095000001	244443.17190000002	87816.69729119996	0.0966937	48	0.13697621398328264	0.2369374028856481	Other metabolite
AJ155	Galactitol	2-O-Methylcytosine	115648	17260.826174999995	54003.212895000004	18875.864233700006	1.0986265802950173	64	0.00250891	0.00787633	Other metabolite
INF120	Galactitol	2-O-Methylcytosine	88404.5	12036.4	54003.212895000004	18875.864233700006	0.7110740558570113	64	0.00250891	0.00787633	Other metabolite
INF359	Galactitol	2-O-Methylcytosine	81046.9	8285.59	54003.212895000004	18875.864233700006	0.5857116649413397	60	0.00832774	0.023936381080581905	Other metabolite
AJ155	Galactitol	2-O-Sulfolactate	47753.4	8402.779297499997	46761.076174999995	20965.280248699997	0.030296	36	0.7370162633798947	0.7987094427007773	Other metabolite
INF120	Galactitol	2-O-Sulfolactate	42153.6	772.2705050000004	46761.076174999995	20965.280248699997	-0.149654	24	0.4717794117996919	0.5824061715367671	Other metabolite
INF359	Galactitol	2-O-Sulfolactate	61286.3	13698.881837499997	46761.076174999995	20965.280248699997	0.39025745943142326	56	0.0241518	0.0624307	Other metabolite
AJ155	Galactitol	2-Octenedioic acid	502242	95002.49999999994	505919.48439999996	236360.54876620002	-0.010524	28	0.7370162633798947	0.7987094427007773	Other metabolite
INF120	Galactitol	2-Octenedioic acid	777484	57573.3	505919.48439999996	236360.54876620002	0.6199057054130699	52	0.0613554	0.1413479999847918	Other metabolite
INF359	Galactitol	2-Octenedioic acid	558965	120489.42182500003	505919.48439999996	236360.54876620002	0.14385099494658551	36	0.7370162633798947	0.7987094427007773	Other metabolite
AJ155	Galactitol	2-Octenoic acid	95904	7633.755860000005	92609.44140499999	29043.144508700003	0.050431530978252086	36	0.7370162633798947	0.7987094427007773	Other metabolite
INF120	Galactitol	2-Octenoic acid	99652.48827999999	10511.466790000006	92609.44140499999	29043.144508700003	0.10574654723630456	52	0.0613554	0.1413479999847918	Other metabolite
INF359	Galactitol	2-Octenoic acid	94927.7	16954.861374999993	92609.44140499999	29043.144508700003	0.0356692	32	1	1	Other metabolite
AJ155	Galactitol	2-Oxo-4-hydroxy-5-aminovalerate	3.96053e+06	42256.1	21514.702149999997	5643.131813699998	7.52423	64	0.00250891	0.00787633	Other metabolite
INF120	Galactitol	2-Oxo-4-hydroxy-5-aminovalerate	2.59978e+06	324246	21514.702149999997	5643.131813699998	6.91693	64	0.00250891	0.00787633	Other metabolite
INF359	Galactitol	2-Oxo-4-hydroxy-5-aminovalerate	2.86563e+06	118137	21514.702149999997	5643.131813699998	7.057385542138277	64	0.00250891	0.00787633	Other metabolite
AJ155	Galactitol	2-Oxoarginine	407724	23578.4	1277.02	6796.29	8.318663736044387	64	7.36213966349647e-4	0.00483377	Other metabolite
INF120	Galactitol	2-Oxoarginine	504944	10772.4	1277.02	6796.29	8.627195187404325	64	7.36213966349647e-4	0.00483377	Other metabolite
INF359	Galactitol	2-Oxoarginine	695877	61003.9	1277.02	6796.29	9.089903206150169	64	7.36213966349647e-4	0.00483377	Other metabolite
AJ155	Galactitol	2-Phenylacetamide	63691.474610000005	5495.553715000009	29029.2	8696.1	1.1335944313818063	64	0.00250891	0.00787633	Other metabolite
INF120	Galactitol	2-Phenylacetamide	90431.4	16598.438475000003	29029.2	8696.1	1.639317806356941	64	0.00250891	0.00787633	Other metabolite
INF359	Galactitol	2-Phenylacetamide	78289.83984500001	2776.9160124999908	29029.2	8696.1	1.4313192494268954	64	0.00250891	0.00787633	Other metabolite
AJ155	Galactitol	2-Phenylethanol	179395.98440000002	13801.359424999973	183004.24219999998	46413.3	-0.0287295	40	0.4717794117996919	0.5824061715367671	Other metabolite
INF120	Galactitol	2-Phenylethanol	181237	13146.433625000005	183004.24219999998	46413.3	-0.0139996	40	0.4717794117996919	0.5824061715367671	Other metabolite
INF359	Galactitol	2-Phenylethanol	190652	9390.91	183004.24219999998	46413.3	0.0590619	52	0.0613554	0.1413479999847918	Other metabolite
AJ155	Galactitol	2-Phosphoglyceric acid	286180.14064999996	18949.218700000027	1277.02	0	7.8079946363328885	64	2.065804577539424e-5	1.483505912245499e-4	Other metabolite
INF120	Galactitol	2-Phosphoglyceric acid	149200.78905000002	25017.222625000024	1277.02	0	6.868326241329605	64	2.065804577539424e-5	1.483505912245499e-4	Other metabolite
INF359	Galactitol	2-Phosphoglyceric acid	251219	15939.757824999979	1277.02	0	7.620018272595537	64	2.065804577539424e-5	1.483505912245499e-4	Other metabolite
AJ155	Galactitol	2-Piperidinone	1.30984e+06	107808	109858.72654999999	34099.3	3.57567	64	0.00250891	0.00787633	Other metabolite
INF120	Galactitol	2-Piperidinone	122439	19254.3	109858.72654999999	34099.3	0.15641295685005455	52	0.0613554	0.1413479999847918	Other metabolite
INF359	Galactitol	2-Piperidinone	105309.52734999999	3852.425802499987	109858.72654999999	34099.3	-0.0610135	24	0.4717794117996919	0.5824061715367671	Other metabolite
AJ155	Galactitol	2-Succinyl-5-enolpyruvyl-6-hydroxy-3-cyclohexene-1-carboxylate	125630	6080.919949999996	1277.02	0	6.620248727706133	64	2.065804577539424e-5	1.483505912245499e-4	Other metabolite
INF120	Galactitol	2-Succinyl-5-enolpyruvyl-6-hydroxy-3-cyclohexene-1-carboxylate	1277.02	3226.2187262000007	1277.02	0	0	40	0.0607927	0.1413479999847918	Other metabolite
INF359	Galactitol	2-Succinyl-5-enolpyruvyl-6-hydroxy-3-cyclohexene-1-carboxylate	1277.02	0	1277.02	0	0	32	NA	NA	Other metabolite
AJ155	Galactitol	2-Succinylbenzoate	1714096	87605	8488.24	4173.237645949999	7.657766998667075	64	0.00250891	0.00787633	Other metabolite
INF120	Galactitol	2-Succinylbenzoate	1.59441e+06	290671	8488.24	4173.237645949999	7.553344521952138	64	0.00250891	0.00787633	Other metabolite
INF359	Galactitol	2-Succinylbenzoate	2651556	120061	8488.24	4173.237645949999	8.287158305140066	64	0.00250891	0.00787633	Other metabolite
AJ155	Galactitol	2-Undecenal	50969	4641.562497500003	10224.942383000001	3984.3842541999984	2.3175272793012502	64	0.00250891	0.00787633	Other metabolite
INF120	Galactitol	2-Undecenal	253730	15902.375024999987	10224.942383000001	3984.3842541999984	4.633129489068776	64	0.00250891	0.00787633	Other metabolite
INF359	Galactitol	2-Undecenal	340865.51564999996	28509.031299999973	10224.942383000001	3984.3842541999984	5.059038034901863	64	0.00250891	0.00787633	Other metabolite
AJ155	Galactitol	2-[(5-Methylsulfinyl)-4-penten-2-ynylidene]-1_6-dioxaspiro[4.4]non-3-ene	512475.79689999996	18842.820349999936	519958.73439999996	200344.43939120002	-0.0209133	32	1	1	Other metabolite
INF120	Galactitol	2-[(5-Methylsulfinyl)-4-penten-2-ynylidene]-1_6-dioxaspiro[4.4]non-3-ene	598526	157448.66405000002	519958.73439999996	200344.43939120002	0.20301761698420046	44	0.26986803802655573	0.39945684469244774	Other metabolite
INF359	Galactitol	2-[(5-Methylsulfinyl)-4-penten-2-ynylidene]-1_6-dioxaspiro[4.4]non-3-ene	476285.89064999996	28328.914025000005	519958.73439999996	200344.43939120002	-0.126569	24	0.4717794117996919	0.5824061715367671	Other metabolite
AJ155	Galactitol	2-[(6-carboxy-3_4_5-trihydroxyoxan-2-yl)oxy]-3-hydroxybutanedioic acid	246159	7931.941350000008	231296.82030000002	65569.52929119999	0.089846	52	0.0613554	0.1413479999847918	Other metabolite
INF120	Galactitol	2-[(6-carboxy-3_4_5-trihydroxyoxan-2-yl)oxy]-3-hydroxybutanedioic acid	200903	57453.25390000001	231296.82030000002	65569.52929119999	-0.203243	24	0.4717794117996919	0.5824061715367671	Other metabolite
INF359	Galactitol	2-[(6-carboxy-3_4_5-trihydroxyoxan-2-yl)oxy]-3-hydroxybutanedioic acid	268292.23439999996	18943.421899999987	231296.82030000002	65569.52929119999	0.2140598640420534	60	0.00832774	0.023936381080581905	Other metabolite
AJ155	Galactitol	2-[(7-hydroxy-1-oxo-1H-isochromen-3-yl)formamido]acetic acid	37240.1	12662.259764999999	1277.02	0	4.865998399556915	64	2.065804577539424e-5	1.483505912245499e-4	Other metabolite
INF120	Galactitol	2-[(7-hydroxy-1-oxo-1H-isochromen-3-yl)formamido]acetic acid	98854.5	112215	1277.02	0	6.274449992682137	64	2.065804577539424e-5	1.483505912245499e-4	Other metabolite
INF359	Galactitol	2-[(7-hydroxy-1-oxo-1H-isochromen-3-yl)formamido]acetic acid	66914.8	11337.888677499992	1277.02	0	5.7114672820646675	64	2.065804577539424e-5	1.483505912245499e-4	Other metabolite
AJ155	Galactitol	2-[2-(methylsulfanyl)ethyl]-3-oxobutanedioate	558317	125294.85155000002	512823	431873	0.12262155223136133	40	0.4717794117996919	0.5824061715367671	Other metabolite
INF120	Galactitol	2-[2-(methylsulfanyl)ethyl]-3-oxobutanedioate	478574.79689999996	188792	512823	431873	-0.0997179	28	0.7370162633798947	0.7987094427007773	Other metabolite
INF359	Galactitol	2-[2-(methylsulfanyl)ethyl]-3-oxobutanedioate	551692	126961	512823	431873	0.10539971129388401	32	1	1	Other metabolite
AJ155	Galactitol	2-amino-3-(4-hydroxy-3-methoxyphenyl)-2-methylpropanoic acid...660	224133	30374.2	189071	117679	0.24542818459817173	40	0.4717794117996919	0.5824061715367671	Other metabolite
INF120	Galactitol	2-amino-3-(4-hydroxy-3-methoxyphenyl)-2-methylpropanoic acid...660	176531	36942.316375000024	189071	117679	-0.0990066	28	0.7370162633798947	0.7987094427007773	Other metabolite
INF359	Galactitol	2-amino-3-(4-hydroxy-3-methoxyphenyl)-2-methylpropanoic acid...660	233286.92190000002	20174.992150000005	189071	117679	0.30318085128405814	48	0.13697621398328264	0.2369374028856481	Other metabolite
AJ155	Galactitol	2-amino-3-(4-hydroxy-3-methoxyphenyl)-2-methylpropanoic acid...661	91043.1	6896.201174999995	84776	30739.630843699997	0.10289297290086784	44	0.26986803802655573	0.39945684469244774	Other metabolite
INF120	Galactitol	2-amino-3-(4-hydroxy-3-methoxyphenyl)-2-methylpropanoic acid...661	106417	25177.7	84776	30739.630843699997	0.32800105922995293	56	0.0241518	0.0624307	Other metabolite
INF359	Galactitol	2-amino-3-(4-hydroxy-3-methoxyphenyl)-2-methylpropanoic acid...661	90068.5	11043.38085500001	84776	30739.630843699997	0.0873664	40	0.4717794117996919	0.5824061715367671	Other metabolite
AJ155	Galactitol	2-carboxyethyl-CoM	176791.82815000002	12510.183575000003	1277.02	0	7.113122666574618	64	2.065804577539424e-5	1.483505912245499e-4	Other metabolite
INF120	Galactitol	2-carboxyethyl-CoM	271513.04689999996	19598.148400000005	1277.02	0	7.732092600909216	64	2.065804577539424e-5	1.483505912245499e-4	Other metabolite
INF359	Galactitol	2-carboxyethyl-CoM	255221	30099.72657499998	1277.02	0	7.642818117577401	64	2.065804577539424e-5	1.483505912245499e-4	Other metabolite
AJ155	Galactitol	2-hydroxy-3-(sulfooxy)butanedioic acid	46512.6	13028.387673700003	1277.02	0	5.186764374346246	56	3.5435821662122355e-4	0.00247512	Other metabolite
INF120	Galactitol	2-hydroxy-3-(sulfooxy)butanedioic acid	44789.3	5265.5234349999955	1277.02	0	5.132296181506405	64	2.065804577539424e-5	1.483505912245499e-4	Other metabolite
INF359	Galactitol	2-hydroxy-3-(sulfooxy)butanedioic acid	43353.019530000005	5916.263667499996	1277.02	0	5.085275461516749	64	2.065804577539424e-5	1.483505912245499e-4	Other metabolite
AJ155	Galactitol	2-hydroxy-3-carboxy-4_5-cyclopropylhex-5-enoate	1277.02	0	1277.02	0	0	32	NA	NA	Other metabolite
INF120	Galactitol	2-hydroxy-3-carboxy-4_5-cyclopropylhex-5-enoate	311385.45314999996	57775.140650000016	1277.02	0	7.92977	64	2.065804577539424e-5	1.483505912245499e-4	Other metabolite
INF359	Galactitol	2-hydroxy-3-carboxy-4_5-cyclopropylhex-5-enoate	1277.02	0	1277.02	0	0	32	NA	NA	Other metabolite
AJ155	Galactitol	2-hydroxymexiletine	94206.22656499999	9819.12	77567.00781499999	28034.224588700003	0.28037926792962103	52	0.0613554	0.1413479999847918	Other metabolite
INF120	Galactitol	2-hydroxymexiletine	76576	12562.07226999999	77567.00781499999	28034.224588700003	-0.0185506	32	1	1	Other metabolite
INF359	Galactitol	2-hydroxymexiletine	98217.9	1238.6816400000098	77567.00781499999	28034.224588700003	0.34054326253282013	60	0.00832774	0.023936381080581905	Other metabolite
AJ155	Galactitol	2-hydroxynonanoic acid	2.0997e+06	607945	1.63688e+06	974206	0.3592301961514165	44	0.26986803802655573	0.39945684469244774	Other metabolite
INF120	Galactitol	2-hydroxynonanoic acid	2.48636e+06	440407	1.63688e+06	974206	0.603083	56	0.0241518	0.0624307	Other metabolite
INF359	Galactitol	2-hydroxynonanoic acid	1.0922e+06	310536	1.63688e+06	974206	-0.583718	20	0.26986803802655573	0.39945684469244774	Other metabolite
AJ155	Galactitol	2-hydroxysuccinamate	298631	15597.2	12722.3	6254.488253699999	4.552927914690644	64	0.00250891	0.00787633	Other metabolite
INF120	Galactitol	2-hydroxysuccinamate	117808	9074.89	12722.3	6254.488253699999	3.2110034721113445	64	0.00250891	0.00787633	Other metabolite
INF359	Galactitol	2-hydroxysuccinamate	234546	23878.910174999997	12722.3	6254.488253699999	4.204435130240891	64	0.00250891	0.00787633	Other metabolite
AJ155	Galactitol	2-isocapryloyl-hydroxymethyl-gamma-butyrolactone	82825.23047000001	9935.716799999995	71452	29799.90427120001	0.21309520874281912	48	0.13697621398328264	0.2369374028856481	Other metabolite
INF120	Galactitol	2-isocapryloyl-hydroxymethyl-gamma-butyrolactone	78178.1	16795.6	71452	29799.90427120001	0.1297890869946194	44	0.26986803802655573	0.39945684469244774	Other metabolite
INF359	Galactitol	2-isocapryloyl-hydroxymethyl-gamma-butyrolactone	76250.3	6568.552729999996	71452	29799.90427120001	0.0937687	40	0.4717794117996919	0.5824061715367671	Other metabolite
AJ155	Galactitol	2-methyl-3-(sulfooxy)propanoic acid...435	132954.07815000002	23805.521460000018	108587	63820.3	0.29207912663540503	48	0.13697621398328264	0.2369374028856481	Other metabolite
INF120	Galactitol	2-methyl-3-(sulfooxy)propanoic acid...435	105363	5280.441397500006	108587	63820.3	-0.0434822	32	1	1	Other metabolite
INF359	Galactitol	2-methyl-3-(sulfooxy)propanoic acid...435	136164	21997.810540000006	108587	63820.3	0.32649344037363426	52	0.0613554	0.1413479999847918	Other metabolite
AJ155	Galactitol	2-methyl-3-(sulfooxy)propanoic acid...436	91305.5	7460.490235000005	98117.5	28403	-0.103808	16	0.13697621398328264	0.2369374028856481	Other metabolite
INF120	Galactitol	2-methyl-3-(sulfooxy)propanoic acid...436	78586.44922000001	12566.1	98117.5	28403	-0.320229	28	0.7370162633798947	0.7987094427007773	Other metabolite
INF359	Galactitol	2-methyl-3-(sulfooxy)propanoic acid...436	96073	10309.4	98117.5	28403	-0.0303789	32	1	1	Other metabolite
AJ155	Galactitol	2-methyl-tridecanedioic acid	52103.777344999995	35204.895517499994	78234.7	45290	-0.58642	28	0.7370162633798947	0.7987094427007773	Other metabolite
INF120	Galactitol	2-methyl-tridecanedioic acid	83200.36327999999	17186.260745000007	78234.7	45290	0.0887815	36	0.7370162633798947	0.7987094427007773	Other metabolite
INF359	Galactitol	2-methyl-tridecanedioic acid	85777.3	30723.592772500007	78234.7	45290	0.13278728989416755	40	0.4717794117996919	0.5824061715367671	Other metabolite
AJ155	Galactitol	2-naphthylamine-1-sulfonate	8.89444e+06	328649	1277.02	0	12.765902865083676	64	2.065804577539424e-5	1.483505912245499e-4	Other metabolite
INF120	Galactitol	2-naphthylamine-1-sulfonate	1277.02	0	1277.02	0	0	32	NA	NA	Other metabolite
INF359	Galactitol	2-naphthylamine-1-sulfonate	59928.8	29570.073239999998	1277.02	0	5.552392815118742	64	2.065804577539424e-5	1.483505912245499e-4	Other metabolite
AJ155	Galactitol	2-octenal	98722.74218999999	4022.031257499999	109280	42669.2	-0.146575	20	0.26986803802655573	0.39945684469244774	Other metabolite
INF120	Galactitol	2-octenal	122055.57814999999	23840.98827500001	109280	42669.2	0.15950868641021285	44	0.26986803802655573	0.39945684469244774	Other metabolite
INF359	Galactitol	2-octenal	113176	4893.140599999999	109280	42669.2	0.0505381	32	1	1	Other metabolite
AJ155	Galactitol	2-oxo-tridecanoic acid	92865.7	10203.322274999999	103320	29403.945291199998	-0.153904	16	0.13697621398328264	0.2369374028856481	Other metabolite
INF120	Galactitol	2-oxo-tridecanoic acid	106270	12982.380835000004	103320	29403.945291199998	0.0406118	36	0.7370162633798947	0.7987094427007773	Other metabolite
INF359	Galactitol	2-oxo-tridecanoic acid	100438.03907999999	13131.609407499986	103320	29403.945291199998	-0.0408154	36	0.7370162633798947	0.7987094427007773	Other metabolite
AJ155	Galactitol	2-oxobut-3-enanoate	1.36704e+06	170313	1.46191e+06	563407	-0.0967975	24	0.4717794117996919	0.5824061715367671	Other metabolite
INF120	Galactitol	2-oxobut-3-enanoate	1.26666e+06	90439.3	1.46191e+06	563407	-0.206826	16	0.13697621398328264	0.2369374028856481	Other metabolite
INF359	Galactitol	2-oxobut-3-enanoate	1.40706e+06	91594.5	1.46191e+06	563407	-0.0551682	28	0.7370162633798947	0.7987094427007773	Other metabolite
AJ155	Galactitol	2-oxosuberate...456	68260.9	22917.2	70857	25417.728491200003	-0.0538506	32	1	1	Other metabolite
INF120	Galactitol	2-oxosuberate...456	80156.8	27164.7	70857	25417.728491200003	0.1779144183832913	40	0.4717794117996919	0.5824061715367671	Other metabolite
INF359	Galactitol	2-oxosuberate...456	76783.93359500001	21869.159177499998	70857	25417.728491200003	0.1158936085507308	40	0.4717794117996919	0.5824061715367671	Other metabolite
AJ155	Galactitol	2-oxosuberate...457	72833.8	18254.926762499992	74540.2	23630.2	-0.0334111	36	0.7370162633798947	0.7987094427007773	Other metabolite
INF120	Galactitol	2-oxosuberate...457	83297.8	13163.941395000002	74540.2	23630.2	0.16025938120097521	56	0.0241518	0.0624307	Other metabolite
INF359	Galactitol	2-oxosuberate...457	71085.4	3829.4003924999997	74540.2	23630.2	-0.0684657	20	0.26986803802655573	0.39945684469244774	Other metabolite
AJ155	Galactitol	2-trans_6-trans-Farnesal	123545	18932.736350000006	114445	44842.5	0.11037495809048602	44	0.26986803802655573	0.39945684469244774	Other metabolite
INF120	Galactitol	2-trans_6-trans-Farnesal	130541	6055.468800000002	114445	44842.5	0.18984019219791698	52	0.0613554	0.1413479999847918	Other metabolite
INF359	Galactitol	2-trans_6-trans-Farnesal	135130.69530000002	8853.830100000006	114445	44842.5	0.23969508067239004	56	0.0241518	0.0624307	Other metabolite
AJ155	Galactitol	2-tridecenoic acid	104020	17178.78710999999	126962	61262.38869119999	-0.28754	20	0.26986803802655573	0.39945684469244774	Other metabolite
INF120	Galactitol	2-tridecenoic acid	127708	42965.47067500002	126962	61262.38869119999	0.00844802	40	0.4717794117996919	0.5824061715367671	Other metabolite
INF359	Galactitol	2-tridecenoic acid	138833.05469999998	21493.47263000002	126962	61262.38869119999	0.12895132092794934	40	0.4717794117996919	0.5824061715367671	Other metabolite
AJ155	Galactitol	2-{[1-(R)-Carboxyethyl]amino}pentanoate...469	226926.80469999998	7763.222674999997	214639	65666.5	0.080314	44	0.26986803802655573	0.39945684469244774	Other metabolite
INF120	Galactitol	2-{[1-(R)-Carboxyethyl]amino}pentanoate...469	217810.64844999998	7784.082025000011	214639	65666.5	0.0211614	32	1	1	Other metabolite
INF359	Galactitol	2-{[1-(R)-Carboxyethyl]amino}pentanoate...469	208560	18864.671900000016	214639	65666.5	-0.0414486	28	0.7370162633798947	0.7987094427007773	Other metabolite
AJ155	Galactitol	2-{[1-(R)-Carboxyethyl]amino}pentanoate...471	172811	6257.81	155227.60940000002	46735.89649120001	0.1548096085082914	48	0.13697621398328264	0.2369374028856481	Other metabolite
INF120	Galactitol	2-{[1-(R)-Carboxyethyl]amino}pentanoate...471	182883.45315000002	3679.4765250000055	155227.60940000002	46735.89649120001	0.23653936562717834	60	0.00832774	0.023936381080581905	Other metabolite
INF359	Galactitol	2-{[1-(R)-Carboxyethyl]amino}pentanoate...471	183777	11050.363250000024	155227.60940000002	46735.89649120001	0.24357447287204137	56	0.0241518	0.0624307	Other metabolite
AJ155	Galactitol	2-{[hydroxy(2_3_4-trimethoxyphenyl)methylidene]amino}acetic acid	96190.9	10241.501992499994	1277.02	0	6.235043784462901	64	2.065804577539424e-5	1.483505912245499e-4	Other metabolite
INF120	Galactitol	2-{[hydroxy(2_3_4-trimethoxyphenyl)methylidene]amino}acetic acid	141035	1579.5859749999945	1277.02	0	6.787123670648617	64	2.065804577539424e-5	1.483505912245499e-4	Other metabolite
INF359	Galactitol	2-{[hydroxy(2_3_4-trimethoxyphenyl)methylidene]amino}acetic acid	99062.3	3205.568394999995	1277.02	0	6.277478484562498	64	2.065804577539424e-5	1.483505912245499e-4	Other metabolite
AJ155	Galactitol	20-hydroxy-fusarin	120890.99220000001	17947.658225000006	106764	53766.94722120001	0.1792768427115103	44	0.26986803802655573	0.39945684469244774	Other metabolite
INF120	Galactitol	20-hydroxy-fusarin	113341.49220000001	4511.591750000007	106764	53766.94722120001	0.0862462	32	1	1	Other metabolite
INF359	Galactitol	20-hydroxy-fusarin	111635	14232.5	106764	53766.94722120001	0.0643537	40	0.4717794117996919	0.5824061715367671	Other metabolite
AJ155	Galactitol	2_2'-(1-phenyl-1H-1_2_4-triazole-3_5-diyl)bis-phenol	90853	12097.124987500007	1277.02	0	6.1526766384629035	64	2.065804577539424e-5	1.483505912245499e-4	Other metabolite
INF120	Galactitol	2_2'-(1-phenyl-1H-1_2_4-triazole-3_5-diyl)bis-phenol	48536.835940000004	23882.570314999997	1277.02	0	5.248223045059568	64	2.065804577539424e-5	1.483505912245499e-4	Other metabolite
INF359	Galactitol	2_2'-(1-phenyl-1H-1_2_4-triazole-3_5-diyl)bis-phenol	66576.4	7040.459960000007	1277.02	0	5.704154401303219	64	2.065804577539424e-5	1.483505912245499e-4	Other metabolite
AJ155	Galactitol	2_2'-disulfonyl azobenzene...1161	82264.9	3431.09	81139	32631.712871199998	0.0198808	36	0.7370162633798947	0.7987094427007773	Other metabolite
INF120	Galactitol	2_2'-disulfonyl azobenzene...1161	90148	10130.90039000001	81139	32631.712871199998	0.15190021277755478	48	0.13697621398328264	0.2369374028856481	Other metabolite
INF359	Galactitol	2_2'-disulfonyl azobenzene...1161	93691.3	5877.4	81139	32631.712871199998	0.20752029989449777	56	0.0241518	0.0624307	Other metabolite
AJ155	Galactitol	2_2-Dimethyl-8-prenylchromene 6-carboxylic acid	518723	56725.74217500002	482679.39064999996	202721.68939120002	0.10389945919099944	48	0.13697621398328264	0.2369374028856481	Other metabolite
INF120	Galactitol	2_2-Dimethyl-8-prenylchromene 6-carboxylic acid	452563.29689999996	143431.82034999994	482679.39064999996	202721.68939120002	-0.0929456	32	1	1	Other metabolite
INF359	Galactitol	2_2-Dimethyl-8-prenylchromene 6-carboxylic acid	541970	27426.99217500002	482679.39064999996	202721.68939120002	0.16714893181354082	56	0.0241518	0.0624307	Other metabolite
AJ155	Galactitol	2_3-Butanediol glucoside...790	23991.820310000003	4890.0082975000005	20414.9	10661.8	0.23291698829694965	44	0.26986803802655573	0.39945684469244774	Other metabolite
INF120	Galactitol	2_3-Butanediol glucoside...790	28368.2	12436.755862499998	20414.9	10661.8	0.4746502799479154	44	0.26986803802655573	0.39945684469244774	Other metabolite
INF359	Galactitol	2_3-Butanediol glucoside...790	22216.8	8153.431152500001	20414.9	10661.8	0.12202475232590891	40	0.4717794117996919	0.5824061715367671	Other metabolite
AJ155	Galactitol	2_3-Butanediol glucoside...891	292301	31455	294887	134593	-0.0127038	32	1	1	Other metabolite
INF120	Galactitol	2_3-Butanediol glucoside...891	346251	11156.492175000021	294887	134593	0.23165964958825083	48	0.13697621398328264	0.2369374028856481	Other metabolite
INF359	Galactitol	2_3-Butanediol glucoside...891	311688.57814999996	13065.242150000005	294887	134593	0.0799447	40	0.4717794117996919	0.5824061715367671	Other metabolite
AJ155	Galactitol	2_3-Dihydro-2_3-dihydroxy-4-(4-hydroxyphenyl)-1H-phenalen-1-one	11026.7	4067.8876686999993	6369.62	11148.9	0.7917250098088988	36	0.7266147724976477	0.7987094427007773	Other metabolite
INF120	Galactitol	2_3-Dihydro-2_3-dihydroxy-4-(4-hydroxyphenyl)-1H-phenalen-1-one	11842.057130000001	3223.4206550000017	6369.62	11148.9	0.8946412439979188	44	0.2577188293176275	0.39945684469244774	Other metabolite
INF359	Galactitol	2_3-Dihydro-2_3-dihydroxy-4-(4-hydroxyphenyl)-1H-phenalen-1-one	12266.162110000001	4187.001933700001	6369.62	11148.9	0.9454054479920757	40	0.45372957576855416	0.5824061715367671	Other metabolite
AJ155	Galactitol	2_3-Dihydro-2_3-dihydroxybenzoate	545572	27751.8	21036.695314999997	6681.840796199998	4.696788950283093	64	0.00250891	0.00787633	Other metabolite
INF120	Galactitol	2_3-Dihydro-2_3-dihydroxybenzoate	702991	34439.6	21036.695314999997	6681.840796199998	5.062526739971183	64	0.00250891	0.00787633	Other metabolite
INF359	Galactitol	2_3-Dihydro-2_3-dihydroxybenzoate	889757	44312.1	21036.695314999997	6681.840796199998	5.402431081412442	64	0.00250891	0.00787633	Other metabolite
AJ155	Galactitol	2_3-Dihydro-5_5'_7_7'-tetrahydroxy-2-(4-hydroxyphenyl)[3_8'-bi-4H-1-benzopyran]-4_4'-dione	1277.02	0	1277.02	8427.91	0	24	0.30696223688557617	0.45203410468635313	Other metabolite
INF120	Galactitol	2_3-Dihydro-5_5'_7_7'-tetrahydroxy-2-(4-hydroxyphenyl)[3_8'-bi-4H-1-benzopyran]-4_4'-dione	1277.02	2783.78	1277.02	8427.91	0	30	0.8512686236882057	0.9192741058437484	Other metabolite
INF359	Galactitol	2_3-Dihydro-5_5'_7_7'-tetrahydroxy-2-(4-hydroxyphenyl)[3_8'-bi-4H-1-benzopyran]-4_4'-dione	1277.02	2871.96	1277.02	8427.91	0	30	0.8512686236882057	0.9192741058437484	Other metabolite
AJ155	Galactitol	2_3-Dihydrodipicolinate	48318.136719999995	3313.5214849999975	42545.349610000005	17180.738261199996	0.18356337370856873	40	0.4717794117996919	0.5824061715367671	Other metabolite
INF120	Galactitol	2_3-Dihydrodipicolinate	51197.318360000005	24438.475584999993	42545.349610000005	17180.738261199996	0.26706679822083323	44	0.26986803802655573	0.39945684469244774	Other metabolite
INF359	Galactitol	2_3-Dihydrodipicolinate	43495.2	8380.551757500005	42545.349610000005	17180.738261199996	0.0318563	36	0.7370162633798947	0.7987094427007773	Other metabolite
AJ155	Galactitol	2_3-Dihydroxy-isovalerate	124348.20310000001	3883.210924999992	10693.2	4277.773409700001	3.5396161237784765	64	0.00250891	0.00787633	Other metabolite
INF120	Galactitol	2_3-Dihydroxy-isovalerate	118553.24609999999	3881.9160249999986	10693.2	4277.773409700001	3.470765629526091	64	0.00250891	0.00787633	Other metabolite
INF359	Galactitol	2_3-Dihydroxy-isovalerate	210669	34025.8	10693.2	4277.773409700001	4.30021	64	0.00250891	0.00787633	Other metabolite
AJ155	Galactitol	2_3-Dihydroxycyclopentaneundecanoic acid	80206.3	12035.454102500007	58035.068360000005	20703.702131200007	0.46679085720659963	48	0.13697621398328264	0.2369374028856481	Other metabolite
INF120	Galactitol	2_3-Dihydroxycyclopentaneundecanoic acid	73963.09765499999	7146.927737499995	58035.068360000005	20703.702131200007	0.3498807187793083	52	0.0613554	0.1413479999847918	Other metabolite
INF359	Galactitol	2_3-Dihydroxycyclopentaneundecanoic acid	78319	9847.287112499995	58035.068360000005	20703.702131200007	0.4324374154390707	56	0.0241518	0.0624307	Other metabolite
AJ155	Galactitol	2_3-Dinor-6-keto-prostaglandin F1 a	198029.07030000002	22971.671850000013	177881	54041.09959119998	0.15480196466766927	48	0.13697621398328264	0.2369374028856481	Other metabolite
INF120	Galactitol	2_3-Dinor-6-keto-prostaglandin F1 a	204427	13571.63672499999	177881	54041.09959119998	0.20067438611693447	56	0.0241518	0.0624307	Other metabolite
INF359	Galactitol	2_3-Dinor-6-keto-prostaglandin F1 a	220788	5400.425775000011	177881	54041.09959119998	0.3117494545379025	64	0.00250891	0.00787633	Other metabolite
AJ155	Galactitol	2_3-bis-O-phytanyl-sn-glycerol 1-phosphate	90241	4481.17	80967.24218999999	38389.2	0.15644421636367895	48	0.13697621398328264	0.2369374028856481	Other metabolite
INF120	Galactitol	2_3-bis-O-phytanyl-sn-glycerol 1-phosphate	93954.5	16157.630850000001	80967.24218999999	38389.2	0.2146241028232563	40	0.4717794117996919	0.5824061715367671	Other metabolite
INF359	Galactitol	2_3-bis-O-phytanyl-sn-glycerol 1-phosphate	96175.08984500001	13489.8	80967.24218999999	38389.2	0.24832493326323146	52	0.0613554	0.1413479999847918	Other metabolite
AJ155	Galactitol	2_3_4_5-Tetrahydropiperidine-2-carboxylate	129793.54299999999	27253.689450000005	35485.976559999996	9353.09	1.8708976991918689	64	0.00250891	0.00787633	Other metabolite
INF120	Galactitol	2_3_4_5-Tetrahydropiperidine-2-carboxylate	41512.9	6645.98	35485.976559999996	9353.09	0.2263118770365533	64	0.00250891	0.00787633	Other metabolite
INF359	Galactitol	2_3_4_5-Tetrahydropiperidine-2-carboxylate	46052.5	2329.52	35485.976559999996	9353.09	0.37603132375631626	64	0.00250891	0.00787633	Other metabolite
AJ155	Galactitol	2_3_4_5_6_7-Hexahydroxyheptanoic acid	52522.886719999995	6048.518552500005	80148.9	37186.4	-0.609736	16	0.13697621398328264	0.2369374028856481	Other metabolite
INF120	Galactitol	2_3_4_5_6_7-Hexahydroxyheptanoic acid	73081.35547000001	8826.1	80148.9	37186.4	-0.133179	24	0.4717794117996919	0.5824061715367671	Other metabolite
INF359	Galactitol	2_3_4_5_6_7-Hexahydroxyheptanoic acid	79516.5	9897.009764999995	80148.9	37186.4	-0.0114287	40	0.4717794117996919	0.5824061715367671	Other metabolite
AJ155	Galactitol	2_3_6-Trihydroxypyridine	79848.5	4121.556639999995	47811.9	16909.029266200007	0.7398945542461882	64	0.00250891	0.00787633	Other metabolite
INF120	Galactitol	2_3_6-Trihydroxypyridine	102634	17194.5	47811.9	16909.029266200007	1.1020675085696594	64	0.00250891	0.00787633	Other metabolite
INF359	Galactitol	2_3_6-Trihydroxypyridine	149491.67969999998	8311.343774999987	47811.9	16909.029266200007	1.6446225331869462	64	0.00250891	0.00787633	Other metabolite
AJ155	Galactitol	2_4-Dihydroxy-7-methoxy-2H-1_4-benzoxazin-3(4H)-one	443415.26564999996	18015.218775000016	1277.02	0	8.439729515357014	64	2.065804577539424e-5	1.483505912245499e-4	Other metabolite
INF120	Galactitol	2_4-Dihydroxy-7-methoxy-2H-1_4-benzoxazin-3(4H)-one	235943	9833.246100000018	1277.02	0	7.529510974930402	64	2.065804577539424e-5	1.483505912245499e-4	Other metabolite
INF359	Galactitol	2_4-Dihydroxy-7-methoxy-2H-1_4-benzoxazin-3(4H)-one	349522	31389.36719999998	1277.02	0	8.096456405982195	64	2.065804577539424e-5	1.483505912245499e-4	Other metabolite
AJ155	Galactitol	2_4-Dihydroxy-7_8-dimethoxy-2H-1_4-benzoxazin-3(4H)-one 2-glucoside	5.17431e+06	723994	1277.02	0	11.984364406658003	64	2.065804577539424e-5	1.483505912245499e-4	Other metabolite
INF120	Galactitol	2_4-Dihydroxy-7_8-dimethoxy-2H-1_4-benzoxazin-3(4H)-one 2-glucoside	1277.02	0	1277.02	0	0	32	NA	NA	Other metabolite
INF359	Galactitol	2_4-Dihydroxy-7_8-dimethoxy-2H-1_4-benzoxazin-3(4H)-one 2-glucoside	1277.02	0	1277.02	0	0	32	NA	NA	Other metabolite
AJ155	Galactitol	2_4-Nonadienal	101000.62890499999	18060.5	99244.4	27694.101581199997	0.025306013560298827	40	0.4717794117996919	0.5824061715367671	Other metabolite
INF120	Galactitol	2_4-Nonadienal	99709.5	8138.380864999999	99244.4	27694.101581199997	0.00674393	40	0.4717794117996919	0.5824061715367671	Other metabolite
INF359	Galactitol	2_4-Nonadienal	107583.19140000001	10262.1	99244.4	27694.101581199997	0.11639442874413046	56	0.0241518	0.0624307	Other metabolite
AJ155	Galactitol	2_4-heptadienal	201569.37504999997	154019	127197	65508.72459119999	0.6642142992936791	48	0.13697621398328264	0.2369374028856481	Other metabolite
INF120	Galactitol	2_4-heptadienal	204109.61719999998	75699.77932499998	127197	65508.72459119999	0.682282	56	0.0241518	0.0624307	Other metabolite
INF359	Galactitol	2_4-heptadienal	141515	29166.1	127197	65508.72459119999	0.153892	44	0.26986803802655573	0.39945684469244774	Other metabolite
AJ155	Galactitol	2_4-pentadienoic acid	7.9408e+06	308092	8.5333e+06	2.28711e+06	-0.103819	16	0.13697621398328264	0.2369374028856481	Other metabolite
INF120	Galactitol	2_4-pentadienoic acid	8.49842e+06	517306	8.5333e+06	2.28711e+06	-0.00590925	36	0.7370162633798947	0.7987094427007773	Other metabolite
INF359	Galactitol	2_4-pentadienoic acid	7.79526e+06	60138.9	8.5333e+06	2.28711e+06	-0.130506	16	0.13697621398328264	0.2369374028856481	Other metabolite
AJ155	Galactitol	2_5-Dibutyl-4-methyloxazole	149428.32030000002	23346.277325000003	141257	114418	0.0811289	36	0.7370162633798947	0.7987094427007773	Other metabolite
INF120	Galactitol	2_5-Dibutyl-4-methyloxazole	191253	39910.80077500001	141257	114418	0.43715982361944794	40	0.4717794117996919	0.5824061715367671	Other metabolite
INF359	Galactitol	2_5-Dibutyl-4-methyloxazole	186636.07815000002	33007.30270000003	141257	114418	0.4019032204200188	44	0.26986803802655573	0.39945684469244774	Other metabolite
AJ155	Galactitol	2_5-Didehydro-D-gluconate	82179.6	9527.874995000006	91247.2	38045.4	-0.151001	28	0.7370162633798947	0.7987094427007773	Other metabolite
INF120	Galactitol	2_5-Didehydro-D-gluconate	118196	55438.06058749999	91247.2	38045.4	0.3733274737599386	44	0.26986803802655573	0.39945684469244774	Other metabolite
INF359	Galactitol	2_5-Didehydro-D-gluconate	84959	10240.322272499994	91247.2	38045.4	-0.103014	28	0.7370162633798947	0.7987094427007773	Other metabolite
AJ155	Galactitol	2_5-Diethyl-3_6-dimethylpyrazine	109456.93749000001	52581.5	66118.1	45542.2	0.7272458068417358	48	0.13697621398328264	0.2369374028856481	Other metabolite
INF120	Galactitol	2_5-Diethyl-3_6-dimethylpyrazine	86902.2	55509.718734999995	66118.1	45542.2	0.39434719704062354	40	0.4717794117996919	0.5824061715367671	Other metabolite
INF359	Galactitol	2_5-Diethyl-3_6-dimethylpyrazine	78844.36327999999	28255	66118.1	45542.2	0.25396193302216624	48	0.13697621398328264	0.2369374028856481	Other metabolite
AJ155	Galactitol	2_5-Dihydroxypyridine	433876	100342	383240.10939999996	160431	0.1790349532091005	44	0.26986803802655573	0.39945684469244774	Other metabolite
INF120	Galactitol	2_5-Dihydroxypyridine	406288	38267.2	383240.10939999996	160431	0.0842555	32	1	1	Other metabolite
INF359	Galactitol	2_5-Dihydroxypyridine	298827.17189999996	71787.9	383240.10939999996	160431	-0.358937	24	0.4717794117996919	0.5824061715367671	Other metabolite
AJ155	Galactitol	2_5-Dimethyl-3-furanthiol acetate...450	210642.85155000002	43012.859349999984	1277.02	0	7.365870032931695	64	2.065804577539424e-5	1.483505912245499e-4	Other metabolite
INF120	Galactitol	2_5-Dimethyl-3-furanthiol acetate...450	10047.050832600002	18257.134672300002	1277.02	0	2.97592	48	0.0049354	0.015244003774933875	Other metabolite
INF359	Galactitol	2_5-Dimethyl-3-furanthiol acetate...450	32065.254885000002	4252.946780000002	1277.02	0	4.650153856247639	64	2.065804577539424e-5	1.483505912245499e-4	Other metabolite
AJ155	Galactitol	2_5-Dimethyl-3-furanthiol acetate...451	223091.13280000002	67771.81247500004	1277.02	0	7.448704247950708	64	2.065804577539424e-5	1.483505912245499e-4	Other metabolite
INF120	Galactitol	2_5-Dimethyl-3-furanthiol acetate...451	1277.02	0	1277.02	0	0	32	NA	NA	Other metabolite
INF359	Galactitol	2_5-Dimethyl-3-furanthiol acetate...451	37047.2	9228.32	1277.02	0	4.858508904711835	64	2.065804577539424e-5	1.483505912245499e-4	Other metabolite
AJ155	Galactitol	2_5-Dimethyl-3-furanyl 3-methylbutanethioate...598	141572	11942.173775000003	123911	44665.12106620001	0.1922359691385469	48	0.13697621398328264	0.2369374028856481	Other metabolite
INF120	Galactitol	2_5-Dimethyl-3-furanyl 3-methylbutanethioate...598	141133	23237.421825000012	123911	44665.12106620001	0.18774991427546187	48	0.13697621398328264	0.2369374028856481	Other metabolite
INF359	Galactitol	2_5-Dimethyl-3-furanyl 3-methylbutanethioate...598	143496	12690.414025000005	123911	44665.12106620001	0.2117085918410254	48	0.13697621398328264	0.2369374028856481	Other metabolite
AJ155	Galactitol	2_5-Dimethyl-3-furanyl 3-methylbutanethioate...599	172376	8298.300750000024	171117	52535.51756620001	0.010576812657886386	32	1	1	Other metabolite
INF120	Galactitol	2_5-Dimethyl-3-furanyl 3-methylbutanethioate...599	195826.78905000002	9621.144524999982	171117	52535.51756620001	0.19459570290300596	56	0.0241518	0.0624307	Other metabolite
INF359	Galactitol	2_5-Dimethyl-3-furanyl 3-methylbutanethioate...599	171943	7487.34	171117	52535.51756620001	0.00694382	32	1	1	Other metabolite
AJ155	Galactitol	2_5-Dimethyl-3-furanyl 3-methylbutanethioate...600	576439	34279.67967500002	574647	189720.86911620002	0.00449101	32	1	1	Other metabolite
INF120	Galactitol	2_5-Dimethyl-3-furanyl 3-methylbutanethioate...600	566221	18404	574647	189720.86911620002	-0.0213124	32	1	1	Other metabolite
INF359	Galactitol	2_5-Dimethyl-3-furanyl 3-methylbutanethioate...600	585524	74604.7	574647	189720.86911620002	0.027052368278735146	32	1	1	Other metabolite
AJ155	Galactitol	2_5-Dimethyl-3-furanyl 3-methylbutanethioate...601	277270	19426.83592500002	255337.45315000002	104922.91596619997	0.11888831041545901	48	0.13697621398328264	0.2369374028856481	Other metabolite
INF120	Galactitol	2_5-Dimethyl-3-furanyl 3-methylbutanethioate...601	285763	15195.289074999979	255337.45315000002	104922.91596619997	0.1624141201860467	44	0.26986803802655573	0.39945684469244774	Other metabolite
INF359	Galactitol	2_5-Dimethyl-3-furanyl 3-methylbutanethioate...601	267209	17929.230499999976	255337.45315000002	104922.91596619997	0.0655655	40	0.4717794117996919	0.5824061715367671	Other metabolite
AJ155	Galactitol	2_5-Dimethyl-3-furanyl 3-methylbutanethioate...602	576439	34279.67967500002	574647	189720.86911620002	0.00449101	32	1	1	Other metabolite
INF120	Galactitol	2_5-Dimethyl-3-furanyl 3-methylbutanethioate...602	566221	18404	574647	189720.86911620002	-0.0213124	32	1	1	Other metabolite
INF359	Galactitol	2_5-Dimethyl-3-furanyl 3-methylbutanethioate...602	585524	74604.7	574647	189720.86911620002	0.027052368278735146	32	1	1	Other metabolite
AJ155	Galactitol	2_5-Dimethyl-3-furanyl 3-methylbutanethioate...603	317541	16990.8	318302	93553.28319119997	-0.00345022	28	0.7370162633798947	0.7987094427007773	Other metabolite
INF120	Galactitol	2_5-Dimethyl-3-furanyl 3-methylbutanethioate...603	327509	24632.5	318302	93553.28319119997	0.041141257386038896	44	0.26986803802655573	0.39945684469244774	Other metabolite
INF359	Galactitol	2_5-Dimethyl-3-furanyl 3-methylbutanethioate...603	311683.60939999996	24859.718724999984	318302	93553.28319119997	-0.0303127	28	0.7370162633798947	0.7987094427007773	Other metabolite
AJ155	Galactitol	2_5-Dimethyl-3-furanyl 3-methylbutanethioate...604	346930.01564999996	8786.742150000005	344399	106587.50194119997	0.010565020084682098	32	1	1	Other metabolite
INF120	Galactitol	2_5-Dimethyl-3-furanyl 3-methylbutanethioate...604	358581	25188.74217500002	344399	106587.50194119997	0.058219276291699484	48	0.13697621398328264	0.2369374028856481	Other metabolite
INF359	Galactitol	2_5-Dimethyl-3-furanyl 3-methylbutanethioate...604	346504.29689999996	28341.726525000005	344399	106587.50194119997	0.0087936	44	0.26986803802655573	0.39945684469244774	Other metabolite
AJ155	Galactitol	2_5-Dimethyl-3-furanyl 3-methylbutanethioate...605	419517.01564999996	27074.304650000005	381434.20314999996	141473	0.1372951119922723	48	0.13697621398328264	0.2369374028856481	Other metabolite
INF120	Galactitol	2_5-Dimethyl-3-furanyl 3-methylbutanethioate...605	453699.45314999996	27236.945275000005	381434.20314999996	141473	0.25030270508269065	48	0.13697621398328264	0.2369374028856481	Other metabolite
INF359	Galactitol	2_5-Dimethyl-3-furanyl 3-methylbutanethioate...605	430910.89064999996	9763.968724999984	381434.20314999996	141473	0.1759553452337655	48	0.13697621398328264	0.2369374028856481	Other metabolite
AJ155	Galactitol	2_5-Dioxopentanoate	1.20706e+06	58250	80626.16797000001	31454.730446200003	3.9041099824369287	64	0.00250891	0.00787633	Other metabolite
INF120	Galactitol	2_5-Dioxopentanoate	726868	46436.5	80626.16797000001	31454.730446200003	3.1723730229409988	64	0.00250891	0.00787633	Other metabolite
INF359	Galactitol	2_5-Dioxopentanoate	1.93665e+06	328330	80626.16797000001	31454.730446200003	4.586169978557178	64	0.00250891	0.00787633	Other metabolite
AJ155	Galactitol	2_5-dimethyl-tridecenoic acid	81370.8	23788.246092500005	113679	40185.80461620001	-0.482385	16	0.13697621398328264	0.2369374028856481	Other metabolite
INF120	Galactitol	2_5-dimethyl-tridecenoic acid	112307.08595000001	34101.65435249999	113679	40185.80461620001	-0.017519	36	0.7370162633798947	0.7987094427007773	Other metabolite
INF359	Galactitol	2_5-dimethyl-tridecenoic acid	122334.06640000001	25180.976577499983	113679	40185.80461620001	0.10585820762218766	40	0.4717794117996919	0.5824061715367671	Other metabolite
AJ155	Galactitol	2_5_6-Trihydroxy-5_6-dihydroquinoline	1.53739e+06	279019	17312.4	7132.674293699998	6.472537215308086	64	0.00250891	0.00787633	Other metabolite
INF120	Galactitol	2_5_6-Trihydroxy-5_6-dihydroquinoline	1.53449e+06	216647	17312.4	7132.674293699998	6.469807164069422	64	0.00250891	0.00787633	Other metabolite
INF359	Galactitol	2_5_6-Trihydroxy-5_6-dihydroquinoline	1.55302e+06	239430	17312.4	7132.674293699998	6.487125296612241	64	0.00250891	0.00787633	Other metabolite
AJ155	Galactitol	2_6-Dihydroxyanthraquinone	1.20786e+06	79077.7	1.38773e+06	363331	-0.200267	16	0.13697621398328264	0.2369374028856481	Other metabolite
INF120	Galactitol	2_6-Dihydroxyanthraquinone	1.21206e+06	102237	1.38773e+06	363331	-0.195267	16	0.13697621398328264	0.2369374028856481	Other metabolite
INF359	Galactitol	2_6-Dihydroxyanthraquinone	1.17345e+06	61963	1.38773e+06	363331	-0.241963	16	0.13697621398328264	0.2369374028856481	Other metabolite
AJ155	Galactitol	2_6-Dimethoxy-4-propylphenol	546522	99727.14057500003	542768	182985.58786620002	0.00994288	32	1	1	Other metabolite
INF120	Galactitol	2_6-Dimethoxy-4-propylphenol	525728	42847.39842500002	542768	182985.58786620002	-0.0460199	28	0.7370162633798947	0.7987094427007773	Other metabolite
INF359	Galactitol	2_6-Dimethoxy-4-propylphenol	630590	64531.2	542768	182985.58786620002	0.21636793553795483	52	0.0613554	0.1413479999847918	Other metabolite
AJ155	Galactitol	2_7-Anhydro-alpha-N-acetylneuraminic acid	129830	4339.320325000008	1277.02	0	6.667695818522862	64	2.065804577539424e-5	1.483505912245499e-4	Other metabolite
INF120	Galactitol	2_7-Anhydro-alpha-N-acetylneuraminic acid	1277.02	0	1277.02	0	0	32	NA	NA	Other metabolite
INF359	Galactitol	2_7-Anhydro-alpha-N-acetylneuraminic acid	1277.02	0	1277.02	0	0	32	NA	NA	Other metabolite
AJ155	Galactitol	3''-hydroxy-geranylhydroquinone	88613.91797000001	3886.4726575000095	94444.98047000001	44510.57811120001	-0.0919408	28	0.7370162633798947	0.7987094427007773	Other metabolite
INF120	Galactitol	3''-hydroxy-geranylhydroquinone	78532	14127.166007499996	94444.98047000001	44510.57811120001	-0.266194	28	0.7370162633798947	0.7987094427007773	Other metabolite
INF359	Galactitol	3''-hydroxy-geranylhydroquinone	98175.95702999999	26055.146492500004	94444.98047000001	44510.57811120001	0.055895633728546654	40	0.4717794117996919	0.5824061715367671	Other metabolite
AJ155	Galactitol	3'-Hydroxy-T2-triol	510483.20314999996	47103.57807500003	397326.76564999996	109870.40041619999	0.3615375088193415	64	0.00250891	0.00787633	Other metabolite
INF120	Galactitol	3'-Hydroxy-T2-triol	525082	35812.70307500003	397326.76564999996	109870.40041619999	0.4022160277764346	64	0.00250891	0.00787633	Other metabolite
INF359	Galactitol	3'-Hydroxy-T2-triol	509402.39064999996	44942.398400000005	397326.76564999996	109870.40041619999	0.35847974738594923	64	0.00250891	0.00787633	Other metabolite
AJ155	Galactitol	3'_4'_5'-Trimethoxycinnamyl alcohol acetate	101950	9837.894555000006	135871	105537	-0.414373	24	0.4717794117996919	0.5824061715367671	Other metabolite
INF120	Galactitol	3'_4'_5'-Trimethoxycinnamyl alcohol acetate	106977	12755.9	135871	105537	-0.344938	28	0.7370162633798947	0.7987094427007773	Other metabolite
INF359	Galactitol	3'_4'_5'-Trimethoxycinnamyl alcohol acetate	112220	11459.8	135871	105537	-0.275911	32	1	1	Other metabolite
AJ155	Galactitol	3-((R)-3-Hydroxybutanoyloxy)butanoate...474	227632.60155000002	37113.00779999999	57672.435549999995	17777.265598700003	1.980753340399152	64	0.00250891	0.00787633	Other metabolite
INF120	Galactitol	3-((R)-3-Hydroxybutanoyloxy)butanoate...474	189356.89844999998	3773.7617000000027	57672.435549999995	17777.265598700003	1.7151541260350998	64	0.00250891	0.00787633	Other metabolite
INF359	Galactitol	3-((R)-3-Hydroxybutanoyloxy)butanoate...474	227070.29690000002	24606.914099999995	57672.435549999995	17777.265598700003	1.9771851443470698	64	0.00250891	0.00787633	Other metabolite
AJ155	Galactitol	3-((R)-3-Hydroxybutanoyloxy)butanoate...476	50615.3	15644.800758700003	1277.02	11698.9	5.308716051314675	54	0.0165652	0.047553918019923994	Other metabolite
INF120	Galactitol	3-((R)-3-Hydroxybutanoyloxy)butanoate...476	45376.662110000005	4425.424797499996	1277.02	11698.9	5.151093469935448	52	0.036641639427701836	0.0945034	Other metabolite
INF359	Galactitol	3-((R)-3-Hydroxybutanoyloxy)butanoate...476	51709	3367.4531300000017	1277.02	11698.9	5.339557568603308	60	0.00320809	0.010057563755478506	Other metabolite
AJ155	Galactitol	3-(3_4-dimethoxyphenyl)-N-[2-(1-hydroxy-3-methoxy-4-oxocyclohexa-2_5-dien-1-yl)ethyl]propanimidic acid	310617.10939999996	15025.171900000016	282307	101864.43161619999	0.13787463205787737	48	0.13697621398328264	0.2369374028856481	Other metabolite
INF120	Galactitol	3-(3_4-dimethoxyphenyl)-N-[2-(1-hydroxy-3-methoxy-4-oxocyclohexa-2_5-dien-1-yl)ethyl]propanimidic acid	303152.45314999996	10396.468724999984	282307	101864.43161619999	0.10278083063605808	52	0.0613554	0.1413479999847918	Other metabolite
INF359	Galactitol	3-(3_4-dimethoxyphenyl)-N-[2-(1-hydroxy-3-methoxy-4-oxocyclohexa-2_5-dien-1-yl)ethyl]propanimidic acid	331712.82814999996	14177.070275000005	282307	101864.43161619999	0.2326721394360788	56	0.0241518	0.0624307	Other metabolite
AJ155	Galactitol	3-(4-Hydroxyphenyl)pyruvate	2.09125e+06	57917.2	30973.615234999997	15611.919896199997	6.077181083742294	64	0.00250891	0.00787633	Other metabolite
INF120	Galactitol	3-(4-Hydroxyphenyl)pyruvate	41142.525395000004	2784.330074999998	30973.615234999997	15611.919896199997	0.40959056758881107	48	0.13697621398328264	0.2369374028856481	Other metabolite
INF359	Galactitol	3-(4-Hydroxyphenyl)pyruvate	34403.6	3794.6347674999997	30973.615234999997	15611.919896199997	0.15152088312760695	40	0.4717794117996919	0.5824061715367671	Other metabolite
AJ155	Galactitol	3-(Cystein-S-yl)acetaminophen	592693	81634.86717500002	1277.02	0	8.858355562198604	64	2.065804577539424e-5	1.483505912245499e-4	Other metabolite
INF120	Galactitol	3-(Cystein-S-yl)acetaminophen	834773	159865	1277.02	0	9.35246	64	2.065804577539424e-5	1.483505912245499e-4	Other metabolite
INF359	Galactitol	3-(Cystein-S-yl)acetaminophen	840934	60921.1	1277.02	0	9.363064241953275	64	2.065804577539424e-5	1.483505912245499e-4	Other metabolite
AJ155	Galactitol	3-Amino-2-piperidone...107	47228.2	11077.9	16906.942385000002	4740.372531199999	1.4820325165431987	64	0.00250891	0.00787633	Other metabolite
INF120	Galactitol	3-Amino-2-piperidone...107	31696.422854999997	11221.758787499999	16906.942385000002	4740.372531199999	0.9067042597337355	64	0.00250891	0.00787633	Other metabolite
INF359	Galactitol	3-Amino-2-piperidone...107	56968.583985000005	11853.841797500005	16906.942385000002	4740.372531199999	1.752550774516473	64	0.00250891	0.00787633	Other metabolite
AJ155	Galactitol	3-Amino-2-piperidone...108	42885.177735000005	11966.965822499995	68113.3	35893	-0.667458	24	0.4717794117996919	0.5824061715367671	Other metabolite
INF120	Galactitol	3-Amino-2-piperidone...108	85878.2	57970.074205000004	68113.3	35893	0.33435499296762233	40	0.4717794117996919	0.5824061715367671	Other metabolite
INF359	Galactitol	3-Amino-2-piperidone...108	80587.1	44133.58106750001	68113.3	35893	0.2426118762245887	40	0.4717794117996919	0.5824061715367671	Other metabolite
AJ155	Galactitol	3-Aminodihydro-2(3H)-furanone	36688.994139999995	7357.128422499998	30018.268555000002	11754.391093699996	0.2895065872882034	48	0.13697621398328264	0.2369374028856481	Other metabolite
INF120	Galactitol	3-Aminodihydro-2(3H)-furanone	36563.4	6869.503902500001	30018.268555000002	11754.391093699996	0.2845578635557081	52	0.0613554	0.1413479999847918	Other metabolite
INF359	Galactitol	3-Aminodihydro-2(3H)-furanone	36836.5	10219.443850000003	30018.268555000002	11754.391093699996	0.2952954170531364	48	0.13697621398328264	0.2369374028856481	Other metabolite
AJ155	Galactitol	3-Butynoate...25	44874.4	8768.15	46932.3	13846.348611200003	-0.064688	36	0.7370162633798947	0.7987094427007773	Other metabolite
INF120	Galactitol	3-Butynoate...25	46139.4	9834.529300000002	46932.3	13846.348611200003	-0.0245807	36	0.7370162633798947	0.7987094427007773	Other metabolite
INF359	Galactitol	3-Butynoate...25	53418.603514999995	2840.0322249999954	46932.3	13846.348611200003	0.18676161347128026	56	0.0241518	0.0624307	Other metabolite
AJ155	Galactitol	3-Butynoate...26	5274068	152186	5.71864e+06	1682919.3691162001	-0.116755	16	0.13697621398328264	0.2369374028856481	Other metabolite
INF120	Galactitol	3-Butynoate...26	5610981	338842	5.71864e+06	1682919.3691162001	-0.0274186	28	0.7370162633798947	0.7987094427007773	Other metabolite
INF359	Galactitol	3-Butynoate...26	5.23538e+06	197472	5.71864e+06	1682919.3691162001	-0.127377	16	0.13697621398328264	0.2369374028856481	Other metabolite
AJ155	Galactitol	3-Carboxy-1-hydroxypropylthiamine diphosphate	74340.9	9038.236332500004	1277.02	0	5.863298574311706	64	2.065804577539424e-5	1.483505912245499e-4	Other metabolite
INF120	Galactitol	3-Carboxy-1-hydroxypropylthiamine diphosphate	62169.699219999995	30648.150377499995	1277.02	0	5.605354580184589	64	2.065804577539424e-5	1.483505912245499e-4	Other metabolite
INF359	Galactitol	3-Carboxy-1-hydroxypropylthiamine diphosphate	112109.21095000001	8849.701117500008	1277.02	0	6.4559758915817875	64	2.065804577539424e-5	1.483505912245499e-4	Other metabolite
AJ155	Galactitol	3-Dehydro-L-threonate	1277.02	0	1277.02	0	0	32	NA	NA	Other metabolite
INF120	Galactitol	3-Dehydro-L-threonate	1277.02	3278.78	1277.02	0	0	40	0.0607927	0.1413479999847918	Other metabolite
INF359	Galactitol	3-Dehydro-L-threonate	1277.02	0	1277.02	0	0	32	NA	NA	Other metabolite
AJ155	Galactitol	3-Deoxy-D-manno-octulosonate	754330	95044	1277.02	0	9.20627	64	2.065804577539424e-5	1.483505912245499e-4	Other metabolite
INF120	Galactitol	3-Deoxy-D-manno-octulosonate	1.30571e+06	223854	1277.02	0	9.997834714645172	64	2.065804577539424e-5	1.483505912245499e-4	Other metabolite
INF359	Galactitol	3-Deoxy-D-manno-octulosonate	923770	141160.54700000002	1277.02	0	9.498604575326668	64	2.065804577539424e-5	1.483505912245499e-4	Other metabolite
AJ155	Galactitol	3-Ethylmalate	10412645	1.29802e+06	1.18334e+07	4.23068e+06	-0.184532	16	0.13697621398328264	0.2369374028856481	Other metabolite
INF120	Galactitol	3-Ethylmalate	1.05894e+07	421476	1.18334e+07	4.23068e+06	-0.160241	20	0.26986803802655573	0.39945684469244774	Other metabolite
INF359	Galactitol	3-Ethylmalate	10245344	425722	1.18334e+07	4.23068e+06	-0.2079	16	0.13697621398328264	0.2369374028856481	Other metabolite
AJ155	Galactitol	3-Hydroxy-2-methylpyridine-5-carboxylate	171905	4777.566400000011	31151	8778.05	2.464266470303527	64	0.00250891	0.00787633	Other metabolite
INF120	Galactitol	3-Hydroxy-2-methylpyridine-5-carboxylate	171995	9432.664049999992	31151	8778.05	2.4650188339587715	64	0.00250891	0.00787633	Other metabolite
INF359	Galactitol	3-Hydroxy-2-methylpyridine-5-carboxylate	198188	13938.05077500001	31151	8778.05	2.669520448305046	64	0.00250891	0.00787633	Other metabolite
AJ155	Galactitol	3-Hydroxy-3-methyl-2-oxopentanoate	254094.29690000002	29081.523399999976	80181.8	34152.7	1.6640179031373639	64	0.00250891	0.00787633	Other metabolite
INF120	Galactitol	3-Hydroxy-3-methyl-2-oxopentanoate	216058.42969999998	33626.8	80181.8	34152.7	1.430075428386034	64	0.00250891	0.00787633	Other metabolite
INF359	Galactitol	3-Hydroxy-3-methyl-2-oxopentanoate	283022.64064999996	7396.2421500000055	80181.8	34152.7	1.8195713757663143	64	0.00250891	0.00787633	Other metabolite
AJ155	Galactitol	3-Hydroxy-4-butanolide...842	31982	5743.000002499997	1277.02	0	4.646404904153328	64	2.065804577539424e-5	1.483505912245499e-4	Other metabolite
INF120	Galactitol	3-Hydroxy-4-butanolide...842	25398.6	4854.859619999999	1277.02	0	4.313891158663637	64	2.065804577539424e-5	1.483505912245499e-4	Other metabolite
INF359	Galactitol	3-Hydroxy-4-butanolide...842	15846.6	8411.24	1277.02	0	3.6333193905547145	64	2.065804577539424e-5	1.483505912245499e-4	Other metabolite
AJ155	Galactitol	3-Hydroxy-4-butanolide...940	1277.02	3349.35	1277.02	0	0	40	0.0607927	0.1413479999847918	Other metabolite
INF120	Galactitol	3-Hydroxy-4-butanolide...940	1277.02	3364.54	1277.02	0	0	40	0.0607927	0.1413479999847918	Other metabolite
INF359	Galactitol	3-Hydroxy-4-butanolide...940	46594.5	6952.624020000003	1277.02	0	5.189301622665702	64	2.065804577539424e-5	1.483505912245499e-4	Other metabolite
AJ155	Galactitol	3-Hydroxyanthranilic acid	5277795	253748	1277.02	0	12.012934485517851	64	2.065804577539424e-5	1.483505912245499e-4	Other metabolite
INF120	Galactitol	3-Hydroxyanthranilic acid	5.42238e+06	332829	1277.02	0	12.051926588861543	64	2.065804577539424e-5	1.483505912245499e-4	Other metabolite
INF359	Galactitol	3-Hydroxyanthranilic acid	5889439	494969	1277.02	0	12.171129387215059	64	2.065804577539424e-5	1.483505912245499e-4	Other metabolite
AJ155	Galactitol	3-Hydroxynonanoic acid	2.10383e+06	520950	1.01958e+06	976531	1.0450413084562784	56	0.0241518	0.0624307	Other metabolite
INF120	Galactitol	3-Hydroxynonanoic acid	1.54864e+06	263350	1.01958e+06	976531	0.6030228694698433	48	0.13697621398328264	0.2369374028856481	Other metabolite
INF359	Galactitol	3-Hydroxynonanoic acid	762716	144101	1.01958e+06	976531	-0.418758	28	0.7370162633798947	0.7987094427007773	Other metabolite
AJ155	Galactitol	3-Hydroxypropanal	7.30837e+06	235443	8.27203e+06	2.53873e+06	-0.178692	16	0.13697621398328264	0.2369374028856481	Other metabolite
INF120	Galactitol	3-Hydroxypropanal	7.60331e+06	536704	8.27203e+06	2.53873e+06	-0.121613	16	0.13697621398328264	0.2369374028856481	Other metabolite
INF359	Galactitol	3-Hydroxypropanal	7.01486e+06	192390	8.27203e+06	2.53873e+06	-0.237827	16	0.13697621398328264	0.2369374028856481	Other metabolite
AJ155	Galactitol	3-Hydroxysuberic acid	105246.67185000001	12054.593737500007	92242.8	26177.001928700003	0.19026681666644418	56	0.0241518	0.0624307	Other metabolite
INF120	Galactitol	3-Hydroxysuberic acid	94916.55468999999	9647.535165000008	92242.8	26177.001928700003	0.0412238	40	0.4717794117996919	0.5824061715367671	Other metabolite
INF359	Galactitol	3-Hydroxysuberic acid	92736.48827999999	3389.9355425000103	92242.8	26177.001928700003	0.00770121	36	0.7370162633798947	0.7987094427007773	Other metabolite
AJ155	Galactitol	3-Isopropenyl-6-oxoheptanoate	261823.41405000002	71623.10549999998	194450	98192.09179119999	0.42919157978142636	40	0.4717794117996919	0.5824061715367671	Other metabolite
INF120	Galactitol	3-Isopropenyl-6-oxoheptanoate	361767.82814999996	20280.335974999995	194450	98192.09179119999	0.8956615764620058	56	0.0241518	0.0624307	Other metabolite
INF359	Galactitol	3-Isopropenyl-6-oxoheptanoate	294877	39694.03905000002	194450	98192.09179119999	0.6007101480131105	48	0.13697621398328264	0.2369374028856481	Other metabolite
AJ155	Galactitol	3-Isopropyl-2-methoxy-5-methylpyrazine	495169.20314999996	170293.21870000003	132498	47260.48631620001	1.901953558770293	64	0.00250891	0.00787633	Other metabolite
INF120	Galactitol	3-Isopropyl-2-methoxy-5-methylpyrazine	401412.73439999996	50771.171900000016	132498	47260.48631620001	1.5991183546881944	64	0.00250891	0.00787633	Other metabolite
INF359	Galactitol	3-Isopropyl-2-methoxy-5-methylpyrazine	411514.98439999996	173265.20314999996	132498	47260.48631620001	1.634976933391784	64	0.00250891	0.00787633	Other metabolite
AJ155	Galactitol	3-Methoxyanthranilate	1274984	79956.5	58047.8	34430.82419870001	4.457094602174162	64	0.00250891	0.00787633	Other metabolite
INF120	Galactitol	3-Methoxyanthranilate	1.39851e+06	113438	58047.8	34430.82419870001	4.590501967498112	64	0.00250891	0.00787633	Other metabolite
INF359	Galactitol	3-Methoxyanthranilate	1.57798e+06	61828.6	58047.8	34430.82419870001	4.764697579670179	64	0.00250891	0.00787633	Other metabolite
AJ155	Galactitol	3-Methyl-2-(2-pentenyl)-2-cyclopenten-1-one	158797	16761.222624999995	162715.96094999998	67270.6	-0.0351735	28	0.7370162633798947	0.7987094427007773	Other metabolite
INF120	Galactitol	3-Methyl-2-(2-pentenyl)-2-cyclopenten-1-one	167139.38280000002	7772.183575000003	162715.96094999998	67270.6	0.0386959	32	1	1	Other metabolite
INF359	Galactitol	3-Methyl-2-(2-pentenyl)-2-cyclopenten-1-one	180168	7015.519549999997	162715.96094999998	67270.6	0.14698858504561463	44	0.26986803802655573	0.39945684469244774	Other metabolite
AJ155	Galactitol	3-Methyl-4-phenyl-3-buten-2-one...304	193441.42190000002	11142.956999999995	172293	63628.9	0.1670329277366471	48	0.13697621398328264	0.2369374028856481	Other metabolite
INF120	Galactitol	3-Methyl-4-phenyl-3-buten-2-one...304	191568	19857.289099999995	172293	63628.9	0.1529932338841331	48	0.13697621398328264	0.2369374028856481	Other metabolite
INF359	Galactitol	3-Methyl-4-phenyl-3-buten-2-one...304	185332	13520.519499999995	172293	63628.9	0.10524452755796954	40	0.4717794117996919	0.5824061715367671	Other metabolite
AJ155	Galactitol	3-Methyl-4-phenyl-3-buten-2-one...305	261671.89844999998	19675.738249999995	236920	69549.6	0.14336186150209212	44	0.26986803802655573	0.39945684469244774	Other metabolite
INF120	Galactitol	3-Methyl-4-phenyl-3-buten-2-one...305	243072.64844999998	19408.835974999995	236920	69549.6	0.0369904	40	0.4717794117996919	0.5824061715367671	Other metabolite
INF359	Galactitol	3-Methyl-4-phenyl-3-buten-2-one...305	252869	12310.144549999997	236920	69549.6	0.0939913	48	0.13697621398328264	0.2369374028856481	Other metabolite
AJ155	Galactitol	3-Methylcrotonylglycine	454084.29689999996	30322.695275000005	29422.1	9031.508276199998	3.947987224012836	64	0.00250891	0.00787633	Other metabolite
INF120	Galactitol	3-Methylcrotonylglycine	333636	13058.757800000021	29422.1	9031.508276199998	3.5033028552083145	64	0.00250891	0.00787633	Other metabolite
INF359	Galactitol	3-Methylcrotonylglycine	321284	16601.6	29422.1	9031.508276199998	3.448878458861275	64	0.00250891	0.00787633	Other metabolite
AJ155	Galactitol	3-Methylguanine	607176	42518.3	1277.02	0	8.893186139124028	64	2.065804577539424e-5	1.483505912245499e-4	Other metabolite
INF120	Galactitol	3-Methylguanine	715426	27608.3	1277.02	0	9.129873499658673	64	2.065804577539424e-5	1.483505912245499e-4	Other metabolite
INF359	Galactitol	3-Methylguanine	733256	40239.4	1277.02	0	9.165387862696862	64	2.065804577539424e-5	1.483505912245499e-4	Other metabolite
AJ155	Galactitol	3-Oxodecanoic acid	191913.66405000002	28283.562475000013	179118	72569.2	0.0995484	48	0.13697621398328264	0.2369374028856481	Other metabolite
INF120	Galactitol	3-Oxodecanoic acid	163124.57815000002	17383.390674999973	179118	72569.2	-0.134935	24	0.4717794117996919	0.5824061715367671	Other metabolite
INF359	Galactitol	3-Oxodecanoic acid	170546	17078.953174999973	179118	72569.2	-0.0707521	36	0.7370162633798947	0.7987094427007773	Other metabolite
AJ155	Galactitol	3-Oxododecanoic acid	135098.64065000002	43900.29887500001	159744	87645.23626620001	-0.241746	28	0.7370162633798947	0.7987094427007773	Other metabolite
INF120	Galactitol	3-Oxododecanoic acid	188248.53905000002	78420.04884999999	159744	87645.23626620001	0.23687918194380642	44	0.26986803802655573	0.39945684469244774	Other metabolite
INF359	Galactitol	3-Oxododecanoic acid	178174.53905000002	34661.3	159744	87645.23626620001	0.15753170541857558	44	0.26986803802655573	0.39945684469244774	Other metabolite
AJ155	Galactitol	3-Oxooctadecanoic acid	448391	24816.49217500002	525473	168018.10349120002	-0.22886	16	0.13697621398328264	0.2369374028856481	Other metabolite
INF120	Galactitol	3-Oxooctadecanoic acid	519465	33773.53905000002	525473	168018.10349120002	-0.0165894	28	0.7370162633798947	0.7987094427007773	Other metabolite
INF359	Galactitol	3-Oxooctadecanoic acid	590813	31232.4	525473	168018.10349120002	0.1690855347529075	52	0.0613554	0.1413479999847918	Other metabolite
AJ155	Galactitol	3-Oxotetradecanoic acid	130392	28271.548834999994	163364.59769999998	109546.91404120001	-0.325239	24	0.4717794117996919	0.5824061715367671	Other metabolite
INF120	Galactitol	3-Oxotetradecanoic acid	181761.47655000002	57638.69922499999	163364.59769999998	109546.91404120001	0.15395108500506835	40	0.4717794117996919	0.5824061715367671	Other metabolite
INF359	Galactitol	3-Oxotetradecanoic acid	197373	25594.152300000016	163364.59769999998	109546.91404120001	0.2728301860589371	40	0.4717794117996919	0.5824061715367671	Other metabolite
AJ155	Galactitol	3-Phosphoglyceric acid	665781	76745.3	1277.02	0	9.026117759823727	64	2.065804577539424e-5	1.483505912245499e-4	Other metabolite
INF120	Galactitol	3-Phosphoglyceric acid	726227	44402.7	1277.02	0	9.151491954720285	64	2.065804577539424e-5	1.483505912245499e-4	Other metabolite
INF359	Galactitol	3-Phosphoglyceric acid	992284	77988.6	1277.02	0	9.601823531049433	64	2.065804577539424e-5	1.483505912245499e-4	Other metabolite
AJ155	Galactitol	3-Propylmalate	2724701	93183.1	27718	9121.7	6.619133337480419	64	0.00250891	0.00787633	Other metabolite
INF120	Galactitol	3-Propylmalate	2.22239e+06	124658	27718	9121.7	6.325148402212929	64	0.00250891	0.00787633	Other metabolite
INF359	Galactitol	3-Propylmalate	5.10975e+06	196464	27718	9121.7	7.526287417291556	64	0.00250891	0.00787633	Other metabolite
AJ155	Galactitol	3-[3-methoxy-4-(sulfooxy)phenyl]-2-oxopropanoic acid	19272.9	4849.85	24828.9	10404.9	-0.365445	20	0.26986803802655573	0.39945684469244774	Other metabolite
INF120	Galactitol	3-[3-methoxy-4-(sulfooxy)phenyl]-2-oxopropanoic acid	36982.7	22137.6	24828.9	10404.9	0.574829	48	0.13697621398328264	0.2369374028856481	Other metabolite
INF359	Galactitol	3-[3-methoxy-4-(sulfooxy)phenyl]-2-oxopropanoic acid	23392.333984999997	7859.7280224999995	24828.9	10404.9	-0.0859862	28	0.7370162633798947	0.7987094427007773	Other metabolite
AJ155	Galactitol	3-benzoyloxypropyl-glucosinolate	91019	7154.074217500005	96372.6	29260.802716200007	-0.0824562	20	0.26986803802655573	0.39945684469244774	Other metabolite
INF120	Galactitol	3-benzoyloxypropyl-glucosinolate	89707.91015499999	13390.720715000003	96372.6	29260.802716200007	-0.103388	24	0.4717794117996919	0.5824061715367671	Other metabolite
INF359	Galactitol	3-benzoyloxypropyl-glucosinolate	92600.28515499999	16544	96372.6	29260.802716200007	-0.0576065	32	1	1	Other metabolite
AJ155	Galactitol	3-carboxy-7-(methylsulfanyl)-2-oxoheptanoate	1277.02	4173.031226200001	1277.02	0	0	40	0.0607927	0.1413479999847918	Other metabolite
INF120	Galactitol	3-carboxy-7-(methylsulfanyl)-2-oxoheptanoate	17253.2	9851.863741199999	1277.02	0	3.756004106781102	56	3.5435821662122355e-4	0.00247512	Other metabolite
INF359	Galactitol	3-carboxy-7-(methylsulfanyl)-2-oxoheptanoate	1277.02	0	1277.02	0	0	32	NA	NA	Other metabolite
AJ155	Galactitol	3-deoxy-D-galactose	6.49863e+06	131031	6.87036e+06	2.10042e+06	-0.0802502	16	0.13697621398328264	0.2369374028856481	Other metabolite
INF120	Galactitol	3-deoxy-D-galactose	6.21601e+06	578611	6.87036e+06	2.10042e+06	-0.144397	16	0.13697621398328264	0.2369374028856481	Other metabolite
INF359	Galactitol	3-deoxy-D-galactose	6.69203e+06	235954	6.87036e+06	2.10042e+06	-0.0379417	24	0.4717794117996919	0.5824061715367671	Other metabolite
AJ155	Galactitol	3-hydroxy-2-(3-methoxyphenyl)-5-sulfino-3_4-dihydro-2H-1-benzopyran-7-olate	78585.9	16819.2	104113	36704.5	-0.405807	16	0.13697621398328264	0.2369374028856481	Other metabolite
INF120	Galactitol	3-hydroxy-2-(3-methoxyphenyl)-5-sulfino-3_4-dihydro-2H-1-benzopyran-7-olate	44892.210940000004	7303.270512499999	104113	36704.5	-1.21361	16	0.13697621398328264	0.2369374028856481	Other metabolite
INF359	Galactitol	3-hydroxy-2-(3-methoxyphenyl)-5-sulfino-3_4-dihydro-2H-1-benzopyran-7-olate	74230.5	7684.007807500006	104113	36704.5	-0.488067	16	0.13697621398328264	0.2369374028856481	Other metabolite
AJ155	Galactitol	3-hydroxy-4-methylanthranilyl-adenylate	301994	64512.78515000001	1277.02	0	7.885592007715783	64	2.065804577539424e-5	1.483505912245499e-4	Other metabolite
INF120	Galactitol	3-hydroxy-4-methylanthranilyl-adenylate	341711.54689999996	20630.507849999995	1277.02	0	8.06385	64	2.065804577539424e-5	1.483505912245499e-4	Other metabolite
INF359	Galactitol	3-hydroxy-4-methylanthranilyl-adenylate	374738.73439999996	21603.289099999995	1277.02	0	8.196956183748533	64	2.065804577539424e-5	1.483505912245499e-4	Other metabolite
AJ155	Galactitol	3-hydroxy-cis-5-octenoylcarnitine	1.55049e+06	131801	1.46667e+06	936645	0.0801814	36	0.7370162633798947	0.7987094427007773	Other metabolite
INF120	Galactitol	3-hydroxy-cis-5-octenoylcarnitine	691870	56258.6	1.46667e+06	936645	-1.08397	16	0.13697621398328264	0.2369374028856481	Other metabolite
INF359	Galactitol	3-hydroxy-cis-5-octenoylcarnitine	537925	330232	1.46667e+06	936645	-1.44707	20	0.26986803802655573	0.39945684469244774	Other metabolite
AJ155	Galactitol	3-hydroxypalmitic acid methyl ester	85592.7	48546.48535250001	150114	57485.548866199984	-0.810501	28	0.7370162633798947	0.7987094427007773	Other metabolite
INF120	Galactitol	3-hydroxypalmitic acid methyl ester	94516.12111499999	42960.357457499995	150114	57485.548866199984	-0.667428	16	0.13697621398328264	0.2369374028856481	Other metabolite
INF359	Galactitol	3-hydroxypalmitic acid methyl ester	163809.92190000002	39761.394574999984	150114	57485.548866199984	0.12596248352627185	44	0.26986803802655573	0.39945684469244774	Other metabolite
AJ155	Galactitol	3-hydroxypropanal hydrate	924849	74339.1	1.06682e+06	566578	-0.206022	20	0.26986803802655573	0.39945684469244774	Other metabolite
INF120	Galactitol	3-hydroxypropanal hydrate	1.18553e+06	93022.2	1.06682e+06	566578	0.15221445662404112	40	0.4717794117996919	0.5824061715367671	Other metabolite
INF359	Galactitol	3-hydroxypropanal hydrate	1.06838e+06	148708.53087500005	1.06682e+06	566578	0.00211131	28	0.7370162633798947	0.7987094427007773	Other metabolite
AJ155	Galactitol	3-methyl-cis_cis-muconate	83963.4	3603.73	20205.3	6621.006816199999	2.055024866223987	64	0.00250891	0.00787633	Other metabolite
INF120	Galactitol	3-methyl-cis_cis-muconate	73180.80859500001	4050.7	20205.3	6621.006816199999	1.8567300641337898	64	0.00250891	0.00787633	Other metabolite
INF359	Galactitol	3-methyl-cis_cis-muconate	102216	1249.5038500000082	20205.3	6621.006816199999	2.33881	64	0.00250891	0.00787633	Other metabolite
AJ155	Galactitol	3-nitro-2-pentanol	1.60742e+06	398750	121778	79997.6	3.7224206396806103	64	0.00250891	0.00787633	Other metabolite
INF120	Galactitol	3-nitro-2-pentanol	1.91279e+06	268115	121778	79997.6	3.973355045458169	64	0.00250891	0.00787633	Other metabolite
INF359	Galactitol	3-nitro-2-pentanol	1.44269e+06	324905	121778	79997.6	3.5664400134046605	64	0.00250891	0.00787633	Other metabolite
AJ155	Galactitol	3-oxopentanoate	585874	38276.4	181470	59893.15824119997	1.6908603285710495	64	0.00250891	0.00787633	Other metabolite
INF120	Galactitol	3-oxopentanoate	211768	15651.140599999984	181470	59893.15824119997	0.22275404115275885	60	0.00832774	0.023936381080581905	Other metabolite
INF359	Galactitol	3-oxopentanoate	212011.92190000002	23581.437449999998	181470	59893.15824119997	0.22441414005778185	56	0.0241518	0.0624307	Other metabolite
AJ155	Galactitol	3-sulfopropanoate...266	422447.89064999996	44465.56245000003	469106	148747.47849120002	-0.151141	16	0.13697621398328264	0.2369374028856481	Other metabolite
INF120	Galactitol	3-sulfopropanoate...266	430066	27257.1	469106	148747.47849120002	-0.125355	16	0.13697621398328264	0.2369374028856481	Other metabolite
INF359	Galactitol	3-sulfopropanoate...266	376055.48439999996	25752.937525000016	469106	148747.47849120002	-0.318969	16	0.13697621398328264	0.2369374028856481	Other metabolite
AJ155	Galactitol	3-sulfopropanoate...267	560123	74337.7	472564.51564999996	172628	0.24523124018364698	40	0.4717794117996919	0.5824061715367671	Other metabolite
INF120	Galactitol	3-sulfopropanoate...267	564803	36753.2	472564.51564999996	172628	0.25723557058261204	48	0.13697621398328264	0.2369374028856481	Other metabolite
INF359	Galactitol	3-sulfopropanoate...267	801577	102680	472564.51564999996	172628	0.7623295290301013	60	0.00832774	0.023936381080581905	Other metabolite
AJ155	Galactitol	3-tert-Butyl-5-methylcatechol	867939	25573.4	835570	234383.93161620002	0.0548332	44	0.26986803802655573	0.39945684469244774	Other metabolite
INF120	Galactitol	3-tert-Butyl-5-methylcatechol	857367	53766.8	835570	234383.93161620002	0.0371522	44	0.26986803802655573	0.39945684469244774	Other metabolite
INF359	Galactitol	3-tert-Butyl-5-methylcatechol	964774	27235.2	835570	234383.93161620002	0.20742954896214136	60	0.00832774	0.023936381080581905	Other metabolite
AJ155	Galactitol	3-{3-[3_5-dihydroxy-4-(sulfooxy)benzoyloxy]-4_5-dihydroxybenzoyloxy}-2_4_5-trihydroxybenzoic acid	72101	13350.481442499993	1277.02	0	5.819162875380193	64	2.065804577539424e-5	1.483505912245499e-4	Other metabolite
INF120	Galactitol	3-{3-[3_5-dihydroxy-4-(sulfooxy)benzoyloxy]-4_5-dihydroxybenzoyloxy}-2_4_5-trihydroxybenzoic acid	20990.018555000002	7807.568336199998	1277.02	0	4.038846423081382	56	3.5435821662122355e-4	0.00247512	Other metabolite
INF359	Galactitol	3-{3-[3_5-dihydroxy-4-(sulfooxy)benzoyloxy]-4_5-dihydroxybenzoyloxy}-2_4_5-trihydroxybenzoic acid	79826.8	6293.533200000005	1277.02	0	5.966016103873235	64	2.065804577539424e-5	1.483505912245499e-4	Other metabolite
AJ155	Galactitol	3-{[1-(5_6-dihydropyridin-2-yl)-2-hydroxy-2-{3-[-prop-1-en-1-yl]oxiran-2-yl}ethyl]sulfanyl}-2-acetamidopropanoate	463065	105436.83592500002	1277.02	0	8.502285014574442	64	2.065804577539424e-5	1.483505912245499e-4	Other metabolite
INF120	Galactitol	3-{[1-(5_6-dihydropyridin-2-yl)-2-hydroxy-2-{3-[-prop-1-en-1-yl]oxiran-2-yl}ethyl]sulfanyl}-2-acetamidopropanoate	106563	14720.902302500006	1277.02	0	6.382775405592298	64	2.065804577539424e-5	1.483505912245499e-4	Other metabolite
INF359	Galactitol	3-{[1-(5_6-dihydropyridin-2-yl)-2-hydroxy-2-{3-[-prop-1-en-1-yl]oxiran-2-yl}ethyl]sulfanyl}-2-acetamidopropanoate	48613.4	11781.489254999993	1277.02	0	5.2504972637366985	64	2.065804577539424e-5	1.483505912245499e-4	Other metabolite
AJ155	Galactitol	3DHSK	38895.7	2518.9726549999978	13311.157715000001	3670.92	1.5469731407668592	64	0.00250891	0.00787633	Other metabolite
INF120	Galactitol	3DHSK	40629.320315000004	6634.68	13311.157715000001	3670.92	1.6098851774072023	64	0.00250891	0.00787633	Other metabolite
INF359	Galactitol	3DHSK	39692.9	7224.8	13311.157715000001	3670.92	1.576243157579733	64	0.00250891	0.00787633	Other metabolite
AJ155	Galactitol	3_3'-Thiobispropanoic acid	2.60851e+06	162388	2.91555e+06	851937.6191162001	-0.160542	24	0.4717794117996919	0.5824061715367671	Other metabolite
INF120	Galactitol	3_3'-Thiobispropanoic acid	2.79628e+06	245221	2.91555e+06	851937.6191162001	-0.0602584	24	0.4717794117996919	0.5824061715367671	Other metabolite
INF359	Galactitol	3_3'-Thiobispropanoic acid	2.83549e+06	242122	2.91555e+06	851937.6191162001	-0.0401708	32	1	1	Other metabolite
AJ155	Galactitol	3_4-Dihydroxy-tamoxifen	137968	17252.613324999984	126252	48248.119066200015	0.1280278683342593	40	0.4717794117996919	0.5824061715367671	Other metabolite
INF120	Galactitol	3_4-Dihydroxy-tamoxifen	106004	26588.892584999994	126252	48248.119066200015	-0.252186	24	0.4717794117996919	0.5824061715367671	Other metabolite
INF359	Galactitol	3_4-Dihydroxy-tamoxifen	130641	17389.386750000005	126252	48248.119066200015	0.049300876019852495	36	0.7370162633798947	0.7987094427007773	Other metabolite
AJ155	Galactitol	3_4-Dimethyl-5-pentyl-2-furanpentadecanoic acid	40894.402344999995	24376.6	60446.8	19737.133761200006	-0.563763	28	0.7370162633798947	0.7987094427007773	Other metabolite
INF120	Galactitol	3_4-Dimethyl-5-pentyl-2-furanpentadecanoic acid	57690.683594999995	32301.59376000001	60446.8	19737.133761200006	-0.067328	40	0.4717794117996919	0.5824061715367671	Other metabolite
INF359	Galactitol	3_4-Dimethyl-5-pentyl-2-furanpentadecanoic acid	54980.291014999995	37998.7	60446.8	19737.133761200006	-0.136752	32	1	1	Other metabolite
AJ155	Galactitol	3_4-Hexahydroxydiphenoylarabinose	118836.08595000001	6324.349600000001	105989	44977.4	0.1650541432066215	44	0.26986803802655573	0.39945684469244774	Other metabolite
INF120	Galactitol	3_4-Hexahydroxydiphenoylarabinose	90642.3	22095.744124999997	105989	44977.4	-0.225663	24	0.4717794117996919	0.5824061715367671	Other metabolite
INF359	Galactitol	3_4-Hexahydroxydiphenoylarabinose	124355.71095000001	13533.09762500001	105989	44977.4	0.23055391337511663	44	0.26986803802655573	0.39945684469244774	Other metabolite
AJ155	Galactitol	3_4_5-trihydroxy-6-(1-oxo-1H-isochromene-3-carbonyloxy)oxane-2-carboxylic acid	122719	6201.363275000011	185096	63084.1	-0.592917	16	0.13697621398328264	0.2369374028856481	Other metabolite
INF120	Galactitol	3_4_5-trihydroxy-6-(1-oxo-1H-isochromene-3-carbonyloxy)oxane-2-carboxylic acid	151817	20662.706999999995	185096	63084.1	-0.285937	16	0.13697621398328264	0.2369374028856481	Other metabolite
INF359	Galactitol	3_4_5-trihydroxy-6-(1-oxo-1H-isochromene-3-carbonyloxy)oxane-2-carboxylic acid	172064	13877.566350000008	185096	63084.1	-0.105328	24	0.4717794117996919	0.5824061715367671	Other metabolite
AJ155	Galactitol	3_4_5-trihydroxy-6-{[3-(4-methoxy-1-benzofuran-5-yl)-3-oxopropanoyl]oxy}oxane-2-carboxylic acid	486804	39555.5	462812.14064999996	257386.65821619995	0.072915	28	0.7370162633798947	0.7987094427007773	Other metabolite
INF120	Galactitol	3_4_5-trihydroxy-6-{[3-(4-methoxy-1-benzofuran-5-yl)-3-oxopropanoyl]oxy}oxane-2-carboxylic acid	513757	247493.85155000002	462812.14064999996	257386.65821619995	0.15065864581022942	32	1	1	Other metabolite
INF359	Galactitol	3_4_5-trihydroxy-6-{[3-(4-methoxy-1-benzofuran-5-yl)-3-oxopropanoyl]oxy}oxane-2-carboxylic acid	594952	76865.27342500002	462812.14064999996	257386.65821619995	0.36234717424379054	40	0.4717794117996919	0.5824061715367671	Other metabolite
AJ155	Galactitol	3_4_5-trihydroxy-6-{[3-(hydroxymethyl)-1-oxo-1H-isochromen-7-yl]oxy}oxane-2-carboxylic acid	53455.7	5054.37	74362.9	25522.105451199997	-0.476239	16	0.13697621398328264	0.2369374028856481	Other metabolite
INF120	Galactitol	3_4_5-trihydroxy-6-{[3-(hydroxymethyl)-1-oxo-1H-isochromen-7-yl]oxy}oxane-2-carboxylic acid	58091.541014999995	8642.814449999998	74362.9	25522.105451199997	-0.356254	16	0.13697621398328264	0.2369374028856481	Other metabolite
INF359	Galactitol	3_4_5-trihydroxy-6-{[3-(hydroxymethyl)-1-oxo-1H-isochromen-7-yl]oxy}oxane-2-carboxylic acid	48218.162110000005	5977.898435000003	74362.9	25522.105451199997	-0.625006	16	0.13697621398328264	0.2369374028856481	Other metabolite
AJ155	Galactitol	3_5/4-Trihydroxycyclohexa-1_2-dione	36327.412110000005	4124.170417499998	33103.6	10114.264623699997	0.1340713452165858	52	0.0613554	0.1413479999847918	Other metabolite
INF120	Galactitol	3_5/4-Trihydroxycyclohexa-1_2-dione	40962.087889999995	6065.253907500002	33103.6	10114.264623699997	0.3073020036483962	56	0.0241518	0.0624307	Other metabolite
INF359	Galactitol	3_5/4-Trihydroxycyclohexa-1_2-dione	35728.2	1984.374020000003	33103.6	10114.264623699997	0.11007800165174374	52	0.0613554	0.1413479999847918	Other metabolite
AJ155	Galactitol	3_5_7-Trimethyl-undecatetraene	79907.08202999999	9033.301760000002	67606	21391.9	0.24117158167189193	48	0.13697621398328264	0.2369374028856481	Other metabolite
INF120	Galactitol	3_5_7-Trimethyl-undecatetraene	83738.7	14633.9	67606	21391.9	0.30874251510957285	56	0.0241518	0.0624307	Other metabolite
INF359	Galactitol	3_5_7-Trimethyl-undecatetraene	74793	16064.176760000002	67606	21391.9	0.14575153687006367	44	0.26986803802655573	0.39945684469244774	Other metabolite
AJ155	Galactitol	3_5_7-trihydroxy-2-(4-hydroxy-3-methoxyphenyl)-1-chromen-1-ylium	179428	23696.77342500002	161508	82791.32614120001	0.15180693783554067	40	0.4717794117996919	0.5824061715367671	Other metabolite
INF120	Galactitol	3_5_7-trihydroxy-2-(4-hydroxy-3-methoxyphenyl)-1-chromen-1-ylium	130431	52784.52535500002	161508	82791.32614120001	-0.308312	24	0.4717794117996919	0.5824061715367671	Other metabolite
INF359	Galactitol	3_5_7-trihydroxy-2-(4-hydroxy-3-methoxyphenyl)-1-chromen-1-ylium	176988	20268.699250000005	161508	82791.32614120001	0.132053	40	0.4717794117996919	0.5824061715367671	Other metabolite
AJ155	Galactitol	3_6-dihydroxypyridine-2_5-dione	14039.366699999999	1751.2333999999992	14513.1	3409.78	-0.0478825	28	0.7370162633798947	0.7987094427007773	Other metabolite
INF120	Galactitol	3_6-dihydroxypyridine-2_5-dione	15511.619630000001	3157.86	14513.1	3409.78	0.095989	52	0.0613554	0.1413479999847918	Other metabolite
INF359	Galactitol	3_6-dihydroxypyridine-2_5-dione	14653.904784999999	1247.7377875000002	14513.1	3409.78	0.0139248	40	0.4717794117996919	0.5824061715367671	Other metabolite
AJ155	Galactitol	3_7-Dimethyl-8_11-dioxo-dodecatrienal	423655.01564999996	32932.570349999995	386884	103529	0.1309886501515407	56	0.0241518	0.0624307	Other metabolite
INF120	Galactitol	3_7-Dimethyl-8_11-dioxo-dodecatrienal	385753.01564999996	43311.50004999997	386884	103529	-0.00422386	40	0.4717794117996919	0.5824061715367671	Other metabolite
INF359	Galactitol	3_7-Dimethyl-8_11-dioxo-dodecatrienal	409676.42189999996	13744.398474999995	386884	103529	0.0825836	60	0.00832774	0.023936381080581905	Other metabolite
AJ155	Galactitol	3_7-Dimethyl-decadien-1_10-dioic acid	714738	17624.1	676874	242295.94724120002	0.0785289	40	0.4717794117996919	0.5824061715367671	Other metabolite
INF120	Galactitol	3_7-Dimethyl-decadien-1_10-dioic acid	660472	61150	676874	242295.94724120002	-0.0353882	28	0.7370162633798947	0.7987094427007773	Other metabolite
INF359	Galactitol	3_7-Dimethyl-decadien-1_10-dioic acid	778414	15989	676874	242295.94724120002	0.2016517695371706	64	0.00250891	0.00787633	Other metabolite
AJ155	Galactitol	4'-Deoxyindenestrol	85651.8	7379.406260000003	95021.5	27922.298806200008	-0.149772	28	0.7370162633798947	0.7987094427007773	Other metabolite
INF120	Galactitol	4'-Deoxyindenestrol	85588.74218999999	20637.837900000013	95021.5	27922.298806200008	-0.150834	32	1	1	Other metabolite
INF359	Galactitol	4'-Deoxyindenestrol	95220.2	10270.546864999997	95021.5	27922.298806200008	0.00301272	36	0.7370162633798947	0.7987094427007773	Other metabolite
AJ155	Galactitol	4'-methoxycyclopenine	125867.00779999999	9609.769475000008	147691	54179.826141200014	-0.230677	16	0.13697621398328264	0.2369374028856481	Other metabolite
INF120	Galactitol	4'-methoxycyclopenine	168032	35639.6	147691	54179.826141200014	0.18616026236795966	44	0.26986803802655573	0.39945684469244774	Other metabolite
INF359	Galactitol	4'-methoxycyclopenine	130585	11914.246075000017	147691	54179.826141200014	-0.177586	20	0.26986803802655573	0.39945684469244774	Other metabolite
AJ155	Galactitol	4'-methoxycyclopeptine	1.55881e+06	35347.2	1.43251e+06	469112	0.12190394591254541	56	0.0241518	0.0624307	Other metabolite
INF120	Galactitol	4'-methoxycyclopeptine	1.38796e+06	56569.2	1.43251e+06	469112	-0.0455745	28	0.7370162633798947	0.7987094427007773	Other metabolite
INF359	Galactitol	4'-methoxycyclopeptine	1.59686e+06	60162.2	1.43251e+06	469112	0.15669619533279783	60	0.00832774	0.023936381080581905	Other metabolite
AJ155	Galactitol	4-(2-amino-3-hydroxyphenyl)-4-oxobutanoic acid O-glucoside	790604	29569.2	1.01814e+06	307748	-0.364912	16	0.13697621398328264	0.2369374028856481	Other metabolite
INF120	Galactitol	4-(2-amino-3-hydroxyphenyl)-4-oxobutanoic acid O-glucoside	962372	104133	1.01814e+06	307748	-0.0812715	24	0.4717794117996919	0.5824061715367671	Other metabolite
INF359	Galactitol	4-(2-amino-3-hydroxyphenyl)-4-oxobutanoic acid O-glucoside	953074	45102.7	1.01814e+06	307748	-0.0952786	16	0.13697621398328264	0.2369374028856481	Other metabolite
AJ155	Galactitol	4-(2-methylbutanoyl)sucrose	78996.84765499999	13946.363282499995	74227.3	41156.4	0.089846	32	1	1	Other metabolite
INF120	Galactitol	4-(2-methylbutanoyl)sucrose	47835.2	21222.1	74227.3	41156.4	-0.633876	20	0.26986803802655573	0.39945684469244774	Other metabolite
INF359	Galactitol	4-(2-methylbutanoyl)sucrose	70962.55468999999	7823.6953150000045	74227.3	41156.4	-0.0648912	32	1	1	Other metabolite
AJ155	Galactitol	4-(Methylnitrosamino)-1-(1-oxido-3-pyridinyl)-1-butanone	93154.2	31661.023422500002	52701.7	38817.68650119999	0.8217720678106213	64	0.00250891	0.00787633	Other metabolite
INF120	Galactitol	4-(Methylnitrosamino)-1-(1-oxido-3-pyridinyl)-1-butanone	100308	31950.71875500001	52701.7	38817.68650119999	0.9285113710960479	60	0.00832774	0.023936381080581905	Other metabolite
INF359	Galactitol	4-(Methylnitrosamino)-1-(1-oxido-3-pyridinyl)-1-butanone	78221.67968999999	13371.4	52701.7	38817.68650119999	0.5697198398263635	64	0.00250891	0.00787633	Other metabolite
AJ155	Galactitol	4-(Trimethylammonio)but-2-enoate	100037	26793.419902499998	48757.490235000005	23209.2	1.0368392230262171	64	0.00250891	0.00787633	Other metabolite
INF120	Galactitol	4-(Trimethylammonio)but-2-enoate	73495.69922000001	11846.057619999992	48757.490235000005	23209.2	0.5920359636664326	56	0.0241518	0.0624307	Other metabolite
INF359	Galactitol	4-(Trimethylammonio)but-2-enoate	70603	19759.908204999992	48757.490235000005	23209.2	0.5341061394993766	60	0.00832774	0.023936381080581905	Other metabolite
AJ155	Galactitol	4-(hydroxylamino)-N_N-dimethylaniline	141408.73440000002	33765.00972500001	87673.7	61503.078123700005	0.6896545648688552	60	0.00832774	0.023936381080581905	Other metabolite
INF120	Galactitol	4-(hydroxylamino)-N_N-dimethylaniline	134734	22192.695349999995	87673.7	61503.078123700005	0.6198982943051284	52	0.0613554	0.1413479999847918	Other metabolite
INF359	Galactitol	4-(hydroxylamino)-N_N-dimethylaniline	148715	14441.015675000002	87673.7	61503.078123700005	0.7623291818836554	64	0.00250891	0.00787633	Other metabolite
AJ155	Galactitol	4-Acetylimidazo[4_5-c]pyridine	128296.51564999999	31856.919927499985	93574.6	49611.261681200005	0.45529320472430557	52	0.0613554	0.1413479999847918	Other metabolite
INF120	Galactitol	4-Acetylimidazo[4_5-c]pyridine	125156	38336.929752499986	93574.6	49611.261681200005	0.4195422283122931	52	0.0613554	0.1413479999847918	Other metabolite
INF359	Galactitol	4-Acetylimidazo[4_5-c]pyridine	110912	33252.85159250001	93574.6	49611.261681200005	0.24522408884909241	40	0.4717794117996919	0.5824061715367671	Other metabolite
AJ155	Galactitol	4-Carboxynevirapine	271325	17130.33594999998	59227.089844999995	17257.028291200004	2.1956902205388165	64	0.00250891	0.00787633	Other metabolite
INF120	Galactitol	4-Carboxynevirapine	193489	13349.519499999995	59227.089844999995	17257.028291200004	1.707921745958642	64	0.00250891	0.00787633	Other metabolite
INF359	Galactitol	4-Carboxynevirapine	323740	61199.33592500002	59227.089844999995	17257.028291200004	2.45051	64	0.00250891	0.00787633	Other metabolite
AJ155	Galactitol	4-Chloro-1H-indole-3-acetic acid	162857	16748.410124999995	211049	84299.19331619999	-0.373975	16	0.13697621398328264	0.2369374028856481	Other metabolite
INF120	Galactitol	4-Chloro-1H-indole-3-acetic acid	88713.1	11012.4	211049	84299.19331619999	-1.25036	16	0.13697621398328264	0.2369374028856481	Other metabolite
INF359	Galactitol	4-Chloro-1H-indole-3-acetic acid	157193.78905000002	21605.34764999998	211049	84299.19331619999	-0.425035	16	0.13697621398328264	0.2369374028856481	Other metabolite
AJ155	Galactitol	4-Chloro-6_7-dimethoxy-2-benzoxazolinone	114484	18791.261742500006	160913.77344999998	77342.40819120001	-0.491146	16	0.13697621398328264	0.2369374028856481	Other metabolite
INF120	Galactitol	4-Chloro-6_7-dimethoxy-2-benzoxazolinone	86954.07031499999	33132.9	160913.77344999998	77342.40819120001	-0.887962	16	0.13697621398328264	0.2369374028856481	Other metabolite
INF359	Galactitol	4-Chloro-6_7-dimethoxy-2-benzoxazolinone	113557.27345000001	4268.357474999997	160913.77344999998	77342.40819120001	-0.502868	16	0.13697621398328264	0.2369374028856481	Other metabolite
AJ155	Galactitol	4-Guanidinobutanoic acid	59314.929690000004	17254.8	30241.185550000002	14882.682596199997	0.9718805809226315	64	0.00250891	0.00787633	Other metabolite
INF120	Galactitol	4-Guanidinobutanoic acid	66016.7	10163.969732500002	30241.185550000002	14882.682596199997	1.126316948140025	64	0.00250891	0.00787633	Other metabolite
INF359	Galactitol	4-Guanidinobutanoic acid	60116.013674999995	59505.44141749999	30241.185550000002	14882.682596199997	0.9912346476761938	60	0.00832774	0.023936381080581905	Other metabolite
AJ155	Galactitol	4-Heptyloxybenzoic acid...714	178065	3138.3281000000134	175871	54198.990166200005	0.017886604318263194	40	0.4717794117996919	0.5824061715367671	Other metabolite
INF120	Galactitol	4-Heptyloxybenzoic acid...714	168633	12505.609399999987	175871	54198.990166200005	-0.0606282	24	0.4717794117996919	0.5824061715367671	Other metabolite
INF359	Galactitol	4-Heptyloxybenzoic acid...714	175133.35155000002	14845.777325000003	175871	54198.990166200005	-0.00606453	32	1	1	Other metabolite
AJ155	Galactitol	4-Heptyloxybenzoic acid...715	564547	24836.2	560628	159351.32224120002	0.010048452606821408	32	1	1	Other metabolite
INF120	Galactitol	4-Heptyloxybenzoic acid...715	559316	47396.46092500002	560628	159351.32224120002	-0.0033806	32	1	1	Other metabolite
INF359	Galactitol	4-Heptyloxybenzoic acid...715	603751	38328.6	560628	159351.32224120002	0.10690886242232002	52	0.0613554	0.1413479999847918	Other metabolite
AJ155	Galactitol	4-Heptyloxyphenol...578	152236	17146.484400000016	165818.63280000002	59967.50194120001	-0.123293	28	0.7370162633798947	0.7987094427007773	Other metabolite
INF120	Galactitol	4-Heptyloxyphenol...578	163036.64065000002	40408.292925000016	165818.63280000002	59967.50194120001	-0.0244099	36	0.7370162633798947	0.7987094427007773	Other metabolite
INF359	Galactitol	4-Heptyloxyphenol...578	160375	4950.4296500000055	165818.63280000002	59967.50194120001	-0.0481577	32	1	1	Other metabolite
AJ155	Galactitol	4-Heptyloxyphenol...579	187846	46253.19140000001	208263	90448.35349119999	-0.148859	24	0.4717794117996919	0.5824061715367671	Other metabolite
INF120	Galactitol	4-Heptyloxyphenol...579	239227.22655000002	94130.61329999997	208263	90448.35349119999	0.19997547258210727	40	0.4717794117996919	0.5824061715367671	Other metabolite
INF359	Galactitol	4-Heptyloxyphenol...579	183873	9839.253924999997	208263	90448.35349119999	-0.179698	20	0.26986803802655573	0.39945684469244774	Other metabolite
AJ155	Galactitol	4-Hydroxy-2-butynal	30008.943359999997	4453.7011724999975	25320.6	7752.72	0.245079	56	0.0241518	0.0624307	Other metabolite
INF120	Galactitol	4-Hydroxy-2-butynal	49362.349610000005	6388.542482500001	25320.6	7752.72	0.9630974947588777	64	0.00250891	0.00787633	Other metabolite
INF359	Galactitol	4-Hydroxy-2-butynal	36587.3	5671.840819999998	25320.6	7752.72	0.5310311840180226	60	0.00832774	0.023936381080581905	Other metabolite
AJ155	Galactitol	4-Hydroxy-3-(3-methyl-2-butenyl)acetophenone	1.31617e+06	95439.7	1.30918e+06	485848	0.00768057	32	1	1	Other metabolite
INF120	Galactitol	4-Hydroxy-3-(3-methyl-2-butenyl)acetophenone	1.27322e+06	120046	1.30918e+06	485848	-0.0401895	24	0.4717794117996919	0.5824061715367671	Other metabolite
INF359	Galactitol	4-Hydroxy-3-(3-methyl-2-butenyl)acetophenone	1.40391e+06	102698	1.30918e+06	485848	0.10078576904943463	48	0.13697621398328264	0.2369374028856481	Other metabolite
AJ155	Galactitol	4-Hydroxy-3-methoxy-cinnamoylglycine	72469.7	9578.749017499998	1277.02	0	5.82652	64	2.065804577539424e-5	1.483505912245499e-4	Other metabolite
INF120	Galactitol	4-Hydroxy-3-methoxy-cinnamoylglycine	95857.2	9012.54	1277.02	0	6.230029122019708	64	2.065804577539424e-5	1.483505912245499e-4	Other metabolite
INF359	Galactitol	4-Hydroxy-3-methoxy-cinnamoylglycine	74654.9	7693.9	1277.02	0	5.869380132712948	64	2.065804577539424e-5	1.483505912245499e-4	Other metabolite
AJ155	Galactitol	4-Hydroxy-5-(dihydroxyphenyl)-valeric acid-O-sulphate	73637.45702999999	6479.998047500005	75194.8	26987.521461199998	-0.0301923	28	0.7370162633798947	0.7987094427007773	Other metabolite
INF120	Galactitol	4-Hydroxy-5-(dihydroxyphenyl)-valeric acid-O-sulphate	89140.5	4902.33	75194.8	26987.521461199998	0.2454489649663571	56	0.0241518	0.0624307	Other metabolite
INF359	Galactitol	4-Hydroxy-5-(dihydroxyphenyl)-valeric acid-O-sulphate	77618.67968999999	7481.48	75194.8	26987.521461199998	0.0457718	36	0.7370162633798947	0.7987094427007773	Other metabolite
AJ155	Galactitol	4-Hydroxy-5-(phenyl)-valeric acid-O-sulphate	92254.5	7755.974614999999	91892.03515499999	51636.05270870001	0.0056794	28	0.7370162633798947	0.7987094427007773	Other metabolite
INF120	Galactitol	4-Hydroxy-5-(phenyl)-valeric acid-O-sulphate	56447.941405000005	43881.849612499995	91892.03515499999	51636.05270870001	-0.703019	24	0.4717794117996919	0.5824061715367671	Other metabolite
INF359	Galactitol	4-Hydroxy-5-(phenyl)-valeric acid-O-sulphate	73987.2	8601.374030000006	91892.03515499999	51636.05270870001	-0.312664	20	0.26986803802655573	0.39945684469244774	Other metabolite
AJ155	Galactitol	4-Hydroxybenzoic acid	449030	51401.9	67825	19565.1	2.7269235602472164	64	0.00250891	0.00787633	Other metabolite
INF120	Galactitol	4-Hydroxybenzoic acid	76617.3	9398.308592500005	67825	19565.1	0.17585302009916215	48	0.13697621398328264	0.2369374028856481	Other metabolite
INF359	Galactitol	4-Hydroxybenzoic acid	107170	12966.320300000007	67825	19565.1	0.6600146747846184	64	0.00250891	0.00787633	Other metabolite
AJ155	Galactitol	4-Hydroxybutyric acid	2.57104e+06	109587	79584.42577999999	21648.955056200008	5.013723517100177	64	0.00250891	0.00787633	Other metabolite
INF120	Galactitol	4-Hydroxybutyric acid	1.44373e+06	83403.7	79584.42577999999	21648.955056200008	4.181170457515476	64	0.00250891	0.00787633	Other metabolite
INF359	Galactitol	4-Hydroxybutyric acid	2.84774e+06	144967	79584.42577999999	21648.955056200008	5.161187175558178	64	0.00250891	0.00787633	Other metabolite
AJ155	Galactitol	4-Hydroxycrotonic acid	3.95182e+06	109358	2.10246e+06	731865.6191161999	0.9104360884267519	64	0.00250891	0.00787633	Other metabolite
INF120	Galactitol	4-Hydroxycrotonic acid	4.46344e+06	749344	2.10246e+06	731865.6191161999	1.086075949189051	64	0.00250891	0.00787633	Other metabolite
INF359	Galactitol	4-Hydroxycrotonic acid	5.72388e+06	382731	2.10246e+06	731865.6191161999	1.4449139199307757	64	0.00250891	0.00787633	Other metabolite
AJ155	Galactitol	4-Imidazolone-5-propionic acid	53129.5	5331.437497500003	12357.880860000001	3992.259256199999	2.1040830917934867	64	0.00250891	0.00787633	Other metabolite
INF120	Galactitol	4-Imidazolone-5-propionic acid	68693.92968999999	6885.148442500009	12357.880860000001	3992.259256199999	2.47475	64	0.00250891	0.00787633	Other metabolite
INF359	Galactitol	4-Imidazolone-5-propionic acid	108232.75779999999	4639.26	12357.880860000001	3992.259256199999	3.1306339373348493	64	0.00250891	0.00787633	Other metabolite
AJ155	Galactitol	4-Methoxybenzenepropanol 1-(2-sulfoglucoside)...1336	831173	67205.71887500002	674630	359735	0.3010525246376213	48	0.13697621398328264	0.2369374028856481	Other metabolite
INF120	Galactitol	4-Methoxybenzenepropanol 1-(2-sulfoglucoside)...1336	566714	207831	674630	359735	-0.251476	28	0.7370162633798947	0.7987094427007773	Other metabolite
INF359	Galactitol	4-Methoxybenzenepropanol 1-(2-sulfoglucoside)...1336	823743	122190	674630	359735	0.288099	52	0.0613554	0.1413479999847918	Other metabolite
AJ155	Galactitol	4-Methoxybenzenepropanol 1-(2-sulfoglucoside)...1337	939835	68692	967887	486962	-0.0424311	28	0.7370162633798947	0.7987094427007773	Other metabolite
INF120	Galactitol	4-Methoxybenzenepropanol 1-(2-sulfoglucoside)...1337	632374	279612	967887	486962	-0.614059	20	0.26986803802655573	0.39945684469244774	Other metabolite
INF359	Galactitol	4-Methoxybenzenepropanol 1-(2-sulfoglucoside)...1337	872487	49086.4	967887	486962	-0.149704	28	0.7370162633798947	0.7987094427007773	Other metabolite
AJ155	Galactitol	4-Methyldibenzothiophene	39251.5	4019.6162050000057	3840.03	5344.53	3.353560819688604	64	0.00193425	0.00787633	Other metabolite
INF120	Galactitol	4-Methyldibenzothiophene	32722.4	1331.0761700000003	3840.03	5344.53	3.091090322272431	64	0.00193425	0.00787633	Other metabolite
INF359	Galactitol	4-Methyldibenzothiophene	76541.33593999999	10596.5	3840.03	5344.53	4.317050390788787	64	0.00193425	0.00787633	Other metabolite
AJ155	Galactitol	4-Methylene-L-glutamine	5265934	267570	19548.3	4843.782683699999	8.0735	64	0.00250891	0.00787633	Other metabolite
INF120	Galactitol	4-Methylene-L-glutamine	27587265	609445	19548.3	4843.782683699999	10.46274106125327	64	0.00250891	0.00787633	Other metabolite
INF359	Galactitol	4-Methylene-L-glutamine	10884484	82941.5	19548.3	4843.782683699999	9.121011641583628	64	0.00250891	0.00787633	Other metabolite
AJ155	Galactitol	4-Nitroaniline	291393	69528.07812499997	404367	219573.91599120002	-0.472699	16	0.13697621398328264	0.2369374028856481	Other metabolite
INF120	Galactitol	4-Nitroaniline	473892.29689999996	423404	404367	219573.91599120002	0.22889227253756814	32	1	1	Other metabolite
INF359	Galactitol	4-Nitroaniline	435720.70314999996	263268	404367	219573.91599120002	0.10773672646747356	36	0.7370162633798947	0.7987094427007773	Other metabolite
AJ155	Galactitol	4-O-acetyl-UDP-N-acetylglucosamine	312038.48439999996	60492.476599999995	318630	181226.76756619997	-0.0301586	28	0.7370162633798947	0.7987094427007773	Other metabolite
INF120	Galactitol	4-O-acetyl-UDP-N-acetylglucosamine	283436	71587.02734999999	318630	181226.76756619997	-0.168859	36	0.7370162633798947	0.7987094427007773	Other metabolite
INF359	Galactitol	4-O-acetyl-UDP-N-acetylglucosamine	293740	129565.94529999999	318630	181226.76756619997	-0.117342	28	0.7370162633798947	0.7987094427007773	Other metabolite
AJ155	Galactitol	4-O-phosphohygromycin	98914.51951499999	31873.431620000003	97229.4	37979.53709120001	0.024790175849392724	36	0.7370162633798947	0.7987094427007773	Other metabolite
INF120	Galactitol	4-O-phosphohygromycin	83758.44531499999	20383.904309999998	97229.4	37979.53709120001	-0.215157	24	0.4717794117996919	0.5824061715367671	Other metabolite
INF359	Galactitol	4-O-phosphohygromycin	134925	9620.244125000012	97229.4	37979.53709120001	0.47269440268438534	52	0.0613554	0.1413479999847918	Other metabolite
AJ155	Galactitol	4-Oxoproline	180158.57815000002	41382.601525000005	187992	154626	-0.0614046	32	1	1	Other metabolite
INF120	Galactitol	4-Oxoproline	308180.51564999996	47138.707074999984	187992	154626	0.7131037530525264	56	0.0241518	0.0624307	Other metabolite
INF359	Galactitol	4-Oxoproline	251484.73440000002	45947.644499999995	187992	154626	0.41979892937613694	40	0.4717794117996919	0.5824061715367671	Other metabolite
AJ155	Galactitol	4-Phenyl-2-butenal	193396	50609.43360000002	163376	73177.8	0.24336137427741114	48	0.13697621398328264	0.2369374028856481	Other metabolite
INF120	Galactitol	4-Phenyl-2-butenal	206393.85155000002	10636.773474999995	163376	73177.8	0.33719985668543917	64	0.00250891	0.00787633	Other metabolite
INF359	Galactitol	4-Phenyl-2-butenal	171586	22920.80077500001	163376	73177.8	0.0707284	40	0.4717794117996919	0.5824061715367671	Other metabolite
AJ155	Galactitol	4-Propylphenol	533318	31228.3	560402	173390.35349120002	-0.0714658	24	0.4717794117996919	0.5824061715367671	Other metabolite
INF120	Galactitol	4-Propylphenol	540912	37503.5	560402	173390.35349120002	-0.0510674	24	0.4717794117996919	0.5824061715367671	Other metabolite
INF359	Galactitol	4-Propylphenol	620337	55089.9	560402	173390.35349120002	0.14658982838553075	52	0.0613554	0.1413479999847918	Other metabolite
AJ155	Galactitol	4-Vinylphenol sulfate...541	98333.3	7682.552720000007	91918.09765499999	36433.9	0.0973311	40	0.4717794117996919	0.5824061715367671	Other metabolite
INF120	Galactitol	4-Vinylphenol sulfate...541	106345.46095000001	12263.931667500001	91918.09765499999	36433.9	0.21033761206338933	48	0.13697621398328264	0.2369374028856481	Other metabolite
INF359	Galactitol	4-Vinylphenol sulfate...541	117364	8301.882850000009	91918.09765499999	36433.9	0.35256420429964913	60	0.00832774	0.023936381080581905	Other metabolite
AJ155	Galactitol	4-Vinylphenol sulfate...542	151362	14274.320349999995	124203.97265000001	41757.28124119999	0.28529144016831354	64	0.00250891	0.00787633	Other metabolite
INF120	Galactitol	4-Vinylphenol sulfate...542	132731	36658.464875000005	124203.97265000001	41757.28124119999	0.0957898	40	0.4717794117996919	0.5824061715367671	Other metabolite
INF359	Galactitol	4-Vinylphenol sulfate...542	137854	23608.4	124203.97265000001	41757.28124119999	0.15043393986875367	48	0.13697621398328264	0.2369374028856481	Other metabolite
AJ155	Galactitol	4-hydroxy-nonanoic acid	1.44304e+06	345914	1.2395e+06	743242	0.21935419727171535	40	0.4717794117996919	0.5824061715367671	Other metabolite
INF120	Galactitol	4-hydroxy-nonanoic acid	1.90462e+06	229001	1.2395e+06	743242	0.6197440752851902	56	0.0241518	0.0624307	Other metabolite
INF359	Galactitol	4-hydroxy-nonanoic acid	770792	325218.72667500004	1.2395e+06	743242	-0.685346	16	0.13697621398328264	0.2369374028856481	Other metabolite
AJ155	Galactitol	4-vinylpyridine...80	169578	15624.136700000003	174527	70901.4	-0.0415036	32	1	1	Other metabolite
INF120	Galactitol	4-vinylpyridine...80	162239	77974.35549999999	174527	70901.4	-0.105331	36	0.7370162633798947	0.7987094427007773	Other metabolite
INF359	Galactitol	4-vinylpyridine...80	144359	39217.847649999996	174527	70901.4	-0.273786	28	0.7370162633798947	0.7987094427007773	Other metabolite
AJ155	Galactitol	4-vinylpyridine...81	100317.18359999999	11221.113289999994	100802	37671.6	-0.00695585	32	1	1	Other metabolite
INF120	Galactitol	4-vinylpyridine...81	95428.94529999999	21749.845697500015	100802	37671.6	-0.0790258	28	0.7370162633798947	0.7987094427007773	Other metabolite
INF359	Galactitol	4-vinylpyridine...81	110942.08984999999	19893.263625000007	100802	37671.6	0.13828220802817243	44	0.26986803802655573	0.39945684469244774	Other metabolite
AJ155	Galactitol	4-vinylpyridine...82	163531	27183.386700000003	167887	80860.9	-0.037931	32	1	1	Other metabolite
INF120	Galactitol	4-vinylpyridine...82	162239	77974.35549999999	167887	80860.9	-0.0493744	36	0.7370162633798947	0.7987094427007773	Other metabolite
INF359	Galactitol	4-vinylpyridine...82	138121	48574.97657499999	167887	80860.9	-0.281558	32	1	1	Other metabolite
AJ155	Galactitol	4_5-Dihydroorotic acid	514317	9828.98	1277.02	0	8.653729179646735	64	2.065804577539424e-5	1.483505912245499e-4	Other metabolite
INF120	Galactitol	4_5-Dihydroorotic acid	513266	29345.60937499994	1277.02	0	8.65078	64	2.065804577539424e-5	1.483505912245499e-4	Other metabolite
INF359	Galactitol	4_5-Dihydroorotic acid	686072	109636	1277.02	0	9.069431130061444	64	2.065804577539424e-5	1.483505912245499e-4	Other metabolite
AJ155	Galactitol	4_5-diamino-1_2_4a_4b_7_8_8a_8b-octahydro-1_3_6_8-tetraazabiphenylene-2_7-dione	101326.26173999999	25590.550817499985	1277.02	0	6.310079216304565	64	2.065804577539424e-5	1.483505912245499e-4	Other metabolite
INF120	Galactitol	4_5-diamino-1_2_4a_4b_7_8_8a_8b-octahydro-1_3_6_8-tetraazabiphenylene-2_7-dione	54967.201174999995	22049.890622499996	1277.02	0	5.427714003087622	64	2.065804577539424e-5	1.483505912245499e-4	Other metabolite
INF359	Galactitol	4_5-diamino-1_2_4a_4b_7_8_8a_8b-octahydro-1_3_6_8-tetraazabiphenylene-2_7-dione	92698	5781.519527500001	1277.02	0	6.181680463994841	64	2.065804577539424e-5	1.483505912245499e-4	Other metabolite
AJ155	Galactitol	4_5_6_7-Tetrahydroisoxazolo(5_4-c)pyridin-3-ol	1.79197e+06	44840.3	33721.3	19785.1	5.731740915982512	64	0.00250891	0.00787633	Other metabolite
INF120	Galactitol	4_5_6_7-Tetrahydroisoxazolo(5_4-c)pyridin-3-ol	1.39283e+06	43252.9	33721.3	19785.1	5.36821	64	0.00250891	0.00787633	Other metabolite
INF359	Galactitol	4_5_6_7-Tetrahydroisoxazolo(5_4-c)pyridin-3-ol	1.41409e+06	83858.9	33721.3	19785.1	5.390071699572697	64	0.00250891	0.00787633	Other metabolite
AJ155	Galactitol	4_6-heptadienal	113910	27604.2	142070	43198.814491199984	-0.318704	16	0.13697621398328264	0.2369374028856481	Other metabolite
INF120	Galactitol	4_6-heptadienal	117013.90234999999	14663.914077499998	142070	43198.814491199984	-0.279923	16	0.13697621398328264	0.2369374028856481	Other metabolite
INF359	Galactitol	4_6-heptadienal	117878	9923.59	142070	43198.814491199984	-0.269311	16	0.13697621398328264	0.2369374028856481	Other metabolite
AJ155	Galactitol	5'-Deoxyadenosine	22920.344729999997	6257.567358699998	21368.2	7714.02	0.10116268609130809	42	0.3601757742167191	0.5300569511047201	Other metabolite
INF120	Galactitol	5'-Deoxyadenosine	10960.6	19401.790922300002	21368.2	7714.02	-0.963134	20	0.2651865371868604	0.39945684469244774	Other metabolite
INF359	Galactitol	5'-Deoxyadenosine	22422.6	8810.098123699998	21368.2	7714.02	0.0694893	38	0.5962822747189991	0.7345251499888823	Other metabolite
AJ155	Galactitol	5'-Phosphoribosyl-N-formylglycinamide	189771	6559.394549999997	192588	64931.71291619999	-0.0212618	28	0.7370162633798947	0.7987094427007773	Other metabolite
INF120	Galactitol	5'-Phosphoribosyl-N-formylglycinamide	186810	24170.929700000008	192588	64931.71291619999	-0.043949	28	0.7370162633798947	0.7987094427007773	Other metabolite
INF359	Galactitol	5'-Phosphoribosyl-N-formylglycinamide	184740.51565000002	8108.097700000013	192588	64931.71291619999	-0.0600173	24	0.4717794117996919	0.5824061715367671	Other metabolite
AJ155	Galactitol	5-(2'-Carboxyethyl)-4_6-Dihydroxypicolinate	52969	12411.868170000002	59750.933594999995	43081.27146620001	-0.173814	28	0.7370162633798947	0.7987094427007773	Other metabolite
INF120	Galactitol	5-(2'-Carboxyethyl)-4_6-Dihydroxypicolinate	47543	9679.222654999998	59750.933594999995	43081.27146620001	-0.329729	28	0.7370162633798947	0.7987094427007773	Other metabolite
INF359	Galactitol	5-(2'-Carboxyethyl)-4_6-Dihydroxypicolinate	61863.5	5933.067384999995	59750.933594999995	43081.27146620001	0.050127749359693066	32	1	1	Other metabolite
AJ155	Galactitol	5-(2'-Formylethyl)-4_6-dihydroxypicolinate	1.99456e+06	67004.4	1277.02	1439.51	10.609067026642961	64	7.36213966349647e-4	0.00483377	Other metabolite
INF120	Galactitol	5-(2'-Formylethyl)-4_6-dihydroxypicolinate	2218966	104916	1277.02	1439.51	10.762886732973964	64	7.36213966349647e-4	0.00483377	Other metabolite
INF359	Galactitol	5-(2'-Formylethyl)-4_6-dihydroxypicolinate	2.33961e+06	133132	1277.02	1439.51	10.839268002289414	64	7.36213966349647e-4	0.00483377	Other metabolite
AJ155	Galactitol	5-(Hydroxyphenyl)-gamma-valerolactone-O-sulphate...879	118248.48435000001	17431.455099999992	85485.5	98564.3	0.46807	40	0.4717794117996919	0.5824061715367671	Other metabolite
INF120	Galactitol	5-(Hydroxyphenyl)-gamma-valerolactone-O-sulphate...879	109130	21823.589812499995	85485.5	98564.3	0.35230223357381085	40	0.4717794117996919	0.5824061715367671	Other metabolite
INF359	Galactitol	5-(Hydroxyphenyl)-gamma-valerolactone-O-sulphate...879	133620	22220.121105000013	85485.5	98564.3	0.6443807956995798	48	0.13697621398328264	0.2369374028856481	Other metabolite
AJ155	Galactitol	5-(Hydroxyphenyl)-gamma-valerolactone-O-sulphate...880	131577	1176.626974999992	137276	68022.79101619999	-0.0611727	32	1	1	Other metabolite
INF120	Galactitol	5-(Hydroxyphenyl)-gamma-valerolactone-O-sulphate...880	117809	29179.773390000017	137276	68022.79101619999	-0.220637	24	0.4717794117996919	0.5824061715367671	Other metabolite
INF359	Galactitol	5-(Hydroxyphenyl)-gamma-valerolactone-O-sulphate...880	127202.83595000001	13641.433650000006	137276	68022.79101619999	-0.109951	32	1	1	Other metabolite
AJ155	Galactitol	5-Acetamidovalerate	990249	562665	28964	14300.149876199997	5.095456799042402	64	0.00250891	0.00787633	Other metabolite
INF120	Galactitol	5-Acetamidovalerate	253052	24100.210974999995	28964	14300.149876199997	3.127096343604593	64	0.00250891	0.00787633	Other metabolite
INF359	Galactitol	5-Acetamidovalerate	101014	39296.884764999995	28964	14300.149876199997	1.802222482446555	64	0.00250891	0.00787633	Other metabolite
AJ155	Galactitol	5-Amino-4-imidazole carboxylate	179016.21094999998	11409.644524999982	1277.02	0	7.131161313766664	64	2.065804577539424e-5	1.483505912245499e-4	Other metabolite
INF120	Galactitol	5-Amino-4-imidazole carboxylate	379812.60939999996	11419.312549999973	1277.02	0	8.216358878327448	64	2.065804577539424e-5	1.483505912245499e-4	Other metabolite
INF359	Galactitol	5-Amino-4-imidazole carboxylate	714915	76334.6	1277.02	0	9.128843492188457	64	2.065804577539424e-5	1.483505912245499e-4	Other metabolite
AJ155	Galactitol	5-Aminoimidazole-4-carboxamide	364394	15233.9	1277.02	0	8.15657	64	2.065804577539424e-5	1.483505912245499e-4	Other metabolite
INF120	Galactitol	5-Aminoimidazole-4-carboxamide	385371.82814999996	16617.656200000027	1277.02	0	8.237322186111022	64	2.065804577539424e-5	1.483505912245499e-4	Other metabolite
INF359	Galactitol	5-Aminoimidazole-4-carboxamide	748959	161475	1277.02	0	9.195957338337724	64	2.065804577539424e-5	1.483505912245499e-4	Other metabolite
AJ155	Galactitol	5-Aminoimidazole...22	89694	33787.466790000006	1277.02	2816.85	6.134154964341538	64	7.36213966349647e-4	0.00483377	Other metabolite
INF120	Galactitol	5-Aminoimidazole...22	304655.73439999996	27381.265575000027	1277.02	2816.85	7.8982509718286025	64	7.36213966349647e-4	0.00483377	Other metabolite
INF359	Galactitol	5-Aminoimidazole...22	224332	14663.785174999997	1277.02	2816.85	7.456709369460949	64	7.36213966349647e-4	0.00483377	Other metabolite
AJ155	Galactitol	5-Aminoimidazole...23	1.46521e+06	45569.3	11283.9	4970.43	7.0206908509497366	64	0.00250891	0.00787633	Other metabolite
INF120	Galactitol	5-Aminoimidazole...23	552440	77434.1	11283.9	4970.43	5.613475038626022	64	0.00250891	0.00787633	Other metabolite
INF359	Galactitol	5-Aminoimidazole...23	784114	14973.6	11283.9	4970.43	6.118721532870503	64	0.00250891	0.00787633	Other metabolite
AJ155	Galactitol	5-Aminolevulinic acid	672282	455561	461837	611933	0.5416834715940924	44	0.26986803802655573	0.39945684469244774	Other metabolite
INF120	Galactitol	5-Aminolevulinic acid	1.29582e+06	772902	461837	611933	1.4884116162201444	56	0.0241518	0.0624307	Other metabolite
INF359	Galactitol	5-Aminolevulinic acid	705407	54214.5	461837	611933	0.6110735567491764	44	0.26986803802655573	0.39945684469244774	Other metabolite
AJ155	Galactitol	5-Aminopentanamide	253440.39065000002	68101.7	27361.7	8092.392551199999	3.211418945984812	64	0.00250891	0.00787633	Other metabolite
INF120	Galactitol	5-Aminopentanamide	101420	32511.7	27361.7	8092.392551199999	1.8901208848353832	64	0.00250891	0.00787633	Other metabolite
INF359	Galactitol	5-Aminopentanamide	119107.17970000001	6200.988299999997	27361.7	8092.392551199999	2.122032862201662	64	0.00250891	0.00787633	Other metabolite
AJ155	Galactitol	5-Aminopentanoic acid	154732	15635.382824999979	106433.58595000001	29457.248091200003	0.5398202988972798	64	0.00250891	0.00787633	Other metabolite
INF120	Galactitol	5-Aminopentanoic acid	229291.27344999998	26029.191375000024	106433.58595000001	29457.248091200003	1.107227972345192	64	0.00250891	0.00787633	Other metabolite
INF359	Galactitol	5-Aminopentanoic acid	150247.20315000002	3890.8749499999976	106433.58595000001	29457.248091200003	0.49738465905359186	64	0.00250891	0.00787633	Other metabolite
AJ155	Galactitol	5-D-(5/6)-5-C-(Hydroxymethyl)-2_6-dihydroxycyclohex-2-en-1-one	267243	25661.593774999987	91302.6	25878.054663700008	1.549423372994933	64	0.00250891	0.00787633	Other metabolite
INF120	Galactitol	5-D-(5/6)-5-C-(Hydroxymethyl)-2_6-dihydroxycyclohex-2-en-1-one	251484.19530000002	8343.003899999982	91302.6	25878.054663700008	1.461739244623749	64	0.00250891	0.00787633	Other metabolite
INF359	Galactitol	5-D-(5/6)-5-C-(Hydroxymethyl)-2_6-dihydroxycyclohex-2-en-1-one	402706	18725.24219999998	91302.6	25878.054663700008	2.140998924190431	64	0.00250891	0.00787633	Other metabolite
AJ155	Galactitol	5-Dehydro-4-deoxy-D-glucarate	35063.072264999995	3126.8798800000004	37941.521485000005	12765.1	-0.113825	20	0.26986803802655573	0.39945684469244774	Other metabolite
INF120	Galactitol	5-Dehydro-4-deoxy-D-glucarate	44720.5	13612.040042499997	37941.521485000005	12765.1	0.2371597303454464	44	0.26986803802655573	0.39945684469244774	Other metabolite
INF359	Galactitol	5-Dehydro-4-deoxy-D-glucarate	34129.1	6300.792480000004	37941.521485000005	12765.1	-0.152775	24	0.4717794117996919	0.5824061715367671	Other metabolite
AJ155	Galactitol	5-Hydroxy-2-furoic acid	142395	32832.16015000001	128036	112109	0.15335113382258395	36	0.7370162633798947	0.7987094427007773	Other metabolite
INF120	Galactitol	5-Hydroxy-2-furoic acid	163188	54600.150389999995	128036	112109	0.3499879310247985	36	0.7370162633798947	0.7987094427007773	Other metabolite
INF359	Galactitol	5-Hydroxy-2-furoic acid	157049	122789	128036	112109	0.2946704496500201	36	0.7370162633798947	0.7987094427007773	Other metabolite
AJ155	Galactitol	5-Hydroxy-3_3'_4'_7_8-pentamethoxyflavone	2.01394e+06	187386	2.10978e+06	814657.6191161999	-0.0670698	24	0.4717794117996919	0.5824061715367671	Other metabolite
INF120	Galactitol	5-Hydroxy-3_3'_4'_7_8-pentamethoxyflavone	2.10372e+06	198670	2.10978e+06	814657.6191161999	-0.00415154	36	0.7370162633798947	0.7987094427007773	Other metabolite
INF359	Galactitol	5-Hydroxy-3_3'_4'_7_8-pentamethoxyflavone	2.23074e+06	172041	2.10978e+06	814657.6191161999	0.0804336	40	0.4717794117996919	0.5824061715367671	Other metabolite
AJ155	Galactitol	5-Hydroxykynurenamine	175014	37020.09765000001	131311.98440000002	36873.28711620001	0.4144697447960825	60	0.00832774	0.023936381080581905	Other metabolite
INF120	Galactitol	5-Hydroxykynurenamine	176199.73440000002	24265.207000000024	131311.98440000002	36873.28711620001	0.4242131574409666	64	0.00250891	0.00787633	Other metabolite
INF359	Galactitol	5-Hydroxykynurenamine	181463.67969999998	25614.039049999992	131311.98440000002	36873.28711620001	0.4666822268345469	64	0.00250891	0.00787633	Other metabolite
AJ155	Galactitol	5-Methylcytosine	124586	16924.91794999999	77807.94531499999	22535.3	0.6791542447165753	64	0.00250891	0.00787633	Other metabolite
INF120	Galactitol	5-Methylcytosine	159807	16150.32422499999	77807.94531499999	22535.3	1.0383379713678484	64	0.00250891	0.00787633	Other metabolite
INF359	Galactitol	5-Methylcytosine	177585	5037.25	77807.94531499999	22535.3	1.1905167852109748	64	0.00250891	0.00787633	Other metabolite
AJ155	Galactitol	5-Nonyltetrahydro-2-oxo-3-furancarboxylic acid	311605	14100.2	295903.17189999996	93359.15821619998	0.0745912	44	0.26986803802655573	0.39945684469244774	Other metabolite
INF120	Galactitol	5-Nonyltetrahydro-2-oxo-3-furancarboxylic acid	290637.42189999996	18207.953150000016	295903.17189999996	93359.15821619998	-0.0259047	24	0.4717794117996919	0.5824061715367671	Other metabolite
INF359	Galactitol	5-Nonyltetrahydro-2-oxo-3-furancarboxylic acid	323216.01564999996	17298.617150000005	295903.17189999996	93359.15821619998	0.12737352530507806	52	0.0613554	0.1413479999847918	Other metabolite
AJ155	Galactitol	5-O-Methyl-2_3_5/4_6-pentahydroxycyclohexanone...489	8414159	231169	39996.7	11287.016578699997	7.716793057675108	64	0.00250891	0.00787633	Other metabolite
INF120	Galactitol	5-O-Methyl-2_3_5/4_6-pentahydroxycyclohexanone...489	7.12857e+06	867824	39996.7	11287.016578699997	7.477587131742427	64	0.00250891	0.00787633	Other metabolite
INF359	Galactitol	5-O-Methyl-2_3_5/4_6-pentahydroxycyclohexanone...489	6.77561e+06	393641	39996.7	11287.016578699997	7.4043240682797355	64	0.00250891	0.00787633	Other metabolite
AJ155	Galactitol	5-O-Methyl-2_3_5/4_6-pentahydroxycyclohexanone...584	51245.257815000004	5232.819329999998	1277.02	0	5.3265614863565585	64	2.065804577539424e-5	1.483505912245499e-4	Other metabolite
INF120	Galactitol	5-O-Methyl-2_3_5/4_6-pentahydroxycyclohexanone...584	70444.54297000001	16000.743167499997	1277.02	0	5.785630932722115	64	2.065804577539424e-5	1.483505912245499e-4	Other metabolite
INF359	Galactitol	5-O-Methyl-2_3_5/4_6-pentahydroxycyclohexanone...584	66833.8	13604.169924999995	1277.02	0	5.709721872214678	64	2.065804577539424e-5	1.483505912245499e-4	Other metabolite
AJ155	Galactitol	5-O-Methylvisamminol	217416.61719999998	20964.83202500001	227662	91983.3	-0.0664299	24	0.4717794117996919	0.5824061715367671	Other metabolite
INF120	Galactitol	5-O-Methylvisamminol	187192	22814.10547500002	227662	91983.3	-0.282374	16	0.13697621398328264	0.2369374028856481	Other metabolite
INF359	Galactitol	5-O-Methylvisamminol	217310	48855.7	227662	91983.3	-0.0671348	32	1	1	Other metabolite
AJ155	Galactitol	5-Oxo-1_2-campholide	32126.8	2961.193852500004	35502.4	12357.667941199998	-0.144137	24	0.4717794117996919	0.5824061715367671	Other metabolite
INF120	Galactitol	5-Oxo-1_2-campholide	116824	6421.689425000004	35502.4	12357.667941199998	1.7183488545233714	64	0.00250891	0.00787633	Other metabolite
INF359	Galactitol	5-Oxo-1_2-campholide	161392.30469999998	14814.6	35502.4	12357.667941199998	2.184584584827508	64	0.00250891	0.00787633	Other metabolite
AJ155	Galactitol	5-Sulfo-1_3-benzenedicarboxylic acid	320497.17189999996	198863.73052499996	261712.73440000002	220125.11909119997	0.29232750176213185	40	0.4717794117996919	0.5824061715367671	Other metabolite
INF120	Galactitol	5-Sulfo-1_3-benzenedicarboxylic acid	453174.79689999996	168566.43752499996	261712.73440000002	220125.11909119997	0.7920835039447827	52	0.0613554	0.1413479999847918	Other metabolite
INF359	Galactitol	5-Sulfo-1_3-benzenedicarboxylic acid	213835	55187.6	261712.73440000002	220125.11909119997	-0.291484	28	0.7370162633798947	0.7987094427007773	Other metabolite
AJ155	Galactitol	5-[(6-carboxy-3_4_5-trihydroxyoxan-2-yl)oxy]-1H-indole-3-carboxylic acid	3831.07	6974.18	1277.02	2803.43	1.584962500721156	40	0.37953170548616827	0.5580063078740977	Other metabolite
INF120	Galactitol	5-[(6-carboxy-3_4_5-trihydroxyoxan-2-yl)oxy]-1H-indole-3-carboxylic acid	1277.02	2310.87	1277.02	2803.43	0	30	0.8512686236882057	0.9192741058437484	Other metabolite
INF359	Galactitol	5-[(6-carboxy-3_4_5-trihydroxyoxan-2-yl)oxy]-1H-indole-3-carboxylic acid	10374.9	4364.87	1277.02	2803.43	3.0222387009300475	46	0.13242643469715762	0.2369374028856481	Other metabolite
AJ155	Galactitol	5-[5-(Methylthio)-4-penten-2-ynyl]-2-furanacrolein...696	35193.353520000004	4056.79	10345.018602600001	18667.387597300003	1.7663667533269893	64	0.00193425	0.00787633	Other metabolite
INF120	Galactitol	5-[5-(Methylthio)-4-penten-2-ynyl]-2-furanacrolein...696	8113.91	16526.9	10345.018602600001	18667.387597300003	-0.350467	32	1	1	Other metabolite
INF359	Galactitol	5-[5-(Methylthio)-4-penten-2-ynyl]-2-furanacrolein...696	28591.749024999997	3408.622562499997	10345.018602600001	18667.387597300003	1.466662636260113	60	0.00680014	0.020975460975913553	Other metabolite
AJ155	Galactitol	5-[5-(Methylthio)-4-penten-2-ynyl]-2-furanacrolein...697	92158.98827999999	9608.785170000003	39460.5	15843.005838699999	1.2237157138553754	64	0.00250891	0.00787633	Other metabolite
INF120	Galactitol	5-[5-(Methylthio)-4-penten-2-ynyl]-2-furanacrolein...697	87902.9	14359.198244999992	39460.5	15843.005838699999	1.155501507210103	64	0.00250891	0.00787633	Other metabolite
INF359	Galactitol	5-[5-(Methylthio)-4-penten-2-ynyl]-2-furanacrolein...697	68629.9	3932.1591824999923	39460.5	15843.005838699999	0.7984276440772266	64	0.00250891	0.00787633	Other metabolite
AJ155	Galactitol	5-amino-1-(beta-D-ribosyl)imidazole	2.84209e+06	106080	1277.02	0	11.119953632613061	64	2.065804577539424e-5	1.483505912245499e-4	Other metabolite
INF120	Galactitol	5-amino-1-(beta-D-ribosyl)imidazole	1.06965e+06	72708.01525000005	1277.02	0	9.710140552128271	64	2.065804577539424e-5	1.483505912245499e-4	Other metabolite
INF359	Galactitol	5-amino-1-(beta-D-ribosyl)imidazole	1480143	13700.1	1277.02	0	10.178735735549887	64	2.065804577539424e-5	1.483505912245499e-4	Other metabolite
AJ155	Galactitol	5-azacytosine...98	86224.36327999999	7766.597655000005	66835.9	24024.9	0.3674714413185146	56	0.0241518	0.0624307	Other metabolite
INF120	Galactitol	5-azacytosine...98	77351.69922000001	9524.72	66835.9	24024.9	0.21080885547215322	52	0.0613554	0.1413479999847918	Other metabolite
INF359	Galactitol	5-azacytosine...98	82413.71093999999	16056.1	66835.9	24024.9	0.3022602456506521	60	0.00832774	0.023936381080581905	Other metabolite
AJ155	Galactitol	5-azacytosine...99	85995.35547000001	4822.035155000005	75458.78515499999	26681.296853699998	0.18856986955035554	48	0.13697621398328264	0.2369374028856481	Other metabolite
INF120	Galactitol	5-azacytosine...99	69379.38672000001	5575.778322500002	75458.78515499999	26681.296853699998	-0.121182	24	0.4717794117996919	0.5824061715367671	Other metabolite
INF359	Galactitol	5-azacytosine...99	81826.99218999999	3283.4374950000056	75458.78515499999	26681.296853699998	0.11688794834372711	48	0.13697621398328264	0.2369374028856481	Other metabolite
AJ155	Galactitol	5-hydroxy-3-[(3aS_4S_5R_7aS)-7a-methyl-1_5-dioxo-octahydro-1H-inden-4-yl]propanoate	3231529	116136	3.26609e+06	865995.4316162001	-0.0153462	32	1	1	Other metabolite
INF120	Galactitol	5-hydroxy-3-[(3aS_4S_5R_7aS)-7a-methyl-1_5-dioxo-octahydro-1H-inden-4-yl]propanoate	3.22316e+06	68106.4	3.26609e+06	865995.4316162001	-0.0190888	24	0.4717794117996919	0.5824061715367671	Other metabolite
INF359	Galactitol	5-hydroxy-3-[(3aS_4S_5R_7aS)-7a-methyl-1_5-dioxo-octahydro-1H-inden-4-yl]propanoate	3.67213e+06	138047	3.26609e+06	865995.4316162001	0.1690532311958004	64	0.00250891	0.00787633	Other metabolite
AJ155	Galactitol	5-hydroxy-6-methylbenzimidazole	730712	36467.3	62249.1	22424.969706200005	3.553178798385159	64	0.00250891	0.00787633	Other metabolite
INF120	Galactitol	5-hydroxy-6-methylbenzimidazole	782190	62663.2	62249.1	22424.969706200005	3.6513932619421836	64	0.00250891	0.00787633	Other metabolite
INF359	Galactitol	5-hydroxy-6-methylbenzimidazole	829073	52463.1	62249.1	22424.969706200005	3.7353740083226548	64	0.00250891	0.00787633	Other metabolite
AJ155	Galactitol	5-hydroxy-desmethylanthrotainin	735649	138057	1.16664e+06	1.71091e+06	-0.665265	32	1	1	Other metabolite
INF120	Galactitol	5-hydroxy-desmethylanthrotainin	1.69598e+06	639232	1.16664e+06	1.71091e+06	0.5397635470776015	40	0.4717794117996919	0.5824061715367671	Other metabolite
INF359	Galactitol	5-hydroxy-desmethylanthrotainin	906960	187070	1.16664e+06	1.71091e+06	-0.363244	32	1	1	Other metabolite
AJ155	Galactitol	5-methylthiopentylhydroximoyl-glutathione	72281	4381.58	83955.5	28377.51950370001	-0.216009	16	0.13697621398328264	0.2369374028856481	Other metabolite
INF120	Galactitol	5-methylthiopentylhydroximoyl-glutathione	62926.5	13319.449215000008	83955.5	28377.51950370001	-0.415959	16	0.13697621398328264	0.2369374028856481	Other metabolite
INF359	Galactitol	5-methylthiopentylhydroximoyl-glutathione	65555.3	9647.571295000002	83955.5	28377.51950370001	-0.356914	16	0.13697621398328264	0.2369374028856481	Other metabolite
AJ155	Galactitol	5_6-Dihydroxy-3-methyl-2-oxo-1_2-dihydroquinoline	89473.1	6148.261717500005	1277.02	0	6.130596946102884	64	2.065804577539424e-5	1.483505912245499e-4	Other metabolite
INF120	Galactitol	5_6-Dihydroxy-3-methyl-2-oxo-1_2-dihydroquinoline	83189.88672000001	2645.3671900000045	1277.02	0	6.025551133696763	64	2.065804577539424e-5	1.483505912245499e-4	Other metabolite
INF359	Galactitol	5_6-Dihydroxy-3-methyl-2-oxo-1_2-dihydroquinoline	125695	10256.835900000005	1277.02	0	6.621003763132825	64	2.065804577539424e-5	1.483505912245499e-4	Other metabolite
AJ155	Galactitol	5_6_7_8-Tetrahydromethanopterin	452956	130791	1277.02	0	8.470441791087172	64	2.065804577539424e-5	1.483505912245499e-4	Other metabolite
INF120	Galactitol	5_6_7_8-Tetrahydromethanopterin	1277.02	0	1277.02	0	0	32	NA	NA	Other metabolite
INF359	Galactitol	5_6_7_8-Tetrahydromethanopterin	1277.02	0	1277.02	0	0	32	NA	NA	Other metabolite
AJ155	Galactitol	5_7-Dihydroxyflavone 7-benzoate	84673	11918.974610000005	87569.6	35601.521456200004	-0.0485287	28	0.7370162633798947	0.7987094427007773	Other metabolite
INF120	Galactitol	5_7-Dihydroxyflavone 7-benzoate	57271	5000.665034999998	87569.6	35601.521456200004	-0.612624	16	0.13697621398328264	0.2369374028856481	Other metabolite
INF359	Galactitol	5_7-Dihydroxyflavone 7-benzoate	83653.16015499999	17440.031252500004	87569.6	35601.521456200004	-0.0660102	24	0.4717794117996919	0.5824061715367671	Other metabolite
AJ155	Galactitol	5_7_3'_4'-Tetrahydroxy-4-phenylcoumarin 5-O-apiosyl-(1->6)-glucoside	100850.19922499999	14387.832042499998	98259.2	36980.443323700005	0.0375497	36	0.7370162633798947	0.7987094427007773	Other metabolite
INF120	Galactitol	5_7_3'_4'-Tetrahydroxy-4-phenylcoumarin 5-O-apiosyl-(1->6)-glucoside	125259.08200000001	24237.732437499988	98259.2	36980.443323700005	0.35025099624752065	48	0.13697621398328264	0.2369374028856481	Other metabolite
INF359	Galactitol	5_7_3'_4'-Tetrahydroxy-4-phenylcoumarin 5-O-apiosyl-(1->6)-glucoside	93845.4	18932.261759999994	98259.2	36980.443323700005	-0.0663066	28	0.7370162633798947	0.7987094427007773	Other metabolite
AJ155	Galactitol	5_8-dihydroxy-2-(1-hydroxy-3-methoxy-4-oxocyclohexyl)-3_7-dimethoxy-4H-chromen-4-one...1260	61467.498049999995	3438.85	1277.02	0	5.588966744467699	64	2.065804577539424e-5	1.483505912245499e-4	Other metabolite
INF120	Galactitol	5_8-dihydroxy-2-(1-hydroxy-3-methoxy-4-oxocyclohexyl)-3_7-dimethoxy-4H-chromen-4-one...1260	31295.753904999998	11717.131837500001	1277.02	0	4.61511	64	2.065804577539424e-5	1.483505912245499e-4	Other metabolite
INF359	Galactitol	5_8-dihydroxy-2-(1-hydroxy-3-methoxy-4-oxocyclohexyl)-3_7-dimethoxy-4H-chromen-4-one...1260	45967.5	5553.805662500003	1277.02	0	5.169756818957302	64	2.065804577539424e-5	1.483505912245499e-4	Other metabolite
AJ155	Galactitol	5_8-dihydroxy-2-(1-hydroxy-3-methoxy-4-oxocyclohexyl)-3_7-dimethoxy-4H-chromen-4-one...1261	151859.92190000002	10387.738249999995	1277.02	0	6.893812247327144	64	2.065804577539424e-5	1.483505912245499e-4	Other metabolite
INF120	Galactitol	5_8-dihydroxy-2-(1-hydroxy-3-methoxy-4-oxocyclohexyl)-3_7-dimethoxy-4H-chromen-4-one...1261	281750	69022.04297499999	1277.02	0	7.785486046345264	64	2.065804577539424e-5	1.483505912245499e-4	Other metabolite
INF359	Galactitol	5_8-dihydroxy-2-(1-hydroxy-3-methoxy-4-oxocyclohexyl)-3_7-dimethoxy-4H-chromen-4-one...1261	162739	11152.17584999997	1277.02	0	6.993630760579492	64	2.065804577539424e-5	1.483505912245499e-4	Other metabolite
AJ155	Galactitol	5beta-Cholane-3alpha_6alpha_24-triol	67706.4	22377.562515000005	77401.13672000001	26651.033181200008	-0.193062	28	0.7370162633798947	0.7987094427007773	Other metabolite
INF120	Galactitol	5beta-Cholane-3alpha_6alpha_24-triol	92490	49576.1	77401.13672000001	26651.033181200008	0.2569426364828403	48	0.13697621398328264	0.2369374028856481	Other metabolite
INF359	Galactitol	5beta-Cholane-3alpha_6alpha_24-triol	92105.41406499999	34380.7	77401.13672000001	26651.033181200008	0.2509312080538521	48	0.13697621398328264	0.2369374028856481	Other metabolite
AJ155	Galactitol	6''-O-Acetylgenistin	85606.3	8702.47	1277.02	0	6.066859571700771	64	2.065804577539424e-5	1.483505912245499e-4	Other metabolite
INF120	Galactitol	6''-O-Acetylgenistin	71327	17630.248047500005	1277.02	0	5.803591592619949	64	2.065804577539424e-5	1.483505912245499e-4	Other metabolite
INF359	Galactitol	6''-O-Acetylgenistin	105172.99220499999	17532.656277500006	1277.02	0	6.363835352745013	64	2.065804577539424e-5	1.483505912245499e-4	Other metabolite
AJ155	Galactitol	6'-Apiosyllotaustralin	445313.76564999996	18166.312525000016	545312	168361.79099120002	-0.29226	16	0.13697621398328264	0.2369374028856481	Other metabolite
INF120	Galactitol	6'-Apiosyllotaustralin	431451	22285.38280000002	545312	168361.79099120002	-0.337884	16	0.13697621398328264	0.2369374028856481	Other metabolite
INF359	Galactitol	6'-Apiosyllotaustralin	409175.70314999996	31254.976525000005	545312	168361.79099120002	-0.414362	16	0.13697621398328264	0.2369374028856481	Other metabolite
AJ155	Galactitol	6-(2H-1_3-benzodioxole-5-carbonyloxy)-3_4_5-trihydroxyoxane-2-carboxylic acid	65274.660155000005	5960.277347499992	81966.72656499999	48845.85349370001	-0.328515	20	0.26986803802655573	0.39945684469244774	Other metabolite
INF120	Galactitol	6-(2H-1_3-benzodioxole-5-carbonyloxy)-3_4_5-trihydroxyoxane-2-carboxylic acid	52070.4	19719.318360000005	81966.72656499999	48845.85349370001	-0.654574	20	0.26986803802655573	0.39945684469244774	Other metabolite
INF359	Galactitol	6-(2H-1_3-benzodioxole-5-carbonyloxy)-3_4_5-trihydroxyoxane-2-carboxylic acid	63814.367190000004	4790.902347499992	81966.72656499999	48845.85349370001	-0.361157	16	0.13697621398328264	0.2369374028856481	Other metabolite
AJ155	Galactitol	6-(4_5-dihydroxy-2-{3_5_7-trihydroxy-6-[3_4_5-trihydroxy-6-(hydroxymethyl)oxan-2-yl]-3_4-dihydro-2H-1-benzopyran-2-yl}phenoxy)-3_4_5-trihydroxyoxane-2-carboxylic acid	125589	14278.888674999995	109373.80859999999	45963.4	0.1994472041016431	52	0.0613554	0.1413479999847918	Other metabolite
INF120	Galactitol	6-(4_5-dihydroxy-2-{3_5_7-trihydroxy-6-[3_4_5-trihydroxy-6-(hydroxymethyl)oxan-2-yl]-3_4-dihydro-2H-1-benzopyran-2-yl}phenoxy)-3_4_5-trihydroxyoxane-2-carboxylic acid	123618	1753.9472000000096	109373.80859999999	45963.4	0.1766178347143331	52	0.0613554	0.1413479999847918	Other metabolite
INF359	Galactitol	6-(4_5-dihydroxy-2-{3_5_7-trihydroxy-6-[3_4_5-trihydroxy-6-(hydroxymethyl)oxan-2-yl]-3_4-dihydro-2H-1-benzopyran-2-yl}phenoxy)-3_4_5-trihydroxyoxane-2-carboxylic acid	127902	12940.543024999992	109373.80859999999	45963.4	0.22576764450813996	56	0.0241518	0.0624307	Other metabolite
AJ155	Galactitol	6-(Hydroxymethyl)-2_4(1H_3H)-pteridinedione	451168	69833.5	1277.02	0	8.464735721550898	64	2.065804577539424e-5	1.483505912245499e-4	Other metabolite
INF120	Galactitol	6-(Hydroxymethyl)-2_4(1H_3H)-pteridinedione	155149.96094999998	13315.855500000005	1277.02	0	6.924734409759736	64	2.065804577539424e-5	1.483505912245499e-4	Other metabolite
INF359	Galactitol	6-(Hydroxymethyl)-2_4(1H_3H)-pteridinedione	106728	6867.841830000005	1277.02	0	6.385016497656589	64	2.065804577539424e-5	1.483505912245499e-4	Other metabolite
AJ155	Galactitol	6-(hydroxymethyl)-7_8-dihydropterin...513	19633560	1962724	1277.02	0	13.908249054922981	64	2.065804577539424e-5	1.483505912245499e-4	Other metabolite
INF120	Galactitol	6-(hydroxymethyl)-7_8-dihydropterin...513	1.17764e+07	3.79361e+06	1277.02	0	13.170819781920434	64	2.065804577539424e-5	1.483505912245499e-4	Other metabolite
INF359	Galactitol	6-(hydroxymethyl)-7_8-dihydropterin...513	3.57549e+06	471791	1277.02	0	11.45114089580997	64	2.065804577539424e-5	1.483505912245499e-4	Other metabolite
AJ155	Galactitol	6-(hydroxymethyl)-7_8-dihydropterin...514	26027.3	6700.950682499999	1277.02	0	4.349170956135627	64	2.065804577539424e-5	1.483505912245499e-4	Other metabolite
INF120	Galactitol	6-(hydroxymethyl)-7_8-dihydropterin...514	37573.1	19601.624024999997	1277.02	0	4.8788421054575855	64	2.065804577539424e-5	1.483505912245499e-4	Other metabolite
INF359	Galactitol	6-(hydroxymethyl)-7_8-dihydropterin...514	15639.6	1641.179444999998	1277.02	0	3.614343226884143	64	2.065804577539424e-5	1.483505912245499e-4	Other metabolite
AJ155	Galactitol	6-({8_8-dimethyl-2-oxo-4-phenyl-2H_8H-pyrano[2_3-f]chromen-5-yl}oxy)-3_4_5-trihydroxyoxane-2-carboxylic acid	152319	7407.203149999987	1277.02	0	6.898169726479171	64	2.065804577539424e-5	1.483505912245499e-4	Other metabolite
INF120	Galactitol	6-({8_8-dimethyl-2-oxo-4-phenyl-2H_8H-pyrano[2_3-f]chromen-5-yl}oxy)-3_4_5-trihydroxyoxane-2-carboxylic acid	1277.02	0	1277.02	0	0	32	NA	NA	Other metabolite
INF359	Galactitol	6-({8_8-dimethyl-2-oxo-4-phenyl-2H_8H-pyrano[2_3-f]chromen-5-yl}oxy)-3_4_5-trihydroxyoxane-2-carboxylic acid	1277.02	0	1277.02	0	0	32	NA	NA	Other metabolite
AJ155	Galactitol	6-Hydroxy-R-acenocoumarol	306356	18225.2	1277.02	0	7.906280183101136	64	2.065804577539424e-5	1.483505912245499e-4	Other metabolite
INF120	Galactitol	6-Hydroxy-R-acenocoumarol	1277.02	0	1277.02	0	0	32	NA	NA	Other metabolite
INF359	Galactitol	6-Hydroxy-R-acenocoumarol	1277.02	0	1277.02	0	0	32	NA	NA	Other metabolite
AJ155	Galactitol	6-Hydroxynicotinic acid	168207.80469999998	9888.023450000008	173013.83594999998	65791.13471620002	-0.0406428	32	1	1	Other metabolite
INF120	Galactitol	6-Hydroxynicotinic acid	163662.33594999998	13069.562524999987	173013.83594999998	65791.13471620002	-0.0801651	24	0.4717794117996919	0.5824061715367671	Other metabolite
INF359	Galactitol	6-Hydroxynicotinic acid	171272.21094999998	9379.222624999995	173013.83594999998	65791.13471620002	-0.0145963	32	1	1	Other metabolite
AJ155	Galactitol	6-Hydroxypentadecanedioic acid	278244	22702.97265000001	226937	75251.1	0.29406110728987345	52	0.0613554	0.1413479999847918	Other metabolite
INF120	Galactitol	6-Hydroxypentadecanedioic acid	262002	20286.3	226937	75251.1	0.2072894568112634	48	0.13697621398328264	0.2369374028856481	Other metabolite
INF359	Galactitol	6-Hydroxypentadecanedioic acid	263445.64064999996	9388.164099999965	226937	75251.1	0.21521470217123673	48	0.13697621398328264	0.2369374028856481	Other metabolite
AJ155	Galactitol	6-Keto-decanoylcarnitine	126006.15234999999	20502.718735000017	92397.4	56142.98045870001	0.44756949059384754	48	0.13697621398328264	0.2369374028856481	Other metabolite
INF120	Galactitol	6-Keto-decanoylcarnitine	134689	53199.15042250001	92397.4	56142.98045870001	0.5437084334053622	48	0.13697621398328264	0.2369374028856481	Other metabolite
INF359	Galactitol	6-Keto-decanoylcarnitine	114771	15076.490200000015	92397.4	56142.98045870001	0.312833	48	0.13697621398328264	0.2369374028856481	Other metabolite
AJ155	Galactitol	6-Methoxy-3-(2-thiazolyl)-1H-indole	153718	5565.976549999992	1277.02	0	6.911353960759013	64	2.065804577539424e-5	1.483505912245499e-4	Other metabolite
INF120	Galactitol	6-Methoxy-3-(2-thiazolyl)-1H-indole	1277.02	0	1277.02	0	0	32	NA	NA	Other metabolite
INF359	Galactitol	6-Methoxy-3-(2-thiazolyl)-1H-indole	31089.472654999998	10988.012694999998	1277.02	0	4.605569126764741	64	2.065804577539424e-5	1.483505912245499e-4	Other metabolite
AJ155	Galactitol	6-Phenyl-3-hexen-2-one...378	848775	27209.3	857012	252515.19724120002	-0.0139347	24	0.4717794117996919	0.5824061715367671	Other metabolite
INF120	Galactitol	6-Phenyl-3-hexen-2-one...378	859258	68522.3	857012	252515.19724120002	0.00377492	40	0.4717794117996919	0.5824061715367671	Other metabolite
INF359	Galactitol	6-Phenyl-3-hexen-2-one...378	931093	68149	857012	252515.19724120002	0.11960913334716623	52	0.0613554	0.1413479999847918	Other metabolite
AJ155	Galactitol	6-Phenyl-3-hexen-2-one...379	66965.7	10245.290032499994	68138.1	30804.713836200004	-0.0250382	28	0.7370162633798947	0.7987094427007773	Other metabolite
INF120	Galactitol	6-Phenyl-3-hexen-2-one...379	66688.1	8066.008787500003	68138.1	30804.713836200004	-0.0310326	28	0.7370162633798947	0.7987094427007773	Other metabolite
INF359	Galactitol	6-Phenyl-3-hexen-2-one...379	78733.6	6444.878909999999	68138.1	30804.713836200004	0.2085175435593754	44	0.26986803802655573	0.39945684469244774	Other metabolite
AJ155	Galactitol	6-Phosphogluconic acid	21302.5	4747.510255000001	1277.02	2723.18	4.060166657828671	64	7.36213966349647e-4	0.00483377	Other metabolite
INF120	Galactitol	6-Phosphogluconic acid	52831.2	24100.878907499995	1277.02	2723.18	5.370531912583576	64	7.36213966349647e-4	0.00483377	Other metabolite
INF359	Galactitol	6-Phosphogluconic acid	43327.429690000004	4922.274412500003	1277.02	2723.18	5.084423635374409	64	7.36213966349647e-4	0.00483377	Other metabolite
AJ155	Galactitol	6-Phosphonoglucono-D-lactone	33761.462895000004	3521.585452500003	1277.02	0	4.724520398958112	64	2.065804577539424e-5	1.483505912245499e-4	Other metabolite
INF120	Galactitol	6-Phosphonoglucono-D-lactone	22793.899409999998	1572.0483400000012	1277.02	0	4.1577907323249885	64	2.065804577539424e-5	1.483505912245499e-4	Other metabolite
INF359	Galactitol	6-Phosphonoglucono-D-lactone	36064	906.7226525000005	1277.02	0	4.819701151625675	64	2.065804577539424e-5	1.483505912245499e-4	Other metabolite
AJ155	Galactitol	6-[(2-carboxyacetyl)oxy]-3_4_5-trihydroxyoxane-2-carboxylic acid...1009	105033.41404999999	16540.423812499997	124119.46095000001	51452.69721620002	-0.240881	20	0.26986803802655573	0.39945684469244774	Other metabolite
INF120	Galactitol	6-[(2-carboxyacetyl)oxy]-3_4_5-trihydroxyoxane-2-carboxylic acid...1009	81642.9	48727.195304999994	124119.46095000001	51452.69721620002	-0.604329	16	0.13697621398328264	0.2369374028856481	Other metabolite
INF359	Galactitol	6-[(2-carboxyacetyl)oxy]-3_4_5-trihydroxyoxane-2-carboxylic acid...1009	94158.99218999999	13796.701165000006	124119.46095000001	51452.69721620002	-0.398559	20	0.26986803802655573	0.39945684469244774	Other metabolite
AJ155	Galactitol	6-[(2-carboxyacetyl)oxy]-3_4_5-trihydroxyoxane-2-carboxylic acid...1010	200011.27344999998	21597.625024999987	216959	129881.65819119997	-0.117342	28	0.7370162633798947	0.7987094427007773	Other metabolite
INF120	Galactitol	6-[(2-carboxyacetyl)oxy]-3_4_5-trihydroxyoxane-2-carboxylic acid...1010	114222	57269.3	216959	129881.65819119997	-0.925588	20	0.26986803802655573	0.39945684469244774	Other metabolite
INF359	Galactitol	6-[(2-carboxyacetyl)oxy]-3_4_5-trihydroxyoxane-2-carboxylic acid...1010	188823.54690000002	31021.160125000024	216959	129881.65819119997	-0.200385	24	0.4717794117996919	0.5824061715367671	Other metabolite
AJ155	Galactitol	6-[(3-carboxy-5_6-dihydroxycyclohex-3-en-1-yl)oxy]-3_4_5-trihydroxyoxane-2-carboxylic acid...1183	65044.443360000005	37019.37696749999	56849.1	72945.9	0.19428920774907546	40	0.4717794117996919	0.5824061715367671	Other metabolite
INF120	Galactitol	6-[(3-carboxy-5_6-dihydroxycyclohex-3-en-1-yl)oxy]-3_4_5-trihydroxyoxane-2-carboxylic acid...1183	150698	104362.75000249998	56849.1	72945.9	1.4064565070885497	48	0.13697621398328264	0.2369374028856481	Other metabolite
INF359	Galactitol	6-[(3-carboxy-5_6-dihydroxycyclohex-3-en-1-yl)oxy]-3_4_5-trihydroxyoxane-2-carboxylic acid...1183	87919.73047000001	21871.667967500005	56849.1	72945.9	0.6290503561247721	44	0.26986803802655573	0.39945684469244774	Other metabolite
AJ155	Galactitol	6-[(3-carboxy-5_6-dihydroxycyclohex-3-en-1-yl)oxy]-3_4_5-trihydroxyoxane-2-carboxylic acid...1184	1.30979e+06	48456.1	1.66441e+06	849879.7128661999	-0.345682	16	0.13697621398328264	0.2369374028856481	Other metabolite
INF120	Galactitol	6-[(3-carboxy-5_6-dihydroxycyclohex-3-en-1-yl)oxy]-3_4_5-trihydroxyoxane-2-carboxylic acid...1184	468085	210495.74217500002	1.66441e+06	849879.7128661999	-1.83017	16	0.13697621398328264	0.2369374028856481	Other metabolite
INF359	Galactitol	6-[(3-carboxy-5_6-dihydroxycyclohex-3-en-1-yl)oxy]-3_4_5-trihydroxyoxane-2-carboxylic acid...1184	1.31723e+06	70825.4	1.66441e+06	849879.7128661999	-0.337509	16	0.13697621398328264	0.2369374028856481	Other metabolite
AJ155	Galactitol	6-aminohexanoate cyclic dimer	619596	124713	1277.02	0	8.9224	64	2.065804577539424e-5	1.483505912245499e-4	Other metabolite
INF120	Galactitol	6-aminohexanoate cyclic dimer	537773	10211.3	1277.02	0	8.71807	64	2.065804577539424e-5	1.483505912245499e-4	Other metabolite
INF359	Galactitol	6-aminohexanoate cyclic dimer	308016.82814999996	18132.710900000005	1277.02	0	7.914080249088202	64	2.065804577539424e-5	1.483505912245499e-4	Other metabolite
AJ155	Galactitol	6-methyl-H2-pterin	33563.2	5284.104492499999	22868.8	14580.694796200001	0.5535004299020668	52	0.0613554	0.1413479999847918	Other metabolite
INF120	Galactitol	6-methyl-H2-pterin	35758.1	8786.340327500002	22868.8	14580.694796200001	0.6448899954193166	56	0.0241518	0.0624307	Other metabolite
INF359	Galactitol	6-methyl-H2-pterin	29303.667970000002	3023.2646449999993	22868.8	14580.694796200001	0.3577023320873735	44	0.26986803802655573	0.39945684469244774	Other metabolite
AJ155	Galactitol	6-oxo-1_4_5_6-tetrahydronicotinate...206	44070	7328.578127499997	36640.304690000004	10291.857401199999	0.26636686662313125	60	0.00832774	0.023936381080581905	Other metabolite
INF120	Galactitol	6-oxo-1_4_5_6-tetrahydronicotinate...206	40342.150395000004	5101.402345000002	36640.304690000004	10291.857401199999	0.1388564867977564	56	0.0241518	0.0624307	Other metabolite
INF359	Galactitol	6-oxo-1_4_5_6-tetrahydronicotinate...206	42126.972655000005	3019.27	36640.304690000004	10291.857401199999	0.20131274359690138	60	0.00832774	0.023936381080581905	Other metabolite
AJ155	Galactitol	6-oxo-1_4_5_6-tetrahydronicotinate...207	6627.54	11648.689597300001	7327.08	12299.088039799999	-0.144765	32	1	1	Other metabolite
INF120	Galactitol	6-oxo-1_4_5_6-tetrahydronicotinate...207	15586.4	8178.766117500003	7327.08	12299.088039799999	1.088977829394134	48	0.12714226000515066	0.2369374028856481	Other metabolite
INF359	Galactitol	6-oxo-1_4_5_6-tetrahydronicotinate...207	16218.6	1866.2639125000023	7327.08	12299.088039799999	1.1463386133423534	56	0.020733240096201776	0.0594077	Other metabolite
AJ155	Galactitol	6_11-dihydroxy-7-(4-hydroxy-3_5-dimethoxyphenyl)-3-[4-hydroxy-3-(sulfooxy)phenyl]-2_8-dioxatricyclo[7.3.1.0_]trideca-1(13)_2_4_6_9_11-hexaen-2-ylium	71909.3	4959.810547500005	87845.2	28625.324196200003	-0.288785	16	0.13697621398328264	0.2369374028856481	Other metabolite
INF120	Galactitol	6_11-dihydroxy-7-(4-hydroxy-3_5-dimethoxyphenyl)-3-[4-hydroxy-3-(sulfooxy)phenyl]-2_8-dioxatricyclo[7.3.1.0_]trideca-1(13)_2_4_6_9_11-hexaen-2-ylium	47368	22444.306647499994	87845.2	28625.324196200003	-0.891051	16	0.13697621398328264	0.2369374028856481	Other metabolite
INF359	Galactitol	6_11-dihydroxy-7-(4-hydroxy-3_5-dimethoxyphenyl)-3-[4-hydroxy-3-(sulfooxy)phenyl]-2_8-dioxatricyclo[7.3.1.0_]trideca-1(13)_2_4_6_9_11-hexaen-2-ylium	61169.7	9280.3	87845.2	28625.324196200003	-0.522145	16	0.13697621398328264	0.2369374028856481	Other metabolite
AJ155	Galactitol	6_7_8_11_12_13_21_22_23-nonahydroxy-2_17_20-trioxatetracyclo[17.3.1.0_.0_]tricosa-4_6_8_10_12_14-hexaene-3_16-dione	81202.9	7268.011717500005	104576	38918.93944120001	-0.364951	16	0.13697621398328264	0.2369374028856481	Other metabolite
INF120	Galactitol	6_7_8_11_12_13_21_22_23-nonahydroxy-2_17_20-trioxatetracyclo[17.3.1.0_.0_]tricosa-4_6_8_10_12_14-hexaene-3_16-dione	82022.3	9914.417959999992	104576	38918.93944120001	-0.350466	16	0.13697621398328264	0.2369374028856481	Other metabolite
INF359	Galactitol	6_7_8_11_12_13_21_22_23-nonahydroxy-2_17_20-trioxatetracyclo[17.3.1.0_.0_]tricosa-4_6_8_10_12_14-hexaene-3_16-dione	65450.3	8409.78	104576	38918.93944120001	-0.676083	16	0.13697621398328264	0.2369374028856481	Other metabolite
AJ155	Galactitol	7'-Carboxy-gamma-chromanol	87217.4	67798.26272249999	43319.527344999995	27453.222628699998	1.0095990376946251	52	0.0613554	0.1413479999847918	Other metabolite
INF120	Galactitol	7'-Carboxy-gamma-chromanol	74471.48631000001	82226.8	43319.527344999995	27453.222628699998	0.781671	44	0.26986803802655573	0.39945684469244774	Other metabolite
INF359	Galactitol	7'-Carboxy-gamma-chromanol	50487	33787.1	43319.527344999995	27453.222628699998	0.2208958466245681	48	0.13697621398328264	0.2369374028856481	Other metabolite
AJ155	Galactitol	7'-Carboxy-gamma-tocotrienol	161696.74219999998	45715.46092500002	118040	60491.3	0.45401173026128133	48	0.13697621398328264	0.2369374028856481	Other metabolite
INF120	Galactitol	7'-Carboxy-gamma-tocotrienol	155060	21154.9	118040	60491.3	0.39354870589148633	44	0.26986803802655573	0.39945684469244774	Other metabolite
INF359	Galactitol	7'-Carboxy-gamma-tocotrienol	128947	31555.986325000005	118040	60491.3	0.12749696705794017	44	0.26986803802655573	0.39945684469244774	Other metabolite
AJ155	Galactitol	7-Hydroxy-6-methyl-8-ribityl lumazine...1123	611655	77413.6	1277.02	1843.43	8.903789879013027	64	7.36213966349647e-4	0.00483377	Other metabolite
INF120	Galactitol	7-Hydroxy-6-methyl-8-ribityl lumazine...1123	190185.58594999998	45087.453150000016	1277.02	1843.43	7.218478985368983	64	7.36213966349647e-4	0.00483377	Other metabolite
INF359	Galactitol	7-Hydroxy-6-methyl-8-ribityl lumazine...1123	281810.04689999996	45124.23442499997	1277.02	1843.43	7.785794122553977	64	7.36213966349647e-4	0.00483377	Other metabolite
AJ155	Galactitol	7-Hydroxy-6-methyl-8-ribityl lumazine...1245	306807.95314999996	13984.859325000027	1277.02	0	7.908406957223335	64	2.065804577539424e-5	1.483505912245499e-4	Other metabolite
INF120	Galactitol	7-Hydroxy-6-methyl-8-ribityl lumazine...1245	26697.424805000002	1576.1718724999992	1277.02	0	4.385843569466529	64	2.065804577539424e-5	1.483505912245499e-4	Other metabolite
INF359	Galactitol	7-Hydroxy-6-methyl-8-ribityl lumazine...1245	41453.5	2728.8291000000027	1277.02	0	5.020637441337815	64	2.065804577539424e-5	1.483505912245499e-4	Other metabolite
AJ155	Galactitol	7-Hydroxymethyl-12-methylbenz[a]anthracene sulfate...1190	270306.35939999996	23512.851599999995	153651	73514.88086620001	0.8149385173595171	64	0.00250891	0.00787633	Other metabolite
INF120	Galactitol	7-Hydroxymethyl-12-methylbenz[a]anthracene sulfate...1190	414915.67189999996	38674.351599999995	153651	73514.88086620001	1.4331612140138505	64	0.00250891	0.00787633	Other metabolite
INF359	Galactitol	7-Hydroxymethyl-12-methylbenz[a]anthracene sulfate...1190	280265.20314999996	12314.265599999984	153651	73514.88086620001	0.8671356983133409	64	0.00250891	0.00787633	Other metabolite
AJ155	Galactitol	7-Hydroxymethyl-12-methylbenz[a]anthracene sulfate...1191	66100.2	12358.965819999998	64441.664065000004	27559.8	0.0366601	40	0.4717794117996919	0.5824061715367671	Other metabolite
INF120	Galactitol	7-Hydroxymethyl-12-methylbenz[a]anthracene sulfate...1191	262024	22193.00390000001	64441.664065000004	27559.8	2.023632790715284	64	0.00250891	0.00787633	Other metabolite
INF359	Galactitol	7-Hydroxymethyl-12-methylbenz[a]anthracene sulfate...1191	73211.13672000001	17639.970694999996	64441.664065000004	27559.8	0.18406937588778655	48	0.13697621398328264	0.2369374028856481	Other metabolite
AJ155	Galactitol	7-Methyladenine	120081	10460.191399999996	12542.4	23330.4	3.2591330960784393	64	0.00193425	0.00787633	Other metabolite
INF120	Galactitol	7-Methyladenine	174295	7119.734324999998	12542.4	23330.4	3.7966487573184367	64	0.00193425	0.00787633	Other metabolite
INF359	Galactitol	7-Methyladenine	217798	14487.831999999995	12542.4	23330.4	4.118110724181039	64	0.00193425	0.00787633	Other metabolite
AJ155	Galactitol	7-beta-D-Glucopyranosyloxybutylidenephthalide	33011.7	1456.1074225000011	43033.3	16248.105443700002	-0.382473	16	0.13697621398328264	0.2369374028856481	Other metabolite
INF120	Galactitol	7-beta-D-Glucopyranosyloxybutylidenephthalide	23095.122069999998	19721.201638699997	43033.3	16248.105443700002	-0.897865	18	0.19349608547165772	0.3343263191081725	Other metabolite
INF359	Galactitol	7-beta-D-Glucopyranosyloxybutylidenephthalide	33996.117190000004	2073.765140000003	43033.3	16248.105443700002	-0.340083	16	0.13697621398328264	0.2369374028856481	Other metabolite
AJ155	Galactitol	7-heptadecynoic acid	40794.292969999995	12183.4	51702.945315000004	23613.748023700005	-0.341879	28	0.7370162633798947	0.7987094427007773	Other metabolite
INF120	Galactitol	7-heptadecynoic acid	52225.042969999995	5579.517575000005	51702.945315000004	23613.748023700005	0.014495306734342355	40	0.4717794117996919	0.5824061715367671	Other metabolite
INF359	Galactitol	7-heptadecynoic acid	60130.652344999995	11055.6	51702.945315000004	23613.748023700005	0.21785414253186952	48	0.13697621398328264	0.2369374028856481	Other metabolite
AJ155	Galactitol	7-hydroxy-nonanoic acid	73889.91797000001	13221.536134999988	65200.5	25189.784156200003	0.18049393698673766	44	0.26986803802655573	0.39945684469244774	Other metabolite
INF120	Galactitol	7-hydroxy-nonanoic acid	70284.3	22095.093747499996	65200.5	25189.784156200003	0.10831908477288676	44	0.26986803802655573	0.39945684469244774	Other metabolite
INF359	Galactitol	7-hydroxy-nonanoic acid	51948.2	2320.01	65200.5	25189.784156200003	-0.32781	16	0.13697621398328264	0.2369374028856481	Other metabolite
AJ155	Galactitol	7_7'-Dihydroxy-6_8'-bicoumarin	258097	32648.878949999984	1277.02	0	7.658984754076866	64	2.065804577539424e-5	1.483505912245499e-4	Other metabolite
INF120	Galactitol	7_7'-Dihydroxy-6_8'-bicoumarin	1277.02	0	1277.02	0	0	32	NA	NA	Other metabolite
INF359	Galactitol	7_7'-Dihydroxy-6_8'-bicoumarin	162947.14844999998	20719.175750000024	1277.02	0	6.99548	64	2.065804577539424e-5	1.483505912245499e-4	Other metabolite
AJ155	Galactitol	7_8-Dihydro-7_8-dihydroxykynurenate	21657.6	5248.714112499998	1277.02	1279.97	4.084015488161758	64	7.36213966349647e-4	0.00483377	Other metabolite
INF120	Galactitol	7_8-Dihydro-7_8-dihydroxykynurenate	180801	6506.218800000002	1277.02	1279.97	7.14547	64	7.36213966349647e-4	0.00483377	Other metabolite
INF359	Galactitol	7_8-Dihydro-7_8-dihydroxykynurenate	281133	35078.82029999999	1277.02	1279.97	7.782325009151617	64	7.36213966349647e-4	0.00483377	Other metabolite
AJ155	Galactitol	7_8-Dihydroneopterin	275192	155830	1277.02	0	7.751509770719269	64	2.065804577539424e-5	1.483505912245499e-4	Other metabolite
INF120	Galactitol	7_8-Dihydroneopterin	201241	205193	1277.02	0	7.299996068122662	64	2.065804577539424e-5	1.483505912245499e-4	Other metabolite
INF359	Galactitol	7_8-Dihydroneopterin	1277.02	0	1277.02	0	0	32	NA	NA	Other metabolite
AJ155	Galactitol	7_8-dihydroneopterin 2'_3'-cyclic phosphate	4968.94	7389.85	7738.93	2702.4462654500003	-0.639198	28	0.7345274572012648	0.7987094427007773	Other metabolite
INF120	Galactitol	7_8-dihydroneopterin 2'_3'-cyclic phosphate	7687.87	1693.1335450000006	7738.93	2702.4462654500003	-0.00955045	32	1	1	Other metabolite
INF359	Galactitol	7_8-dihydroneopterin 2'_3'-cyclic phosphate	9279.06	2557.5536869499992	7738.93	2702.4462654500003	0.2618432085910088	38	0.5962822747189991	0.7345251499888823	Other metabolite
AJ155	Galactitol	7_8-dihydropterin	1277.02	5176.85	1277.02	0	0	40	0.0607927	0.1413479999847918	Other metabolite
INF120	Galactitol	7_8-dihydropterin	1277.02	4819.34	1277.02	0	0	40	0.0607927	0.1413479999847918	Other metabolite
INF359	Galactitol	7_8-dihydropterin	1277.02	0	1277.02	0	0	32	NA	NA	Other metabolite
AJ155	Galactitol	8-Hydroxy-7-methylguanine...421	840498	74062.8	1277.02	0	9.36232	64	2.065804577539424e-5	1.483505912245499e-4	Other metabolite
INF120	Galactitol	8-Hydroxy-7-methylguanine...421	891789	146867	1277.02	0	9.447773531032427	64	2.065804577539424e-5	1.483505912245499e-4	Other metabolite
INF359	Galactitol	8-Hydroxy-7-methylguanine...421	1.68822e+06	128719	1277.02	0	10.368502892817993	64	2.065804577539424e-5	1.483505912245499e-4	Other metabolite
AJ155	Galactitol	8-Hydroxy-7-methylguanine...422	94632.74609999999	15643.9	1277.02	0	6.211482471887754	64	2.065804577539424e-5	1.483505912245499e-4	Other metabolite
INF120	Galactitol	8-Hydroxy-7-methylguanine...422	89235.9	12782.736340000003	1277.02	0	6.126767311731951	64	2.065804577539424e-5	1.483505912245499e-4	Other metabolite
INF359	Galactitol	8-Hydroxy-7-methylguanine...422	61871.300780000005	14209.1	1277.02	0	5.598413346559452	64	2.065804577539424e-5	1.483505912245499e-4	Other metabolite
AJ155	Galactitol	8-hydroxy-13_17-octadecadiene-9_11-diynoic acid	89276.1	5793.63	70177.2	29988.2	0.3472719121706419	48	0.13697621398328264	0.2369374028856481	Other metabolite
INF120	Galactitol	8-hydroxy-13_17-octadecadiene-9_11-diynoic acid	94843.2	15093.7	70177.2	29988.2	0.4345421693684737	56	0.0241518	0.0624307	Other metabolite
INF359	Galactitol	8-hydroxy-13_17-octadecadiene-9_11-diynoic acid	93817.3	4109.056627500002	70177.2	29988.2	0.4188515417186022	60	0.00832774	0.023936381080581905	Other metabolite
AJ155	Galactitol	8-hydroxy-17-octadecadien-9-ynoic acid	56454.8	6574.1503900000025	65252.464844999995	42947.5	-0.208936	24	0.4717794117996919	0.5824061715367671	Other metabolite
INF120	Galactitol	8-hydroxy-17-octadecadien-9-ynoic acid	50102.3	8134.522462500005	65252.464844999995	42947.5	-0.381155	20	0.26986803802655573	0.39945684469244774	Other metabolite
INF359	Galactitol	8-hydroxy-17-octadecadien-9-ynoic acid	50064.054684999996	6448.03	65252.464844999995	42947.5	-0.382257	20	0.26986803802655573	0.39945684469244774	Other metabolite
AJ155	Galactitol	8-hydroxy-octadecene-9_11-diynoic acid	113348	47901.8	96901.7	36221.341766200014	0.22616691491630353	36	0.7370162633798947	0.7987094427007773	Other metabolite
INF120	Galactitol	8-hydroxy-octadecene-9_11-diynoic acid	96146.41404999999	33665.88278750001	96901.7	36221.341766200014	-0.0112885	32	1	1	Other metabolite
INF359	Galactitol	8-hydroxy-octadecene-9_11-diynoic acid	113325	16115.947252499987	96901.7	36221.341766200014	0.22587439016974764	44	0.26986803802655573	0.39945684469244774	Other metabolite
AJ155	Galactitol	8_8a-Deoxyoleandolide	44559.6	15366.538577500003	55918.556639999995	35405.74314120001	-0.32759	24	0.4717794117996919	0.5824061715367671	Other metabolite
INF120	Galactitol	8_8a-Deoxyoleandolide	58532.878905000005	15900.918947500002	55918.556639999995	35405.74314120001	0.0659201	32	1	1	Other metabolite
INF359	Galactitol	8_8a-Deoxyoleandolide	55115.3	15630.700194999998	55918.556639999995	35405.74314120001	-0.0208735	32	1	1	Other metabolite
AJ155	Galactitol	9-Anthroic acid	287166.89064999996	11270.234349999984	367097.98439999996	103160	-0.354276	16	0.13697621398328264	0.2369374028856481	Other metabolite
INF120	Galactitol	9-Anthroic acid	295398.23439999996	24892.648400000005	367097.98439999996	103160	-0.313504	16	0.13697621398328264	0.2369374028856481	Other metabolite
INF359	Galactitol	9-Anthroic acid	282639	11565.710949999979	367097.98439999996	103160	-0.377205	16	0.13697621398328264	0.2369374028856481	Other metabolite
AJ155	Galactitol	9-Fluoro-16alpha-hydroxyandrost-4-ene-3_11_17-trione	1.3908e+06	29280.9	1.49891e+06	502904.6503661999	-0.107996	20	0.26986803802655573	0.39945684469244774	Other metabolite
INF120	Galactitol	9-Fluoro-16alpha-hydroxyandrost-4-ene-3_11_17-trione	1.44157e+06	74658.2	1.49891e+06	502904.6503661999	-0.0562731	28	0.7370162633798947	0.7987094427007773	Other metabolite
INF359	Galactitol	9-Fluoro-16alpha-hydroxyandrost-4-ene-3_11_17-trione	1.6752e+06	383835	1.49891e+06	502904.6503661999	0.16042441447442032	48	0.13697621398328264	0.2369374028856481	Other metabolite
AJ155	Galactitol	9-HODE	76683.8	4699.85	76953.7	34366.1	-0.00506832	36	0.7370162633798947	0.7987094427007773	Other metabolite
INF120	Galactitol	9-HODE	88798.5	21809.15236250001	76953.7	34366.1	0.20654423630218186	48	0.13697621398328264	0.2369374028856481	Other metabolite
INF359	Galactitol	9-HODE	92373.3	26058.04885749999	76953.7	34366.1	0.26348577851584404	48	0.13697621398328264	0.2369374028856481	Other metabolite
AJ155	Galactitol	9-OxoODE	84905.5	43226.8	59531.4	67850.2	0.5122079130886602	48	0.13697621398328264	0.2369374028856481	Other metabolite
INF120	Galactitol	9-OxoODE	75788.8	6372.25	59531.4	67850.2	0.348335	32	1	1	Other metabolite
INF359	Galactitol	9-OxoODE	87708.7	27273.5	59531.4	67850.2	0.5590703563569248	44	0.26986803802655573	0.39945684469244774	Other metabolite
AJ155	Galactitol	9_10-DiHODE	69080.46484500001	6897.293942499993	87321.3	31114.693338700003	-0.338056	16	0.13697621398328264	0.2369374028856481	Other metabolite
INF120	Galactitol	9_10-DiHODE	89236.5	6562.78	87321.3	31114.693338700003	0.0313006	32	1	1	Other metabolite
INF359	Galactitol	9_10-DiHODE	77503.7	14521.38672000001	87321.3	31114.693338700003	-0.172069	24	0.4717794117996919	0.5824061715367671	Other metabolite
AJ155	Galactitol	9_10-dibromo-stearic acid	33809.1	9558.241212499997	28923.6	8699.118143699998	0.22516109848330468	48	0.13697621398328264	0.2369374028856481	Other metabolite
INF120	Galactitol	9_10-dibromo-stearic acid	31872.6	3203.4462925000007	28923.6	8699.118143699998	0.1400651632864031	52	0.0613554	0.1413479999847918	Other metabolite
INF359	Galactitol	9_10-dibromo-stearic acid	27425.3	10416.5	28923.6	8699.118143699998	-0.0767427	30	0.8851226697895243	0.9544870460705428	Other metabolite
AJ155	Galactitol	AAI	144545.33594999998	16859.275400000013	134696	71467.7	0.10181693204357868	32	1	1	Other metabolite
INF120	Galactitol	AAI	146147.45315000002	27537.320349999995	134696	71467.7	0.11771956210010397	44	0.26986803802655573	0.39945684469244774	Other metabolite
INF359	Galactitol	AAI	145393.78519999998	49925.099617500004	134696	71467.7	0.11026047711978987	36	0.7370162633798947	0.7987094427007773	Other metabolite
AJ155	Galactitol	AICA-riboside	1.10325e+06	142007	1277.02	0	9.754760879723781	64	2.065804577539424e-5	1.483505912245499e-4	Other metabolite
INF120	Galactitol	AICA-riboside	178706.14844999998	21279.093725000013	1277.02	0	7.12866	64	2.065804577539424e-5	1.483505912245499e-4	Other metabolite
INF359	Galactitol	AICA-riboside	268376.01564999996	40656.039025000005	1277.02	0	7.7153268218792785	64	2.065804577539424e-5	1.483505912245499e-4	Other metabolite
AJ155	Galactitol	AMP-Mor	88275.6	12430.3	1277.02	0	6.111156962398844	64	2.065804577539424e-5	1.483505912245499e-4	Other metabolite
INF120	Galactitol	AMP-Mor	98025.5	12767.103505000006	1277.02	0	6.262299789000781	64	2.065804577539424e-5	1.483505912245499e-4	Other metabolite
INF359	Galactitol	AMP-Mor	58670.1	5228.959962500005	1277.02	0	5.521767510126593	64	2.065804577539424e-5	1.483505912245499e-4	Other metabolite
AJ155	Galactitol	Acanthicifoline	152303.89065000002	11459.156275000016	23629.738279999998	8066.877416200001	2.6882772409824085	64	0.00250891	0.00787633	Other metabolite
INF120	Galactitol	Acanthicifoline	92101.6	4080.2050774999952	23629.738279999998	8066.877416200001	1.9626227157645273	64	0.00250891	0.00787633	Other metabolite
INF359	Galactitol	Acanthicifoline	93425.2	7618.27	23629.738279999998	8066.877416200001	1.983207783057503	64	0.00250891	0.00787633	Other metabolite
AJ155	Galactitol	Acetoacetic acid	140061576	3789924	175563272	4.8515e+07	-0.32593	16	0.13697621398328264	0.2369374028856481	Other metabolite
INF120	Galactitol	Acetoacetic acid	162261896	8417088	175563272	4.8515e+07	-0.113667	16	0.13697621398328264	0.2369374028856481	Other metabolite
INF359	Galactitol	Acetoacetic acid	144355352	5432176	175563272	4.8515e+07	-0.282366	16	0.13697621398328264	0.2369374028856481	Other metabolite
AJ155	Galactitol	Acetoin	3.1528e+06	828548	1.68984e+06	1568466.3691162001	0.8997464017928334	44	0.26986803802655573	0.39945684469244774	Other metabolite
INF120	Galactitol	Acetoin	2.51165e+06	1.0443e+06	1.68984e+06	1568466.3691162001	0.5717524711554172	48	0.13697621398328264	0.2369374028856481	Other metabolite
INF359	Galactitol	Acetoin	3.02637e+06	564878	1.68984e+06	1568466.3691162001	0.8407024835819783	48	0.13697621398328264	0.2369374028856481	Other metabolite
AJ155	Galactitol	Acetone cyanohydrin	88473.98827999999	3519.0449225000048	11242.465820000001	3125.927461199999	2.976294861353796	64	0.00250891	0.00787633	Other metabolite
INF120	Galactitol	Acetone cyanohydrin	67497.9	6250.870117500002	11242.465820000001	3125.927461199999	2.5858839611769864	64	0.00250891	0.00787633	Other metabolite
INF359	Galactitol	Acetone cyanohydrin	68355	10074.253907499995	11242.465820000001	3125.927461199999	2.604087713979716	64	0.00250891	0.00787633	Other metabolite
AJ155	Galactitol	Acetone oxime	1.27861e+06	256539	935629	308178.38486620004	0.4505711902238819	56	0.0241518	0.0624307	Other metabolite
INF120	Galactitol	Acetone oxime	1.26034e+06	105298	935629	308178.38486620004	0.42980871973987744	64	0.00250891	0.00787633	Other metabolite
INF359	Galactitol	Acetone oxime	1083187	76789.89049999998	935629	308178.38486620004	0.21127413446116225	60	0.00832774	0.023936381080581905	Other metabolite
AJ155	Galactitol	Acetyl-CoA	35479.5	5805.43	1277.02	0	4.796130645075667	64	2.065804577539424e-5	1.483505912245499e-4	Other metabolite
INF120	Galactitol	Acetyl-CoA	28722.3	1631.2900374999954	1277.02	0	4.4913149878794805	64	2.065804577539424e-5	1.483505912245499e-4	Other metabolite
INF359	Galactitol	Acetyl-CoA	23130.452149999997	6221.648416199998	1277.02	0	4.178936448918472	56	3.5435821662122355e-4	0.00247512	Other metabolite
AJ155	Galactitol	Acetylglycine	64041.8	4672.928715000002	30950.5	11166.276338699998	1.0490507435781522	64	0.00250891	0.00787633	Other metabolite
INF120	Galactitol	Acetylglycine	54472	3047.273435000003	30950.5	11166.276338699998	0.8155541437779218	64	0.00250891	0.00787633	Other metabolite
INF359	Galactitol	Acetylglycine	71603.55077999999	6841.245120000007	30950.5	11166.276338699998	1.2100691439130766	64	0.00250891	0.00787633	Other metabolite
AJ155	Galactitol	Acetylphosphopantetheine	46076.259770000004	3236.8730450000003	1277.02	0	5.173166592208913	64	2.065804577539424e-5	1.483505912245499e-4	Other metabolite
INF120	Galactitol	Acetylphosphopantetheine	63205.8	12117.489252499996	1277.02	0	5.629199281811122	64	2.065804577539424e-5	1.483505912245499e-4	Other metabolite
INF359	Galactitol	Acetylphosphopantetheine	88802.73047000001	16728.4	1277.02	0	6.119747017774294	64	2.065804577539424e-5	1.483505912245499e-4	Other metabolite
AJ155	Galactitol	Acetylpyruvate	338042.64064999996	19333.898474999995	259244.20315000002	248094.45501620002	0.3828935094251978	32	1	1	Other metabolite
INF120	Galactitol	Acetylpyruvate	411078.14064999996	79907.9	259244.20315000002	248094.45501620002	0.6651009277801451	52	0.0613554	0.1413479999847918	Other metabolite
INF359	Galactitol	Acetylpyruvate	346340	62853	259244.20315000002	248094.45501620002	0.41787767959359223	44	0.26986803802655573	0.39945684469244774	Other metabolite
AJ155	Galactitol	Acrylic acid	28464299	829171	34370375	12361882.244116198	-0.272012	16	0.13697621398328264	0.2369374028856481	Other metabolite
INF120	Galactitol	Acrylic acid	30768169	1944096	34370375	12361882.244116198	-0.159727	16	0.13697621398328264	0.2369374028856481	Other metabolite
INF359	Galactitol	Acrylic acid	28057164	1527288	34370375	12361882.244116198	-0.292796	16	0.13697621398328264	0.2369374028856481	Other metabolite
AJ155	Galactitol	Adenine	230998	24216	176567	55443.73234120001	0.38766304236061694	64	0.00250891	0.00787633	Other metabolite
INF120	Galactitol	Adenine	246117	27791.08202499998	176567	55443.73234120001	0.4791321653812642	64	0.00250891	0.00787633	Other metabolite
INF359	Galactitol	Adenine	224095.22655000002	12351.488274999982	176567	55443.73234120001	0.3438975272464285	64	0.00250891	0.00787633	Other metabolite
AJ155	Galactitol	Adenosine	647388	194543.82030000002	23769.896484999997	7180.970683699998	4.767423028678008	64	0.00250891	0.00787633	Other metabolite
INF120	Galactitol	Adenosine	291670	327752	23769.896484999997	7180.970683699998	3.6171288601362512	64	0.00250891	0.00787633	Other metabolite
INF359	Galactitol	Adenosine	1.14734e+06	205769	23769.896484999997	7180.970683699998	5.593019600111824	64	0.00250891	0.00787633	Other metabolite
AJ155	Galactitol	Adenosine 2'_3'-cyclic phosphate	332572	21026.9	1277.02	0	8.024736837002804	64	2.065804577539424e-5	1.483505912245499e-4	Other metabolite
INF120	Galactitol	Adenosine 2'_3'-cyclic phosphate	611351	141844	1277.02	0	8.903072811543312	64	2.065804577539424e-5	1.483505912245499e-4	Other metabolite
INF359	Galactitol	Adenosine 2'_3'-cyclic phosphate	337758.39064999996	27174.640575000027	1277.02	0	8.047062685673614	64	2.065804577539424e-5	1.483505912245499e-4	Other metabolite
AJ155	Galactitol	Adenosine phosphosulfate	73330.21093999999	2044.1074249999947	84234.63672000001	44476.32029620001	-0.200006	16	0.13697621398328264	0.2369374028856481	Other metabolite
INF120	Galactitol	Adenosine phosphosulfate	102095	8023.320342499996	84234.63672000001	44476.32029620001	0.27743329517597876	44	0.26986803802655573	0.39945684469244774	Other metabolite
INF359	Galactitol	Adenosine phosphosulfate	65113.9	5738.975587499997	84234.63672000001	44476.32029620001	-0.371447	16	0.13697621398328264	0.2369374028856481	Other metabolite
AJ155	Galactitol	Adlumine	31378.315430000002	7394.412592500001	37821.3	12692.532206200001	-0.269432	24	0.4717794117996919	0.5824061715367671	Other metabolite
INF120	Galactitol	Adlumine	60017.3	47132.48535249999	37821.3	12692.532206200001	0.6661785407216924	40	0.4717794117996919	0.5824061715367671	Other metabolite
INF359	Galactitol	Adlumine	29485.337890000003	2117.9365249999973	37821.3	12692.532206200001	-0.359202	16	0.13697621398328264	0.2369374028856481	Other metabolite
AJ155	Galactitol	Aerobactin...1548	20820507	2813940	1277.02	0	13.992932465903063	64	2.065804577539424e-5	1.483505912245499e-4	Other metabolite
INF120	Galactitol	Aerobactin...1548	1277.02	0	1277.02	0	0	32	NA	NA	Other metabolite
INF359	Galactitol	Aerobactin...1548	1277.02	0	1277.02	0	0	32	NA	NA	Other metabolite
AJ155	Galactitol	Aerobactin...1549	3.38474e+06	525496	1277.02	0	11.372045732923356	64	2.065804577539424e-5	1.483505912245499e-4	Other metabolite
INF120	Galactitol	Aerobactin...1549	1277.02	0	1277.02	0	0	32	NA	NA	Other metabolite
INF359	Galactitol	Aerobactin...1549	1277.02	0	1277.02	0	0	32	NA	NA	Other metabolite
AJ155	Galactitol	Ala/Ala	5.68911e+06	555112	20317.8	11404	8.12931	64	0.00250891	0.00787633	Other metabolite
INF120	Galactitol	Ala/Ala	7.48897e+06	724481	20317.8	11404	8.52588	64	0.00250891	0.00787633	Other metabolite
INF359	Galactitol	Ala/Ala	6.17663e+06	138461	20317.8	11404	8.247929900226323	64	0.00250891	0.00787633	Other metabolite
AJ155	Galactitol	Ala/Arg/Arg/Arg/Trp	83643.14843999999	6503.464847499999	76583.5	29019.5	0.1272140668843256	52	0.0613554	0.1413479999847918	Other metabolite
INF120	Galactitol	Ala/Arg/Arg/Arg/Trp	77358.87890499999	14004.855467500005	76583.5	29019.5	0.014533586204321441	36	0.7370162633798947	0.7987094427007773	Other metabolite
INF359	Galactitol	Ala/Arg/Arg/Arg/Trp	90280.7	27561.350624999992	76583.5	29019.5	0.2373836672819777	44	0.26986803802655573	0.39945684469244774	Other metabolite
AJ155	Galactitol	Ala/Arg/Ser/Ser/Thr	62415.9	11448.060544999993	76660.2	50329.7	-0.296563	24	0.4717794117996919	0.5824061715367671	Other metabolite
INF120	Galactitol	Ala/Arg/Ser/Ser/Thr	46706.8	19712.387697500002	76660.2	50329.7	-0.714845	20	0.26986803802655573	0.39945684469244774	Other metabolite
INF359	Galactitol	Ala/Arg/Ser/Ser/Thr	68922.6	7987.338867500002	76660.2	50329.7	-0.1535	28	0.7370162633798947	0.7987094427007773	Other metabolite
AJ155	Galactitol	Ala/Asn/Ser/Ser/Thr	98039.6	13205.542942500004	80351.3	25320.560531199997	0.287043	56	0.0241518	0.0624307	Other metabolite
INF120	Galactitol	Ala/Asn/Ser/Ser/Thr	98235.9	20556.214819999994	80351.3	25320.560531199997	0.289928	48	0.13697621398328264	0.2369374028856481	Other metabolite
INF359	Galactitol	Ala/Asn/Ser/Ser/Thr	100910.10154500001	13404.220675000004	80351.3	25320.560531199997	0.3286774575161166	56	0.0241518	0.0624307	Other metabolite
AJ155	Galactitol	Ala/Asp/Asp/Asp/Met	136880.70315000002	14725.06057500001	135766	89363.3	0.011798714715311603	32	1	1	Other metabolite
INF120	Galactitol	Ala/Asp/Asp/Asp/Met	83154.4	31937.987300000008	135766	89363.3	-0.707256	20	0.26986803802655573	0.39945684469244774	Other metabolite
INF359	Galactitol	Ala/Asp/Asp/Asp/Met	143840	15961.771500000003	135766	89363.3	0.0833408	32	1	1	Other metabolite
AJ155	Galactitol	Ala/Asp/Phe/Phe/Ile	83240.2	21700.856445000012	83701.63281499999	28687.66012870001	-0.00797582	32	1	1	Other metabolite
INF120	Galactitol	Ala/Asp/Phe/Phe/Ile	61206.6	16024.660152499993	83701.63281499999	28687.66012870001	-0.45157	16	0.13697621398328264	0.2369374028856481	Other metabolite
INF359	Galactitol	Ala/Asp/Phe/Phe/Ile	78977.5	10270.653315000003	83701.63281499999	28687.66012870001	-0.0838144	24	0.4717794117996919	0.5824061715367671	Other metabolite
AJ155	Galactitol	Ala/Cys/Asp/Asn/Tyr	85602.6	28051.6	91314.70702999999	119675	-0.093193	36	0.7370162633798947	0.7987094427007773	Other metabolite
INF120	Galactitol	Ala/Cys/Asp/Asn/Tyr	74540.8	24022.341802499992	91314.70702999999	119675	-0.292818	24	0.4717794117996919	0.5824061715367671	Other metabolite
INF359	Galactitol	Ala/Cys/Asp/Asn/Tyr	106727	9403.220714999989	91314.70702999999	119675	0.2250054748420407	32	1	1	Other metabolite
AJ155	Galactitol	Ala/Cys/Asp/His/Trp	97790.4	16646.95901250001	106822	40300.28126619999	-0.127437	24	0.4717794117996919	0.5824061715367671	Other metabolite
INF120	Galactitol	Ala/Cys/Asp/His/Trp	87439.58593999999	12341.308587499996	106822	40300.28126619999	-0.288844	20	0.26986803802655573	0.39945684469244774	Other metabolite
INF359	Galactitol	Ala/Cys/Asp/His/Trp	90282.4	12367.818350000001	106822	40300.28126619999	-0.242685	20	0.26986803802655573	0.39945684469244774	Other metabolite
AJ155	Galactitol	Ala/Cys/Asp/Met/Trp	1277.02	0	1277.02	0	0	32	NA	NA	Other metabolite
INF120	Galactitol	Ala/Cys/Asp/Met/Trp	1277.02	0	1277.02	0	0	32	NA	NA	Other metabolite
INF359	Galactitol	Ala/Cys/Asp/Met/Trp	15398.5	29417.6	1277.02	0	3.591929971394104	48	0.0049354	0.015244003774933875	Other metabolite
AJ155	Galactitol	Ala/Cys/Cys/Cys/Pro	69018.6	13668.581055000002	75616.55077999999	26728.34958370001	-0.131717	24	0.4717794117996919	0.5824061715367671	Other metabolite
INF120	Galactitol	Ala/Cys/Cys/Cys/Pro	76073.2	12362.949212499996	75616.55077999999	26728.34958370001	0.00868564	36	0.7370162633798947	0.7987094427007773	Other metabolite
INF359	Galactitol	Ala/Cys/Cys/Cys/Pro	67388.7	11418.084962500005	75616.55077999999	26728.34958370001	-0.166196	24	0.4717794117996919	0.5824061715367671	Other metabolite
AJ155	Galactitol	Ala/Cys/Cys/His	83265.80077999999	18721.839844999995	79869.5	36782.169893700004	0.0600785	40	0.4717794117996919	0.5824061715367671	Other metabolite
INF120	Galactitol	Ala/Cys/Cys/His	86030.1	23227.580082500004	79869.5	36782.169893700004	0.10719647069943807	44	0.26986803802655573	0.39945684469244774	Other metabolite
INF359	Galactitol	Ala/Cys/Cys/His	75045.6	7762.262699999992	79869.5	36782.169893700004	-0.0898782	28	0.7370162633798947	0.7987094427007773	Other metabolite
AJ155	Galactitol	Ala/Cys/Cys/His/Pro	127895	45694.5	1277.02	0	6.646036095443651	64	2.065804577539424e-5	1.483505912245499e-4	Other metabolite
INF120	Galactitol	Ala/Cys/Cys/His/Pro	209903	71244.8	1277.02	0	7.360792251514754	64	2.065804577539424e-5	1.483505912245499e-4	Other metabolite
INF359	Galactitol	Ala/Cys/Cys/His/Pro	174775	85837	1277.02	0	7.096568234479613	64	2.065804577539424e-5	1.483505912245499e-4	Other metabolite
AJ155	Galactitol	Ala/Cys/Cys/Thr/Tyr	135061	4831.541074999986	162060	42359.45896619999	-0.262912	16	0.13697621398328264	0.2369374028856481	Other metabolite
INF120	Galactitol	Ala/Cys/Cys/Thr/Tyr	88547.2	75649.2	162060	42359.45896619999	-0.872008	16	0.13697621398328264	0.2369374028856481	Other metabolite
INF359	Galactitol	Ala/Cys/Cys/Thr/Tyr	126321	19742.683600000004	162060	42359.45896619999	-0.359431	16	0.13697621398328264	0.2369374028856481	Other metabolite
AJ155	Galactitol	Ala/Cys/Gln/Arg/Arg	196178	30881.578099999984	250814	117872.37694119997	-0.354458	16	0.13697621398328264	0.2369374028856481	Other metabolite
INF120	Galactitol	Ala/Cys/Gln/Arg/Arg	210857.76565000002	20489.968774999987	250814	117872.37694119997	-0.250349	20	0.26986803802655573	0.39945684469244774	Other metabolite
INF359	Galactitol	Ala/Cys/Gln/Arg/Arg	344653	75873.5	250814	117872.37694119997	0.45852352279826686	56	0.0241518	0.0624307	Other metabolite
AJ155	Galactitol	Ala/Cys/His/His/Lys	187920.57030000002	24323.800749999995	158417	90045.3	0.2463970443483961	40	0.4717794117996919	0.5824061715367671	Other metabolite
INF120	Galactitol	Ala/Cys/His/His/Lys	117542.69531499999	47924.59375249999	158417	90045.3	-0.430541	24	0.4717794117996919	0.5824061715367671	Other metabolite
INF359	Galactitol	Ala/Cys/His/His/Lys	167293	16872.11717500002	158417	90045.3	0.0786536	36	0.7370162633798947	0.7987094427007773	Other metabolite
AJ155	Galactitol	Ala/Cys/Met/Pro/Tyr	97638.1	19571.73440249999	86941.53515499999	34525.26170870001	0.16739930939078346	40	0.4717794117996919	0.5824061715367671	Other metabolite
INF120	Galactitol	Ala/Cys/Met/Pro/Tyr	87804.6	9385.392584999994	86941.53515499999	34525.26170870001	0.014250272877806362	36	0.7370162633798947	0.7987094427007773	Other metabolite
INF359	Galactitol	Ala/Cys/Met/Pro/Tyr	93512.2	7726.749995000006	86941.53515499999	34525.26170870001	0.10510883459506666	40	0.4717794117996919	0.5824061715367671	Other metabolite
AJ155	Galactitol	Ala/Cys/Pro/Tyr	196350.89065000002	26845.54302499999	1277.02	0	7.2645052181090195	64	2.065804577539424e-5	1.483505912245499e-4	Other metabolite
INF120	Galactitol	Ala/Cys/Pro/Tyr	1277.02	0	1277.02	0	0	32	NA	NA	Other metabolite
INF359	Galactitol	Ala/Cys/Pro/Tyr	1277.02	0	1277.02	0	0	32	NA	NA	Other metabolite
AJ155	Galactitol	Ala/Glu/Glu/Glu/Tyr	80394.25781499999	9779.32	78388.05077999999	24659.992166199998	0.0364587	36	0.7370162633798947	0.7987094427007773	Other metabolite
INF120	Galactitol	Ala/Glu/Glu/Glu/Tyr	64538.746094999995	15219.436527499995	78388.05077999999	24659.992166199998	-0.280468	16	0.13697621398328264	0.2369374028856481	Other metabolite
INF359	Galactitol	Ala/Glu/Glu/Glu/Tyr	92968.54297000001	16539.833985000005	78388.05077999999	24659.992166199998	0.24610889413496978	48	0.13697621398328264	0.2369374028856481	Other metabolite
AJ155	Galactitol	Ala/Glu/Glu/Tyr	290677.95314999996	19484.269574999984	335112.70314999996	175711	-0.205225	24	0.4717794117996919	0.5824061715367671	Other metabolite
INF120	Galactitol	Ala/Glu/Glu/Tyr	219090.73440000002	104067.18357499997	335112.70314999996	175711	-0.613118	20	0.26986803802655573	0.39945684469244774	Other metabolite
INF359	Galactitol	Ala/Glu/Glu/Tyr	294023	26593.675799999968	335112.70314999996	175711	-0.188716	24	0.4717794117996919	0.5824061715367671	Other metabolite
AJ155	Galactitol	Ala/Glu/Ile/Ile/Ile	95300.2	24214.74610749999	80493.91015499999	22223.798806200008	0.24359917727049374	48	0.13697621398328264	0.2369374028856481	Other metabolite
INF120	Galactitol	Ala/Glu/Ile/Ile/Ile	98489.6	10812	80493.91015499999	22223.798806200008	0.2910920614351492	64	0.00250891	0.00787633	Other metabolite
INF359	Galactitol	Ala/Glu/Ile/Ile/Ile	86445.92577999999	20017.681632499996	80493.91015499999	22223.798806200008	0.10291833199951389	40	0.4717794117996919	0.5824061715367671	Other metabolite
AJ155	Galactitol	Ala/Glu/Ile/Thr/Thr	165699	39096.835974999995	159067.96094999998	64020.455041199995	0.0589181	32	1	1	Other metabolite
INF120	Galactitol	Ala/Glu/Ile/Thr/Thr	138280.79690000002	8072.376900000032	159067.96094999998	64020.455041199995	-0.202042	20	0.26986803802655573	0.39945684469244774	Other metabolite
INF359	Galactitol	Ala/Glu/Ile/Thr/Thr	146298.35155000002	47599.15231750002	159067.96094999998	64020.455041199995	-0.12073	28	0.7370162633798947	0.7987094427007773	Other metabolite
AJ155	Galactitol	Ala/Glu/Ile/Trp	97378.6	12316.384797499995	99839.9	33160.1	-0.0360112	28	0.7370162633798947	0.7987094427007773	Other metabolite
INF120	Galactitol	Ala/Glu/Ile/Trp	93031.56640499999	9413.947272499994	99839.9	33160.1	-0.101896	24	0.4717794117996919	0.5824061715367671	Other metabolite
INF359	Galactitol	Ala/Glu/Ile/Trp	96486.08202999999	7259.11	99839.9	33160.1	-0.0492951	28	0.7370162633798947	0.7987094427007773	Other metabolite
AJ155	Galactitol	Ala/Ile/Ile/Pro/Thr	84116.1	16435.919924999995	68416.97265499999	20777.51364620001	0.29802731811990413	56	0.0241518	0.0624307	Other metabolite
INF120	Galactitol	Ala/Ile/Ile/Pro/Thr	75600.85156499999	12178.292957500002	68416.97265499999	20777.51364620001	0.14404821649911415	44	0.26986803802655573	0.39945684469244774	Other metabolite
INF359	Galactitol	Ala/Ile/Ile/Pro/Thr	77332.6	9326.148432500006	68416.97265499999	20777.51364620001	0.17672196928230688	52	0.0613554	0.1413479999847918	Other metabolite
AJ155	Galactitol	Ala/Ile/Met/Asn/Pro...1519	125915.47265000001	45101.699227499994	125920.46095000001	51416.728541200006	-5.7153e-05	36	0.7370162633798947	0.7987094427007773	Other metabolite
INF120	Galactitol	Ala/Ile/Met/Asn/Pro...1519	142481	17674.248099999997	125920.46095000001	51416.728541200006	0.17825484243607562	40	0.4717794117996919	0.5824061715367671	Other metabolite
INF359	Galactitol	Ala/Ile/Met/Asn/Pro...1519	132044	44704.3	125920.46095000001	51416.728541200006	0.0685042	36	0.7370162633798947	0.7987094427007773	Other metabolite
AJ155	Galactitol	Ala/Ile/Met/Asn/Pro...1520	135980.28519999998	23202.791025000013	108331	53198.615198700005	0.32795754774976155	56	0.0241518	0.0624307	Other metabolite
INF120	Galactitol	Ala/Ile/Met/Asn/Pro...1520	136458	25108.2	108331	53198.615198700005	0.3330123570385638	52	0.0613554	0.1413479999847918	Other metabolite
INF359	Galactitol	Ala/Ile/Met/Asn/Pro...1520	151090	14705.259750000027	108331	53198.615198700005	0.47996732972992906	56	0.0241518	0.0624307	Other metabolite
AJ155	Galactitol	Ala/Leu/Thr/Thr/Val	81541.2	9102.537102500006	75970.1	24496.468726200008	0.10209634733260317	52	0.0613554	0.1413479999847918	Other metabolite
INF120	Galactitol	Ala/Leu/Thr/Thr/Val	77688.4	10947.554694999999	75970.1	24496.468726200008	0.032267770097520125	40	0.4717794117996919	0.5824061715367671	Other metabolite
INF359	Galactitol	Ala/Leu/Thr/Thr/Val	70955.7	7756.378909999999	75970.1	24496.468726200008	-0.0985138	24	0.4717794117996919	0.5824061715367671	Other metabolite
AJ155	Galactitol	Ala/Leu/Trp/Asp	137008.23440000002	20874.1	158451.86719999998	44791.25976619999	-0.209782	16	0.13697621398328264	0.2369374028856481	Other metabolite
INF120	Galactitol	Ala/Leu/Trp/Asp	143499	21410.378875000024	158451.86719999998	44791.25976619999	-0.143004	24	0.4717794117996919	0.5824061715367671	Other metabolite
INF359	Galactitol	Ala/Leu/Trp/Asp	134547	9569.271475000001	158451.86719999998	44791.25976619999	-0.235932	16	0.13697621398328264	0.2369374028856481	Other metabolite
AJ155	Galactitol	Ala/Lys/Asn/Ser	303083	5288.414050000021	289782.17189999996	79521.2	0.0647419	48	0.13697621398328264	0.2369374028856481	Other metabolite
INF120	Galactitol	Ala/Lys/Asn/Ser	314381.51564999996	61997.781224999984	289782.17189999996	79521.2	0.11754755597268932	40	0.4717794117996919	0.5824061715367671	Other metabolite
INF359	Galactitol	Ala/Lys/Asn/Ser	298244	23995.82422499999	289782.17189999996	79521.2	0.0415226	40	0.4717794117996919	0.5824061715367671	Other metabolite
AJ155	Galactitol	Ala/Met/Gly/Ser	190124	6763.539049999992	10368.109422599999	19486.064842300002	4.19672	64	0.00193425	0.00787633	Other metabolite
INF120	Galactitol	Ala/Met/Gly/Ser	203113	30334.207000000024	10368.109422599999	19486.064842300002	4.292059435653292	64	0.00193425	0.00787633	Other metabolite
INF359	Galactitol	Ala/Met/Gly/Ser	210192	13851.589825000003	10368.109422599999	19486.064842300002	4.341483757231758	64	0.00193425	0.00787633	Other metabolite
AJ155	Galactitol	Ala/Met/Thr/Thr	257466.52344999998	40822.40239999999	210925.35940000002	142701	0.2876523013458042	44	0.26986803802655573	0.39945684469244774	Other metabolite
INF120	Galactitol	Ala/Met/Thr/Thr	131279.71094999998	80132.1	210925.35940000002	142701	-0.684089	20	0.26986803802655573	0.39945684469244774	Other metabolite
INF359	Galactitol	Ala/Met/Thr/Thr	258502.52344999998	33518.988324999984	210925.35940000002	142701	0.2934458041921776	44	0.26986803802655573	0.39945684469244774	Other metabolite
AJ155	Galactitol	Ala/Phe/Ala/Gln	186812	20939.77344999998	227095	126664.40041619996	-0.281712	24	0.4717794117996919	0.5824061715367671	Other metabolite
INF120	Galactitol	Ala/Phe/Ala/Gln	156997	92959.45698500001	227095	126664.40041619996	-0.532563	24	0.4717794117996919	0.5824061715367671	Other metabolite
INF359	Galactitol	Ala/Phe/Ala/Gln	203049	22594.61322500001	227095	126664.40041619996	-0.161466	28	0.7370162633798947	0.7987094427007773	Other metabolite
AJ155	Galactitol	Ala/Phe/Phe/Phe	187828	18809.41407499998	182482	68434.47464119998	0.041657772013129285	36	0.7370162633798947	0.7987094427007773	Other metabolite
INF120	Galactitol	Ala/Phe/Phe/Phe	207516.92190000002	40015.8	182482	68434.47464119998	0.18547167146396953	48	0.13697621398328264	0.2369374028856481	Other metabolite
INF359	Galactitol	Ala/Phe/Phe/Phe	194406	25815.8	182482	68434.47464119998	0.0913142	36	0.7370162633798947	0.7987094427007773	Other metabolite
AJ155	Galactitol	Ala/Thr/Trp/Gly	135258	26962.152359999993	189113	119950	-0.48353	16	0.13697621398328264	0.2369374028856481	Other metabolite
INF120	Galactitol	Ala/Thr/Trp/Gly	122041.57424999999	51082.191402499986	189113	119950	-0.631875	20	0.26986803802655573	0.39945684469244774	Other metabolite
INF359	Galactitol	Ala/Thr/Trp/Gly	146807.48440000002	13030.886750000005	189113	119950	-0.365323	20	0.26986803802655573	0.39945684469244774	Other metabolite
AJ155	Galactitol	Ala/Trp/Ala/Ala	69275.6	16926.280280000006	68665	25927.2	0.0127733	36	0.7370162633798947	0.7987094427007773	Other metabolite
INF120	Galactitol	Ala/Trp/Ala/Ala	72460.9	6529.248047500005	68665	25927.2	0.0776285	40	0.4717794117996919	0.5824061715367671	Other metabolite
INF359	Galactitol	Ala/Trp/Ala/Ala	85854	4738.630854999996	68665	25927.2	0.3223113732920612	56	0.0241518	0.0624307	Other metabolite
AJ155	Galactitol	Ala/Trp/Cys/Cys	39542.8	4397.927730000003	20031	41468.120994799996	0.9811776522298163	40	0.460435	0.5824061715367671	Other metabolite
INF120	Galactitol	Ala/Trp/Cys/Cys	42784.179684999996	11254.831055000002	20031	41468.120994799996	1.0948403073189852	48	0.12714226000515066	0.2369374028856481	Other metabolite
INF359	Galactitol	Ala/Trp/Cys/Cys	44081.4	10536.457032500002	20031	41468.120994799996	1.1379322313027953	44	0.2577188293176275	0.39945684469244774	Other metabolite
AJ155	Galactitol	Ala/Trp/Val/Asp	141963	5262.398449999979	151816.95315000002	46958.30274120001	-0.0968208	24	0.4717794117996919	0.5824061715367671	Other metabolite
INF120	Galactitol	Ala/Trp/Val/Asp	133186	17443.628874999995	151816.95315000002	46958.30274120001	-0.188892	24	0.4717794117996919	0.5824061715367671	Other metabolite
INF359	Galactitol	Ala/Trp/Val/Asp	130088.20700000001	10479.500024999987	151816.95315000002	46958.30274120001	-0.222843	20	0.26986803802655573	0.39945684469244774	Other metabolite
AJ155	Galactitol	Ala/Tyr	66705.4	12008.491215000002	1277.02	0	5.706945785808164	64	2.065804577539424e-5	1.483505912245499e-4	Other metabolite
INF120	Galactitol	Ala/Tyr	73030.4	8736.329100000003	1277.02	0	5.837640854404146	64	2.065804577539424e-5	1.483505912245499e-4	Other metabolite
INF359	Galactitol	Ala/Tyr	98904.1	9648.490212500008	1277.02	0	6.275173445932503	64	2.065804577539424e-5	1.483505912245499e-4	Other metabolite
AJ155	Galactitol	Alanine	3.87778e+06	203270	71509.91797000001	19382.9	5.760944356097729	64	0.00250891	0.00787633	Predicted metabolite
INF120	Galactitol	Alanine	5.12419e+06	161353	71509.91797000001	19382.9	6.163037163734463	64	0.00250891	0.00787633	Predicted metabolite
INF359	Galactitol	Alanine	12981201	1.73151e+06	71509.91797000001	19382.9	7.5040648016386156	64	0.00250891	0.00787633	Predicted metabolite
AJ155	Galactitol	Aldicarb	277575	22237.2	1277.02	0	7.763947738096097	64	2.065804577539424e-5	1.483505912245499e-4	Other metabolite
INF120	Galactitol	Aldicarb	843579	142260	1277.02	0	9.367594577895078	64	2.065804577539424e-5	1.483505912245499e-4	Other metabolite
INF359	Galactitol	Aldicarb	569750	95735.5	1277.02	0	8.801399145940135	64	2.065804577539424e-5	1.483505912245499e-4	Other metabolite
AJ155	Galactitol	Alepric acid	133232.57030000002	32142.86130000002	163745	104509	-0.297501	24	0.4717794117996919	0.5824061715367671	Other metabolite
INF120	Galactitol	Alepric acid	167445	47338.90629999997	163745	104509	0.032236572360726155	36	0.7370162633798947	0.7987094427007773	Other metabolite
INF359	Galactitol	Alepric acid	201431.14065000002	68185.68354999999	163745	104509	0.2988387047356451	44	0.26986803802655573	0.39945684469244774	Other metabolite
AJ155	Galactitol	Alexine	212392.03905000002	14367.191424999997	223291.21094999998	74184.70116619999	-0.0721968	24	0.4717794117996919	0.5824061715367671	Other metabolite
INF120	Galactitol	Alexine	219104.04690000002	14512.488249999995	223291.21094999998	74184.70116619999	-0.0273103	36	0.7370162633798947	0.7987094427007773	Other metabolite
INF359	Galactitol	Alexine	226777	33816.6	223291.21094999998	74184.70116619999	0.0223493	36	0.7370162633798947	0.7987094427007773	Other metabolite
AJ155	Galactitol	Allothreonine	48243.3	8112.01	44689	15386.241186199997	0.11040831003472887	44	0.26986803802655573	0.39945684469244774	Other metabolite
INF120	Galactitol	Allothreonine	52780.2	5639.396477499999	44689	15386.241186199997	0.2400772179709022	56	0.0241518	0.0624307	Other metabolite
INF359	Galactitol	Allothreonine	49497.5	4116.186520000003	44689	15386.241186199997	0.1474358897326568	52	0.0613554	0.1413479999847918	Other metabolite
AJ155	Galactitol	Aloesin	19593469	2.04409e+06	16908383	6.1186e+06	0.2126341505947317	52	0.0613554	0.1413479999847918	Other metabolite
INF120	Galactitol	Aloesin	15820214	3082717	16908383	6.1186e+06	-0.0959696	28	0.7370162633798947	0.7987094427007773	Other metabolite
INF359	Galactitol	Aloesin	20324746	1.23898e+06	16908383	6.1186e+06	0.2654986258980504	52	0.0613554	0.1413479999847918	Other metabolite
AJ155	Galactitol	Alpha-Lactose	33646.7	3144.5820349999995	35803.3	12744.320291200002	-0.0896288	32	1	1	Other metabolite
INF120	Galactitol	Alpha-Lactose	62229.8	16378.218757499999	35803.3	12744.320291200002	0.7975125568581041	64	0.00250891	0.00787633	Other metabolite
INF359	Galactitol	Alpha-Lactose	61673.589844999995	33189.682624999994	35803.3	12744.320291200002	0.7845597530483178	56	0.0241518	0.0624307	Other metabolite
AJ155	Galactitol	Alpha-Linolenoyl ethanolamide	51438.648440000004	5979.89	48083.027344999995	38134.175753699994	0.097325	36	0.7370162633798947	0.7987094427007773	Other metabolite
INF120	Galactitol	Alpha-Linolenoyl ethanolamide	61058.4	13538.830072499994	48083.027344999995	38134.175753699994	0.3446614622326177	44	0.26986803802655573	0.39945684469244774	Other metabolite
INF359	Galactitol	Alpha-Linolenoyl ethanolamide	64212.503905000005	6477.483399999997	48083.027344999995	38134.175753699994	0.4173265241912939	48	0.13697621398328264	0.2369374028856481	Other metabolite
AJ155	Galactitol	Alpha-dihydroartemisinin	236500	15447.011700000003	220853	120656	0.098753	40	0.4717794117996919	0.5824061715367671	Other metabolite
INF120	Galactitol	Alpha-dihydroartemisinin	220425	13822.691350000008	220853	120656	-0.00279535	32	1	1	Other metabolite
INF359	Galactitol	Alpha-dihydroartemisinin	242442.26565000002	13415.605500000005	220853	120656	0.13455561677339645	40	0.4717794117996919	0.5824061715367671	Other metabolite
AJ155	Galactitol	Alpha-hydroxyalprazolam	46595.3	4393.511712499996	1277.02	0	5.189326719342943	64	2.065804577539424e-5	1.483505912245499e-4	Other metabolite
INF120	Galactitol	Alpha-hydroxyalprazolam	107890	11849.7	1277.02	0	6.400635832353889	64	2.065804577539424e-5	1.483505912245499e-4	Other metabolite
INF359	Galactitol	Alpha-hydroxyalprazolam	55998.6	10063.775385000008	1277.02	0	5.454534283935383	64	2.065804577539424e-5	1.483505912245499e-4	Other metabolite
AJ155	Galactitol	Alpinine	311321	67607.8	1277.02	0	7.929475420748443	64	2.065804577539424e-5	1.483505912245499e-4	Other metabolite
INF120	Galactitol	Alpinine	1277.02	0	1277.02	0	0	32	NA	NA	Other metabolite
INF359	Galactitol	Alpinine	1277.02	0	1277.02	0	0	32	NA	NA	Other metabolite
AJ155	Galactitol	Amaralin	1.62737e+06	50953.3	1.54374e+06	541459.1816161999	0.0761062	44	0.26986803802655573	0.39945684469244774	Other metabolite
INF120	Galactitol	Amaralin	1.59248e+06	44794.7	1.54374e+06	541459.1816161999	0.044841351186103974	36	0.7370162633798947	0.7987094427007773	Other metabolite
INF359	Galactitol	Amaralin	1.69689e+06	95119	1.54374e+06	541459.1816161999	0.1364562373783552	52	0.0613554	0.1413479999847918	Other metabolite
AJ155	Galactitol	Amidosulfonic acid	111529	14827	91909.8	56768.49610619999	0.27912759975300766	44	0.26986803802655573	0.39945684469244774	Other metabolite
INF120	Galactitol	Amidosulfonic acid	111270	46049.958985000005	91909.8	56768.49610619999	0.2757756586946742	40	0.4717794117996919	0.5824061715367671	Other metabolite
INF359	Galactitol	Amidosulfonic acid	135163	24478.390674999988	91909.8	56768.49610619999	0.5564148893521494	52	0.0613554	0.1413479999847918	Other metabolite
AJ155	Galactitol	Aminoacetone	616555	12040.5	128704	63147.652316199994	2.2601719613110434	64	0.00250891	0.00787633	Other metabolite
INF120	Galactitol	Aminoacetone	792494	45526.9	128704	63147.652316199994	2.622342052476836	64	0.00250891	0.00787633	Other metabolite
INF359	Galactitol	Aminoacetone	865845	59201.4	128704	63147.652316199994	2.750050188155491	64	0.00250891	0.00787633	Other metabolite
AJ155	Galactitol	Amoxapine	55942.2	9937.53	233916.78129999997	154442	-2.06399	16	0.13697621398328264	0.2369374028856481	Other metabolite
INF120	Galactitol	Amoxapine	64241.4	16692.889659999993	233916.78129999997	154442	-1.86442	16	0.13697621398328264	0.2369374028856481	Other metabolite
INF359	Galactitol	Amoxapine	67072.66015499999	7110.718747500003	233916.78129999997	154442	-1.8022	16	0.13697621398328264	0.2369374028856481	Other metabolite
AJ155	Galactitol	Amrinone	112742	4508.021475000001	106064	35972.041016200004	0.0880841	48	0.13697621398328264	0.2369374028856481	Other metabolite
INF120	Galactitol	Amrinone	119990.28904999999	10820.042925000002	106064	35972.041016200004	0.17798041014779933	52	0.0613554	0.1413479999847918	Other metabolite
INF359	Galactitol	Amrinone	109372	7536.623074999996	106064	35972.041016200004	0.044302030322837124	36	0.7370162633798947	0.7987094427007773	Other metabolite
AJ155	Galactitol	Anagrelide	145518	6014.144525000011	1277.02	0	6.832273498271551	64	2.065804577539424e-5	1.483505912245499e-4	Other metabolite
INF120	Galactitol	Anagrelide	112092	33376.4	1277.02	0	6.455752180680502	64	2.065804577539424e-5	1.483505912245499e-4	Other metabolite
INF359	Galactitol	Anagrelide	137092	10952.474650000018	1277.02	0	6.7462122551464425	64	2.065804577539424e-5	1.483505912245499e-4	Other metabolite
AJ155	Galactitol	Angelic acid	473399	68226.42967500002	398392	225054.36911620002	0.2488690700650178	44	0.26986803802655573	0.39945684469244774	Other metabolite
INF120	Galactitol	Angelic acid	379348.39064999996	122843	398392	225054.36911620002	-0.0706656	28	0.7370162633798947	0.7987094427007773	Other metabolite
INF359	Galactitol	Angelic acid	465205	145227	398392	225054.36911620002	0.22367836119622392	40	0.4717794117996919	0.5824061715367671	Other metabolite
AJ155	Galactitol	Angustibalin	64161.5	9509.196287499995	67251.2	23151.477513700003	-0.0678518	28	0.7370162633798947	0.7987094427007773	Other metabolite
INF120	Galactitol	Angustibalin	63736.5	14023.1	67251.2	23151.477513700003	-0.0774385	28	0.7370162633798947	0.7987094427007773	Other metabolite
INF359	Galactitol	Angustibalin	79968.3	2292.4453099999955	67251.2	23151.477513700003	0.24986971310663098	56	0.0241518	0.0624307	Other metabolite
AJ155	Galactitol	Antrafenine	79058.56646759999	155608.87883980002	1277.02	0	5.952064776793611	48	0.0049354	0.015244003774933875	Other metabolite
INF120	Galactitol	Antrafenine	1277.02	0	1277.02	0	0	32	NA	NA	Other metabolite
INF359	Galactitol	Antrafenine	1277.02	0	1277.02	0	0	32	NA	NA	Other metabolite
AJ155	Galactitol	Apiitol	86946.3	5998.884764999995	1277.02	1871.7582764499998	6.089268082827176	64	7.36213966349647e-4	0.00483377	Other metabolite
INF120	Galactitol	Apiitol	46410.4	11958.946295000002	1277.02	1871.7582764499998	5.1835926429537045	64	7.36213966349647e-4	0.00483377	Other metabolite
INF359	Galactitol	Apiitol	197197	33427.3	1277.02	1871.7582764499998	7.270706965355635	64	7.36213966349647e-4	0.00483377	Other metabolite
AJ155	Galactitol	Apiole	59684.316405000005	10550.782230000004	57756.8	21711.649386200006	0.0473614	36	0.7370162633798947	0.7987094427007773	Other metabolite
INF120	Galactitol	Apiole	58792.603514999995	10192.167969999995	57756.8	21711.649386200006	0.025644175896550984	36	0.7370162633798947	0.7987094427007773	Other metabolite
INF359	Galactitol	Apiole	63831	10351.252929999995	57756.8	21711.649386200006	0.14426649465240043	48	0.13697621398328264	0.2369374028856481	Other metabolite
AJ155	Galactitol	Aplidiasphingosine	53901.3	13534.769529999998	49174	23263.411111200003	0.13242265918788776	44	0.26986803802655573	0.39945684469244774	Other metabolite
INF120	Galactitol	Aplidiasphingosine	82287.1	47457.2	49174	23263.411111200003	0.7427688193162638	56	0.0241518	0.0624307	Other metabolite
INF359	Galactitol	Aplidiasphingosine	52173.7	18510.2	49174	23263.411111200003	0.0854269	48	0.13697621398328264	0.2369374028856481	Other metabolite
AJ155	Galactitol	Arabinonate	793933	40364.2	750312	250097.97849120002	0.0815271	44	0.26986803802655573	0.39945684469244774	Other metabolite
INF120	Galactitol	Arabinonate	916751	62102.3	750312	250097.97849120002	0.28903868537145694	56	0.0241518	0.0624307	Other metabolite
INF359	Galactitol	Arabinonate	845067	51238	750312	250097.97849120002	0.17157472885668712	60	0.00832774	0.023936381080581905	Other metabolite
AJ155	Galactitol	Arabinose	110669.31640000001	19383.6	100770	31196.4	0.1351945069877009	48	0.13697621398328264	0.2369374028856481	Other metabolite
INF120	Galactitol	Arabinose	103942	7861.123022500004	100770	31196.4	0.0447124	40	0.4717794117996919	0.5824061715367671	Other metabolite
INF359	Galactitol	Arabinose	112804	6985.54	100770	31196.4	0.16276219592934216	56	0.0241518	0.0624307	Other metabolite
AJ155	Galactitol	Arg/Phe/Thr/Gln	64973.599610000005	9782.748044999993	60598.130860000005	25251.491181200006	0.10058033963683718	36	0.7370162633798947	0.7987094427007773	Other metabolite
INF120	Galactitol	Arg/Phe/Thr/Gln	94352.8	16586.537110000005	60598.130860000005	25251.491181200006	0.6387924670344998	56	0.0241518	0.0624307	Other metabolite
INF359	Galactitol	Arg/Phe/Thr/Gln	66358.7	14169.675777499993	60598.130860000005	25251.491181200006	0.13101125021303273	36	0.7370162633798947	0.7987094427007773	Other metabolite
AJ155	Galactitol	Arg/Tyr/Tyr/Tyr/Tyr	292396	39805.61329999997	310510.92189999996	129745.93166619996	-0.0867229	24	0.4717794117996919	0.5824061715367671	Other metabolite
INF120	Galactitol	Arg/Tyr/Tyr/Tyr/Tyr	299849	40615.53907499998	310510.92189999996	129745.93166619996	-0.0504095	28	0.7370162633798947	0.7987094427007773	Other metabolite
INF359	Galactitol	Arg/Tyr/Tyr/Tyr/Tyr	283966.64064999996	25617.929650000005	310510.92189999996	129745.93166619996	-0.128923	32	1	1	Other metabolite
AJ155	Galactitol	Arginine	26800.5	3130.76	33292.7	16367.387186200001	-0.312947	20	0.26986803802655573	0.39945684469244774	Predicted metabolite
INF120	Galactitol	Arginine	38174.388674999995	5460.058107499994	33292.7	16367.387186200001	0.19740052345860243	40	0.4717794117996919	0.5824061715367671	Other metabolite
INF359	Galactitol	Arginine	49231	8615.729490000005	33292.7	16367.387186200001	0.5643638304210619	44	0.26986803802655573	0.39945684469244774	Predicted metabolite
AJ155	Galactitol	Argininic acid	194645	21534.160174999997	1277.02	0	7.251918678117643	64	2.065804577539424e-5	1.483505912245499e-4	Other metabolite
INF120	Galactitol	Argininic acid	380573.60939999996	12009.890599999984	1277.02	0	8.219246598450528	64	2.065804577539424e-5	1.483505912245499e-4	Other metabolite
INF359	Galactitol	Argininic acid	495641	47134.9	1277.02	0	8.60037	64	2.065804577539424e-5	1.483505912245499e-4	Other metabolite
AJ155	Galactitol	Armillatin	260896.64844999998	22553.16802499999	247965.67969999998	140378	0.073338	36	0.7370162633798947	0.7987094427007773	Other metabolite
INF120	Galactitol	Armillatin	282048.85939999996	40616.335974999995	247965.67969999998	140378	0.1858046480517259	40	0.4717794117996919	0.5824061715367671	Other metabolite
INF359	Galactitol	Armillatin	304618.26564999996	34706.851599999995	247965.67969999998	140378	0.2968619972398513	40	0.4717794117996919	0.5824061715367671	Other metabolite
AJ155	Galactitol	Arnicolide A	120304	23448.689474999992	134378	52828.14841620001	-0.159611	32	1	1	Other metabolite
INF120	Galactitol	Arnicolide A	125772.54685000001	16062.923825000005	134378	52828.14841620001	-0.095481	24	0.4717794117996919	0.5824061715367671	Other metabolite
INF359	Galactitol	Arnicolide A	149197	16747.085924999992	134378	52828.14841620001	0.15091938215103634	48	0.13697621398328264	0.2369374028856481	Other metabolite
AJ155	Galactitol	Artemisin	860160	39759.5	824279	263323	0.0614727	48	0.13697621398328264	0.2369374028856481	Other metabolite
INF120	Galactitol	Artemisin	815723	21141.2	824279	263323	-0.015053	40	0.4717794117996919	0.5824061715367671	Other metabolite
INF359	Galactitol	Artemisin	935960	49191.8	824279	263323	0.1833141478458583	64	0.00250891	0.00787633	Other metabolite
AJ155	Galactitol	Artomunoxanthentrione epoxide	418119	67310.8	392459	203321.22069119997	0.0913724	40	0.4717794117996919	0.5824061715367671	Other metabolite
INF120	Galactitol	Artomunoxanthentrione epoxide	295354	112058	392459	203321.22069119997	-0.410099	24	0.4717794117996919	0.5824061715367671	Other metabolite
INF359	Galactitol	Artomunoxanthentrione epoxide	451479.26564999996	34098.34379999997	392459	203321.22069119997	0.20211698438371822	44	0.26986803802655573	0.39945684469244774	Other metabolite
AJ155	Galactitol	Artonin D	88060.9	5119.027344999995	79616.7	41036.08591370001	0.14543012144097237	40	0.4717794117996919	0.5824061715367671	Other metabolite
INF120	Galactitol	Artonin D	63950.4	29152.983402499995	79616.7	41036.08591370001	-0.316118	28	0.7370162633798947	0.7987094427007773	Other metabolite
INF359	Galactitol	Artonin D	102332	5026.439452499995	79616.7	41036.08591370001	0.3621107804106016	44	0.26986803802655573	0.39945684469244774	Other metabolite
AJ155	Galactitol	Ascorbalamic acid	31684.9	10348.811986200002	1277.02	0	4.632936815839288	56	3.5435821662122355e-4	0.00247512	Other metabolite
INF120	Galactitol	Ascorbalamic acid	1277.02	0	1277.02	0	0	32	NA	NA	Other metabolite
INF359	Galactitol	Ascorbalamic acid	1277.02	0	1277.02	0	0	32	NA	NA	Other metabolite
AJ155	Galactitol	Ascorbate	1277.02	0	1277.02	4978.19	0	24	0.30696223688557617	0.45203410468635313	Other metabolite
INF120	Galactitol	Ascorbate	1277.02	4635.947728700001	1277.02	4978.19	0	30	0.8512686236882057	0.9192741058437484	Other metabolite
INF359	Galactitol	Ascorbate	1277.02	1447.12	1277.02	4978.19	0	30	0.8512686236882057	0.9192741058437484	Other metabolite
AJ155	Galactitol	Asn/Glu/Ile/Ser	1277.02	0	1277.02	0	0	32	NA	NA	Other metabolite
INF120	Galactitol	Asn/Glu/Ile/Ser	129420	29814.511750000005	1277.02	0	6.663133879455464	64	2.065804577539424e-5	1.483505912245499e-4	Other metabolite
INF359	Galactitol	Asn/Glu/Ile/Ser	126007	13490.730450000003	1277.02	0	6.624572676523952	64	2.065804577539424e-5	1.483505912245499e-4	Other metabolite
AJ155	Galactitol	Asn/Gly/Pro	88046.55468999999	8198.562507499999	1277.02	0	6.107409532832822	64	2.065804577539424e-5	1.483505912245499e-4	Other metabolite
INF120	Galactitol	Asn/Gly/Pro	38606.1	5620.520020000004	1277.02	0	4.917973611450939	64	2.065804577539424e-5	1.483505912245499e-4	Other metabolite
INF359	Galactitol	Asn/Gly/Pro	125506	25211.572249999997	1277.02	0	6.618832127256209	64	2.065804577539424e-5	1.483505912245499e-4	Other metabolite
AJ155	Galactitol	Asn/Leu/Phe/Phe	122477.74609999999	10189.429675000007	121184.80859999999	43134.84769119999	0.015310781165231805	36	0.7370162633798947	0.7987094427007773	Other metabolite
INF120	Galactitol	Asn/Leu/Phe/Phe	140830.32815000002	17163.953149999987	121184.80859999999	43134.84769119999	0.2167491974865369	56	0.0241518	0.0624307	Other metabolite
INF359	Galactitol	Asn/Leu/Phe/Phe	127001.10939999999	11278.833999999988	121184.80859999999	43134.84769119999	0.0676322	44	0.26986803802655573	0.39945684469244774	Other metabolite
AJ155	Galactitol	Asn/Lys/Val/Pro	73901.8	9824.643552499998	62156.900389999995	27656.448218700003	0.24969465238224542	48	0.13697621398328264	0.2369374028856481	Other metabolite
INF120	Galactitol	Asn/Lys/Val/Pro	86748.41797000001	13432.025389999995	62156.900389999995	27656.448218700003	0.48092288558972085	64	0.00250891	0.00787633	Other metabolite
INF359	Galactitol	Asn/Lys/Val/Pro	85298.41406499999	18859.6	62156.900389999995	27656.448218700003	0.4566043561488855	56	0.0241518	0.0624307	Other metabolite
AJ155	Galactitol	Asn/Met/Met/Thr	1277.02	0	1277.02	0	0	32	NA	NA	Other metabolite
INF120	Galactitol	Asn/Met/Met/Thr	1277.02	0	1277.02	0	0	32	NA	NA	Other metabolite
INF359	Galactitol	Asn/Met/Met/Thr	14265.2	28500.6	1277.02	0	3.481647720135995	48	0.0049354	0.015244003774933875	Other metabolite
AJ155	Galactitol	Asn/Phe/Phe/Val	120375.96095000001	23300.673859999995	127525	37523.33979120001	-0.0832378	28	0.7370162633798947	0.7987094427007773	Other metabolite
INF120	Galactitol	Asn/Phe/Phe/Val	162854	18696.853500000027	127525	37523.33979120001	0.3527952380615278	56	0.0241518	0.0624307	Other metabolite
INF359	Galactitol	Asn/Phe/Phe/Val	121411	9278.076125000007	127525	37523.33979120001	-0.070885	20	0.26986803802655573	0.39945684469244774	Other metabolite
AJ155	Galactitol	Asn/Pro/Arg/Val/Trp	117488.42185000001	21718.2	143421	49216.64256620001	-0.287739	20	0.26986803802655573	0.39945684469244774	Other metabolite
INF120	Galactitol	Asn/Pro/Arg/Val/Trp	110780.47265000001	4748.996050000002	143421	49216.64256620001	-0.372554	16	0.13697621398328264	0.2369374028856481	Other metabolite
INF359	Galactitol	Asn/Pro/Arg/Val/Trp	124172	26424.21882499999	143421	49216.64256620001	-0.207922	28	0.7370162633798947	0.7987094427007773	Other metabolite
AJ155	Galactitol	Asn/Trp/Cys/Gly	119753	14085.960950000008	120509	48143.89841620001	-0.00908365	40	0.4717794117996919	0.5824061715367671	Other metabolite
INF120	Galactitol	Asn/Trp/Cys/Gly	153655.45315000002	37193.3	120509	48143.89841620001	0.3505563428216316	52	0.0613554	0.1413479999847918	Other metabolite
INF359	Galactitol	Asn/Trp/Cys/Gly	129344	5850.675774999996	120509	48143.89841620001	0.10207420955121192	44	0.26986803802655573	0.39945684469244774	Other metabolite
AJ155	Galactitol	Asp/Asn/Gln/Thr/Thr	228789	27667.76952499998	201887	70346	0.1804656259600782	52	0.0613554	0.1413479999847918	Other metabolite
INF120	Galactitol	Asp/Asn/Gln/Thr/Thr	204298.42969999998	27512.355450000003	201887	70346	0.017128760254159315	32	1	1	Other metabolite
INF359	Galactitol	Asp/Asn/Gln/Thr/Thr	180306.92969999998	32618.644499999995	201887	70346	-0.163095	24	0.4717794117996919	0.5824061715367671	Other metabolite
AJ155	Galactitol	Asp/Asp/Asn/Pro/Arg	130643	10570.083999999988	141855.99219999998	53786.048791199995	-0.118792	20	0.26986803802655573	0.39945684469244774	Other metabolite
INF120	Galactitol	Asp/Asp/Asn/Pro/Arg	99794.2	47990.4	141855.99219999998	53786.048791199995	-0.507399	20	0.26986803802655573	0.39945684469244774	Other metabolite
INF359	Galactitol	Asp/Asp/Asn/Pro/Arg	151677	31307.621075000003	141855.99219999998	53786.048791199995	0.0965717	40	0.4717794117996919	0.5824061715367671	Other metabolite
AJ155	Galactitol	Asp/Asp/Asp/Gly/Pro	1277.02	0	1277.02	0	0	32	NA	NA	Other metabolite
INF120	Galactitol	Asp/Asp/Asp/Gly/Pro	1277.02	0	1277.02	0	0	32	NA	NA	Other metabolite
INF359	Galactitol	Asp/Asp/Asp/Gly/Pro	24212.5	21911.3	1277.02	0	4.244893167925277	56	3.5435821662122355e-4	0.00247512	Other metabolite
AJ155	Galactitol	Asp/Asp/Asp/His/Pro	78402.1	22866.985350000003	1277.02	0	5.940034588606303	64	2.065804577539424e-5	1.483505912245499e-4	Other metabolite
INF120	Galactitol	Asp/Asp/Asp/His/Pro	121747.28515000001	24341.601522500016	1277.02	0	6.574960677931038	64	2.065804577539424e-5	1.483505912245499e-4	Other metabolite
INF359	Galactitol	Asp/Asp/Asp/His/Pro	82310.96093999999	8964.9	1277.02	0	6.01023	64	2.065804577539424e-5	1.483505912245499e-4	Other metabolite
AJ155	Galactitol	Asp/Asp/Glu/Met/Pro	776534	164691	700527	605824	0.14860888155301566	36	0.7370162633798947	0.7987094427007773	Other metabolite
INF120	Galactitol	Asp/Asp/Glu/Met/Pro	424431	312034	700527	605824	-0.722909	24	0.4717794117996919	0.5824061715367671	Other metabolite
INF359	Galactitol	Asp/Asp/Glu/Met/Pro	879362	134411	700527	605824	0.3280171942762003	40	0.4717794117996919	0.5824061715367671	Other metabolite
AJ155	Galactitol	Asp/Asp/Gly/Pro/Ser	61771.867184999996	3946.242185000003	76204.8	29454.220683699998	-0.302932	16	0.13697621398328264	0.2369374028856481	Other metabolite
INF120	Galactitol	Asp/Asp/Gly/Pro/Ser	48318.4	13142.629877499996	76204.8	29454.220683699998	-0.657309	16	0.13697621398328264	0.2369374028856481	Other metabolite
INF359	Galactitol	Asp/Asp/Gly/Pro/Ser	78433.8	8853.559569999998	76204.8	29454.220683699998	0.0415936	36	0.7370162633798947	0.7987094427007773	Other metabolite
AJ155	Galactitol	Asp/Asp/His/Asn/Ser	1.85217e+06	103093	1277.02	0	10.502219392098555	64	2.065804577539424e-5	1.483505912245499e-4	Other metabolite
INF120	Galactitol	Asp/Asp/His/Asn/Ser	1277.02	0	1277.02	0	0	32	NA	NA	Other metabolite
INF359	Galactitol	Asp/Asp/His/Asn/Ser	1277.02	0	1277.02	0	0	32	NA	NA	Other metabolite
AJ155	Galactitol	Asp/Asp/His/Pro/Ser	1.3031e+06	140377	1.24451e+06	815772	0.0663802	32	1	1	Other metabolite
INF120	Galactitol	Asp/Asp/His/Pro/Ser	895363	308492	1.24451e+06	815772	-0.475028	24	0.4717794117996919	0.5824061715367671	Other metabolite
INF359	Galactitol	Asp/Asp/His/Pro/Ser	1.39814e+06	113059	1.24451e+06	815772	0.1679319587403833	32	1	1	Other metabolite
AJ155	Galactitol	Asp/Asp/Met/Ser/Ser	272818.45314999996	106807.20707499998	246006	110384.41599119999	0.14924772720119742	40	0.4717794117996919	0.5824061715367671	Other metabolite
INF120	Galactitol	Asp/Asp/Met/Ser/Ser	316615	199875	246006	110384.41599119999	0.36403564088767104	44	0.26986803802655573	0.39945684469244774	Other metabolite
INF359	Galactitol	Asp/Asp/Met/Ser/Ser	236212	36279.70312499997	246006	110384.41599119999	-0.0586133	36	0.7370162633798947	0.7987094427007773	Other metabolite
AJ155	Galactitol	Asp/Glu/Glu/Trp	159029.11719999998	12335.8	159330.67969999998	76364.50971620002	-0.00273315	28	0.7370162633798947	0.7987094427007773	Other metabolite
INF120	Galactitol	Asp/Glu/Glu/Trp	142011.51565000002	14998.765574999998	159330.67969999998	76364.50971620002	-0.166016	24	0.4717794117996919	0.5824061715367671	Other metabolite
INF359	Galactitol	Asp/Glu/Glu/Trp	139254	11020	159330.67969999998	76364.50971620002	-0.194302	24	0.4717794117996919	0.5824061715367671	Other metabolite
AJ155	Galactitol	Asp/Glu/Gly/His/Asn	95601.3	45730.373006199996	1277.02	0	6.22617	56	3.5435821662122355e-4	0.00247512	Other metabolite
INF120	Galactitol	Asp/Glu/Gly/His/Asn	1277.02	0	1277.02	0	0	32	NA	NA	Other metabolite
INF359	Galactitol	Asp/Glu/Gly/His/Asn	1277.02	0	1277.02	0	0	32	NA	NA	Other metabolite
AJ155	Galactitol	Asp/Glu/Gly/Met/Val	2755093	77440.2	2.60431e+06	963331.6191161999	0.0812	40	0.4717794117996919	0.5824061715367671	Other metabolite
INF120	Galactitol	Asp/Glu/Gly/Met/Val	3.06365e+06	285783	2.60431e+06	963331.6191161999	0.23434879175811818	56	0.0241518	0.0624307	Other metabolite
INF359	Galactitol	Asp/Glu/Gly/Met/Val	2.88854e+06	196156	2.60431e+06	963331.6191161999	0.14943911164764842	52	0.0613554	0.1413479999847918	Other metabolite
AJ155	Galactitol	Asp/Glu/Met/Met/Thr	17205.7	31941.4	12955.6	23746.533597299996	0.40931025358275513	40	0.4449909702193644	0.5824061715367671	Other metabolite
INF120	Galactitol	Asp/Glu/Met/Met/Thr	1277.02	13503.8	12955.6	23746.533597299996	-3.34272	28	0.7148737087714307	0.7987094427007773	Other metabolite
INF359	Galactitol	Asp/Glu/Met/Met/Thr	28851.292970000002	15689.971653700002	12955.6	23746.533597299996	1.1550572451278762	48	0.12153300093717576	0.2369374028856481	Other metabolite
AJ155	Galactitol	Asp/Glu/Phe/Met/Pro	247424	38715.039099999965	259589.83594999998	87666.56831619999	-0.0692493	24	0.4717794117996919	0.5824061715367671	Other metabolite
INF120	Galactitol	Asp/Glu/Phe/Met/Pro	153427	62603.47464999999	259589.83594999998	87666.56831619999	-0.75868	20	0.26986803802655573	0.39945684469244774	Other metabolite
INF359	Galactitol	Asp/Glu/Phe/Met/Pro	259571	12826.476599999995	259589.83594999998	87666.56831619999	-0.000107378	36	0.7370162633798947	0.7987094427007773	Other metabolite
AJ155	Galactitol	Asp/Met/Gly/Pro	73574	12068.770514999997	82977.3	38460.72849370001	-0.173521	28	0.7370162633798947	0.7987094427007773	Other metabolite
INF120	Galactitol	Asp/Met/Gly/Pro	48389.447270000004	25356.507814999997	82977.3	38460.72849370001	-0.778025	24	0.4717794117996919	0.5824061715367671	Other metabolite
INF359	Galactitol	Asp/Met/Gly/Pro	69575.7	20369.881834999993	82977.3	38460.72849370001	-0.254134	24	0.4717794117996919	0.5824061715367671	Other metabolite
AJ155	Galactitol	Asp/Met/Phe/Asp	210008	24647.7	247997	80478.37694119997	-0.239877	20	0.26986803802655573	0.39945684469244774	Other metabolite
INF120	Galactitol	Asp/Met/Phe/Asp	233664.10155000002	17360.304724999965	247997	80478.37694119997	-0.0858847	24	0.4717794117996919	0.5824061715367671	Other metabolite
INF359	Galactitol	Asp/Met/Phe/Asp	213017	8001.22	247997	80478.37694119997	-0.219355	16	0.13697621398328264	0.2369374028856481	Other metabolite
AJ155	Galactitol	Asp/Met/Phe/Gln	133365	14574.861349999992	131563.23440000002	59907.7	0.0196286	40	0.4717794117996919	0.5824061715367671	Other metabolite
INF120	Galactitol	Asp/Met/Phe/Gln	107415	35010.07614750002	131563.23440000002	59907.7	-0.292566	28	0.7370162633798947	0.7987094427007773	Other metabolite
INF359	Galactitol	Asp/Met/Phe/Gln	142160	10390.283249999979	131563.23440000002	59907.7	0.1117598392743975	36	0.7370162633798947	0.7987094427007773	Other metabolite
AJ155	Galactitol	Asp/Met/Trp/Asp	90151.80859500001	13956.91601999999	96740.57029500001	50106.66987370001	-0.101765	28	0.7370162633798947	0.7987094427007773	Other metabolite
INF120	Galactitol	Asp/Met/Trp/Asp	105566.11718999999	26035.781237500007	96740.57029500001	50106.66987370001	0.1259539096200981	40	0.4717794117996919	0.5824061715367671	Other metabolite
INF359	Galactitol	Asp/Met/Trp/Asp	105526	8932.43	96740.57029500001	50106.66987370001	0.12541078718858448	40	0.4717794117996919	0.5824061715367671	Other metabolite
AJ155	Galactitol	Asp/Phe/Cys/Gly...1385	91368.28515499999	15309.914067500009	90043.08984500001	24624.128883700003	0.021077914322526398	40	0.4717794117996919	0.5824061715367671	Other metabolite
INF120	Galactitol	Asp/Phe/Cys/Gly...1385	85879.7	5543.201172500005	90043.08984500001	24624.128883700003	-0.068298	28	0.7370162633798947	0.7987094427007773	Other metabolite
INF359	Galactitol	Asp/Phe/Cys/Gly...1385	92190.2	9213.685560000013	90043.08984500001	24624.128883700003	0.0339984	44	0.26986803802655573	0.39945684469244774	Other metabolite
AJ155	Galactitol	Asp/Phe/Cys/Gly...1386	54920.402344999995	3518.3290975000054	49773.6	13039.163066200003	0.141961	64	0.00250891	0.00787633	Other metabolite
INF120	Galactitol	Asp/Phe/Cys/Gly...1386	46548.242190000004	11707.303712499997	49773.6	13039.163066200003	-0.0966548	40	0.4717794117996919	0.5824061715367671	Other metabolite
INF359	Galactitol	Asp/Phe/Cys/Gly...1386	61426.457030000005	5454.921869999998	49773.6	13039.163066200003	0.30347865498200083	52	0.0613554	0.1413479999847918	Other metabolite
AJ155	Galactitol	Asp/Phe/His/Asn	1.12967e+06	95727	1277.02	0	9.788901920894972	64	2.065804577539424e-5	1.483505912245499e-4	Other metabolite
INF120	Galactitol	Asp/Phe/His/Asn	1277.02	0	1277.02	0	0	32	NA	NA	Other metabolite
INF359	Galactitol	Asp/Phe/His/Asn	1277.02	0	1277.02	0	0	32	NA	NA	Other metabolite
AJ155	Galactitol	Asp/Phe/Met/Pro/Pro	180491	10621.566399999982	158353	108506	0.18878708342540995	32	1	1	Other metabolite
INF120	Galactitol	Asp/Phe/Met/Pro/Pro	119717	36497.46091499999	158353	108506	-0.403508	24	0.4717794117996919	0.5824061715367671	Other metabolite
INF359	Galactitol	Asp/Phe/Met/Pro/Pro	191217.01565000002	8515.085900000005	158353	108506	0.2720690935356911	40	0.4717794117996919	0.5824061715367671	Other metabolite
AJ155	Galactitol	Asp/Phe/Trp/Gly	81420.36327999999	15417.263665000006	93513.8	48901.558548700006	-0.19979	24	0.4717794117996919	0.5824061715367671	Other metabolite
INF120	Galactitol	Asp/Phe/Trp/Gly	80459.9	37221.2	93513.8	48901.558548700006	-0.216909	24	0.4717794117996919	0.5824061715367671	Other metabolite
INF359	Galactitol	Asp/Phe/Trp/Gly	86575.8	4659.597657499995	93513.8	48901.558548700006	-0.111216	28	0.7370162633798947	0.7987094427007773	Other metabolite
AJ155	Galactitol	Asp/Pro	22038.9	3646.9501925000004	1277.02	0	4.109194329743032	64	2.065804577539424e-5	1.483505912245499e-4	Other metabolite
INF120	Galactitol	Asp/Pro	18545.4	5681.342527500001	1277.02	0	3.8602051567130324	64	2.065804577539424e-5	1.483505912245499e-4	Other metabolite
INF359	Galactitol	Asp/Pro	27726.9	10474.350587499997	1277.02	0	4.440427853046692	64	2.065804577539424e-5	1.483505912245499e-4	Other metabolite
AJ155	Galactitol	Asp/Thr/Ser/Tyr	200868	25553.42577500001	147367	58027.810516200014	0.4468364609190952	60	0.00832774	0.023936381080581905	Other metabolite
INF120	Galactitol	Asp/Thr/Ser/Tyr	219536.30469999998	43578.3	147367	58027.810516200014	0.5750452759273482	64	0.00250891	0.00787633	Other metabolite
INF359	Galactitol	Asp/Thr/Ser/Tyr	182424.89065000002	14679.613249999995	147367	58027.810516200014	0.3078883270547516	60	0.00832774	0.023936381080581905	Other metabolite
AJ155	Galactitol	Asp/Trp/Cys/Cys	44580.257809999996	4647.33	59642.8	19235.752906200003	-0.419942	16	0.13697621398328264	0.2369374028856481	Other metabolite
INF120	Galactitol	Asp/Trp/Cys/Cys	1277.02	3709.45	59642.8	19235.752906200003	-5.54549	10	0.0356754	0.0920629	Other metabolite
INF359	Galactitol	Asp/Trp/Cys/Cys	40864.3	8282.051765000004	59642.8	19235.752906200003	-0.545507	16	0.13697621398328264	0.2369374028856481	Other metabolite
AJ155	Galactitol	Aspartate-semialdehyde	582215	2787	32983.2	8823.646953700001	4.141750862146686	64	0.00250891	0.00787633	Other metabolite
INF120	Galactitol	Aspartate-semialdehyde	380296	12930.8	32983.2	8823.646953700001	3.5273217917267075	64	0.00250891	0.00787633	Other metabolite
INF359	Galactitol	Aspartate-semialdehyde	440049.35939999996	1050.6094000000157	32983.2	8823.646953700001	3.7378634355777955	64	0.00250891	0.00787633	Other metabolite
AJ155	Galactitol	Aspartic acid	2.25558e+06	58375	62098.1	28181.323223699997	5.182802551952883	64	0.00250891	0.00787633	Predicted metabolite
INF120	Galactitol	Aspartic acid	1.90593e+06	332168	62098.1	28181.323223699997	4.939801483045006	64	0.00250891	0.00787633	Other metabolite
INF359	Galactitol	Aspartic acid	3.13301e+06	136115	62098.1	28181.323223699997	5.65686	64	0.00250891	0.00787633	Other metabolite
AJ155	Galactitol	Australine	83673.3	3047.2714850000048	74286.57031499999	29583.421853699998	0.1716661969083206	56	0.0241518	0.0624307	Other metabolite
INF120	Galactitol	Australine	91583.3	4920.240229999996	74286.57031499999	29583.421853699998	0.301983	56	0.0241518	0.0624307	Other metabolite
INF359	Galactitol	Australine	83399.7	4116.908210000009	74286.57031499999	29583.421853699998	0.16693994890441138	64	0.00250891	0.00787633	Other metabolite
AJ155	Galactitol	Avenanthramide 1p	209086	31077.71087500002	199675	118985.11524120001	0.066441	32	1	1	Other metabolite
INF120	Galactitol	Avenanthramide 1p	155707	87509.7	199675	118985.11524120001	-0.358826	32	1	1	Other metabolite
INF359	Galactitol	Avenanthramide 1p	211048	19424.69530000002	199675	118985.11524120001	0.0799119	28	0.7370162633798947	0.7987094427007773	Other metabolite
AJ155	Galactitol	Avenanthramide 2s	280988	27318.57032499998	1277.02	0	7.781578953590032	64	2.065804577539424e-5	1.483505912245499e-4	Other metabolite
INF120	Galactitol	Avenanthramide 2s	213392.30469999998	106682.72657499998	1277.02	0	7.384579226999944	64	2.065804577539424e-5	1.483505912245499e-4	Other metabolite
INF359	Galactitol	Avenanthramide 2s	288664	42679.21094999998	1277.02	0	7.820461023530842	64	2.065804577539424e-5	1.483505912245499e-4	Other metabolite
AJ155	Galactitol	Axillarenic acid...1311	40920.4	6125.89	42281.6	20958.5	-0.0472091	28	0.7370162633798947	0.7987094427007773	Other metabolite
INF120	Galactitol	Axillarenic acid...1311	64040.197264999995	40608.8	42281.6	20958.5	0.5989473937206494	48	0.13697621398328264	0.2369374028856481	Other metabolite
INF359	Galactitol	Axillarenic acid...1311	87167.8	113222	42281.6	20958.5	1.0437646947439168	56	0.0241518	0.0624307	Other metabolite
AJ155	Galactitol	Axillarenic acid...1347	153230	30700.005875000003	135165	64629.40624119999	0.18098546850480654	36	0.7370162633798947	0.7987094427007773	Other metabolite
INF120	Galactitol	Axillarenic acid...1347	1.20754e+06	568958	135165	64629.40624119999	3.1592829319248485	64	0.00250891	0.00787633	Other metabolite
INF359	Galactitol	Axillarenic acid...1347	152666	17675.5	135165	64629.40624119999	0.17566689841756997	40	0.4717794117996919	0.5824061715367671	Other metabolite
AJ155	Galactitol	Azorhodine 2G	31116.666015000003	9097.361819999998	1277.02	4517.921851200001	4.606830472636867	64	7.36213966349647e-4	0.00483377	Other metabolite
INF120	Galactitol	Azorhodine 2G	10989.9	19428.1	1277.02	4517.921851200001	3.1053221953683887	44	0.17784140126473671	0.307393	Other metabolite
INF359	Galactitol	Azorhodine 2G	31959	10273.204102499996	1277.02	4517.921851200001	4.645367187787235	64	7.36213966349647e-4	0.00483377	Other metabolite
AJ155	Galactitol	Bakkenolide A...709	116537	33408.38276750002	107314	48388.00583370001	0.11896051667896639	48	0.13697621398328264	0.2369374028856481	Other metabolite
INF120	Galactitol	Bakkenolide A...709	118152	13344.644549999997	107314	48388.00583370001	0.1388062510101495	48	0.13697621398328264	0.2369374028856481	Other metabolite
INF359	Galactitol	Bakkenolide A...709	116279	23330.929675000007	107314	48388.00583370001	0.11575953299351878	44	0.26986803802655573	0.39945684469244774	Other metabolite
AJ155	Galactitol	Bakkenolide A...873	198130.13280000002	44459.05077499998	164315	45547.23244119999	0.26998467209207494	64	0.00250891	0.00787633	Other metabolite
INF120	Galactitol	Bakkenolide A...873	597568	373418	164315	45547.23244119999	1.8626403489429457	64	0.00250891	0.00787633	Other metabolite
INF359	Galactitol	Bakkenolide A...873	170740	274451	164315	45547.23244119999	0.0553367	40	0.4717794117996919	0.5824061715367671	Other metabolite
AJ155	Galactitol	Baloxine	529189	31685.21092500002	689108	513805.05674120004	-0.380947	28	0.7370162633798947	0.7987094427007773	Other metabolite
INF120	Galactitol	Baloxine	519276.32814999996	244491	689108	513805.05674120004	-0.408228	24	0.4717794117996919	0.5824061715367671	Other metabolite
INF359	Galactitol	Baloxine	752820	149172	689108	513805.05674120004	0.12757488244855777	32	1	1	Other metabolite
AJ155	Galactitol	Balsalazide	120290.24220000001	20425.330050000004	1277.02	0	6.557590693578913	64	2.065804577539424e-5	1.483505912245499e-4	Other metabolite
INF120	Galactitol	Balsalazide	255393	41737.7	1277.02	0	7.643790456540551	64	2.065804577539424e-5	1.483505912245499e-4	Other metabolite
INF359	Galactitol	Balsalazide	380797	45718.3	1277.02	0	8.22009	64	2.065804577539424e-5	1.483505912245499e-4	Other metabolite
AJ155	Galactitol	Bendiocarb	424066	34434.1	36940.7	25244.003881199995	3.5210064088368966	64	0.00250891	0.00787633	Other metabolite
INF120	Galactitol	Bendiocarb	698242	130245	36940.7	25244.003881199995	4.24045	64	0.00250891	0.00787633	Other metabolite
INF359	Galactitol	Bendiocarb	471717.89064999996	48621.398474999995	36940.7	25244.003881199995	3.674641696847478	64	0.00250891	0.00787633	Other metabolite
AJ155	Galactitol	Benzamidine	323584.98439999996	19475.999950000027	320253.32814999996	115349.43166619996	0.014931099187737617	28	0.7370162633798947	0.7987094427007773	Other metabolite
INF120	Galactitol	Benzamidine	336070	25547.7	320253.32814999996	115349.43166619996	0.0695499	36	0.7370162633798947	0.7987094427007773	Other metabolite
INF359	Galactitol	Benzamidine	321616	21503.8	320253.32814999996	115349.43166619996	0.00612548	28	0.7370162633798947	0.7987094427007773	Other metabolite
AJ155	Galactitol	Benzimidazole	100754	10533.664112499988	84159.24609500001	59528.456998700014	0.25964253486681144	36	0.7370162633798947	0.7987094427007773	Other metabolite
INF120	Galactitol	Benzimidazole	89864.51952999999	15415.572280000008	84159.24609500001	59528.456998700014	0.0946298	40	0.4717794117996919	0.5824061715367671	Other metabolite
INF359	Galactitol	Benzimidazole	90405	31868.410162500004	84159.24609500001	59528.456998700014	0.10328047293618654	40	0.4717794117996919	0.5824061715367671	Other metabolite
AJ155	Galactitol	Benzyl (2R_3S)-2-methyl-3-hydroxybutanoate	1.39789e+06	49189	1.37204e+06	400264	0.02693	44	0.26986803802655573	0.39945684469244774	Other metabolite
INF120	Galactitol	Benzyl (2R_3S)-2-methyl-3-hydroxybutanoate	1.40854e+06	84364.2	1.37204e+06	400264	0.0378823	36	0.7370162633798947	0.7987094427007773	Other metabolite
INF359	Galactitol	Benzyl (2R_3S)-2-methyl-3-hydroxybutanoate	1.54995e+06	67453.2	1.37204e+06	400264	0.17589883580286397	64	0.00250891	0.00787633	Other metabolite
AJ155	Galactitol	Benzyl methyl disulfide	159588	8060.015649999987	143223	43826.634791200006	0.15608710770879958	56	0.0241518	0.0624307	Other metabolite
INF120	Galactitol	Benzyl methyl disulfide	145478	11597.042999999976	143223	43826.634791200006	0.0225382	40	0.4717794117996919	0.5824061715367671	Other metabolite
INF359	Galactitol	Benzyl methyl disulfide	159955	5690.871125000005	143223	43826.634791200006	0.15939989488106612	48	0.13697621398328264	0.2369374028856481	Other metabolite
AJ155	Galactitol	Benzylamine	37965.4	5070.620114999998	30010.4	14236.904753699997	0.3392194194153095	48	0.13697621398328264	0.2369374028856481	Other metabolite
INF120	Galactitol	Benzylamine	41711.771485000005	7156.722662499997	30010.4	14236.904753699997	0.47499056180959504	56	0.0241518	0.0624307	Other metabolite
INF359	Galactitol	Benzylamine	39115	2679.64	30010.4	14236.904753699997	0.38225729406158654	52	0.0613554	0.1413479999847918	Other metabolite
AJ155	Galactitol	Berberastine	101980.79689999999	9826.619164999996	1277.02	0	6.3193685926620065	64	2.065804577539424e-5	1.483505912245499e-4	Other metabolite
INF120	Galactitol	Berberastine	74059.7	7819.800782499995	1277.02	0	5.857831823635827	64	2.065804577539424e-5	1.483505912245499e-4	Other metabolite
INF359	Galactitol	Berberastine	75059.91797000001	3929.2558575000003	1277.02	0	5.877185694682161	64	2.065804577539424e-5	1.483505912245499e-4	Other metabolite
AJ155	Galactitol	Berberrubine	308420.92189999996	31586.093700000027	324494.29689999996	98210.50196619998	-0.0732925	24	0.4717794117996919	0.5824061715367671	Other metabolite
INF120	Galactitol	Berberrubine	430177	106621.52342500002	324494.29689999996	98210.50196619998	0.40673716394812454	64	0.00250891	0.00787633	Other metabolite
INF359	Galactitol	Berberrubine	341359.76564999996	22092.890674999973	324494.29689999996	98210.50196619998	0.0730999	48	0.13697621398328264	0.2369374028856481	Other metabolite
AJ155	Galactitol	Berteroin	5.38576e+06	95226.9	6.68339e+06	1999976.3691162001	-0.31143	16	0.13697621398328264	0.2369374028856481	Other metabolite
INF120	Galactitol	Berteroin	3.73393e+06	289198	6.68339e+06	1999976.3691162001	-0.839886	16	0.13697621398328264	0.2369374028856481	Other metabolite
INF359	Galactitol	Berteroin	5432962	172729	6.68339e+06	1999976.3691162001	-0.298841	16	0.13697621398328264	0.2369374028856481	Other metabolite
AJ155	Galactitol	Betaine	728589	171045	735120	341003	-0.0128741	32	1	1	Other metabolite
INF120	Galactitol	Betaine	651338	172802.89075000002	735120	341003	-0.174573	28	0.7370162633798947	0.7987094427007773	Other metabolite
INF359	Galactitol	Betaine	634259	558647.2890250001	735120	341003	-0.212907	36	0.7370162633798947	0.7987094427007773	Other metabolite
AJ155	Galactitol	Betalamic acid	148694	37922.361300000004	1277.02	0	6.863414174696796	64	2.065804577539424e-5	1.483505912245499e-4	Other metabolite
INF120	Galactitol	Betalamic acid	156795	19162.07819999999	1277.02	0	6.939950271116157	64	2.065804577539424e-5	1.483505912245499e-4	Other metabolite
INF359	Galactitol	Betalamic acid	168710.89844999998	26948.97854999997	1277.02	0	7.045624248399825	64	2.065804577539424e-5	1.483505912245499e-4	Other metabolite
AJ155	Galactitol	Bethanidine	215497	215121	78491	44169.042956200006	1.4570721898210908	60	0.00832774	0.023936381080581905	Other metabolite
INF120	Galactitol	Bethanidine	199625.55469999998	395194	78491	44169.042956200006	1.346697630323808	52	0.0613554	0.1413479999847918	Other metabolite
INF359	Galactitol	Bethanidine	687340	1.20686e+06	78491	44169.042956200006	3.1304252650129754	56	0.0241518	0.0624307	Other metabolite
AJ155	Galactitol	Bicalutamide	97273.4	12700.912112499995	96190.5	31889.048788700005	0.016149857602171924	32	1	1	Other metabolite
INF120	Galactitol	Bicalutamide	109862.16404999999	5709.699239999987	96190.5	31889.048788700005	0.19172788294296855	48	0.13697621398328264	0.2369374028856481	Other metabolite
INF359	Galactitol	Bicalutamide	98693.8	11492.341830000005	96190.5	31889.048788700005	0.037064526792701294	32	1	1	Other metabolite
AJ155	Galactitol	Bikojic acid...919	31248.8	6902.19	1277.02	0	4.612941867756799	64	2.065804577539424e-5	1.483505912245499e-4	Other metabolite
INF120	Galactitol	Bikojic acid...919	1277.02	6748.36	1277.02	0	0	40	0.0607927	0.1413479999847918	Other metabolite
INF359	Galactitol	Bikojic acid...919	31839.7	9181.624981199999	1277.02	0	4.639969245899121	56	3.5435821662122355e-4	0.00247512	Other metabolite
AJ155	Galactitol	Bikojic acid...920	826650	201254.91405000002	866174	347534	-0.0673795	28	0.7370162633798947	0.7987094427007773	Other metabolite
INF120	Galactitol	Bikojic acid...920	897183	98760.4	866174	347534	0.0507466	40	0.4717794117996919	0.5824061715367671	Other metabolite
INF359	Galactitol	Bikojic acid...920	823664	101762	866174	347534	-0.0726003	28	0.7370162633798947	0.7987094427007773	Other metabolite
AJ155	Galactitol	Biochanin A	175518.00780000002	8914.472625000024	236425	72053.9	-0.429764	16	0.13697621398328264	0.2369374028856481	Other metabolite
INF120	Galactitol	Biochanin A	162772.72655000002	18338.01952499998	236425	72053.9	-0.538524	16	0.13697621398328264	0.2369374028856481	Other metabolite
INF359	Galactitol	Biochanin A	179833	23093.3	236425	72053.9	-0.394726	16	0.13697621398328264	0.2369374028856481	Other metabolite
AJ155	Galactitol	Blighinone	162135	16314.8	34453.5	18296.332491200003	2.2344731948494068	64	0.00250891	0.00787633	Other metabolite
INF120	Galactitol	Blighinone	82469.1	21909.080067499992	34453.5	18296.332491200003	1.2592017099725201	64	0.00250891	0.00787633	Other metabolite
INF359	Galactitol	Blighinone	237531	37262.2	34453.5	18296.332491200003	2.7853911962683444	64	0.00250891	0.00787633	Other metabolite
AJ155	Galactitol	Bortezomib	58973.6	7490.181635000001	76737	54898.1	-0.379852	28	0.7370162633798947	0.7987094427007773	Other metabolite
INF120	Galactitol	Bortezomib	62316.7	13025.550779999998	76737	54898.1	-0.300305	28	0.7370162633798947	0.7987094427007773	Other metabolite
INF359	Galactitol	Bortezomib	82863.4	11223.125974999988	76737	54898.1	0.11081269780607675	32	1	1	Other metabolite
AJ155	Galactitol	Brassica oleracea Alkaloid	176644.94530000002	22418.703100000013	172642	43823.8	0.033064805605146214	40	0.4717794117996919	0.5824061715367671	Other metabolite
INF120	Galactitol	Brassica oleracea Alkaloid	188295	8059.8047249999945	172642	43823.8	0.12520702956949165	64	0.00250891	0.00787633	Other metabolite
INF359	Galactitol	Brassica oleracea Alkaloid	176511.69530000002	8065.718775000016	172642	43823.8	0.0319761	52	0.0613554	0.1413479999847918	Other metabolite
AJ155	Galactitol	Brassicanal A	62373.1	4563.04	80913.95702999999	36727.1	-0.375464	16	0.13697621398328264	0.2369374028856481	Other metabolite
INF120	Galactitol	Brassicanal A	59646.279299999995	6827.890627499997	80913.95702999999	36727.1	-0.439956	16	0.13697621398328264	0.2369374028856481	Other metabolite
INF359	Galactitol	Brassicanal A	71787.3	4627.149420000002	80913.95702999999	36727.1	-0.172659	20	0.26986803802655573	0.39945684469244774	Other metabolite
AJ155	Galactitol	Brianthein X	1277.02	0	1277.02	0	0	32	NA	NA	Other metabolite
INF120	Galactitol	Brianthein X	22461.108399999997	1347.516599999999	1277.02	0	4.136572104038282	64	2.065804577539424e-5	1.483505912245499e-4	Other metabolite
INF359	Galactitol	Brianthein X	16945.7	4898.551238700002	1277.02	0	3.73007	56	3.5435821662122355e-4	0.00247512	Other metabolite
AJ155	Galactitol	Bromide	1.23118e+06	76806.3	1.19138e+06	358970	0.0474094	48	0.13697621398328264	0.2369374028856481	Other metabolite
INF120	Galactitol	Bromide	1.10912e+06	116541.32799999998	1.19138e+06	358970	-0.103214	20	0.26986803802655573	0.39945684469244774	Other metabolite
INF359	Galactitol	Bromide	1.20353e+06	14166.2	1.19138e+06	358970	0.014646198777055383	32	1	1	Other metabolite
AJ155	Galactitol	Buddledin A	66917	16136.052742500004	66858.5	31925.977518699998	0.00126136	40	0.4717794117996919	0.5824061715367671	Other metabolite
INF120	Galactitol	Buddledin A	58008.628905000005	4043.518552499998	66858.5	31925.977518699998	-0.204844	20	0.26986803802655573	0.39945684469244774	Other metabolite
INF359	Galactitol	Buddledin A	76850.4	5982.47	66858.5	31925.977518699998	0.20094111971039957	48	0.13697621398328264	0.2369374028856481	Other metabolite
AJ155	Galactitol	Bufotenin	10707177	1.54327e+06	36419.6	29197.819796199998	8.199647650288309	64	0.00250891	0.00787633	Other metabolite
INF120	Galactitol	Bufotenin	50945.792969999995	10769.883302500006	36419.6	29197.819796199998	0.484248	40	0.4717794117996919	0.5824061715367671	Other metabolite
INF359	Galactitol	Bufotenin	35328.8	7820.989744999999	36419.6	29197.819796199998	-0.0438685	28	0.7370162633798947	0.7987094427007773	Other metabolite
AJ155	Galactitol	Burseran	363621	223396	325300.39064999996	127476.65821619998	0.1606619743036176	44	0.26986803802655573	0.39945684469244774	Other metabolite
INF120	Galactitol	Burseran	246243.10155000002	131790	325300.39064999996	127476.65821619998	-0.401689	24	0.4717794117996919	0.5824061715367671	Other metabolite
INF359	Galactitol	Burseran	298751	174441	325300.39064999996	127476.65821619998	-0.122827	32	1	1	Other metabolite
AJ155	Galactitol	But-2-enoic acid...30	804116	36830.1	230412.28905000002	73990.34566619998	1.803186083515832	64	0.00250891	0.00787633	Other metabolite
INF120	Galactitol	But-2-enoic acid...30	537264	33713.335900000005	230412.28905000002	73990.34566619998	1.2214138005515915	64	0.00250891	0.00787633	Other metabolite
INF359	Galactitol	But-2-enoic acid...30	1.19677e+06	124133	230412.28905000002	73990.34566619998	2.3768581541558547	64	0.00250891	0.00787633	Other metabolite
AJ155	Galactitol	But-2-enoic acid...31	748579	12646.2	805603	281731	-0.105916	16	0.13697621398328264	0.2369374028856481	Other metabolite
INF120	Galactitol	But-2-enoic acid...31	818334	71786.4	805603	281731	0.022620675255362994	32	1	1	Other metabolite
INF359	Galactitol	But-2-enoic acid...31	745646	36748.9	805603	281731	-0.111578	20	0.26986803802655573	0.39945684469244774	Other metabolite
AJ155	Galactitol	Butalbital...654	573003	65085.1	36816.9	11514.393533699997	3.960102060626721	64	0.00250891	0.00787633	Other metabolite
INF120	Galactitol	Butalbital...654	440101.82814999996	16974.640650000016	36816.9	11514.393533699997	3.5793974410046614	64	0.00250891	0.00787633	Other metabolite
INF359	Galactitol	Butalbital...654	1.38743e+06	181977	36816.9	11514.393533699997	5.235905105997012	64	0.00250891	0.00787633	Other metabolite
AJ155	Galactitol	Butalbital...655	149801.72655000002	17046.718774999987	35940.7	9843.99	2.059365595019027	64	0.00250891	0.00787633	Other metabolite
INF120	Galactitol	Butalbital...655	39323.175780000005	2858.479497499997	35940.7	9843.99	0.12976308827378266	56	0.0241518	0.0624307	Other metabolite
INF359	Galactitol	Butalbital...655	41167.632815000004	2436.685550000002	35940.7	9843.99	0.19589374282252428	60	0.00832774	0.023936381080581905	Other metabolite
AJ155	Galactitol	Butalbital...656	110755	28858.816472499995	111340.58595000001	40931.958916200005	-0.00760414	36	0.7370162633798947	0.7987094427007773	Other metabolite
INF120	Galactitol	Butalbital...656	111281	12278.019514999993	111340.58595000001	40931.958916200005	-0.000777812	32	1	1	Other metabolite
INF359	Galactitol	Butalbital...656	112985	21811.49219999998	111340.58595000001	40931.958916200005	0.021155761470822355	32	1	1	Other metabolite
AJ155	Galactitol	Butanal	46684.5	5733.439449999998	19776.2	6705.62	1.239182774777131	64	0.00250891	0.00787633	Other metabolite
INF120	Galactitol	Butanal	61779.511719999995	11819.432614999998	19776.2	6705.62	1.6433667063829331	64	0.00250891	0.00787633	Other metabolite
INF359	Galactitol	Butanal	74364.53515499999	18672.684572500002	19776.2	6705.62	1.9108529941976453	64	0.00250891	0.00787633	Other metabolite
AJ155	Galactitol	Butyric acid	919856	32222.1	423782.64064999996	158434	1.1180838814424257	64	0.00250891	0.00787633	Other metabolite
INF120	Galactitol	Butyric acid	808858	24029.1	423782.64064999996	158434	0.9325624605320542	64	0.00250891	0.00787633	Other metabolite
INF359	Galactitol	Butyric acid	925154	59786.3	423782.64064999996	158434	1.1263696276423771	64	0.00250891	0.00787633	Other metabolite
AJ155	Galactitol	C16 Sphinganine...886	163576	71864	169874	141107	-0.0544995	32	1	1	Other metabolite
INF120	Galactitol	C16 Sphinganine...886	186828	151240.23637499998	169874	141107	0.1372472524102596	40	0.4717794117996919	0.5824061715367671	Other metabolite
INF359	Galactitol	C16 Sphinganine...886	148799	11012.195324999979	169874	141107	-0.191098	24	0.4717794117996919	0.5824061715367671	Other metabolite
AJ155	Galactitol	C16 Sphinganine...887	144050	58012.75390000001	172798	136721.05661620002	-0.262514	24	0.4717794117996919	0.5824061715367671	Other metabolite
INF120	Galactitol	C16 Sphinganine...887	186828	151240.23637499998	172798	136721.05661620002	0.11262581248767307	40	0.4717794117996919	0.5824061715367671	Other metabolite
INF359	Galactitol	C16 Sphinganine...887	144617	11633.65234999999	172798	136721.05661620002	-0.256851	20	0.26986803802655573	0.39945684469244774	Other metabolite
AJ155	Galactitol	C17 Sphinganine	36558.1	21954.609867500003	28251.7	18395.7	0.3718548293914978	44	0.26986803802655573	0.39945684469244774	Other metabolite
INF120	Galactitol	C17 Sphinganine	34156	11648.077150000001	28251.7	18395.7	0.2738030736478737	40	0.4717794117996919	0.5824061715367671	Other metabolite
INF359	Galactitol	C17 Sphinganine	25031.458010000002	5355.964357499997	28251.7	18395.7	-0.174595	32	1	1	Other metabolite
AJ155	Galactitol	C36-phenolphthiotriol A	106748	18770.783207500004	130252	45321.445341199986	-0.287094	20	0.26986803802655573	0.39945684469244774	Other metabolite
INF120	Galactitol	C36-phenolphthiotriol A	142152.79690000002	65353.5	130252	45321.445341199986	0.1261402044942489	40	0.4717794117996919	0.5824061715367671	Other metabolite
INF359	Galactitol	C36-phenolphthiotriol A	287230.39064999996	33202.206999999995	130252	45321.445341199986	1.140906122514658	64	0.00250891	0.00787633	Other metabolite
AJ155	Galactitol	CE(15D5)	142259.27344999998	18184.05077499998	174547	57249.591766200014	-0.295094	24	0.4717794117996919	0.5824061715367671	Other metabolite
INF120	Galactitol	CE(15D5)	200050.03905000002	51994.61717500002	174547	57249.591766200014	0.1967445740057723	48	0.13697621398328264	0.2369374028856481	Other metabolite
INF359	Galactitol	CE(15D5)	211943.11719999998	57886.62889999998	174547	57249.591766200014	0.280061	48	0.13697621398328264	0.2369374028856481	Other metabolite
AJ155	Galactitol	CL(a-50:2)	64174.5	10354.307617499995	89612.1	77827.49994870002	-0.481693	20	0.26986803802655573	0.39945684469244774	Other metabolite
INF120	Galactitol	CL(a-50:2)	83207.1	54038.77831750001	89612.1	77827.49994870002	-0.106986	28	0.7370162633798947	0.7987094427007773	Other metabolite
INF359	Galactitol	CL(a-50:2)	72107.3	25335.999989999997	89612.1	77827.49994870002	-0.313547	32	1	1	Other metabolite
AJ155	Galactitol	CPPU	1.10636e+06	154776	1.05224e+06	394148	0.0723574	40	0.4717794117996919	0.5824061715367671	Other metabolite
INF120	Galactitol	CPPU	1.21965e+06	358874	1.05224e+06	394148	0.2130107305811121	44	0.26986803802655573	0.39945684469244774	Other metabolite
INF359	Galactitol	CPPU	1.05156e+06	170686	1.05224e+06	394148	-0.000927014	32	1	1	Other metabolite
AJ155	Galactitol	CTAB	2.44467e+06	2.22229e+06	2.79231e+06	4.10539e+06	-0.191821	28	0.7370162633798947	0.7987094427007773	Other metabolite
INF120	Galactitol	CTAB	2.50126e+06	1.22143e+06	2.79231e+06	4.10539e+06	-0.158802	28	0.7370162633798947	0.7987094427007773	Other metabolite
INF359	Galactitol	CTAB	2.84234e+06	2.46833e+06	2.79231e+06	4.10539e+06	0.025621013258136753	32	1	1	Other metabolite
AJ155	Galactitol	Calystegine B2	67451.8	4962.240237500009	56073.199219999995	18865.897441200003	0.26654448943740283	64	0.00250891	0.00787633	Other metabolite
INF120	Galactitol	Calystegine B2	69487.7	8059.926752500003	56073.199219999995	18865.897441200003	0.3094459045743837	56	0.0241518	0.0624307	Other metabolite
INF359	Galactitol	Calystegine B2	67974.8	6588.604492500002	56073.199219999995	18865.897441200003	0.2776892143106699	56	0.0241518	0.0624307	Other metabolite
AJ155	Galactitol	Camelinin	270477.45314999996	77170.52739999996	175208	135009.78511620002	0.6264359880963868	56	0.0241518	0.0624307	Other metabolite
INF120	Galactitol	Camelinin	220755	30080.367200000008	175208	135009.78511620002	0.3333740720937002	40	0.4717794117996919	0.5824061715367671	Other metabolite
INF359	Galactitol	Camelinin	249620.96094999998	20911.58984999999	175208	135009.78511620002	0.5106667352835103	60	0.00832774	0.023936381080581905	Other metabolite
AJ155	Galactitol	Capensinidin	61221.9	21800.386698700007	87222.23047000001	29712.10739620001	-0.510649	14	0.0918763	0.2101860094479376	Other metabolite
INF120	Galactitol	Capensinidin	1277.02	15833.7	87222.23047000001	29712.10739620001	-6.09384	10	0.0356754	0.0920629	Other metabolite
INF359	Galactitol	Capensinidin	72477.99609500001	11087.9	87222.23047000001	29712.10739620001	-0.267153	20	0.26986803802655573	0.39945684469244774	Other metabolite
AJ155	Galactitol	Capric acid	959855	88479.5	700291	293996	0.45486124354715946	64	0.00250891	0.00787633	Other metabolite
INF120	Galactitol	Capric acid	1.03229e+06	156056.98400000005	700291	293996	0.559817	64	0.00250891	0.00787633	Other metabolite
INF359	Galactitol	Capric acid	910582	74713.7	700291	293996	0.3788334737432099	64	0.00250891	0.00787633	Other metabolite
AJ155	Galactitol	Caproic acid	389692.23439999996	10814.484424999973	309132	89309.14256619997	0.3341133457478529	64	0.00250891	0.00787633	Other metabolite
INF120	Galactitol	Caproic acid	502084.98439999996	114650	309132	89309.14256619997	0.69971	64	0.00250891	0.00787633	Other metabolite
INF359	Galactitol	Caproic acid	395527.79689999996	26315.039099999995	309132	89309.14256619997	0.35555725126338894	64	0.00250891	0.00787633	Other metabolite
AJ155	Galactitol	Caprylic acid	498166	25808.53905000002	336910	95938.73631619997	0.5642645027850676	64	0.00250891	0.00787633	Other metabolite
INF120	Galactitol	Caprylic acid	596159	26435.5	336910	95938.73631619997	0.8233364455623393	64	0.00250891	0.00787633	Other metabolite
INF359	Galactitol	Caprylic acid	544641	73362.6	336910	95938.73631619997	0.6929445133668547	64	0.00250891	0.00787633	Other metabolite
AJ155	Galactitol	Cardiospermin	2.85106e+06	180530	1277.02	0	11.124497445220305	64	2.065804577539424e-5	1.483505912245499e-4	Other metabolite
INF120	Galactitol	Cardiospermin	3.69958e+06	161708	1277.02	0	11.50036047197732	64	2.065804577539424e-5	1.483505912245499e-4	Other metabolite
INF359	Galactitol	Cardiospermin	6.03136e+06	209830	1277.02	0	12.205481623292453	64	2.065804577539424e-5	1.483505912245499e-4	Other metabolite
AJ155	Galactitol	Carnitine	33939.7	21015.2	32757.681640000003	14618.6	0.0511386	44	0.26986803802655573	0.39945684469244774	Other metabolite
INF120	Galactitol	Carnitine	46121.013674999995	16601.402344999995	32757.681640000003	14618.6	0.4935909650362186	52	0.0613554	0.1413479999847918	Other metabolite
INF359	Galactitol	Carnitine	68024.8	76509.5	32757.681640000003	14618.6	1.0542279010212745	56	0.0241518	0.0624307	Other metabolite
AJ155	Galactitol	Cassaidine	33432.2	5490.403807499999	38299.6	19127.1	-0.196089	24	0.4717794117996919	0.5824061715367671	Other metabolite
INF120	Galactitol	Cassaidine	43548.9	12824.625977499993	38299.6	19127.1	0.18530622505918645	48	0.13697621398328264	0.2369374028856481	Other metabolite
INF359	Galactitol	Cassaidine	39981.9	10422.5	38299.6	19127.1	0.0620187	32	1	1	Other metabolite
AJ155	Galactitol	Castanospermine	306729.07814999996	7970.218724999984	320720.70314999996	85138.10354119996	-0.0643525	16	0.13697621398328264	0.2369374028856481	Other metabolite
INF120	Galactitol	Castanospermine	310348	32322.9	320720.70314999996	85138.10354119996	-0.0474319	32	1	1	Other metabolite
INF359	Galactitol	Castanospermine	323669.70314999996	36968.312525000016	320720.70314999996	85138.10354119996	0.013204843945328478	32	1	1	Other metabolite
AJ155	Galactitol	Cephalocerone	88966.8	8840.36	80646.1	51493	0.14166323372614797	36	0.7370162633798947	0.7987094427007773	Other metabolite
INF120	Galactitol	Cephalocerone	63438.9	18820.1	80646.1	51493	-0.346237	24	0.4717794117996919	0.5824061715367671	Other metabolite
INF359	Galactitol	Cephalocerone	87621.91406499999	8758.751950000005	80646.1	51493	0.11968731929560247	32	1	1	Other metabolite
AJ155	Galactitol	Cerebronic acid	75464.7	32086.2	100978.64452999999	52142.6	-0.420177	20	0.26986803802655573	0.39945684469244774	Other metabolite
INF120	Galactitol	Cerebronic acid	70605.33593999999	24239.464830000004	100978.64452999999	52142.6	-0.516201	24	0.4717794117996919	0.5824061715367671	Other metabolite
INF359	Galactitol	Cerebronic acid	93074.52343999999	24425.869142499985	100978.64452999999	52142.6	-0.117592	36	0.7370162633798947	0.7987094427007773	Other metabolite
AJ155	Galactitol	Chalconaringenin 2'-(6''-p-coumarylglucoside)...1570	168577	7986.242200000008	205568.23440000002	86753.2	-0.286208	20	0.26986803802655573	0.39945684469244774	Other metabolite
INF120	Galactitol	Chalconaringenin 2'-(6''-p-coumarylglucoside)...1570	117600.08595000001	54027.1	205568.23440000002	86753.2	-0.805728	20	0.26986803802655573	0.39945684469244774	Other metabolite
INF359	Galactitol	Chalconaringenin 2'-(6''-p-coumarylglucoside)...1570	208326	14467.695275000005	205568.23440000002	86753.2	0.0192266	28	0.7370162633798947	0.7987094427007773	Other metabolite
AJ155	Galactitol	Chalconaringenin 2'-(6''-p-coumarylglucoside)...1606	232136.50780000002	38041.398474999965	1277.02	0	7.50604	64	2.065804577539424e-5	1.483505912245499e-4	Other metabolite
INF120	Galactitol	Chalconaringenin 2'-(6''-p-coumarylglucoside)...1606	170495	37041.5	1277.02	0	7.060797003250812	64	2.065804577539424e-5	1.483505912245499e-4	Other metabolite
INF359	Galactitol	Chalconaringenin 2'-(6''-p-coumarylglucoside)...1606	456111	26806.7	1277.02	0	8.480455150561959	64	2.065804577539424e-5	1.483505912245499e-4	Other metabolite
AJ155	Galactitol	Chlorate	256514.50004999997	35587.33594999998	287100	149779.81444119997	-0.162513	24	0.4717794117996919	0.5824061715367671	Other metabolite
INF120	Galactitol	Chlorate	226805.96094999998	32420.89062499997	287100	149779.81444119997	-0.340095	20	0.26986803802655573	0.39945684469244774	Other metabolite
INF359	Galactitol	Chlorate	245318	27753.94135000001	287100	149779.81444119997	-0.2269	24	0.4717794117996919	0.5824061715367671	Other metabolite
AJ155	Galactitol	Chlorogenic acid	281088.14064999996	13063.953099999984	252279.13280000002	94115.83399119996	0.15600170733932595	48	0.13697621398328264	0.2369374028856481	Other metabolite
INF120	Galactitol	Chlorogenic acid	288645	23647.94530000002	252279.13280000002	94115.83399119996	0.1942762927772555	52	0.0613554	0.1413479999847918	Other metabolite
INF359	Galactitol	Chlorogenic acid	298266.92189999996	43957.773474999995	252279.13280000002	94115.83399119996	0.24158311110070985	48	0.13697621398328264	0.2369374028856481	Other metabolite
AJ155	Galactitol	Chlorohydrin	41457.445315000004	6812.805175000001	38268.144530000005	13284.476533700003	0.11548726546838246	40	0.4717794117996919	0.5824061715367671	Other metabolite
INF120	Galactitol	Chlorohydrin	73593.3	73645.3	38268.144530000005	13284.476533700003	0.9434302614830943	48	0.13697621398328264	0.2369374028856481	Other metabolite
INF359	Galactitol	Chlorohydrin	35762.5	9093.497560000003	38268.144530000005	13284.476533700003	-0.0976958	24	0.4717794117996919	0.5824061715367671	Other metabolite
AJ155	Galactitol	Chlorthal	65910.7	14244.833982500008	74688.8	36231.45895870001	-0.18038	28	0.7370162633798947	0.7987094427007773	Other metabolite
INF120	Galactitol	Chlorthal	78258	10368.670899999997	74688.8	36231.45895870001	0.0673451	28	0.7370162633798947	0.7987094427007773	Other metabolite
INF359	Galactitol	Chlorthal	63183.427735000005	2361.754885000002	74688.8	36231.45895870001	-0.241347	20	0.26986803802655573	0.39945684469244774	Other metabolite
AJ155	Galactitol	Citreovirone	848946	51326.3	764018	274206	0.15206502831882368	52	0.0613554	0.1413479999847918	Other metabolite
INF120	Galactitol	Citreovirone	855304	58269.1	764018	274206	0.16282974004878115	52	0.0613554	0.1413479999847918	Other metabolite
INF359	Galactitol	Citreovirone	864268	90533.5	764018	274206	0.17787104430454678	56	0.0241518	0.0624307	Other metabolite
AJ155	Galactitol	Citric acid	5.8868e+06	879631	414818	231932.33786620002	3.826931566815446	64	0.00250891	0.00787633	Other metabolite
INF120	Galactitol	Citric acid	7594059	2.22537e+06	414818	231932.33786620002	4.1943192830768465	64	0.00250891	0.00787633	Other metabolite
INF359	Galactitol	Citric acid	7.54693e+06	1.50228e+06	414818	231932.33786620002	4.1853371080587705	64	0.00250891	0.00787633	Other metabolite
AJ155	Galactitol	Citrulline	32895.5	3360.091792500003	29372	17245.6	0.16344850489199383	36	0.7370162633798947	0.7987094427007773	Other metabolite
INF120	Galactitol	Citrulline	33017.8	32244.187984999997	29372	17245.6	0.1688056704680076	40	0.4717794117996919	0.5824061715367671	Other metabolite
INF359	Galactitol	Citrulline	73266.5	36483.1	29372	17245.6	1.3187139786108035	64	0.00250891	0.00787633	Other metabolite
AJ155	Galactitol	Clitocine	71723.7	6298.355469999995	75668.98827999999	28564.093723700003	-0.0772514	24	0.4717794117996919	0.5824061715367671	Other metabolite
INF120	Galactitol	Clitocine	78098.71093999999	7245.161130000008	75668.98827999999	28564.093723700003	0.045596580191052116	36	0.7370162633798947	0.7987094427007773	Other metabolite
INF359	Galactitol	Clitocine	72181.8	13674	75668.98827999999	28564.093723700003	-0.0680668	28	0.7370162633798947	0.7987094427007773	Other metabolite
AJ155	Galactitol	Clozapine N-oxide	658734	44039.2	648424	226502.05661620002	0.022758748213841513	36	0.7370162633798947	0.7987094427007773	Other metabolite
INF120	Galactitol	Clozapine N-oxide	638216	21138.5	648424	226502.05661620002	-0.022892	32	1	1	Other metabolite
INF359	Galactitol	Clozapine N-oxide	722291	50806.6	648424	226502.05661620002	0.15564387883095587	52	0.0613554	0.1413479999847918	Other metabolite
AJ155	Galactitol	Clusianose	367609.48439999996	17666.953099999984	308397	114260.38474119999	0.2533875965389559	64	0.00250891	0.00787633	Other metabolite
[truncated: 7,062 more rows]

## Sheet: Legend_Statistical_analyses
Column	Notes
Isolate	Name of bacterial prototroph isolate
Starting_substrate	Carbon source added to M9 culture media
Metabolite	Name of metabolite as per LC-MS analysis
median	Median peak instensity from culture supernatant
IQR	Peak intensity interquartile range
Control_median	Median peak instensity from matched no isolate control
Control_IQR	Peak intensity interquartile range in matched no isolate control
log2FC	Log fold change median intensity in culture supernatant compared to control
statistic	Wilcox Rank test statistic
p_value	Unadjusted p value
p_value_adj	Benjamini Hochberg adjusted p value
Predicted	Indicates if the substrate was predicted to be inolved in cross-feeding
